# Supplementary material for: A comprehensive investigation of protein expression profiles in L. monocytogenes exposed to thermal abuse, mild acid, and salt stress conditions
Source: Front Microbiol. 2023 Oct 9;14:1271787. doi: 10.3389/fmicb.2023.1271787 (PMC10591339; doi:10.3389/fmicb.2023.1271787)
Supplement: Supplementary file 1 [file Table_1.XLSX]

## Sheet: EETS page 1
Entry								Position	AminoAcid	Exposed/Buried	EpitopeProbability						In yellow are hilighted the epitopes exposed to solvent (EETS) indentified for each protein
sp	Q8Y8N0	CSHA	LISMO					5	S	E	0.517444444444						Software used:
sp	Q8Y8N0	CSHA	LISMO					6	E	E	0.536333333333						NetSurfP version 1.1: used to predict secondary structure and relative surface exposure of amino acid residues.
sp	Q8Y8N0	CSHA	LISMO					8	G	E	0.538666666667
sp	Q8Y8N0	CSHA	LISMO					10	D	E	0.530444444444						BepiPred version 1.0 Server: used To predict the B-cell epitopes.
sp	Q8Y8N0	CSHA	LISMO					11	E	E	0.523
sp	Q8Y8N0	CSHA	LISMO					12	K	E	0.504333333333
sp	Q8Y8N0	CSHA	LISMO					18	N	E	0.504222222222						Criteria to select EETS:
sp	Q8Y8N0	CSHA	LISMO					21	G	E	0.511333333333						1) Probability score to predict real EETS : = or > 0.5
sp	Q8Y8N0	CSHA	LISMO					23	E	E	0.553111111111						2) Position must be in line for at least 4 AA (example given: 109, 110, 111, 112)
sp	Q8Y8N0	CSHA	LISMO					24	E	E	0.527666666667
sp	Q8Y8N0	CSHA	LISMO					109	D	E	0.501666666667
sp	Q8Y8N0	CSHA	LISMO					110	I	E	0.526222222222
sp	Q8Y8N0	CSHA	LISMO					111	S	E	0.552444444444
sp	Q8Y8N0	CSHA	LISMO					112	R	E	0.548555555556
sp	Q8Y8N0	CSHA	LISMO					115	R	E	0.525333333333
sp	Q8Y8N0	CSHA	LISMO					116	S	E	0.516444444444
sp	Q8Y8N0	CSHA	LISMO					137	R	E	0.506111111111
sp	Q8Y8N0	CSHA	LISMO					138	R	E	0.510333333333
sp	Q8Y8N0	CSHA	LISMO					139	T	E	0.527888888889
sp	Q8Y8N0	CSHA	LISMO					141	K	E	0.525888888889
sp	Q8Y8N0	CSHA	LISMO					158	N	E	0.545666666667
sp	Q8Y8N0	CSHA	LISMO					160	G	E	0.545888888889
sp	Q8Y8N0	CSHA	LISMO					162	I	E	0.547666666667
sp	Q8Y8N0	CSHA	LISMO					163	D	E	0.542888888889
sp	Q8Y8N0	CSHA	LISMO					191	R	E	0.511666666667
sp	Q8Y8N0	CSHA	LISMO					198	H	E	0.502111111111
sp	Q8Y8N0	CSHA	LISMO					208	K	E	0.511777777778
sp	Q8Y8N0	CSHA	LISMO					209	E	E	0.515111111111
sp	Q8Y8N0	CSHA	LISMO					210	M	E	0.538555555556
sp	Q8Y8N0	CSHA	LISMO					211	T	E	0.525555555556
sp	Q8Y8N0	CSHA	LISMO					212	A	E	0.516555555556
sp	Q8Y8N0	CSHA	LISMO					225	K	E	0.502777777778
sp	Q8Y8N0	CSHA	LISMO					226	E	E	0.508
sp	Q8Y8N0	CSHA	LISMO					273	D	E	0.510555555556
sp	Q8Y8N0	CSHA	LISMO					274	L	E	0.536888888889
sp	Q8Y8N0	CSHA	LISMO					275	T	E	0.557777777778
sp	Q8Y8N0	CSHA	LISMO					277	A	E	0.569444444444
sp	Q8Y8N0	CSHA	LISMO					278	K	E	0.545555555556
sp	Q8Y8N0	CSHA	LISMO					280	M	E	0.514888888889
sp	Q8Y8N0	CSHA	LISMO					281	S	E	0.513555555556
sp	Q8Y8N0	CSHA	LISMO					288	E	E	0.504666666667
sp	Q8Y8N0	CSHA	LISMO					305	D	E	0.502111111111
sp	Q8Y8N0	CSHA	LISMO					319	Q	E	0.539111111111
sp	Q8Y8N0	CSHA	LISMO					320	D	E	0.545
sp	Q8Y8N0	CSHA	LISMO					321	P	E	0.527666666667
sp	Q8Y8N0	CSHA	LISMO					322	E	E	0.531666666667
sp	Q8Y8N0	CSHA	LISMO					323	S	E	0.540777777778
sp	Q8Y8N0	CSHA	LISMO					333	R	E	0.570222222222
sp	Q8Y8N0	CSHA	LISMO					335	G	E	0.560555555556
sp	Q8Y8N0	CSHA	LISMO					336	K	E	0.534333333333
sp	Q8Y8N0	CSHA	LISMO					337	E	E	0.500222222222
sp	Q8Y8N0	CSHA	LISMO					350	G	E	0.528777777778
sp	Q8Y8N0	CSHA	LISMO					357	E	E	0.503555555556
sp	Q8Y8N0	CSHA	LISMO					360	K	E	0.528444444444
sp	Q8Y8N0	CSHA	LISMO					361	K	E	0.550555555556
sp	Q8Y8N0	CSHA	LISMO					362	R	E	0.557
sp	Q8Y8N0	CSHA	LISMO					364	Q	E	0.584111111111
sp	Q8Y8N0	CSHA	LISMO					365	P	E	0.577444444444
sp	Q8Y8N0	CSHA	LISMO					366	L	E	0.569333333333
sp	Q8Y8N0	CSHA	LISMO					367	Q	E	0.550888888889
sp	Q8Y8N0	CSHA	LISMO					369	P	E	0.559111111111
sp	Q8Y8N0	CSHA	LISMO					370	T	E	0.558
sp	Q8Y8N0	CSHA	LISMO					372	D	E	0.539222222222
sp	Q8Y8N0	CSHA	LISMO					373	E	E	0.542111111111
sp	Q8Y8N0	CSHA	LISMO					374	A	E	0.534
sp	Q8Y8N0	CSHA	LISMO					376	A	E	0.542777777778
sp	Q8Y8N0	CSHA	LISMO					377	G	E	0.542
sp	Q8Y8N0	CSHA	LISMO					378	Q	E	0.530777777778
sp	Q8Y8N0	CSHA	LISMO					380	R	E	0.527111111111
sp	Q8Y8N0	CSHA	LISMO					381	V	E	0.541
sp	Q8Y8N0	CSHA	LISMO					383	T	E	0.556
sp	Q8Y8N0	CSHA	LISMO					384	E	E	0.552777777778
sp	Q8Y8N0	CSHA	LISMO					385	K	E	0.550666666667
sp	Q8Y8N0	CSHA	LISMO					387	Q	E	0.561111111111
sp	Q8Y8N0	CSHA	LISMO					388	E	E	0.565555555556
sp	Q8Y8N0	CSHA	LISMO					389	A	E	0.569666666667
sp	Q8Y8N0	CSHA	LISMO					391	T	E	0.566333333333
sp	Q8Y8N0	CSHA	LISMO					392	E	E	0.562888888889
sp	Q8Y8N0	CSHA	LISMO					393	E	E	0.567555555556
sp	Q8Y8N0	CSHA	LISMO					394	N	E	0.569555555556
sp	Q8Y8N0	CSHA	LISMO					395	L	E	0.576888888889
sp	Q8Y8N0	CSHA	LISMO					396	A	E	0.570111111111
sp	Q8Y8N0	CSHA	LISMO					397	D	E	0.570333333333
sp	Q8Y8N0	CSHA	LISMO					399	K	E	0.560666666667
sp	Q8Y8N0	CSHA	LISMO					400	T	E	0.568666666667
sp	Q8Y8N0	CSHA	LISMO					401	F	E	0.561444444444
sp	Q8Y8N0	CSHA	LISMO					403	N	E	0.550555555556
sp	Q8Y8N0	CSHA	LISMO					404	E	E	0.545333333333
sp	Q8Y8N0	CSHA	LISMO					406	L	E	0.545666666667
sp	Q8Y8N0	CSHA	LISMO					407	E	E	0.548333333333
sp	Q8Y8N0	CSHA	LISMO					408	K	E	0.547555555556
sp	Q8Y8N0	CSHA	LISMO					409	Y	E	0.543222222222
sp	Q8Y8N0	CSHA	LISMO					410	D	E	0.532333333333
sp	Q8Y8N0	CSHA	LISMO					411	A	E	0.523666666667
sp	Q8Y8N0	CSHA	LISMO					412	T	E	0.515222222222
sp	Q8Y8N0	CSHA	LISMO					413	D	E	0.501666666667
sp	Q8Y8N0	CSHA	LISMO					423	A	E	0.547444444444
sp	Q8Y8N0	CSHA	LISMO					424	K	E	0.567
sp	Q8Y8N0	CSHA	LISMO					425	E	E	0.568444444444
sp	Q8Y8N0	CSHA	LISMO					426	P	E	0.597888888889
sp	Q8Y8N0	CSHA	LISMO					427	D	E	0.608888888889
sp	Q8Y8N0	CSHA	LISMO					428	K	E	0.626444444444
sp	Q8Y8N0	CSHA	LISMO					429	T	E	0.624555555556
sp	Q8Y8N0	CSHA	LISMO					430	P	E	0.625888888889
sp	Q8Y8N0	CSHA	LISMO					431	V	E	0.635666666667
sp	Q8Y8N0	CSHA	LISMO					432	H	E	0.627666666667
sp	Q8Y8N0	CSHA	LISMO					433	I	E	0.630666666667
sp	Q8Y8N0	CSHA	LISMO					434	T	E	0.645222222222
sp	Q8Y8N0	CSHA	LISMO					435	E	E	0.642
sp	Q8Y8N0	CSHA	LISMO					436	E	E	0.656555555556
sp	Q8Y8N0	CSHA	LISMO					437	R	E	0.660111111111
sp	Q8Y8N0	CSHA	LISMO					438	P	E	0.683555555556
sp	Q8Y8N0	CSHA	LISMO					439	L	E	0.695444444444
sp	Q8Y8N0	CSHA	LISMO					440	P	E	0.701
sp	Q8Y8N0	CSHA	LISMO					441	S	E	0.708333333333
sp	Q8Y8N0	CSHA	LISMO					442	R	E	0.702111111111
sp	Q8Y8N0	CSHA	LISMO					443	G	E	0.704
sp	Q8Y8N0	CSHA	LISMO					444	G	E	0.701333333333
sp	Q8Y8N0	CSHA	LISMO					445	G	E	0.691666666667
sp	Q8Y8N0	CSHA	LISMO					446	G	E	0.691222222222
sp	Q8Y8N0	CSHA	LISMO					447	Y	E	0.686333333333
sp	Q8Y8N0	CSHA	LISMO					448	K	E	0.686333333333
sp	Q8Y8N0	CSHA	LISMO					449	G	E	0.685
sp	Q8Y8N0	CSHA	LISMO					450	K	E	0.692333333333
sp	Q8Y8N0	CSHA	LISMO					451	N	E	0.699888888889
sp	Q8Y8N0	CSHA	LISMO					452	G	E	0.695555555556
sp	Q8Y8N0	CSHA	LISMO					453	K	E	0.693222222222
sp	Q8Y8N0	CSHA	LISMO					454	G	E	0.697333333333
sp	Q8Y8N0	CSHA	LISMO					455	G	E	0.688888888889
sp	Q8Y8N0	CSHA	LISMO					456	K	E	0.688
sp	Q8Y8N0	CSHA	LISMO					457	G	E	0.689777777778
sp	Q8Y8N0	CSHA	LISMO					458	G	E	0.686888888889
sp	Q8Y8N0	CSHA	LISMO					459	G	E	0.678
sp	Q8Y8N0	CSHA	LISMO					460	Y	E	0.679666666667
sp	Q8Y8N0	CSHA	LISMO					461	R	E	0.682444444444
sp	Q8Y8N0	CSHA	LISMO					462	G	E	0.684777777778
sp	Q8Y8N0	CSHA	LISMO					463	G	E	0.681555555556
sp	Q8Y8N0	CSHA	LISMO					464	S	E	0.682
sp	Q8Y8N0	CSHA	LISMO					465	G	E	0.669
sp	Q8Y8N0	CSHA	LISMO					466	K	E	0.666333333333
sp	Q8Y8N0	CSHA	LISMO					467	G	E	0.666444444444
sp	Q8Y8N0	CSHA	LISMO					468	G	E	0.658333333333
sp	Q8Y8N0	CSHA	LISMO					469	S	E	0.659888888889
sp	Q8Y8N0	CSHA	LISMO					470	Y	E	0.657444444444
sp	Q8Y8N0	CSHA	LISMO					471	R	E	0.665444444444
sp	Q8Y8N0	CSHA	LISMO					472	D	E	0.667333333333
sp	Q8Y8N0	CSHA	LISMO					473	R	E	0.668777777778
sp	Q8Y8N0	CSHA	LISMO					474	N	E	0.679666666667
sp	Q8Y8N0	CSHA	LISMO					475	N	E	0.672777777778
sp	Q8Y8N0	CSHA	LISMO					476	S	E	0.682555555556
sp	Q8Y8N0	CSHA	LISMO					477	G	E	0.69
sp	Q8Y8N0	CSHA	LISMO					478	K	E	0.686555555556
sp	Q8Y8N0	CSHA	LISMO					479	G	E	0.686222222222
sp	Q8Y8N0	CSHA	LISMO					480	R	E	0.678111111111
sp	Q8Y8N0	CSHA	LISMO					481	R	E	0.681444444444
sp	Q8Y8N0	CSHA	LISMO					482	S	E	0.677777777778
sp	Q8Y8N0	CSHA	LISMO					483	G	E	0.664444444444
sp	Q8Y8N0	CSHA	LISMO					484	G	E	0.661555555556
sp	Q8Y8N0	CSHA	LISMO					485	G	E	0.648111111111
sp	Q8Y8N0	CSHA	LISMO					486	S	E	0.646333333333
sp	Q8Y8N0	CSHA	LISMO					487	G	E	0.644111111111
sp	Q8Y8N0	CSHA	LISMO					488	G	E	0.650555555556
sp	Q8Y8N0	CSHA	LISMO					489	G	E	0.650666666667		Q8Y8N0
sp	Q8Y8N0	CSHA	LISMO					490	S	E	0.648555555556
sp	Q8Y8N0	CSHA	LISMO					491	G	E	0.648111111111
sp	Q8Y8N0	CSHA	LISMO					492	S	E	0.645777777778
sp	Q8Y8N0	CSHA	LISMO					493	G	E	0.644777777778
sp	Q8Y8N0	CSHA	LISMO					494	G	E	0.651333333333
sp	Q8Y8N0	CSHA	LISMO					495	G	E	0.658111111111
sp	Q8Y8N0	CSHA	LISMO					496	G	E	0.673
sp	Q8Y8N0	CSHA	LISMO					497	N	E	0.679
sp	Q8Y8N0	CSHA	LISMO					498	R	E	0.687222222222
sp	Q8Y8N0	CSHA	LISMO					499	D	E	0.693
sp	Q8Y8N0	CSHA	LISMO					500	R	E	0.699333333333
sp	Q8Y8N0	CSHA	LISMO					501	R	E	0.720888888889
sp	Q8Y8N0	CSHA	LISMO					502	G	E	0.738777777778
sp	Q8Y8N0	CSHA	LISMO					503	G	E	0.748444444444
sp	Q8Y8N0	CSHA	LISMO					504	G	E	0.753888888889
sp	Q8Y8N0	CSHA	LISMO					505	E	E	0.747777777778
sp	Q8Y8N0	CSHA	LISMO					506	Q	E	0.735555555556
sp	Q8Y8N0	CSHA	LISMO					507	R	E	0.725888888889
sp	Q8Y8N0	CSHA	LISMO					508	S	E	0.718
sp	Q8Y8N0	CSHA	LISMO					509	G	E	0.723
sp	Q8Y8N0	CSHA	LISMO					510	G	E	0.712555555556
sp	Q8Y8N0	CSHA	LISMO					511	N	E	0.701222222222
sp	Q8Y8N0	CSHA	LISMO					512	K	E	0.685888888889
sp	Q8Y8N0	CSHA	LISMO					513	G	E	0.673
sp	Q8Y8N0	CSHA	LISMO					514	N	E	0.663888888889
sp	Q8Y8N0	CSHA	LISMO					515	Y	E	0.657333333333
sp	Q8Y8N0	CSHA	LISMO					516	S	E	0.641444444444
sp	Q8Y8N0	CSHA	LISMO					517	Q	E	0.569666666667
1
tr	Q8Y435	Q8Y435	LISMO					27	K	E	0.508666666667
tr	Q8Y435	Q8Y435	LISMO					28	K	E	0.508222222222
tr	Q8Y435	Q8Y435	LISMO					56	R	E	0.504888888889
tr	Q8Y435	Q8Y435	LISMO					58	E	E	0.547
tr	Q8Y435	Q8Y435	LISMO					59	P	E	0.555888888889
tr	Q8Y435	Q8Y435	LISMO					60	T	E	0.555111111111
tr	Q8Y435	Q8Y435	LISMO					61	A	E	0.550222222222
tr	Q8Y435	Q8Y435	LISMO					63	Q	E	0.542111111111
tr	Q8Y435	Q8Y435	LISMO					65	D	E	0.524333333333
tr	Q8Y435	Q8Y435	LISMO					67	R	E	0.503888888889
tr	Q8Y435	Q8Y435	LISMO					68	R	E	0.502555555556
tr	Q8Y435	Q8Y435	LISMO					113	N	E	0.520111111111
tr	Q8Y435	Q8Y435	LISMO					114	D	E	0.553777777778
tr	Q8Y435	Q8Y435	LISMO					116	G	E	0.560888888889
tr	Q8Y435	Q8Y435	LISMO					118	P	E	0.547555555556
tr	Q8Y435	Q8Y435	LISMO					119	G	E	0.544333333333
tr	Q8Y435	Q8Y435	LISMO					121	G	E	0.503555555556
tr	Q8Y435	Q8Y435	LISMO					122	E	E	0.511111111111
tr	Q8Y435	Q8Y435	LISMO					128	W	E	0.509777777778
tr	Q8Y435	Q8Y435	LISMO					129	S	E	0.509222222222
tr	Q8Y435	Q8Y435	LISMO					131	E	E	0.533333333333
tr	Q8Y435	Q8Y435	LISMO					134	V	E	0.513444444444
tr	Q8Y435	Q8Y435	LISMO					135	K	E	0.514
tr	Q8Y435	Q8Y435	LISMO					138	N	E	0.504888888889
tr	Q8Y435	Q8Y435	LISMO					145	T	E	0.520666666667
tr	Q8Y435	Q8Y435	LISMO					146	K	E	0.522666666667
tr	Q8Y435	Q8Y435	LISMO					148	S	E	0.545333333333
tr	Q8Y435	Q8Y435	LISMO					149	R	E	0.577777777778
tr	Q8Y435	Q8Y435	LISMO					150	E	E	0.610222222222
tr	Q8Y435	Q8Y435	LISMO					151	Q	E	0.623777777778
tr	Q8Y435	Q8Y435	LISMO					152	D	E	0.654444444444
tr	Q8Y435	Q8Y435	LISMO					153	V	E	0.665
tr	Q8Y435	Q8Y435	LISMO					154	E	E	0.658555555556
tr	Q8Y435	Q8Y435	LISMO					155	K	E	0.638333333333
tr	Q8Y435	Q8Y435	LISMO					156	R	E	0.611333333333
tr	Q8Y435	Q8Y435	LISMO					157	K	E	0.585555555556
tr	Q8Y435	Q8Y435	LISMO					158	A	E	0.545
tr	Q8Y435	Q8Y435	LISMO					187	K	E	0.534444444444
tr	Q8Y435	Q8Y435	LISMO					188	D	E	0.537
tr	Q8Y435	Q8Y435	LISMO					189	N	E	0.520666666667
tr	Q8Y435	Q8Y435	LISMO					190	K	E	0.538222222222
tr	Q8Y435	Q8Y435	LISMO					192	D	E	0.530333333333
tr	Q8Y435	Q8Y435	LISMO					193	A	E	0.526555555556
tr	Q8Y435	Q8Y435	LISMO					209	N	E	0.509444444444
tr	Q8Y435	Q8Y435	LISMO					210	M	E	0.521888888889
tr	Q8Y435	Q8Y435	LISMO					212	E	E	0.528444444444
tr	Q8Y435	Q8Y435	LISMO					213	R	E	0.549555555556
tr	Q8Y435	Q8Y435	LISMO					214	R	E	0.552555555556
tr	Q8Y435	Q8Y435	LISMO					217	D	E	0.529777777778
tr	Q8Y435	Q8Y435	LISMO					275	E	E	0.517888888889
tr	Q8Y435	Q8Y435	LISMO					276	S	E	0.506111111111
tr	Q8Y435	Q8Y435	LISMO					289	E	E	0.504333333333
tr	Q8Y435	Q8Y435	LISMO					308	E	E	0.509444444444
tr	Q8Y435	Q8Y435	LISMO					309	E	E	0.512444444444
tr	Q8Y435	Q8Y435	LISMO					310	G	E	0.516777777778
tr	Q8Y435	Q8Y435	LISMO					311	K	E	0.522666666667
tr	Q8Y435	Q8Y435	LISMO					337	G	E	0.504
tr	Q8Y435	Q8Y435	LISMO					338	T	E	0.534444444444
tr	Q8Y435	Q8Y435	LISMO					339	G	E	0.556777777778
tr	Q8Y435	Q8Y435	LISMO					340	E	E	0.561444444444
tr	Q8Y435	Q8Y435	LISMO					341	K	E	0.566111111111
tr	Q8Y435	Q8Y435	LISMO					342	E	E	0.566555555556
tr	Q8Y435	Q8Y435	LISMO					343	P	E	0.561777777778
tr	Q8Y435	Q8Y435	LISMO					345	Q	E	0.549
tr	Q8Y435	Q8Y435	LISMO					414	R	E	0.539777777778
tr	Q8Y435	Q8Y435	LISMO					415	G	E	0.563
tr	Q8Y435	Q8Y435	LISMO					416	W	E	0.580666666667
tr	Q8Y435	Q8Y435	LISMO					418	S	E	0.610888888889
tr	Q8Y435	Q8Y435	LISMO					419	R	E	0.604
tr	Q8Y435	Q8Y435	LISMO					420	Y	E	0.603222222222
tr	Q8Y435	Q8Y435	LISMO					421	G	E	0.590222222222
tr	Q8Y435	Q8Y435	LISMO					422	N	E	0.565111111111
tr	Q8Y435	Q8Y435	LISMO					423	V	E	0.527777777778
tr	Q8Y435	Q8Y435	LISMO					447	G	E	0.516222222222
tr	Q8Y435	Q8Y435	LISMO					448	E	E	0.550444444444
tr	Q8Y435	Q8Y435	LISMO					449	T	E	0.574222222222
tr	Q8Y435	Q8Y435	LISMO					450	T	E	0.597111111111
tr	Q8Y435	Q8Y435	LISMO					452	D	E	0.622
tr	Q8Y435	Q8Y435	LISMO					453	K	E	0.627111111111
tr	Q8Y435	Q8Y435	LISMO					456	I	E	0.643444444444
tr	Q8Y435	Q8Y435	LISMO					457	T	E	0.644444444444
tr	Q8Y435	Q8Y435	LISMO					458	N	E	0.631444444444
tr	Q8Y435	Q8Y435	LISMO					459	L	E	0.642333333333
tr	Q8Y435	Q8Y435	LISMO					460	K	E	0.641555555556
tr	Q8Y435	Q8Y435	LISMO					461	P	E	0.626888888889
tr	Q8Y435	Q8Y435	LISMO					464	N	E	0.595777777778
tr	Q8Y435	Q8Y435	LISMO					467	G	E	0.557222222222
tr	Q8Y435	Q8Y435	LISMO					468	S	E	0.530555555556
tr	Q8Y435	Q8Y435	LISMO					469	D	E	0.513555555556
tr	Q8Y435	Q8Y435	LISMO					474	A	E	0.516444444444
tr	Q8Y435	Q8Y435	LISMO					475	T	E	0.520555555556
tr	Q8Y435	Q8Y435	LISMO					478	K	E	0.548333333333
tr	Q8Y435	Q8Y435	LISMO					480	P	E	0.550444444444
tr	Q8Y435	Q8Y435	LISMO					482	E	E	0.547666666667
tr	Q8Y435	Q8Y435	LISMO					486	T	E	0.524444444444		Q8Y435
tr	Q8Y435	Q8Y435	LISMO					490	S	E	0.578666666667
tr	Q8Y435	Q8Y435	LISMO					492	A	E	0.616777777778
tr	Q8Y435	Q8Y435	LISMO					493	S	E	0.638
tr	Q8Y435	Q8Y435	LISMO					494	Q	E	0.642
tr	Q8Y435	Q8Y435	LISMO					495	A	E	0.637444444444
tr	Q8Y435	Q8Y435	LISMO					496	A	E	0.629666666667
tr	Q8Y435	Q8Y435	LISMO					499	A	E	0.550555555556
tr	Q8Y435	Q8Y435	LISMO					506	N	E	0.530222222222
tr	Q8Y435	Q8Y435	LISMO					507	V	E	0.520666666667
tr	Q8Y435	Q8Y435	LISMO					510	P	E	0.528333333333
tr	Q8Y435	Q8Y435	LISMO					513	S	E	0.513
tr	Q8Y435	Q8Y435	LISMO					514	H	E	0.506222222222
tr	Q8Y435	Q8Y435	LISMO					517	G	E	0.514222222222
tr	Q8Y435	Q8Y435	LISMO					614	G	E	0.522888888889
tr	Q8Y435	Q8Y435	LISMO					615	H	E	0.537
tr	Q8Y435	Q8Y435	LISMO					619	G	E	0.584333333333
tr	Q8Y435	Q8Y435	LISMO					620	K	E	0.579555555556
tr	Q8Y435	Q8Y435	LISMO					621	P	E	0.573111111111
tr	Q8Y435	Q8Y435	LISMO					622	R	E	0.593222222222
tr	Q8Y435	Q8Y435	LISMO					623	S	E	0.611444444444
tr	Q8Y435	Q8Y435	LISMO					624	V	E	0.616444444444
tr	Q8Y435	Q8Y435	LISMO					625	Y	E	0.541
2
sp	P60426	RL2	LISMO					5	K	E	0.557111111111
sp	P60426	RL2	LISMO					7	K	E	0.596555555556
sp	P60426	RL2	LISMO					9	T	E	0.625222222222
sp	P60426	RL2	LISMO					11	N	E	0.628666666667
sp	P60426	RL2	LISMO					12	G	E	0.608888888889
sp	P60426	RL2	LISMO					13	R	E	0.586666666667
sp	P60426	RL2	LISMO					22	A	E	0.508777777778
sp	P60426	RL2	LISMO					23	E	E	0.517222222222
sp	P60426	RL2	LISMO					26	T	E	0.528333333333
sp	P60426	RL2	LISMO					27	S	E	0.534777777778
sp	P60426	RL2	LISMO					28	T	E	0.540666666667
sp	P60426	RL2	LISMO					31	K	E	0.550444444444
sp	P60426	RL2	LISMO					32	S	E	0.55
sp	P60426	RL2	LISMO					35	R	E	0.582
sp	P60426	RL2	LISMO					36	P	E	0.592666666667
sp	P60426	RL2	LISMO					37	L	E	0.596333333333
sp	P60426	RL2	LISMO					38	K	E	0.619
sp	P60426	RL2	LISMO					39	K	E	0.654666666667
sp	P60426	RL2	LISMO					40	K	E	0.653444444444
sp	P60426	RL2	LISMO					41	A	E	0.649111111111
sp	P60426	RL2	LISMO					42	G	E	0.640555555556
sp	P60426	RL2	LISMO					43	R	E	0.622888888889
sp	P60426	RL2	LISMO					44	N	E	0.606777777778
sp	P60426	RL2	LISMO					45	N	E	0.580666666667
sp	P60426	RL2	LISMO					46	Q	E	0.549444444444
sp	P60426	RL2	LISMO					54	H	E	0.543111111111
sp	P60426	RL2	LISMO					55	G	E	0.574111111111
sp	P60426	RL2	LISMO					56	G	E	0.614777777778
sp	P60426	RL2	LISMO					57	G	E	0.625
sp	P60426	RL2	LISMO					58	H	E	0.608111111111
sp	P60426	RL2	LISMO					59	K	E	0.588
sp	P60426	RL2	LISMO					61	Q	E	0.553444444444
sp	P60426	RL2	LISMO					68	K	E	0.544222222222
sp	P60426	RL2	LISMO					70	N	E	0.546555555556
sp	P60426	RL2	LISMO					71	K	E	0.541777777778
sp	P60426	RL2	LISMO					72	D	E	0.534333333333
sp	P60426	RL2	LISMO					73	G	E	0.524333333333
sp	P60426	RL2	LISMO					86	N	E	0.517333333333
sp	P60426	RL2	LISMO					87	R	E	0.502222222222
sp	P60426	RL2	LISMO					121	E	E	0.517111111111
sp	P60426	RL2	LISMO					123	D	E	0.545555555556
sp	P60426	RL2	LISMO					125	K	E	0.538888888889
sp	P60426	RL2	LISMO					126	V	E	0.526333333333
sp	P60426	RL2	LISMO					133	K	E	0.508333333333
sp	P60426	RL2	LISMO					134	D	E	0.500222222222
sp	P60426	RL2	LISMO					181	V	E	0.504111111111
sp	P60426	RL2	LISMO					182	R	E	0.512555555556
sp	P60426	RL2	LISMO					183	M	E	0.5
sp	P60426	RL2	LISMO					198	E	E	0.525222222222
sp	P60426	RL2	LISMO					199	Q	E	0.561666666667
sp	P60426	RL2	LISMO					201	E	E	0.620777777778
sp	P60426	RL2	LISMO					202	L	E	0.622222222222
sp	P60426	RL2	LISMO					203	I	E	0.617
sp	P60426	RL2	LISMO					204	N	E	0.605444444444
sp	P60426	RL2	LISMO					206	G	E	0.575555555556
sp	P60426	RL2	LISMO					207	K	E	0.560777777778
sp	P60426	RL2	LISMO					210	R	E	0.555222222222
sp	P60426	RL2	LISMO					211	S	E	0.559777777778
sp	P60426	RL2	LISMO					214	M	E	0.571555555556
sp	P60426	RL2	LISMO					215	G	E	0.564555555556
sp	P60426	RL2	LISMO					216	K	E	0.545777777778
sp	P60426	RL2	LISMO					228	N	E	0.538444444444
sp	P60426	RL2	LISMO					229	D	E	0.589111111111
sp	P60426	RL2	LISMO					231	P	E	0.632222222222
sp	P60426	RL2	LISMO					233	G	E	0.662
sp	P60426	RL2	LISMO					234	G	E	0.669222222222
sp	P60426	RL2	LISMO					235	G	E	0.670666666667
sp	P60426	RL2	LISMO					236	E	E	0.668888888889
sp	P60426	RL2	LISMO					237	G	E	0.673222222222
sp	P60426	RL2	LISMO					238	K	E	0.669111111111
sp	P60426	RL2	LISMO					239	A	E	0.680777777778
sp	P60426	RL2	LISMO					240	P	E	0.697333333333
sp	P60426	RL2	LISMO					241	I	E	0.694333333333
sp	P60426	RL2	LISMO					242	G	E	0.688111111111
sp	P60426	RL2	LISMO					243	R	E	0.673777777778
sp	P60426	RL2	LISMO					244	K	E	0.659333333333
sp	P60426	RL2	LISMO					245	S	E	0.642777777778
sp	P60426	RL2	LISMO					246	P	E	0.639444444444
sp	P60426	RL2	LISMO					247	M	E	0.626333333333
sp	P60426	RL2	LISMO					249	P	E	0.59
sp	P60426	RL2	LISMO					250	W	E	0.582888888889
sp	P60426	RL2	LISMO					252	K	E	0.584888888889
sp	P60426	RL2	LISMO					255	L	E	0.594222222222
sp	P60426	RL2	LISMO					256	G	E	0.611555555556
sp	P60426	RL2	LISMO					257	Y	E	0.619777777778		P60426
sp	P60426	RL2	LISMO					258	K	E	0.642888888889
sp	P60426	RL2	LISMO					260	R	E	0.654333333333
sp	P60426	RL2	LISMO					261	K	E	0.658333333333
sp	P60426	RL2	LISMO					262	K	E	0.648444444444
sp	P60426	RL2	LISMO					263	N	E	0.64
sp	P60426	RL2	LISMO					264	N	E	0.637777777778
sp	P60426	RL2	LISMO					265	N	E	0.608
sp	P60426	RL2	LISMO					266	S	E	0.578888888889
sp	P60426	RL2	LISMO					267	D	E	0.538111111111
sp	P60426	RL2	LISMO					268	K	E	0.518666666667
sp	P60426	RL2	LISMO					272	R	E	0.517555555556
sp	P60426	RL2	LISMO					273	R	E	0.522111111111
3
tr	Q8Y864	Q8Y864	LISMO					34	N	E	0.513222222222		Q8Y864
tr	Q8Y864	Q8Y864	LISMO					36	G	E	0.537666666667
tr	Q8Y864	Q8Y864	LISMO					39	R	E	0.526
tr	Q8Y864	Q8Y864	LISMO					42	E	E	0.513444444444
tr	Q8Y864	Q8Y864	LISMO					43	G	E	0.516222222222
tr	Q8Y864	Q8Y864	LISMO					46	E	E	0.529222222222
tr	Q8Y864	Q8Y864	LISMO					47	K	E	0.516777777778
tr	Q8Y864	Q8Y864	LISMO					49	G	E	0.514
tr	Q8Y864	Q8Y864	LISMO					50	E	E	0.501111111111
tr	Q8Y864	Q8Y864	LISMO					177	Y	E	0.575888888889
tr	Q8Y864	Q8Y864	LISMO					178	R	E	0.611111111111
tr	Q8Y864	Q8Y864	LISMO					179	S	E	0.621444444444
tr	Q8Y864	Q8Y864	LISMO					180	F	E	0.618222222222
tr	Q8Y864	Q8Y864	LISMO					181	R	E	0.635222222222
tr	Q8Y864	Q8Y864	LISMO					182	E	E	0.631
tr	Q8Y864	Q8Y864	LISMO					183	E	E	0.619333333333
tr	Q8Y864	Q8Y864	LISMO					185	P	E	0.593222222222
tr	Q8Y864	Q8Y864	LISMO					186	E	E	0.582777777778
tr	Q8Y864	Q8Y864	LISMO					187	G	E	0.551777777778
tr	Q8Y864	Q8Y864	LISMO					188	E	E	0.552777777778
tr	Q8Y864	Q8Y864	LISMO					189	Y	E	0.554777777778
tr	Q8Y864	Q8Y864	LISMO					190	T	E	0.545666666667
tr	Q8Y864	Q8Y864	LISMO					192	E	E	0.520555555556
tr	Q8Y864	Q8Y864	LISMO					245	E	E	0.501
tr	Q8Y864	Q8Y864	LISMO					283	L	E	0.513777777778
tr	Q8Y864	Q8Y864	LISMO					284	S	E	0.505444444444
tr	Q8Y864	Q8Y864	LISMO					300	P	E	0.536444444444
tr	Q8Y864	Q8Y864	LISMO					302	S	E	0.540666666667
tr	Q8Y864	Q8Y864	LISMO					303	Q	E	0.547444444444
tr	Q8Y864	Q8Y864	LISMO					306	T	E	0.529444444444
tr	Q8Y864	Q8Y864	LISMO					307	V	E	0.526
tr	Q8Y864	Q8Y864	LISMO					309	L	E	0.517777777778
tr	Q8Y864	Q8Y864	LISMO					311	N	E	0.510777777778
tr	Q8Y864	Q8Y864	LISMO					313	N	E	0.506
tr	Q8Y864	Q8Y864	LISMO					314	D	E	0.506555555556
tr	Q8Y864	Q8Y864	LISMO					317	E	E	0.515888888889
tr	Q8Y864	Q8Y864	LISMO					321	E	E	0.500555555556
4
tr	Q8Y851	Q8Y851	LISMO					32	G	E	0.525777777778		Q8Y851
tr	Q8Y851	Q8Y851	LISMO					33	T	E	0.559111111111
tr	Q8Y851	Q8Y851	LISMO					35	R	E	0.596888888889
tr	Q8Y851	Q8Y851	LISMO					36	D	E	0.619888888889
tr	Q8Y851	Q8Y851	LISMO					37	N	E	0.63
tr	Q8Y851	Q8Y851	LISMO					38	E	E	0.652444444444
tr	Q8Y851	Q8Y851	LISMO					39	T	E	0.656333333333
tr	Q8Y851	Q8Y851	LISMO					41	A	E	0.621888888889
tr	Q8Y851	Q8Y851	LISMO					42	E	E	0.614555555556
tr	Q8Y851	Q8Y851	LISMO					43	R	E	0.598666666667
tr	Q8Y851	Q8Y851	LISMO					47	N	E	0.549222222222
tr	Q8Y851	Q8Y851	LISMO					48	N	E	0.541666666667
tr	Q8Y851	Q8Y851	LISMO					49	D	E	0.549222222222
tr	Q8Y851	Q8Y851	LISMO					50	L	E	0.551333333333
tr	Q8Y851	Q8Y851	LISMO					52	R	E	0.516333333333
tr	Q8Y851	Q8Y851	LISMO					134	R	E	0.511888888889
tr	Q8Y851	Q8Y851	LISMO					135	D	E	0.538
tr	Q8Y851	Q8Y851	LISMO					136	F	E	0.559555555556
tr	Q8Y851	Q8Y851	LISMO					138	R	E	0.571333333333
tr	Q8Y851	Q8Y851	LISMO					140	E	E	0.587444444444
tr	Q8Y851	Q8Y851	LISMO					141	E	E	0.576333333333
tr	Q8Y851	Q8Y851	LISMO					144	D	E	0.576444444444
tr	Q8Y851	Q8Y851	LISMO					147	L	E	0.567444444444
tr	Q8Y851	Q8Y851	LISMO					148	E	E	0.562111111111
tr	Q8Y851	Q8Y851	LISMO					151	I	E	0.570777777778
tr	Q8Y851	Q8Y851	LISMO					152	E	E	0.566555555556
tr	Q8Y851	Q8Y851	LISMO					153	L	E	0.581555555556
tr	Q8Y851	Q8Y851	LISMO					154	G	E	0.592
tr	Q8Y851	Q8Y851	LISMO					156	N	E	0.618777777778
tr	Q8Y851	Q8Y851	LISMO					157	D	E	0.614444444444
tr	Q8Y851	Q8Y851	LISMO					158	D	E	0.590222222222
tr	Q8Y851	Q8Y851	LISMO					159	Q	E	0.574777777778
tr	Q8Y851	Q8Y851	LISMO					160	L	E	0.561222222222
tr	Q8Y851	Q8Y851	LISMO					161	E	E	0.536666666667
tr	Q8Y851	Q8Y851	LISMO					172	G	E	0.518
tr	Q8Y851	Q8Y851	LISMO					176	Y	E	0.578888888889
tr	Q8Y851	Q8Y851	LISMO					178	S	E	0.622
tr	Q8Y851	Q8Y851	LISMO					179	D	E	0.636888888889
tr	Q8Y851	Q8Y851	LISMO					180	P	E	0.638888888889
tr	Q8Y851	Q8Y851	LISMO					181	A	E	0.641666666667
tr	Q8Y851	Q8Y851	LISMO					182	E	E	0.641888888889
tr	Q8Y851	Q8Y851	LISMO					183	Q	E	0.622555555556
tr	Q8Y851	Q8Y851	LISMO					184	K	E	0.614777777778
tr	Q8Y851	Q8Y851	LISMO					185	E	E	0.600444444444
tr	Q8Y851	Q8Y851	LISMO					186	T	E	0.552
tr	Q8Y851	Q8Y851	LISMO					199	P	E	0.527666666667
tr	Q8Y851	Q8Y851	LISMO					200	A	E	0.534
tr	Q8Y851	Q8Y851	LISMO					202	V	E	0.549555555556
tr	Q8Y851	Q8Y851	LISMO					203	D	E	0.566666666667
tr	Q8Y851	Q8Y851	LISMO					204	N	E	0.565777777778
tr	Q8Y851	Q8Y851	LISMO					205	S	E	0.556
tr	Q8Y851	Q8Y851	LISMO					206	D	E	0.559666666667
tr	Q8Y851	Q8Y851	LISMO					207	E	E	0.524333333333
tr	Q8Y851	Q8Y851	LISMO					208	P	E	0.510333333333
tr	Q8Y851	Q8Y851	LISMO					220	D	E	0.500555555556
tr	Q8Y851	Q8Y851	LISMO					248	G	E	0.509333333333
tr	Q8Y851	Q8Y851	LISMO					249	T	E	0.522
tr	Q8Y851	Q8Y851	LISMO					250	V	E	0.525444444444
tr	Q8Y851	Q8Y851	LISMO					251	K	E	0.505555555556
tr	Q8Y851	Q8Y851	LISMO					262	F	E	0.519666666667
tr	Q8Y851	Q8Y851	LISMO					263	G	E	0.531888888889
tr	Q8Y851	Q8Y851	LISMO					264	L	E	0.538666666667
tr	Q8Y851	Q8Y851	LISMO					265	K	E	0.532333333333
tr	Q8Y851	Q8Y851	LISMO					266	R	E	0.547666666667
tr	Q8Y851	Q8Y851	LISMO					267	D	E	0.549888888889
tr	Q8Y851	Q8Y851	LISMO					268	E	E	0.543111111111
tr	Q8Y851	Q8Y851	LISMO					270	K	E	0.523888888889
tr	Q8Y851	Q8Y851	LISMO					271	E	E	0.503222222222
tr	Q8Y851	Q8Y851	LISMO					296	D	E	0.509333333333
tr	Q8Y851	Q8Y851	LISMO					297	H	E	0.517555555556
tr	Q8Y851	Q8Y851	LISMO					298	Q	E	0.536333333333
tr	Q8Y851	Q8Y851	LISMO					299	E	E	0.543777777778
tr	Q8Y851	Q8Y851	LISMO					300	A	E	0.547555555556
tr	Q8Y851	Q8Y851	LISMO					302	P	E	0.550666666667
tr	Q8Y851	Q8Y851	LISMO					303	L	E	0.544111111111
tr	Q8Y851	Q8Y851	LISMO					304	L	E	0.542444444444
tr	Q8Y851	Q8Y851	LISMO					305	R	E	0.532666666667
tr	Q8Y851	Q8Y851	LISMO					306	I	E	0.526
tr	Q8Y851	Q8Y851	LISMO					321	P	E	0.508888888889
tr	Q8Y851	Q8Y851	LISMO					322	F	E	0.544111111111
tr	Q8Y851	Q8Y851	LISMO					324	G	E	0.580111111111
tr	Q8Y851	Q8Y851	LISMO					325	R	E	0.590777777778
tr	Q8Y851	Q8Y851	LISMO					326	E	E	0.589333333333
tr	Q8Y851	Q8Y851	LISMO					327	G	E	0.587444444444
tr	Q8Y851	Q8Y851	LISMO					328	K	E	0.591888888889
tr	Q8Y851	Q8Y851	LISMO					329	H	E	0.604
tr	Q8Y851	Q8Y851	LISMO					331	T	E	0.583444444444
tr	Q8Y851	Q8Y851	LISMO					333	R	E	0.558777777778
tr	Q8Y851	Q8Y851	LISMO					334	K	E	0.552888888889
tr	Q8Y851	Q8Y851	LISMO					336	E	E	0.527222222222
tr	Q8Y851	Q8Y851	LISMO					337	E	E	0.525777777778
tr	Q8Y851	Q8Y851	LISMO					344	Q	E	0.509777777778
tr	Q8Y851	Q8Y851	LISMO					348	S	E	0.530111111111
tr	Q8Y851	Q8Y851	LISMO					350	R	E	0.529222222222
tr	Q8Y851	Q8Y851	LISMO					352	E	E	0.546
tr	Q8Y851	Q8Y851	LISMO					353	P	E	0.532888888889
tr	Q8Y851	Q8Y851	LISMO					354	T	E	0.534888888889
tr	Q8Y851	Q8Y851	LISMO					355	A	E	0.524111111111
tr	Q8Y851	Q8Y851	LISMO					356	S	E	0.512666666667
tr	Q8Y851	Q8Y851	LISMO					357	P	E	0.502
tr	Q8Y851	Q8Y851	LISMO					398	G	E	0.507333333333
tr	Q8Y851	Q8Y851	LISMO					399	V	E	0.508111111111
tr	Q8Y851	Q8Y851	LISMO					400	K	E	0.505111111111
tr	Q8Y851	Q8Y851	LISMO					401	C	E	0.501333333333
tr	Q8Y851	Q8Y851	LISMO					406	D	E	0.506
tr	Q8Y851	Q8Y851	LISMO					408	Q	E	0.520222222222
tr	Q8Y851	Q8Y851	LISMO					410	D	E	0.544888888889
tr	Q8Y851	Q8Y851	LISMO					412	P	E	0.531222222222
tr	Q8Y851	Q8Y851	LISMO					413	E	E	0.520666666667
tr	Q8Y851	Q8Y851	LISMO					414	E	E	0.505888888889
tr	Q8Y851	Q8Y851	LISMO					424	S	E	0.552222222222
tr	Q8Y851	Q8Y851	LISMO					425	Q	E	0.573888888889
tr	Q8Y851	Q8Y851	LISMO					426	R	E	0.569333333333
tr	Q8Y851	Q8Y851	LISMO					427	K	E	0.582111111111
tr	Q8Y851	Q8Y851	LISMO					429	E	E	0.566888888889
tr	Q8Y851	Q8Y851	LISMO					430	M	E	0.543777777778
tr	Q8Y851	Q8Y851	LISMO					431	K	E	0.525888888889
tr	Q8Y851	Q8Y851	LISMO					432	N	E	0.513444444444
tr	Q8Y851	Q8Y851	LISMO					434	I	E	0.516444444444
tr	Q8Y851	Q8Y851	LISMO					435	N	E	0.524555555556
tr	Q8Y851	Q8Y851	LISMO					436	D	E	0.524222222222
tr	Q8Y851	Q8Y851	LISMO					437	G	E	0.506333333333
tr	Q8Y851	Q8Y851	LISMO					438	N	E	0.508777777778
tr	Q8Y851	Q8Y851	LISMO					453	I	E	0.510777777778
tr	Q8Y851	Q8Y851	LISMO					456	T	E	0.528
tr	Q8Y851	Q8Y851	LISMO					457	T	E	0.534444444444
tr	Q8Y851	Q8Y851	LISMO					458	D	E	0.527111111111
tr	Q8Y851	Q8Y851	LISMO					460	L	E	0.547555555556
tr	Q8Y851	Q8Y851	LISMO					464	R	E	0.535666666667
tr	Q8Y851	Q8Y851	LISMO					465	G	E	0.518222222222
tr	Q8Y851	Q8Y851	LISMO					472	T	E	0.515
tr	Q8Y851	Q8Y851	LISMO					474	D	E	0.563111111111
tr	Q8Y851	Q8Y851	LISMO					475	S	E	0.576222222222
tr	Q8Y851	Q8Y851	LISMO					477	Q	E	0.600333333333
tr	Q8Y851	Q8Y851	LISMO					478	P	E	0.610555555556
tr	Q8Y851	Q8Y851	LISMO					480	Q	E	0.610555555556
tr	Q8Y851	Q8Y851	LISMO					481	K	E	0.591222222222
tr	Q8Y851	Q8Y851	LISMO					482	G	E	0.568777777778
tr	Q8Y851	Q8Y851	LISMO					483	R	E	0.551555555556
tr	Q8Y851	Q8Y851	LISMO					532	N	E	0.529777777778
tr	Q8Y851	Q8Y851	LISMO					533	R	E	0.529555555556
tr	Q8Y851	Q8Y851	LISMO					534	E	E	0.539
tr	Q8Y851	Q8Y851	LISMO					535	G	E	0.517777777778
tr	Q8Y851	Q8Y851	LISMO					536	D	E	0.500222222222
tr	Q8Y851	Q8Y851	LISMO					543	K	E	0.511555555556
tr	Q8Y851	Q8Y851	LISMO					544	A	E	0.544111111111
tr	Q8Y851	Q8Y851	LISMO					545	K	E	0.567222222222
tr	Q8Y851	Q8Y851	LISMO					546	Q	E	0.574777777778
tr	Q8Y851	Q8Y851	LISMO					548	T	E	0.590222222222
tr	Q8Y851	Q8Y851	LISMO					549	N	E	0.596888888889
tr	Q8Y851	Q8Y851	LISMO					553	A	E	0.605888888889
tr	Q8Y851	Q8Y851	LISMO					554	N	E	0.593333333333
tr	Q8Y851	Q8Y851	LISMO					555	K	E	0.603111111111
tr	Q8Y851	Q8Y851	LISMO					556	D	E	0.585555555556
tr	Q8Y851	Q8Y851	LISMO					557	Q	E	0.569888888889
tr	Q8Y851	Q8Y851	LISMO					560	V	E	0.541222222222
tr	Q8Y851	Q8Y851	LISMO					563	K	E	0.536333333333
tr	Q8Y851	Q8Y851	LISMO					565	R	E	0.529777777778
tr	Q8Y851	Q8Y851	LISMO					566	H	E	0.542555555556
tr	Q8Y851	Q8Y851	LISMO					568	S	E	0.517222222222
tr	Q8Y851	Q8Y851	LISMO					574	E	E	0.505111111111
tr	Q8Y851	Q8Y851	LISMO					577	N	E	0.519777777778
tr	Q8Y851	Q8Y851	LISMO					578	E	E	0.505777777778
tr	Q8Y851	Q8Y851	LISMO					590	R	E	0.533333333333
tr	Q8Y851	Q8Y851	LISMO					594	K	E	0.551222222222
tr	Q8Y851	Q8Y851	LISMO					597	N	E	0.577
tr	Q8Y851	Q8Y851	LISMO					598	K	E	0.570666666667
tr	Q8Y851	Q8Y851	LISMO					599	N	E	0.570333333333
tr	Q8Y851	Q8Y851	LISMO					600	E	E	0.572111111111
tr	Q8Y851	Q8Y851	LISMO					601	R	E	0.579777777778
tr	Q8Y851	Q8Y851	LISMO					602	E	E	0.586666666667
tr	Q8Y851	Q8Y851	LISMO					603	K	E	0.580777777778
tr	Q8Y851	Q8Y851	LISMO					605	A	E	0.579555555556
tr	Q8Y851	Q8Y851	LISMO					606	K	E	0.570666666667
tr	Q8Y851	Q8Y851	LISMO					607	R	E	0.563555555556
tr	Q8Y851	Q8Y851	LISMO					608	S	E	0.547222222222
5
tr	Q8YAC6	Q8YAC6	LISMO					5	F	E	0.518444444444		Q8YAC6
tr	Q8YAC6	Q8YAC6	LISMO					7	N	E	0.522888888889
tr	Q8YAC6	Q8YAC6	LISMO					27	S	E	0.529666666667
tr	Q8YAC6	Q8YAC6	LISMO					28	N	E	0.553333333333
tr	Q8YAC6	Q8YAC6	LISMO					29	K	E	0.577777777778
tr	Q8YAC6	Q8YAC6	LISMO					30	E	E	0.592888888889
tr	Q8YAC6	Q8YAC6	LISMO					31	A	E	0.581777777778
tr	Q8YAC6	Q8YAC6	LISMO					32	A	E	0.590666666667
tr	Q8YAC6	Q8YAC6	LISMO					33	K	E	0.57
tr	Q8YAC6	Q8YAC6	LISMO					34	D	E	0.553666666667
tr	Q8YAC6	Q8YAC6	LISMO					36	S	E	0.504888888889
tr	Q8YAC6	Q8YAC6	LISMO					68	K	E	0.576444444444
tr	Q8YAC6	Q8YAC6	LISMO					69	S	E	0.601777777778
tr	Q8YAC6	Q8YAC6	LISMO					70	S	E	0.625333333333
tr	Q8YAC6	Q8YAC6	LISMO					71	D	E	0.653222222222
tr	Q8YAC6	Q8YAC6	LISMO					72	K	E	0.684222222222
tr	Q8YAC6	Q8YAC6	LISMO					73	S	E	0.693222222222
tr	Q8YAC6	Q8YAC6	LISMO					74	S	E	0.713
tr	Q8YAC6	Q8YAC6	LISMO					75	D	E	0.719444444444
tr	Q8YAC6	Q8YAC6	LISMO					76	D	E	0.705777777778
tr	Q8YAC6	Q8YAC6	LISMO					77	K	E	0.682333333333
tr	Q8YAC6	Q8YAC6	LISMO					78	K	E	0.681333333333
tr	Q8YAC6	Q8YAC6	LISMO					79	T	E	0.682
tr	Q8YAC6	Q8YAC6	LISMO					82	G	E	0.676444444444
tr	Q8YAC6	Q8YAC6	LISMO					83	Q	E	0.67
tr	Q8YAC6	Q8YAC6	LISMO					84	S	E	0.653444444444
tr	Q8YAC6	Q8YAC6	LISMO					85	K	E	0.650222222222
tr	Q8YAC6	Q8YAC6	LISMO					86	T	E	0.646333333333
tr	Q8YAC6	Q8YAC6	LISMO					87	S	E	0.620222222222
tr	Q8YAC6	Q8YAC6	LISMO					88	S	E	0.596666666667
tr	Q8YAC6	Q8YAC6	LISMO					89	T	E	0.573111111111
tr	Q8YAC6	Q8YAC6	LISMO					90	A	E	0.539888888889
tr	Q8YAC6	Q8YAC6	LISMO					97	N	E	0.549111111111
tr	Q8YAC6	Q8YAC6	LISMO					98	S	E	0.554111111111
tr	Q8YAC6	Q8YAC6	LISMO					99	D	E	0.560111111111
tr	Q8YAC6	Q8YAC6	LISMO					100	T	E	0.569444444444
tr	Q8YAC6	Q8YAC6	LISMO					101	S	E	0.560222222222
tr	Q8YAC6	Q8YAC6	LISMO					103	G	E	0.525111111111
tr	Q8YAC6	Q8YAC6	LISMO					104	D	E	0.501333333333
tr	Q8YAC6	Q8YAC6	LISMO					117	N	E	0.503666666667
tr	Q8YAC6	Q8YAC6	LISMO					118	V	E	0.533333333333
tr	Q8YAC6	Q8YAC6	LISMO					119	V	E	0.552222222222
tr	Q8YAC6	Q8YAC6	LISMO					120	P	E	0.562444444444
tr	Q8YAC6	Q8YAC6	LISMO					121	A	E	0.579777777778
tr	Q8YAC6	Q8YAC6	LISMO					122	K	E	0.595555555556
tr	Q8YAC6	Q8YAC6	LISMO					123	Q	E	0.594222222222
tr	Q8YAC6	Q8YAC6	LISMO					125	S	E	0.575888888889
tr	Q8YAC6	Q8YAC6	LISMO					152	Q	E	0.554666666667
tr	Q8YAC6	Q8YAC6	LISMO					153	G	E	0.587888888889
tr	Q8YAC6	Q8YAC6	LISMO					154	G	E	0.612555555556
tr	Q8YAC6	Q8YAC6	LISMO					155	G	E	0.626444444444
tr	Q8YAC6	Q8YAC6	LISMO					156	G	E	0.641777777778
tr	Q8YAC6	Q8YAC6	LISMO					157	G	E	0.632111111111
tr	Q8YAC6	Q8YAC6	LISMO					158	K	E	0.612444444444
tr	Q8YAC6	Q8YAC6	LISMO					160	M	E	0.605666666667
tr	Q8YAC6	Q8YAC6	LISMO					161	S	E	0.597555555556
tr	Q8YAC6	Q8YAC6	LISMO					163	G	E	0.583
tr	Q8YAC6	Q8YAC6	LISMO					164	K	E	0.591888888889
tr	Q8YAC6	Q8YAC6	LISMO					165	S	E	0.581111111111
tr	Q8YAC6	Q8YAC6	LISMO					166	K	E	0.577111111111
tr	Q8YAC6	Q8YAC6	LISMO					168	K	E	0.580333333333
tr	Q8YAC6	Q8YAC6	LISMO					169	L	E	0.579
tr	Q8YAC6	Q8YAC6	LISMO					170	Y	E	0.578777777778
tr	Q8YAC6	Q8YAC6	LISMO					171	N	E	0.567666666667
tr	Q8YAC6	Q8YAC6	LISMO					172	D	E	0.568
tr	Q8YAC6	Q8YAC6	LISMO					173	D	E	0.548444444444
tr	Q8YAC6	Q8YAC6	LISMO					174	K	E	0.539555555556
tr	Q8YAC6	Q8YAC6	LISMO					175	K	E	0.527666666667
tr	Q8YAC6	Q8YAC6	LISMO					176	K	E	0.521111111111
tr	Q8YAC6	Q8YAC6	LISMO					178	R	E	0.519333333333
tr	Q8YAC6	Q8YAC6	LISMO					180	T	E	0.511333333333
tr	Q8YAC6	Q8YAC6	LISMO					186	D	E	0.541333333333
tr	Q8YAC6	Q8YAC6	LISMO					187	E	E	0.544
tr	Q8YAC6	Q8YAC6	LISMO					190	Q	E	0.544555555556
tr	Q8YAC6	Q8YAC6	LISMO					203	R	E	0.503222222222
tr	Q8YAC6	Q8YAC6	LISMO					204	K	E	0.534111111111
tr	Q8YAC6	Q8YAC6	LISMO					206	A	E	0.538333333333
tr	Q8YAC6	Q8YAC6	LISMO					207	E	E	0.544444444444
tr	Q8YAC6	Q8YAC6	LISMO					209	G	E	0.510555555556
tr	Q8YAC6	Q8YAC6	LISMO					286	R	E	0.575111111111
tr	Q8YAC6	Q8YAC6	LISMO					287	Q	E	0.606
tr	Q8YAC6	Q8YAC6	LISMO					289	G	E	0.644111111111
tr	Q8YAC6	Q8YAC6	LISMO					290	A	E	0.653
tr	Q8YAC6	Q8YAC6	LISMO					291	G	E	0.633333333333
tr	Q8YAC6	Q8YAC6	LISMO					292	M	E	0.626333333333
tr	Q8YAC6	Q8YAC6	LISMO					293	G	E	0.624333333333
tr	Q8YAC6	Q8YAC6	LISMO					294	G	E	0.613888888889
tr	Q8YAC6	Q8YAC6	LISMO					295	G	E	0.596111111111
tr	Q8YAC6	Q8YAC6	LISMO					296	H	E	0.577111111111
tr	Q8YAC6	Q8YAC6	LISMO					297	D	E	0.565555555556
tr	Q8YAC6	Q8YAC6	LISMO					333	P	E	0.515666666667
tr	Q8YAC6	Q8YAC6	LISMO					338	P	E	0.554111111111
tr	Q8YAC6	Q8YAC6	LISMO					339	G	E	0.560333333333
tr	Q8YAC6	Q8YAC6	LISMO					340	R	E	0.57
tr	Q8YAC6	Q8YAC6	LISMO					342	D	E	0.536111111111
tr	Q8YAC6	Q8YAC6	LISMO					343	R	E	0.506
tr	Q8YAC6	Q8YAC6	LISMO					351	D	E	0.506111111111
tr	Q8YAC6	Q8YAC6	LISMO					352	V	E	0.535444444444
tr	Q8YAC6	Q8YAC6	LISMO					353	K	E	0.542
tr	Q8YAC6	Q8YAC6	LISMO					367	P	E	0.512333333333
tr	Q8YAC6	Q8YAC6	LISMO					369	A	E	0.512222222222
tr	Q8YAC6	Q8YAC6	LISMO					405	K	E	0.501111111111
tr	Q8YAC6	Q8YAC6	LISMO					406	K	E	0.529555555556
tr	Q8YAC6	Q8YAC6	LISMO					407	E	E	0.536555555556
tr	Q8YAC6	Q8YAC6	LISMO					409	D	E	0.533222222222
tr	Q8YAC6	Q8YAC6	LISMO					410	M	E	0.533888888889
tr	Q8YAC6	Q8YAC6	LISMO					411	S	E	0.516888888889
tr	Q8YAC6	Q8YAC6	LISMO					418	D	E	0.502555555556
tr	Q8YAC6	Q8YAC6	LISMO					419	R	E	0.503444444444
tr	Q8YAC6	Q8YAC6	LISMO					421	I	E	0.541666666667
tr	Q8YAC6	Q8YAC6	LISMO					422	A	E	0.567222222222
tr	Q8YAC6	Q8YAC6	LISMO					423	G	E	0.585666666667
tr	Q8YAC6	Q8YAC6	LISMO					424	P	E	0.602444444444
tr	Q8YAC6	Q8YAC6	LISMO					425	A	E	0.638
tr	Q8YAC6	Q8YAC6	LISMO					426	K	E	0.637
tr	Q8YAC6	Q8YAC6	LISMO					427	K	E	0.637333333333
tr	Q8YAC6	Q8YAC6	LISMO					428	N	E	0.630444444444
tr	Q8YAC6	Q8YAC6	LISMO					429	R	E	0.629555555556
tr	Q8YAC6	Q8YAC6	LISMO					430	V	E	0.635666666667
tr	Q8YAC6	Q8YAC6	LISMO					432	S	E	0.610777777778
tr	Q8YAC6	Q8YAC6	LISMO					433	E	E	0.597111111111
tr	Q8YAC6	Q8YAC6	LISMO					434	K	E	0.570111111111
tr	Q8YAC6	Q8YAC6	LISMO					479	K	E	0.523888888889
tr	Q8YAC6	Q8YAC6	LISMO					480	E	E	0.548555555556
tr	Q8YAC6	Q8YAC6	LISMO					482	R	E	0.577666666667
tr	Q8YAC6	Q8YAC6	LISMO					483	F	E	0.582444444444
tr	Q8YAC6	Q8YAC6	LISMO					484	L	E	0.569111111111
tr	Q8YAC6	Q8YAC6	LISMO					486	T	E	0.563
tr	Q8YAC6	Q8YAC6	LISMO					487	K	E	0.548444444444
tr	Q8YAC6	Q8YAC6	LISMO					488	A	E	0.534555555556
tr	Q8YAC6	Q8YAC6	LISMO					489	E	E	0.522222222222
tr	Q8YAC6	Q8YAC6	LISMO					509	G	E	0.505444444444
tr	Q8YAC6	Q8YAC6	LISMO					510	E	E	0.526777777778
tr	Q8YAC6	Q8YAC6	LISMO					516	S	E	0.530444444444
tr	Q8YAC6	Q8YAC6	LISMO					517	N	E	0.535777777778
tr	Q8YAC6	Q8YAC6	LISMO					520	E	E	0.535777777778
tr	Q8YAC6	Q8YAC6	LISMO					521	R	E	0.521111111111
tr	Q8YAC6	Q8YAC6	LISMO					537	D	E	0.511222222222
tr	Q8YAC6	Q8YAC6	LISMO					545	T	E	0.513888888889
tr	Q8YAC6	Q8YAC6	LISMO					546	S	E	0.522
tr	Q8YAC6	Q8YAC6	LISMO					547	G	E	0.544666666667
tr	Q8YAC6	Q8YAC6	LISMO					548	N	E	0.548555555556
tr	Q8YAC6	Q8YAC6	LISMO					549	G	E	0.571777777778
tr	Q8YAC6	Q8YAC6	LISMO					550	Q	E	0.564222222222
tr	Q8YAC6	Q8YAC6	LISMO					555	R	E	0.590444444444
tr	Q8YAC6	Q8YAC6	LISMO					556	D	E	0.599
tr	Q8YAC6	Q8YAC6	LISMO					558	G	E	0.624333333333
tr	Q8YAC6	Q8YAC6	LISMO					559	S	E	0.624444444444
tr	Q8YAC6	Q8YAC6	LISMO					560	D	E	0.604777777778
tr	Q8YAC6	Q8YAC6	LISMO					561	K	E	0.598666666667
tr	Q8YAC6	Q8YAC6	LISMO					562	G	E	0.592888888889
tr	Q8YAC6	Q8YAC6	LISMO					565	D	E	0.539888888889
tr	Q8YAC6	Q8YAC6	LISMO					566	K	E	0.523
tr	Q8YAC6	Q8YAC6	LISMO					569	Y	E	0.513666666667
tr	Q8YAC6	Q8YAC6	LISMO					570	E	E	0.501888888889
tr	Q8YAC6	Q8YAC6	LISMO					592	E	E	0.509333333333
tr	Q8YAC6	Q8YAC6	LISMO					595	E	E	0.563222222222
tr	Q8YAC6	Q8YAC6	LISMO					609	T	E	0.535666666667
tr	Q8YAC6	Q8YAC6	LISMO					611	D	E	0.532777777778
tr	Q8YAC6	Q8YAC6	LISMO					612	A	E	0.543111111111
tr	Q8YAC6	Q8YAC6	LISMO					613	R	E	0.527888888889
tr	Q8YAC6	Q8YAC6	LISMO					614	Q	E	0.510222222222
tr	Q8YAC6	Q8YAC6	LISMO					616	R	E	0.513
tr	Q8YAC6	Q8YAC6	LISMO					617	S	E	0.521444444444
tr	Q8YAC6	Q8YAC6	LISMO					620	D	E	0.517555555556
tr	Q8YAC6	Q8YAC6	LISMO					621	D	E	0.508333333333
tr	Q8YAC6	Q8YAC6	LISMO					622	G	E	0.519
tr	Q8YAC6	Q8YAC6	LISMO					623	V	E	0.536222222222
tr	Q8YAC6	Q8YAC6	LISMO					625	P	E	0.556777777778
tr	Q8YAC6	Q8YAC6	LISMO					626	P	E	0.554555555556
tr	Q8YAC6	Q8YAC6	LISMO					627	D	E	0.549777777778
tr	Q8YAC6	Q8YAC6	LISMO					628	I	E	0.553777777778
tr	Q8YAC6	Q8YAC6	LISMO					629	D	E	0.550555555556
tr	Q8YAC6	Q8YAC6	LISMO					630	T	E	0.566
tr	Q8YAC6	Q8YAC6	LISMO					631	I	E	0.572444444444
tr	Q8YAC6	Q8YAC6	LISMO					632	D	E	0.588111111111
tr	Q8YAC6	Q8YAC6	LISMO					633	V	E	0.592111111111
tr	Q8YAC6	Q8YAC6	LISMO					634	E	E	0.594222222222
tr	Q8YAC6	Q8YAC6	LISMO					635	A	E	0.598111111111
tr	Q8YAC6	Q8YAC6	LISMO					636	E	E	0.606888888889
tr	Q8YAC6	Q8YAC6	LISMO					637	Y	E	0.616
tr	Q8YAC6	Q8YAC6	LISMO					638	P	E	0.635666666667
tr	Q8YAC6	Q8YAC6	LISMO					639	S	E	0.636333333333
tr	Q8YAC6	Q8YAC6	LISMO					640	E	E	0.637333333333
tr	Q8YAC6	Q8YAC6	LISMO					641	K	E	0.632111111111
tr	Q8YAC6	Q8YAC6	LISMO					642	D	E	0.635777777778
tr	Q8YAC6	Q8YAC6	LISMO					643	E	E	0.636333333333
tr	Q8YAC6	Q8YAC6	LISMO					644	E	E	0.644
tr	Q8YAC6	Q8YAC6	LISMO					645	V	E	0.639555555556
tr	Q8YAC6	Q8YAC6	LISMO					646	A	E	0.631777777778
tr	Q8YAC6	Q8YAC6	LISMO					647	G	E	0.618888888889
tr	Q8YAC6	Q8YAC6	LISMO					648	K	E	0.610222222222
tr	Q8YAC6	Q8YAC6	LISMO					649	S	E	0.604222222222
tr	Q8YAC6	Q8YAC6	LISMO					650	F	E	0.597
tr	Q8YAC6	Q8YAC6	LISMO					651	E	E	0.597333333333
tr	Q8YAC6	Q8YAC6	LISMO					652	E	E	0.599888888889
tr	Q8YAC6	Q8YAC6	LISMO					653	E	E	0.594222222222
tr	Q8YAC6	Q8YAC6	LISMO					654	R	E	0.591888888889
tr	Q8YAC6	Q8YAC6	LISMO					655	E	E	0.594666666667
tr	Q8YAC6	Q8YAC6	LISMO					656	E	E	0.598888888889
tr	Q8YAC6	Q8YAC6	LISMO					657	L	E	0.602111111111
tr	Q8YAC6	Q8YAC6	LISMO					658	K	E	0.597777777778
tr	Q8YAC6	Q8YAC6	LISMO					659	E	E	0.591888888889
tr	Q8YAC6	Q8YAC6	LISMO					660	E	E	0.590888888889
tr	Q8YAC6	Q8YAC6	LISMO					661	E	E	0.587777777778
tr	Q8YAC6	Q8YAC6	LISMO					662	K	E	0.581666666667
tr	Q8YAC6	Q8YAC6	LISMO					663	V	E	0.585888888889
tr	Q8YAC6	Q8YAC6	LISMO					664	E	E	0.589222222222
tr	Q8YAC6	Q8YAC6	LISMO					665	E	E	0.592111111111
tr	Q8YAC6	Q8YAC6	LISMO					666	T	E	0.577666666667
tr	Q8YAC6	Q8YAC6	LISMO					667	Q	E	0.583333333333
tr	Q8YAC6	Q8YAC6	LISMO					668	E	E	0.590222222222
tr	Q8YAC6	Q8YAC6	LISMO					669	E	E	0.582111111111
tr	Q8YAC6	Q8YAC6	LISMO					670	P	E	0.572111111111
tr	Q8YAC6	Q8YAC6	LISMO					671	K	E	0.577333333333
tr	Q8YAC6	Q8YAC6	LISMO					672	E	E	0.580666666667
tr	Q8YAC6	Q8YAC6	LISMO					673	V	E	0.573555555556
tr	Q8YAC6	Q8YAC6	LISMO					674	T	E	0.574111111111
tr	Q8YAC6	Q8YAC6	LISMO					675	S	E	0.590777777778
tr	Q8YAC6	Q8YAC6	LISMO					676	E	E	0.590111111111
tr	Q8YAC6	Q8YAC6	LISMO					677	D	E	0.582666666667
tr	Q8YAC6	Q8YAC6	LISMO					678	A	E	0.584666666667
tr	Q8YAC6	Q8YAC6	LISMO					679	P	E	0.590333333333
tr	Q8YAC6	Q8YAC6	LISMO					680	N	E	0.585333333333
tr	Q8YAC6	Q8YAC6	LISMO					681	I	E	0.577222222222
tr	Q8YAC6	Q8YAC6	LISMO					682	E	E	0.582222222222
tr	Q8YAC6	Q8YAC6	LISMO					683	Q	E	0.575222222222
tr	Q8YAC6	Q8YAC6	LISMO					684	T	E	0.563333333333
tr	Q8YAC6	Q8YAC6	LISMO					685	P	E	0.556111111111
tr	Q8YAC6	Q8YAC6	LISMO					686	N	E	0.559888888889
tr	Q8YAC6	Q8YAC6	LISMO					687	D	E	0.556888888889
6
tr	Q8Y5H3	Q8Y5H3	LISMO					28	K	E	0.501555555556		Q8Y5H3
tr	Q8Y5H3	Q8Y5H3	LISMO					29	K	E	0.544
tr	Q8Y5H3	Q8Y5H3	LISMO					31	V	E	0.595333333333
tr	Q8Y5H3	Q8Y5H3	LISMO					32	G	E	0.589222222222
tr	Q8Y5H3	Q8Y5H3	LISMO					33	K	E	0.581111111111
tr	Q8Y5H3	Q8Y5H3	LISMO					34	K	E	0.575777777778
tr	Q8Y5H3	Q8Y5H3	LISMO					35	D	E	0.575555555556
tr	Q8Y5H3	Q8Y5H3	LISMO					37	N	E	0.556555555556
tr	Q8Y5H3	Q8Y5H3	LISMO					38	P	E	0.545777777778
tr	Q8Y5H3	Q8Y5H3	LISMO					39	E	E	0.533333333333
tr	Q8Y5H3	Q8Y5H3	LISMO					42	E	E	0.534222222222
tr	Q8Y5H3	Q8Y5H3	LISMO					45	D	E	0.528333333333
tr	Q8Y5H3	Q8Y5H3	LISMO					46	K	E	0.529333333333
tr	Q8Y5H3	Q8Y5H3	LISMO					49	Q	E	0.563777777778
tr	Q8Y5H3	Q8Y5H3	LISMO					50	E	E	0.559666666667
tr	Q8Y5H3	Q8Y5H3	LISMO					53	K	E	0.577
tr	Q8Y5H3	Q8Y5H3	LISMO					54	N	E	0.573
tr	Q8Y5H3	Q8Y5H3	LISMO					56	S	E	0.575666666667
tr	Q8Y5H3	Q8Y5H3	LISMO					57	P	E	0.568666666667
tr	Q8Y5H3	Q8Y5H3	LISMO					59	S	E	0.559777777778
tr	Q8Y5H3	Q8Y5H3	LISMO					60	D	E	0.573555555556
tr	Q8Y5H3	Q8Y5H3	LISMO					62	D	E	0.568777777778
tr	Q8Y5H3	Q8Y5H3	LISMO					65	Y	E	0.565444444444
tr	Q8Y5H3	Q8Y5H3	LISMO					66	K	E	0.569222222222
tr	Q8Y5H3	Q8Y5H3	LISMO					69	R	E	0.556111111111
tr	Q8Y5H3	Q8Y5H3	LISMO					72	T	E	0.567
tr	Q8Y5H3	Q8Y5H3	LISMO					73	K	E	0.572
tr	Q8Y5H3	Q8Y5H3	LISMO					74	A	E	0.571333333333
tr	Q8Y5H3	Q8Y5H3	LISMO					76	P	E	0.612555555556
tr	Q8Y5H3	Q8Y5H3	LISMO					77	S	E	0.615222222222
tr	Q8Y5H3	Q8Y5H3	LISMO					78	A	E	0.609111111111
tr	Q8Y5H3	Q8Y5H3	LISMO					79	K	E	0.604333333333
tr	Q8Y5H3	Q8Y5H3	LISMO					80	D	E	0.609555555556
tr	Q8Y5H3	Q8Y5H3	LISMO					81	I	E	0.595111111111
tr	Q8Y5H3	Q8Y5H3	LISMO					82	E	E	0.580888888889
tr	Q8Y5H3	Q8Y5H3	LISMO					85	D	E	0.558333333333
tr	Q8Y5H3	Q8Y5H3	LISMO					87	E	E	0.529222222222
tr	Q8Y5H3	Q8Y5H3	LISMO					88	N	E	0.530777777778
tr	Q8Y5H3	Q8Y5H3	LISMO					89	K	E	0.514111111111
tr	Q8Y5H3	Q8Y5H3	LISMO					90	K	E	0.524555555556
tr	Q8Y5H3	Q8Y5H3	LISMO					92	D	E	0.527666666667
tr	Q8Y5H3	Q8Y5H3	LISMO					94	P	E	0.502
tr	Q8Y5H3	Q8Y5H3	LISMO					177	T	E	0.544444444444
tr	Q8Y5H3	Q8Y5H3	LISMO					178	S	E	0.559333333333
tr	Q8Y5H3	Q8Y5H3	LISMO					180	R	E	0.544222222222
tr	Q8Y5H3	Q8Y5H3	LISMO					182	K	E	0.505333333333
tr	Q8Y5H3	Q8Y5H3	LISMO					210	K	E	0.504666666667
tr	Q8Y5H3	Q8Y5H3	LISMO					226	F	E	0.553111111111
tr	Q8Y5H3	Q8Y5H3	LISMO					227	S	E	0.588555555556
tr	Q8Y5H3	Q8Y5H3	LISMO					228	R	E	0.620555555556
tr	Q8Y5H3	Q8Y5H3	LISMO					229	D	E	0.643444444444
tr	Q8Y5H3	Q8Y5H3	LISMO					230	A	E	0.649666666667
tr	Q8Y5H3	Q8Y5H3	LISMO					231	S	E	0.636555555556
tr	Q8Y5H3	Q8Y5H3	LISMO					232	V	E	0.634111111111
tr	Q8Y5H3	Q8Y5H3	LISMO					233	L	E	0.611555555556
tr	Q8Y5H3	Q8Y5H3	LISMO					234	Y	E	0.604111111111
tr	Q8Y5H3	Q8Y5H3	LISMO					235	P	E	0.601111111111
tr	Q8Y5H3	Q8Y5H3	LISMO					238	D	E	0.587222222222
tr	Q8Y5H3	Q8Y5H3	LISMO					239	E	E	0.577444444444
tr	Q8Y5H3	Q8Y5H3	LISMO					241	A	E	0.579333333333
tr	Q8Y5H3	Q8Y5H3	LISMO					242	E	E	0.581
tr	Q8Y5H3	Q8Y5H3	LISMO					243	G	E	0.571888888889
tr	Q8Y5H3	Q8Y5H3	LISMO					247	T	E	0.506888888889
tr	Q8Y5H3	Q8Y5H3	LISMO					249	E	E	0.506111111111
tr	Q8Y5H3	Q8Y5H3	LISMO					260	A	E	0.515666666667
tr	Q8Y5H3	Q8Y5H3	LISMO					261	N	E	0.539
tr	Q8Y5H3	Q8Y5H3	LISMO					262	A	E	0.557444444444
tr	Q8Y5H3	Q8Y5H3	LISMO					263	S	E	0.568888888889
tr	Q8Y5H3	Q8Y5H3	LISMO					264	D	E	0.587444444444
tr	Q8Y5H3	Q8Y5H3	LISMO					265	R	E	0.576777777778
tr	Q8Y5H3	Q8Y5H3	LISMO					266	K	E	0.561222222222
tr	Q8Y5H3	Q8Y5H3	LISMO					267	Y	E	0.546111111111
tr	Q8Y5H3	Q8Y5H3	LISMO					277	K	E	0.501333333333
tr	Q8Y5H3	Q8Y5H3	LISMO					278	D	E	0.508666666667
tr	Q8Y5H3	Q8Y5H3	LISMO					280	V	E	0.514444444444
tr	Q8Y5H3	Q8Y5H3	LISMO					281	G	E	0.503444444444
tr	Q8Y5H3	Q8Y5H3	LISMO					331	E	E	0.519444444444
tr	Q8Y5H3	Q8Y5H3	LISMO					332	A	E	0.532777777778
tr	Q8Y5H3	Q8Y5H3	LISMO					334	D	E	0.537777777778
tr	Q8Y5H3	Q8Y5H3	LISMO					335	E	E	0.544111111111
7
sp	P66372	RS12	LISMO					6	Q	E	0.532333333333		P66372
sp	P66372	RS12	LISMO					9	R	E	0.614
sp	P66372	RS12	LISMO					10	K	E	0.622
sp	P66372	RS12	LISMO					11	P	E	0.639111111111
sp	P66372	RS12	LISMO					12	R	E	0.666666666667
sp	P66372	RS12	LISMO					13	Q	E	0.685777777778
sp	P66372	RS12	LISMO					14	S	E	0.683222222222
sp	P66372	RS12	LISMO					15	K	E	0.687333333333
sp	P66372	RS12	LISMO					16	I	E	0.683111111111
sp	P66372	RS12	LISMO					17	K	E	0.679888888889
sp	P66372	RS12	LISMO					18	K	E	0.675333333333
sp	P66372	RS12	LISMO					19	S	E	0.659
sp	P66372	RS12	LISMO					20	T	E	0.622222222222
sp	P66372	RS12	LISMO					21	S	E	0.602222222222
sp	P66372	RS12	LISMO					22	P	E	0.591777777778
sp	P66372	RS12	LISMO					25	N	E	0.591
sp	P66372	RS12	LISMO					26	K	E	0.585888888889
sp	P66372	RS12	LISMO					27	G	E	0.593333333333
sp	P66372	RS12	LISMO					28	L	E	0.611888888889
sp	P66372	RS12	LISMO					29	N	E	0.638444444444
sp	P66372	RS12	LISMO					30	S	E	0.652111111111
sp	P66372	RS12	LISMO					31	F	E	0.661111111111
sp	P66372	RS12	LISMO					32	K	E	0.670444444444
sp	P66372	RS12	LISMO					33	R	E	0.669555555556
sp	P66372	RS12	LISMO					34	E	E	0.669555555556
sp	P66372	RS12	LISMO					35	L	E	0.669888888889
sp	P66372	RS12	LISMO					36	T	E	0.645777777778
sp	P66372	RS12	LISMO					37	D	E	0.635
sp	P66372	RS12	LISMO					38	V	E	0.630111111111
sp	P66372	RS12	LISMO					39	N	E	0.616777777778
sp	P66372	RS12	LISMO					53	M	E	0.557444444444
sp	P66372	RS12	LISMO					54	T	E	0.581555555556
sp	P66372	RS12	LISMO					55	P	E	0.608333333333
sp	P66372	RS12	LISMO					56	K	E	0.630222222222
sp	P66372	RS12	LISMO					57	K	E	0.634666666667
sp	P66372	RS12	LISMO					58	P	E	0.633333333333
sp	P66372	RS12	LISMO					59	N	E	0.633
sp	P66372	RS12	LISMO					60	S	E	0.63
sp	P66372	RS12	LISMO					62	L	E	0.543777777778
sp	P66372	RS12	LISMO					82	G	E	0.503111111111
sp	P66372	RS12	LISMO					83	I	E	0.53
sp	P66372	RS12	LISMO					84	G	E	0.563111111111
sp	P66372	RS12	LISMO					85	H	E	0.594555555556
sp	P66372	RS12	LISMO					86	N	E	0.600555555556
sp	P66372	RS12	LISMO					88	Q	E	0.576777777778
sp	P66372	RS12	LISMO					89	E	E	0.549111111111
sp	P66372	RS12	LISMO					90	H	E	0.516555555556
sp	P66372	RS12	LISMO					98	G	E	0.516222222222
sp	P66372	RS12	LISMO					99	R	E	0.531888888889
sp	P66372	RS12	LISMO					101	K	E	0.553888888889
sp	P66372	RS12	LISMO					102	D	E	0.544444444444
sp	P66372	RS12	LISMO					104	P	E	0.532333333333
sp	P66372	RS12	LISMO					105	G	E	0.529777777778
sp	P66372	RS12	LISMO					118	A	E	0.541666666667
sp	P66372	RS12	LISMO					119	G	E	0.571
sp	P66372	RS12	LISMO					121	E	E	0.612888888889
sp	P66372	RS12	LISMO					122	N	E	0.628111111111
sp	P66372	RS12	LISMO					123	R	E	0.643666666667
sp	P66372	RS12	LISMO					124	G	E	0.666666666667
sp	P66372	RS12	LISMO					125	Q	E	0.677555555556
sp	P66372	RS12	LISMO					126	S	E	0.674333333333
sp	P66372	RS12	LISMO					127	R	E	0.684111111111
sp	P66372	RS12	LISMO					128	S	E	0.672888888889
sp	P66372	RS12	LISMO					129	K	E	0.670555555556
sp	P66372	RS12	LISMO					130	Y	E	0.660666666667
sp	P66372	RS12	LISMO					131	G	E	0.656444444444
sp	P66372	RS12	LISMO					132	T	E	0.643666666667
sp	P66372	RS12	LISMO					133	K	E	0.625666666667
sp	P66372	RS12	LISMO					134	K	E	0.554888888889
8
sp	Q8YAR8	SSB1	LISMO					16	E	E	0.505222222222		Q8YAR8
sp	Q8YAR8	SSB1	LISMO					18	R	E	0.527777777778
sp	Q8YAR8	SSB1	LISMO					19	Y	E	0.525333333333
sp	Q8YAR8	SSB1	LISMO					21	P	E	0.511222222222
sp	Q8YAR8	SSB1	LISMO					36	T	E	0.529
sp	Q8YAR8	SSB1	LISMO					38	T	E	0.593
sp	Q8YAR8	SSB1	LISMO					39	N	E	0.607111111111
sp	Q8YAR8	SSB1	LISMO					40	Q	E	0.606333333333
sp	Q8YAR8	SSB1	LISMO					41	Q	E	0.603555555556
sp	Q8YAR8	SSB1	LISMO					42	G	E	0.589222222222
sp	Q8YAR8	SSB1	LISMO					43	E	E	0.575888888889
sp	Q8YAR8	SSB1	LISMO					44	R	E	0.547111111111
sp	Q8YAR8	SSB1	LISMO					45	E	E	0.518555555556
sp	Q8YAR8	SSB1	LISMO					66	K	E	0.502444444444
sp	Q8YAR8	SSB1	LISMO					80	R	E	0.515111111111
sp	Q8YAR8	SSB1	LISMO					81	N	E	0.523777777778
sp	Q8YAR8	SSB1	LISMO					83	E	E	0.55
sp	Q8YAR8	SSB1	LISMO					84	G	E	0.569111111111
sp	Q8YAR8	SSB1	LISMO					85	N	E	0.557555555556
sp	Q8YAR8	SSB1	LISMO					86	D	E	0.548111111111
sp	Q8YAR8	SSB1	LISMO					87	G	E	0.539777777778
sp	Q8YAR8	SSB1	LISMO					88	K	E	0.517555555556
sp	Q8YAR8	SSB1	LISMO					104	E	E	0.558111111111
sp	Q8YAR8	SSB1	LISMO					106	R	E	0.632444444444
sp	Q8YAR8	SSB1	LISMO					107	N	E	0.675444444444
sp	Q8YAR8	SSB1	LISMO					108	S	E	0.709
sp	Q8YAR8	SSB1	LISMO					109	N	E	0.722
sp	Q8YAR8	SSB1	LISMO					110	G	E	0.734222222222
sp	Q8YAR8	SSB1	LISMO					111	G	E	0.740666666667
sp	Q8YAR8	SSB1	LISMO					112	G	E	0.745222222222
sp	Q8YAR8	SSB1	LISMO					113	G	E	0.747555555556
sp	Q8YAR8	SSB1	LISMO					114	N	E	0.747
sp	Q8YAR8	SSB1	LISMO					115	N	E	0.745555555556
sp	Q8YAR8	SSB1	LISMO					116	Y	E	0.747222222222
sp	Q8YAR8	SSB1	LISMO					117	Q	E	0.745555555556
sp	Q8YAR8	SSB1	LISMO					118	S	E	0.755555555556
sp	Q8YAR8	SSB1	LISMO					119	G	E	0.765666666667
sp	Q8YAR8	SSB1	LISMO					120	N	E	0.773222222222
sp	Q8YAR8	SSB1	LISMO					121	N	E	0.777888888889
sp	Q8YAR8	SSB1	LISMO					122	N	E	0.780444444444
sp	Q8YAR8	SSB1	LISMO					123	N	E	0.769444444444
sp	Q8YAR8	SSB1	LISMO					124	N	E	0.754666666667
sp	Q8YAR8	SSB1	LISMO					125	Y	E	0.748
sp	Q8YAR8	SSB1	LISMO					126	N	E	0.753777777778
sp	Q8YAR8	SSB1	LISMO					127	S	E	0.749666666667
sp	Q8YAR8	SSB1	LISMO					128	G	E	0.741
sp	Q8YAR8	SSB1	LISMO					129	G	E	0.738
sp	Q8YAR8	SSB1	LISMO					130	N	E	0.728444444444
sp	Q8YAR8	SSB1	LISMO					131	N	E	0.713666666667
sp	Q8YAR8	SSB1	LISMO					132	F	E	0.715555555556
sp	Q8YAR8	SSB1	LISMO					133	G	E	0.727888888889
sp	Q8YAR8	SSB1	LISMO					134	Q	E	0.725222222222
sp	Q8YAR8	SSB1	LISMO					135	A	E	0.719555555556
sp	Q8YAR8	SSB1	LISMO					136	P	E	0.725555555556
sp	Q8YAR8	SSB1	LISMO					137	T	E	0.730222222222
sp	Q8YAR8	SSB1	LISMO					138	N	E	0.729333333333
sp	Q8YAR8	SSB1	LISMO					139	N	E	0.717333333333
sp	Q8YAR8	SSB1	LISMO					140	G	E	0.720222222222
sp	Q8YAR8	SSB1	LISMO					141	G	E	0.722444444444
sp	Q8YAR8	SSB1	LISMO					142	F	E	0.721666666667
sp	Q8YAR8	SSB1	LISMO					143	G	E	0.735555555556
sp	Q8YAR8	SSB1	LISMO					144	Q	E	0.752
sp	Q8YAR8	SSB1	LISMO					145	D	E	0.752111111111
sp	Q8YAR8	SSB1	LISMO					146	Q	E	0.752888888889
sp	Q8YAR8	SSB1	LISMO					147	Q	E	0.755333333333
sp	Q8YAR8	SSB1	LISMO					148	Q	E	0.771555555556
sp	Q8YAR8	SSB1	LISMO					149	S	E	0.78
sp	Q8YAR8	SSB1	LISMO					150	Q	E	0.788333333333
sp	Q8YAR8	SSB1	LISMO					151	N	E	0.799
sp	Q8YAR8	SSB1	LISMO					152	Q	E	0.789777777778
sp	Q8YAR8	SSB1	LISMO					153	N	E	0.773888888889
sp	Q8YAR8	SSB1	LISMO					154	Y	E	0.761777777778
sp	Q8YAR8	SSB1	LISMO					155	Q	E	0.752
sp	Q8YAR8	SSB1	LISMO					156	S	E	0.745222222222
sp	Q8YAR8	SSB1	LISMO					157	T	E	0.730222222222
sp	Q8YAR8	SSB1	LISMO					158	N	E	0.718555555556
sp	Q8YAR8	SSB1	LISMO					159	N	E	0.709333333333
sp	Q8YAR8	SSB1	LISMO					160	D	E	0.680333333333
sp	Q8YAR8	SSB1	LISMO					161	P	E	0.676333333333
sp	Q8YAR8	SSB1	LISMO					163	A	E	0.675111111111
sp	Q8YAR8	SSB1	LISMO					164	S	E	0.671111111111
sp	Q8YAR8	SSB1	LISMO					165	D	E	0.656777777778
sp	Q8YAR8	SSB1	LISMO					166	G	E	0.653555555556
sp	Q8YAR8	SSB1	LISMO					167	K	E	0.645
sp	Q8YAR8	SSB1	LISMO					168	P	E	0.637666666667
sp	Q8YAR8	SSB1	LISMO					170	D	E	0.619222222222
sp	Q8YAR8	SSB1	LISMO					172	S	E	0.586666666667
sp	Q8YAR8	SSB1	LISMO					173	D	E	0.577111111111
9
tr	Q8YA11	Q8YA11	LISMO					24	N	E	0.523777777778		Q8YA11
tr	Q8YA11	Q8YA11	LISMO					25	N	E	0.577444444444
tr	Q8YA11	Q8YA11	LISMO					26	D	E	0.618777777778
tr	Q8YA11	Q8YA11	LISMO					27	T	E	0.663111111111
tr	Q8YA11	Q8YA11	LISMO					28	S	E	0.695444444444
tr	Q8YA11	Q8YA11	LISMO					29	K	E	0.704222222222
tr	Q8YA11	Q8YA11	LISMO					30	S	E	0.705222222222
tr	Q8YA11	Q8YA11	LISMO					31	D	E	0.703777777778
tr	Q8YA11	Q8YA11	LISMO					32	T	E	0.697333333333
tr	Q8YA11	Q8YA11	LISMO					33	A	E	0.681222222222
tr	Q8YA11	Q8YA11	LISMO					34	K	E	0.673666666667
tr	Q8YA11	Q8YA11	LISMO					35	T	E	0.679777777778
tr	Q8YA11	Q8YA11	LISMO					36	K	E	0.668333333333
tr	Q8YA11	Q8YA11	LISMO					37	E	E	0.664222222222
tr	Q8YA11	Q8YA11	LISMO					38	K	E	0.660111111111
tr	Q8YA11	Q8YA11	LISMO					39	E	E	0.645111111111
tr	Q8YA11	Q8YA11	LISMO					40	K	E	0.645777777778
tr	Q8YA11	Q8YA11	LISMO					41	T	E	0.650111111111
tr	Q8YA11	Q8YA11	LISMO					42	E	E	0.655
tr	Q8YA11	Q8YA11	LISMO					44	T	E	0.641666666667
tr	Q8YA11	Q8YA11	LISMO					45	S	E	0.654
tr	Q8YA11	Q8YA11	LISMO					46	G	E	0.65
tr	Q8YA11	Q8YA11	LISMO					47	A	E	0.646444444444
tr	Q8YA11	Q8YA11	LISMO					48	S	E	0.654666666667
tr	Q8YA11	Q8YA11	LISMO					49	K	E	0.651888888889
tr	Q8YA11	Q8YA11	LISMO					50	T	E	0.636777777778
tr	Q8YA11	Q8YA11	LISMO					51	S	E	0.615888888889
tr	Q8YA11	Q8YA11	LISMO					52	Y	E	0.604111111111
tr	Q8YA11	Q8YA11	LISMO					53	T	E	0.589888888889
tr	Q8YA11	Q8YA11	LISMO					54	D	E	0.553333333333
tr	Q8YA11	Q8YA11	LISMO					55	P	E	0.546555555556
tr	Q8YA11	Q8YA11	LISMO					56	S	E	0.537777777778
tr	Q8YA11	Q8YA11	LISMO					57	E	E	0.533222222222
tr	Q8YA11	Q8YA11	LISMO					93	M	E	0.507
tr	Q8YA11	Q8YA11	LISMO					94	P	E	0.524333333333
tr	Q8YA11	Q8YA11	LISMO					95	L	E	0.541222222222
tr	Q8YA11	Q8YA11	LISMO					96	A	E	0.548
tr	Q8YA11	Q8YA11	LISMO					97	G	E	0.523666666667
tr	Q8YA11	Q8YA11	LISMO					113	K	E	0.507111111111
tr	Q8YA11	Q8YA11	LISMO					116	K	E	0.588444444444
tr	Q8YA11	Q8YA11	LISMO					117	E	E	0.605333333333
tr	Q8YA11	Q8YA11	LISMO					118	E	E	0.602333333333
tr	Q8YA11	Q8YA11	LISMO					119	G	E	0.606777777778
tr	Q8YA11	Q8YA11	LISMO					121	N	E	0.597444444444
tr	Q8YA11	Q8YA11	LISMO					123	S	E	0.570555555556
tr	Q8YA11	Q8YA11	LISMO					125	D	E	0.537444444444
tr	Q8YA11	Q8YA11	LISMO					126	K	E	0.514333333333
tr	Q8YA11	Q8YA11	LISMO					136	H	E	0.529222222222
tr	Q8YA11	Q8YA11	LISMO					137	G	E	0.542444444444
tr	Q8YA11	Q8YA11	LISMO					140	D	E	0.519555555556
tr	Q8YA11	Q8YA11	LISMO					141	K	E	0.502777777778
tr	Q8YA11	Q8YA11	LISMO					159	D	E	0.520777777778
tr	Q8YA11	Q8YA11	LISMO					160	S	E	0.544777777778
tr	Q8YA11	Q8YA11	LISMO					162	D	E	0.553333333333
tr	Q8YA11	Q8YA11	LISMO					163	I	E	0.587333333333
tr	Q8YA11	Q8YA11	LISMO					164	K	E	0.593333333333
tr	Q8YA11	Q8YA11	LISMO					166	N	E	0.616888888889
tr	Q8YA11	Q8YA11	LISMO					167	N	E	0.611111111111
tr	Q8YA11	Q8YA11	LISMO					168	L	E	0.602444444444
tr	Q8YA11	Q8YA11	LISMO					170	I	E	0.598777777778
tr	Q8YA11	Q8YA11	LISMO					172	G	E	0.574444444444
tr	Q8YA11	Q8YA11	LISMO					184	D	E	0.552555555556
tr	Q8YA11	Q8YA11	LISMO					185	G	E	0.539888888889
tr	Q8YA11	Q8YA11	LISMO					187	A	E	0.544111111111
tr	Q8YA11	Q8YA11	LISMO					258	E	E	0.551111111111
tr	Q8YA11	Q8YA11	LISMO					259	K	E	0.560888888889
tr	Q8YA11	Q8YA11	LISMO					262	P	E	0.594555555556
tr	Q8YA11	Q8YA11	LISMO					263	D	E	0.592666666667
tr	Q8YA11	Q8YA11	LISMO					265	K	E	0.587555555556
tr	Q8YA11	Q8YA11	LISMO					266	G	E	0.586555555556
tr	Q8YA11	Q8YA11	LISMO					268	V	E	0.576333333333
tr	Q8YA11	Q8YA11	LISMO					273	E	E	0.526
tr	Q8YA11	Q8YA11	LISMO					327	K	E	0.52
tr	Q8YA11	Q8YA11	LISMO					328	R	E	0.543111111111
tr	Q8YA11	Q8YA11	LISMO					331	N	E	0.541666666667
tr	Q8YA11	Q8YA11	LISMO					361	D	E	0.512333333333
tr	Q8YA11	Q8YA11	LISMO					362	R	E	0.517111111111
tr	Q8YA11	Q8YA11	LISMO					364	K	E	0.531
tr	Q8YA11	Q8YA11	LISMO					365	A	E	0.532888888889
tr	Q8YA11	Q8YA11	LISMO					367	A	E	0.566111111111
tr	Q8YA11	Q8YA11	LISMO					368	Q	E	0.576
tr	Q8YA11	Q8YA11	LISMO					371	E	E	0.585444444444
tr	Q8YA11	Q8YA11	LISMO					372	M	E	0.589666666667
tr	Q8YA11	Q8YA11	LISMO					373	G	E	0.595555555556
tr	Q8YA11	Q8YA11	LISMO					376	E	E	0.561
tr	Q8YA11	Q8YA11	LISMO					377	E	E	0.547888888889
tr	Q8YA11	Q8YA11	LISMO					379	K	E	0.529111111111
tr	Q8YA11	Q8YA11	LISMO					380	T	E	0.510111111111
tr	Q8YA11	Q8YA11	LISMO					389	N	E	0.509444444444
tr	Q8YA11	Q8YA11	LISMO					391	P	E	0.530555555556
tr	Q8YA11	Q8YA11	LISMO					393	E	E	0.544111111111
tr	Q8YA11	Q8YA11	LISMO					394	E	E	0.539
tr	Q8YA11	Q8YA11	LISMO					396	T	E	0.542333333333
tr	Q8YA11	Q8YA11	LISMO					397	K	E	0.549666666667
tr	Q8YA11	Q8YA11	LISMO					400	D	E	0.512333333333
tr	Q8YA11	Q8YA11	LISMO					409	K	E	0.500333333333
tr	Q8YA11	Q8YA11	LISMO					411	D	E	0.526111111111
tr	Q8YA11	Q8YA11	LISMO					412	E	E	0.520444444444
tr	Q8YA11	Q8YA11	LISMO					413	A	E	0.525444444444
tr	Q8YA11	Q8YA11	LISMO					415	G	E	0.540555555556
tr	Q8YA11	Q8YA11	LISMO					416	R	E	0.543888888889
tr	Q8YA11	Q8YA11	LISMO					419	A	E	0.563555555556
tr	Q8YA11	Q8YA11	LISMO					420	M	E	0.553222222222
tr	Q8YA11	Q8YA11	LISMO					421	D	E	0.561111111111
tr	Q8YA11	Q8YA11	LISMO					423	D	E	0.564111111111
tr	Q8YA11	Q8YA11	LISMO					425	S	E	0.538333333333
tr	Q8YA11	Q8YA11	LISMO					426	K	E	0.523111111111
tr	Q8YA11	Q8YA11	LISMO					452	E	E	0.536444444444
tr	Q8YA11	Q8YA11	LISMO					454	L	E	0.558
tr	Q8YA11	Q8YA11	LISMO					455	D	E	0.565444444444
tr	Q8YA11	Q8YA11	LISMO					456	K	E	0.570777777778
tr	Q8YA11	Q8YA11	LISMO					457	D	E	0.553333333333
tr	Q8YA11	Q8YA11	LISMO					458	G	E	0.547666666667
tr	Q8YA11	Q8YA11	LISMO					459	K	E	0.527777777778
10
tr	Q8Y4U6	Q8Y4U6	LISMO					5	D	E	0.513333333333		Q8Y4U6
tr	Q8Y4U6	Q8Y4U6	LISMO					8	S	E	0.515
tr	Q8Y4U6	Q8Y4U6	LISMO					9	K	E	0.509888888889
tr	Q8Y4U6	Q8Y4U6	LISMO					17	Q	E	0.515222222222
tr	Q8Y4U6	Q8Y4U6	LISMO					19	T	E	0.525
tr	Q8Y4U6	Q8Y4U6	LISMO					20	T	E	0.518888888889
tr	Q8Y4U6	Q8Y4U6	LISMO					37	K	E	0.502888888889
tr	Q8Y4U6	Q8Y4U6	LISMO					39	N	E	0.526777777778
tr	Q8Y4U6	Q8Y4U6	LISMO					40	D	E	0.514666666667
tr	Q8Y4U6	Q8Y4U6	LISMO					41	E	E	0.514
tr	Q8Y4U6	Q8Y4U6	LISMO					43	L	E	0.507333333333
tr	Q8Y4U6	Q8Y4U6	LISMO					50	N	E	0.511888888889
tr	Q8Y4U6	Q8Y4U6	LISMO					53	A	E	0.538777777778
tr	Q8Y4U6	Q8Y4U6	LISMO					54	Q	E	0.534777777778
tr	Q8Y4U6	Q8Y4U6	LISMO					88	D	E	0.531888888889
tr	Q8Y4U6	Q8Y4U6	LISMO					90	D	E	0.527111111111
tr	Q8Y4U6	Q8Y4U6	LISMO					91	A	E	0.520888888889
tr	Q8Y4U6	Q8Y4U6	LISMO					92	L	E	0.509333333333
tr	Q8Y4U6	Q8Y4U6	LISMO					110	N	E	0.501777777778
tr	Q8Y4U6	Q8Y4U6	LISMO					111	A	E	0.515
tr	Q8Y4U6	Q8Y4U6	LISMO					131	Q	E	0.502777777778
tr	Q8Y4U6	Q8Y4U6	LISMO					147	N	E	0.516777777778
tr	Q8Y4U6	Q8Y4U6	LISMO					148	N	E	0.536
tr	Q8Y4U6	Q8Y4U6	LISMO					150	Q	E	0.593
tr	Q8Y4U6	Q8Y4U6	LISMO					151	E	E	0.645333333333
tr	Q8Y4U6	Q8Y4U6	LISMO					152	D	E	0.655666666667
tr	Q8Y4U6	Q8Y4U6	LISMO					153	S	E	0.675888888889
tr	Q8Y4U6	Q8Y4U6	LISMO					154	E	E	0.690777777778
tr	Q8Y4U6	Q8Y4U6	LISMO					155	E	E	0.692111111111
tr	Q8Y4U6	Q8Y4U6	LISMO					156	T	E	0.682777777778
tr	Q8Y4U6	Q8Y4U6	LISMO					157	V	E	0.668111111111
tr	Q8Y4U6	Q8Y4U6	LISMO					158	V	E	0.655222222222
tr	Q8Y4U6	Q8Y4U6	LISMO					159	A	E	0.635555555556
tr	Q8Y4U6	Q8Y4U6	LISMO					160	P	E	0.628111111111
tr	Q8Y4U6	Q8Y4U6	LISMO					161	T	E	0.631333333333
tr	Q8Y4U6	Q8Y4U6	LISMO					162	S	E	0.626111111111
tr	Q8Y4U6	Q8Y4U6	LISMO					163	T	E	0.611777777778
tr	Q8Y4U6	Q8Y4U6	LISMO					164	N	E	0.602555555556
tr	Q8Y4U6	Q8Y4U6	LISMO					165	D	E	0.588555555556
tr	Q8Y4U6	Q8Y4U6	LISMO					166	T	E	0.550777777778
tr	Q8Y4U6	Q8Y4U6	LISMO					167	G	E	0.512777777778
tr	Q8Y4U6	Q8Y4U6	LISMO					206	N	E	0.521777777778
tr	Q8Y4U6	Q8Y4U6	LISMO					208	S	E	0.588777777778
tr	Q8Y4U6	Q8Y4U6	LISMO					209	R	E	0.613555555556
tr	Q8Y4U6	Q8Y4U6	LISMO					210	G	E	0.638666666667
tr	Q8Y4U6	Q8Y4U6	LISMO					211	V	E	0.629
tr	Q8Y4U6	Q8Y4U6	LISMO					212	E	E	0.624
tr	Q8Y4U6	Q8Y4U6	LISMO					214	R	E	0.594666666667
tr	Q8Y4U6	Q8Y4U6	LISMO					216	T	E	0.580111111111
tr	Q8Y4U6	Q8Y4U6	LISMO					217	D	E	0.567
tr	Q8Y4U6	Q8Y4U6	LISMO					218	K	E	0.558222222222
tr	Q8Y4U6	Q8Y4U6	LISMO					219	E	E	0.538666666667
tr	Q8Y4U6	Q8Y4U6	LISMO					221	A	E	0.508888888889
tr	Q8Y4U6	Q8Y4U6	LISMO					232	V	E	0.508555555556
tr	Q8Y4U6	Q8Y4U6	LISMO					233	Q	E	0.540666666667
tr	Q8Y4U6	Q8Y4U6	LISMO					234	V	E	0.561444444444
tr	Q8Y4U6	Q8Y4U6	LISMO					235	D	E	0.564444444444
tr	Q8Y4U6	Q8Y4U6	LISMO					236	M	E	0.570222222222
tr	Q8Y4U6	Q8Y4U6	LISMO					237	P	E	0.556444444444
tr	Q8Y4U6	Q8Y4U6	LISMO					238	R	E	0.547222222222
tr	Q8Y4U6	Q8Y4U6	LISMO					240	D	E	0.533777777778
tr	Q8Y4U6	Q8Y4U6	LISMO					241	G	E	0.511666666667
tr	Q8Y4U6	Q8Y4U6	LISMO					258	E	E	0.511222222222
tr	Q8Y4U6	Q8Y4U6	LISMO					259	L	E	0.513888888889
tr	Q8Y4U6	Q8Y4U6	LISMO					261	K	E	0.526222222222
tr	Q8Y4U6	Q8Y4U6	LISMO					262	E	E	0.528666666667
tr	Q8Y4U6	Q8Y4U6	LISMO					263	A	E	0.537111111111
tr	Q8Y4U6	Q8Y4U6	LISMO					264	I	E	0.552555555556
tr	Q8Y4U6	Q8Y4U6	LISMO					265	S	E	0.571555555556
tr	Q8Y4U6	Q8Y4U6	LISMO					266	G	E	0.584222222222
tr	Q8Y4U6	Q8Y4U6	LISMO					267	N	E	0.599222222222
tr	Q8Y4U6	Q8Y4U6	LISMO					268	A	E	0.615444444444
tr	Q8Y4U6	Q8Y4U6	LISMO					269	P	E	0.622555555556
tr	Q8Y4U6	Q8Y4U6	LISMO					270	I	E	0.636888888889
tr	Q8Y4U6	Q8Y4U6	LISMO					271	Y	E	0.657888888889
tr	Q8Y4U6	Q8Y4U6	LISMO					272	K	E	0.670111111111
tr	Q8Y4U6	Q8Y4U6	LISMO					273	A	E	0.688222222222
tr	Q8Y4U6	Q8Y4U6	LISMO					274	E	E	0.692333333333
tr	Q8Y4U6	Q8Y4U6	LISMO					275	E	E	0.689777777778
tr	Q8Y4U6	Q8Y4U6	LISMO					276	G	E	0.691555555556
tr	Q8Y4U6	Q8Y4U6	LISMO					277	S	E	0.695555555556
tr	Q8Y4U6	Q8Y4U6	LISMO					278	Q	E	0.693333333333
tr	Q8Y4U6	Q8Y4U6	LISMO					279	A	E	0.684888888889
tr	Q8Y4U6	Q8Y4U6	LISMO					280	T	E	0.676555555556
tr	Q8Y4U6	Q8Y4U6	LISMO					281	E	E	0.667333333333
tr	Q8Y4U6	Q8Y4U6	LISMO					282	S	E	0.646555555556
tr	Q8Y4U6	Q8Y4U6	LISMO					283	A	E	0.625111111111
tr	Q8Y4U6	Q8Y4U6	LISMO					284	D	E	0.617444444444
tr	Q8Y4U6	Q8Y4U6	LISMO					285	G	E	0.600444444444
tr	Q8Y4U6	Q8Y4U6	LISMO					286	L	E	0.583555555556
tr	Q8Y4U6	Q8Y4U6	LISMO					287	S	E	0.577666666667
tr	Q8Y4U6	Q8Y4U6	LISMO					290	Q	E	0.542666666667
tr	Q8Y4U6	Q8Y4U6	LISMO					291	Q	E	0.534333333333
tr	Q8Y4U6	Q8Y4U6	LISMO					294	K	E	0.501333333333
tr	Q8Y4U6	Q8Y4U6	LISMO					324	L	E	0.549333333333
tr	Q8Y4U6	Q8Y4U6	LISMO					327	P	E	0.612444444444
tr	Q8Y4U6	Q8Y4U6	LISMO					328	Q	E	0.629222222222
tr	Q8Y4U6	Q8Y4U6	LISMO					329	D	E	0.629
tr	Q8Y4U6	Q8Y4U6	LISMO					332	A	E	0.620777777778
tr	Q8Y4U6	Q8Y4U6	LISMO					333	K	E	0.614222222222
tr	Q8Y4U6	Q8Y4U6	LISMO					335	G	E	0.589666666667
tr	Q8Y4U6	Q8Y4U6	LISMO					336	S	E	0.577111111111
tr	Q8Y4U6	Q8Y4U6	LISMO					338	N	E	0.553222222222
tr	Q8Y4U6	Q8Y4U6	LISMO					339	E	E	0.542333333333
tr	Q8Y4U6	Q8Y4U6	LISMO					342	A	E	0.503333333333
tr	Q8Y4U6	Q8Y4U6	LISMO					343	L	E	0.503111111111
tr	Q8Y4U6	Q8Y4U6	LISMO					345	K	E	0.501444444444
tr	Q8Y4U6	Q8Y4U6	LISMO					346	Q	E	0.507777777778
tr	Q8Y4U6	Q8Y4U6	LISMO					347	I	E	0.502666666667
tr	Q8Y4U6	Q8Y4U6	LISMO					349	D	E	0.503222222222
tr	Q8Y4U6	Q8Y4U6	LISMO					368	S	E	0.513
tr	Q8Y4U6	Q8Y4U6	LISMO					369	D	E	0.520222222222
tr	Q8Y4U6	Q8Y4U6	LISMO					370	R	E	0.509111111111
tr	Q8Y4U6	Q8Y4U6	LISMO					386	G	E	0.525
tr	Q8Y4U6	Q8Y4U6	LISMO					387	G	E	0.541
tr	Q8Y4U6	Q8Y4U6	LISMO					416	K	E	0.509555555556
tr	Q8Y4U6	Q8Y4U6	LISMO					417	T	E	0.506777777778
tr	Q8Y4U6	Q8Y4U6	LISMO					419	D	E	0.519888888889
tr	Q8Y4U6	Q8Y4U6	LISMO					420	G	E	0.503888888889
tr	Q8Y4U6	Q8Y4U6	LISMO					448	A	E	0.511111111111
tr	Q8Y4U6	Q8Y4U6	LISMO					449	L	E	0.503888888889
tr	Q8Y4U6	Q8Y4U6	LISMO					452	W	E	0.508666666667
tr	Q8Y4U6	Q8Y4U6	LISMO					453	L	E	0.501444444444
tr	Q8Y4U6	Q8Y4U6	LISMO					462	G	E	0.501222222222
tr	Q8Y4U6	Q8Y4U6	LISMO					463	T	E	0.500222222222
tr	Q8Y4U6	Q8Y4U6	LISMO					532	K	E	0.540666666667
tr	Q8Y4U6	Q8Y4U6	LISMO					534	T	E	0.594333333333
tr	Q8Y4U6	Q8Y4U6	LISMO					535	A	E	0.598555555556
tr	Q8Y4U6	Q8Y4U6	LISMO					536	Q	E	0.580444444444
tr	Q8Y4U6	Q8Y4U6	LISMO					588	K	E	0.513888888889
tr	Q8Y4U6	Q8Y4U6	LISMO					590	L	E	0.559777777778
tr	Q8Y4U6	Q8Y4U6	LISMO					593	H	E	0.573
tr	Q8Y4U6	Q8Y4U6	LISMO					596	V	E	0.526777777778
tr	Q8Y4U6	Q8Y4U6	LISMO					597	F	E	0.516888888889
tr	Q8Y4U6	Q8Y4U6	LISMO					600	F	E	0.506
tr	Q8Y4U6	Q8Y4U6	LISMO					601	L	E	0.509777777778
tr	Q8Y4U6	Q8Y4U6	LISMO					602	V	E	0.516
tr	Q8Y4U6	Q8Y4U6	LISMO					603	S	E	0.527
tr	Q8Y4U6	Q8Y4U6	LISMO					604	Q	E	0.529111111111
tr	Q8Y4U6	Q8Y4U6	LISMO					605	P	E	0.521
tr	Q8Y4U6	Q8Y4U6	LISMO					606	W	E	0.504111111111
tr	Q8Y4U6	Q8Y4U6	LISMO					627	R	E	0.514888888889
tr	Q8Y4U6	Q8Y4U6	LISMO					628	K	E	0.532222222222
11
tr	Q7AP59	Q7AP59	LISMO					4	K	E	0.509111111111
tr	Q7AP59	Q7AP59	LISMO					5	D	E	0.563222222222
tr	Q7AP59	Q7AP59	LISMO					6	G	E	0.575555555556
tr	Q7AP59	Q7AP59	LISMO					8	N	E	0.573555555556
tr	Q7AP59	Q7AP59	LISMO					10	K	E	0.517222222222
tr	Q7AP59	Q7AP59	LISMO					36	K	E	0.503
tr	Q7AP59	Q7AP59	LISMO					54	N	E	0.515222222222
tr	Q7AP59	Q7AP59	LISMO					55	Q	E	0.514888888889
tr	Q7AP59	Q7AP59	LISMO					58	D	E	0.507666666667
tr	Q7AP59	Q7AP59	LISMO					59	V	E	0.504666666667
tr	Q7AP59	Q7AP59	LISMO					62	E	E	0.504
tr	Q7AP59	Q7AP59	LISMO					76	D	E	0.507222222222
tr	Q7AP59	Q7AP59	LISMO					94	G	E	0.502888888889
tr	Q7AP59	Q7AP59	LISMO					112	S	E	0.508555555556
tr	Q7AP59	Q7AP59	LISMO					113	Q	E	0.502555555556
tr	Q7AP59	Q7AP59	LISMO					116	E	E	0.511888888889
tr	Q7AP59	Q7AP59	LISMO					117	E	E	0.503666666667
tr	Q7AP59	Q7AP59	LISMO					119	Q	E	0.502333333333
tr	Q7AP59	Q7AP59	LISMO					120	E	E	0.507777777778
tr	Q7AP59	Q7AP59	LISMO					156	D	E	0.508555555556
tr	Q7AP59	Q7AP59	LISMO					160	D	E	0.502444444444
sp	Q8Y6Y9	RL21	LISMO					26	A	E	0.510888888889		Q8Y6Y9
sp	Q8Y6Y9	RL21	LISMO					27	G	E	0.541
sp	Q8Y6Y9	RL21	LISMO					28	E	E	0.537
sp	Q8Y6Y9	RL21	LISMO					29	V	E	0.530555555556
sp	Q8Y6Y9	RL21	LISMO					30	G	E	0.524333333333
sp	Q8Y6Y9	RL21	LISMO					47	K	E	0.500111111111
sp	Q8Y6Y9	RL21	LISMO					48	V	E	0.500888888889
sp	Q8Y6Y9	RL21	LISMO					64	K	E	0.520111111111
sp	Q8Y6Y9	RL21	LISMO					65	Q	E	0.558555555556
sp	Q8Y6Y9	RL21	LISMO					66	G	E	0.574444444444
sp	Q8Y6Y9	RL21	LISMO					67	R	E	0.597444444444
sp	Q8Y6Y9	RL21	LISMO					68	A	E	0.591222222222
sp	Q8Y6Y9	RL21	LISMO					69	K	E	0.582666666667
sp	Q8Y6Y9	RL21	LISMO					70	K	E	0.579
sp	Q8Y6Y9	RL21	LISMO					75	K	E	0.566333333333
sp	Q8Y6Y9	RL21	LISMO					77	K	E	0.595111111111
sp	Q8Y6Y9	RL21	LISMO					78	P	E	0.608666666667
sp	Q8Y6Y9	RL21	LISMO					79	K	E	0.611555555556
sp	Q8Y6Y9	RL21	LISMO					80	K	E	0.628888888889
sp	Q8Y6Y9	RL21	LISMO					81	N	E	0.643111111111
sp	Q8Y6Y9	RL21	LISMO					83	H	E	0.655777777778
sp	Q8Y6Y9	RL21	LISMO					84	K	E	0.645777777778
sp	Q8Y6Y9	RL21	LISMO					85	K	E	0.645222222222
sp	Q8Y6Y9	RL21	LISMO					86	Q	E	0.644
sp	Q8Y6Y9	RL21	LISMO					87	G	E	0.630555555556
sp	Q8Y6Y9	RL21	LISMO					89	R	E	0.562
12
tr	Q8Y9P3	Q8Y9P3	LISMO					28	Q	E	0.532333333333
tr	Q8Y9P3	Q8Y9P3	LISMO					29	K	E	0.552888888889
tr	Q8Y9P3	Q8Y9P3	LISMO					30	A	E	0.579666666667
tr	Q8Y9P3	Q8Y9P3	LISMO					31	A	E	0.598222222222
tr	Q8Y9P3	Q8Y9P3	LISMO					32	E	E	0.601666666667
tr	Q8Y9P3	Q8Y9P3	LISMO					33	K	E	0.596777777778		Q8Y9P3
tr	Q8Y9P3	Q8Y9P3	LISMO					35	R	E	0.600111111111
tr	Q8Y9P3	Q8Y9P3	LISMO					38	D	E	0.592222222222
tr	Q8Y9P3	Q8Y9P3	LISMO					39	E	E	0.593
tr	Q8Y9P3	Q8Y9P3	LISMO					40	A	E	0.595
tr	Q8Y9P3	Q8Y9P3	LISMO					41	I	E	0.602
tr	Q8Y9P3	Q8Y9P3	LISMO					42	K	E	0.607888888889
tr	Q8Y9P3	Q8Y9P3	LISMO					43	A	E	0.601444444444
tr	Q8Y9P3	Q8Y9P3	LISMO					44	R	E	0.593777777778
tr	Q8Y9P3	Q8Y9P3	LISMO					45	Y	E	0.588666666667
tr	Q8Y9P3	Q8Y9P3	LISMO					47	G	E	0.534
tr	Q8Y9P3	Q8Y9P3	LISMO					48	D	E	0.502333333333
tr	Q8Y9P3	Q8Y9P3	LISMO					74	D	E	0.513444444444
tr	Q8Y9P3	Q8Y9P3	LISMO					75	G	E	0.513
tr	Q8Y9P3	Q8Y9P3	LISMO					83	G	E	0.524111111111
tr	Q8Y9P3	Q8Y9P3	LISMO					84	M	E	0.536222222222
tr	Q8Y9P3	Q8Y9P3	LISMO					85	H	E	0.566
tr	Q8Y9P3	Q8Y9P3	LISMO					87	L	E	0.582888888889
tr	Q8Y9P3	Q8Y9P3	LISMO					94	A	E	0.588555555556
tr	Q8Y9P3	Q8Y9P3	LISMO					95	G	E	0.595
tr	Q8Y9P3	Q8Y9P3	LISMO					96	S	E	0.585444444444
tr	Q8Y9P3	Q8Y9P3	LISMO					98	E	E	0.545222222222
tr	Q8Y9P3	Q8Y9P3	LISMO					99	H	E	0.505222222222
tr	Q8Y9P3	Q8Y9P3	LISMO					127	L	E	0.518222222222
tr	Q8Y9P3	Q8Y9P3	LISMO					128	D	E	0.529222222222
tr	Q8Y9P3	Q8Y9P3	LISMO					129	M	E	0.544222222222
tr	Q8Y9P3	Q8Y9P3	LISMO					130	P	E	0.534777777778
tr	Q8Y9P3	Q8Y9P3	LISMO					131	N	E	0.532666666667
tr	Q8Y9P3	Q8Y9P3	LISMO					143	H	E	0.548222222222
tr	Q8Y9P3	Q8Y9P3	LISMO					144	L	E	0.556666666667
tr	Q8Y9P3	Q8Y9P3	LISMO					145	H	E	0.556222222222
tr	Q8Y9P3	Q8Y9P3	LISMO					146	P	E	0.573555555556
tr	Q8Y9P3	Q8Y9P3	LISMO					147	T	E	0.556333333333
tr	Q8Y9P3	Q8Y9P3	LISMO					149	A	E	0.512444444444
tr	Q8Y9P3	Q8Y9P3	LISMO					155	D	E	0.515111111111
tr	Q8Y9P3	Q8Y9P3	LISMO					156	K	E	0.534666666667
tr	Q8Y9P3	Q8Y9P3	LISMO					157	D	E	0.540111111111
tr	Q8Y9P3	Q8Y9P3	LISMO					158	R	E	0.560444444444
tr	Q8Y9P3	Q8Y9P3	LISMO					159	N	E	0.570444444444
tr	Q8Y9P3	Q8Y9P3	LISMO					160	I	E	0.587
tr	Q8Y9P3	Q8Y9P3	LISMO					161	L	E	0.576444444444
tr	Q8Y9P3	Q8Y9P3	LISMO					162	D	E	0.566333333333
tr	Q8Y9P3	Q8Y9P3	LISMO					164	H	E	0.533666666667
tr	Q8Y9P3	Q8Y9P3	LISMO					165	S	E	0.533555555556
tr	Q8Y9P3	Q8Y9P3	LISMO					167	G	E	0.535222222222
tr	Q8Y9P3	Q8Y9P3	LISMO					169	N	E	0.525222222222
tr	Q8Y9P3	Q8Y9P3	LISMO					170	N	E	0.515
tr	Q8Y9P3	Q8Y9P3	LISMO					171	N	E	0.5
tr	Q8Y9P3	Q8Y9P3	LISMO					185	E	E	0.505444444444
tr	Q8Y9P3	Q8Y9P3	LISMO					186	K	E	0.533
tr	Q8Y9P3	Q8Y9P3	LISMO					188	D	E	0.548444444444
tr	Q8Y9P3	Q8Y9P3	LISMO					189	N	E	0.560666666667
tr	Q8Y9P3	Q8Y9P3	LISMO					190	L	E	0.555666666667
tr	Q8Y9P3	Q8Y9P3	LISMO					191	T	E	0.553444444444
tr	Q8Y9P3	Q8Y9P3	LISMO					193	R	E	0.552111111111
tr	Q8Y9P3	Q8Y9P3	LISMO					194	D	E	0.557666666667
tr	Q8Y9P3	Q8Y9P3	LISMO					197	D	E	0.529888888889
tr	Q8Y9P3	Q8Y9P3	LISMO					198	E	E	0.519888888889
tr	Q8Y9P3	Q8Y9P3	LISMO					199	H	E	0.510777777778
tr	Q8Y9P3	Q8Y9P3	LISMO					239	D	E	0.507555555556
tr	Q8Y9P3	Q8Y9P3	LISMO					240	T	E	0.514111111111
tr	Q8Y9P3	Q8Y9P3	LISMO					242	E	E	0.531222222222
tr	Q8Y9P3	Q8Y9P3	LISMO					245	T	E	0.556555555556
tr	Q8Y9P3	Q8Y9P3	LISMO					246	R	E	0.569555555556
tr	Q8Y9P3	Q8Y9P3	LISMO					248	P	E	0.557222222222
tr	Q8Y9P3	Q8Y9P3	LISMO					282	K	E	0.521777777778
tr	Q8Y9P3	Q8Y9P3	LISMO					283	D	E	0.510333333333
tr	Q8Y9P3	Q8Y9P3	LISMO					284	A	E	0.513
tr	Q8Y9P3	Q8Y9P3	LISMO					321	L	E	0.568555555556
tr	Q8Y9P3	Q8Y9P3	LISMO					323	D	E	0.571333333333
tr	Q8Y9P3	Q8Y9P3	LISMO					324	M	E	0.552333333333
tr	Q8Y9P3	Q8Y9P3	LISMO					325	N	E	0.550888888889
tr	Q8Y9P3	Q8Y9P3	LISMO					326	T	E	0.543333333333
tr	Q8Y9P3	Q8Y9P3	LISMO					329	P	E	0.552222222222
tr	Q8Y9P3	Q8Y9P3	LISMO					330	K	E	0.549888888889
tr	Q8Y9P3	Q8Y9P3	LISMO					331	P	E	0.558444444444
tr	Q8Y9P3	Q8Y9P3	LISMO					332	E	E	0.559444444444
tr	Q8Y9P3	Q8Y9P3	LISMO					333	E	E	0.569111111111
tr	Q8Y9P3	Q8Y9P3	LISMO					334	K	E	0.565
tr	Q8Y9P3	Q8Y9P3	LISMO					335	P	E	0.571555555556
tr	Q8Y9P3	Q8Y9P3	LISMO					336	I	E	0.565222222222
tr	Q8Y9P3	Q8Y9P3	LISMO					339	E	E	0.507888888889
tr	Q8Y9P3	Q8Y9P3	LISMO					346	Q	E	0.507333333333
tr	Q8Y9P3	Q8Y9P3	LISMO					347	K	E	0.505444444444
tr	Q8Y9P3	Q8Y9P3	LISMO					348	K	E	0.515
tr	Q8Y9P3	Q8Y9P3	LISMO					349	P	E	0.538777777778
tr	Q8Y9P3	Q8Y9P3	LISMO					350	N	E	0.545777777778
tr	Q8Y9P3	Q8Y9P3	LISMO					352	G	E	0.558888888889
tr	Q8Y9P3	Q8Y9P3	LISMO					353	N	E	0.548555555556
tr	Q8Y9P3	Q8Y9P3	LISMO					355	E	E	0.516888888889
tr	Q8Y9P3	Q8Y9P3	LISMO					356	P	E	0.523444444444
tr	Q8Y9P3	Q8Y9P3	LISMO					359	A	E	0.545888888889
tr	Q8Y9P3	Q8Y9P3	LISMO					360	H	E	0.527
tr	Q8Y9P3	Q8Y9P3	LISMO					361	E	E	0.521666666667
tr	Q8Y9P3	Q8Y9P3	LISMO					362	E	E	0.505777777778
tr	Q8Y9P3	Q8Y9P3	LISMO					380	K	E	0.501555555556
tr	Q8Y9P3	Q8Y9P3	LISMO					387	G	E	0.524111111111
tr	Q8Y9P3	Q8Y9P3	LISMO					388	N	E	0.518
tr	Q8Y9P3	Q8Y9P3	LISMO					414	H	E	0.517444444444
tr	Q8Y9P3	Q8Y9P3	LISMO					416	K	E	0.543888888889
tr	Q8Y9P3	Q8Y9P3	LISMO					417	A	E	0.536111111111
tr	Q8Y9P3	Q8Y9P3	LISMO					434	R	E	0.510222222222
tr	Q8Y9P3	Q8Y9P3	LISMO					435	V	E	0.533222222222
tr	Q8Y9P3	Q8Y9P3	LISMO					437	D	E	0.575444444444
tr	Q8Y9P3	Q8Y9P3	LISMO					440	K	E	0.559
tr	Q8Y9P3	Q8Y9P3	LISMO					441	K	E	0.561
tr	Q8Y9P3	Q8Y9P3	LISMO					442	P	E	0.546
tr	Q8Y9P3	Q8Y9P3	LISMO					444	K	E	0.537444444444
tr	Q8Y9P3	Q8Y9P3	LISMO					445	E	E	0.520333333333
tr	Q8Y9P3	Q8Y9P3	LISMO					462	Q	E	0.510222222222
tr	Q8Y9P3	Q8Y9P3	LISMO					463	D	E	0.519333333333
tr	Q8Y9P3	Q8Y9P3	LISMO					464	D	E	0.523888888889
tr	Q8Y9P3	Q8Y9P3	LISMO					466	E	E	0.538
tr	Q8Y9P3	Q8Y9P3	LISMO					467	E	E	0.534666666667
tr	Q8Y9P3	Q8Y9P3	LISMO					491	A	E	0.562666666667
tr	Q8Y9P3	Q8Y9P3	LISMO					492	M	E	0.574555555556
tr	Q8Y9P3	Q8Y9P3	LISMO					493	S	E	0.578777777778
tr	Q8Y9P3	Q8Y9P3	LISMO					495	R	E	0.557555555556
tr	Q8Y9P3	Q8Y9P3	LISMO					497	A	E	0.531
tr	Q8Y9P3	Q8Y9P3	LISMO					542	K	E	0.506888888889
tr	Q8Y9P3	Q8Y9P3	LISMO					543	K	E	0.510333333333
tr	Q8Y9P3	Q8Y9P3	LISMO					546	P	E	0.534555555556
tr	Q8Y9P3	Q8Y9P3	LISMO					548	T	E	0.526555555556
tr	Q8Y9P3	Q8Y9P3	LISMO					549	P	E	0.535222222222
tr	Q8Y9P3	Q8Y9P3	LISMO					550	H	E	0.529444444444
tr	Q8Y9P3	Q8Y9P3	LISMO					551	N	E	0.536222222222
13
sp	Q8Y459	RS9	LISMO					32	N	E	0.526333333333
sp	Q8Y459	RS9	LISMO					33	R	E	0.544111111111
sp	Q8Y459	RS9	LISMO					34	D	E	0.547888888889
sp	Q8Y459	RS9	LISMO					36	E	E	0.568888888889
sp	Q8Y459	RS9	LISMO					37	D	E	0.564666666667
sp	Q8Y459	RS9	LISMO					40	P	E	0.535111111111
sp	Q8Y459	RS9	LISMO					41	F	E	0.512777777778
sp	Q8Y459	RS9	LISMO					70	G	E	0.510555555556
sp	Q8Y459	RS9	LISMO					72	Y	E	0.522888888889
sp	Q8Y459	RS9	LISMO					73	T	E	0.514		Q8Y459
sp	Q8Y459	RS9	LISMO					106	R	E	0.583888888889
sp	Q8Y459	RS9	LISMO					108	S	E	0.606
sp	Q8Y459	RS9	LISMO					109	R	E	0.636333333333
sp	Q8Y459	RS9	LISMO					110	M	E	0.656666666667
sp	Q8Y459	RS9	LISMO					111	K	E	0.661777777778
sp	Q8Y459	RS9	LISMO					113	R	E	0.694111111111
sp	Q8Y459	RS9	LISMO					114	K	E	0.692
sp	Q8Y459	RS9	LISMO					115	K	E	0.687222222222
sp	Q8Y459	RS9	LISMO					116	P	E	0.681222222222
sp	Q8Y459	RS9	LISMO					117	G	E	0.662444444444
sp	Q8Y459	RS9	LISMO					118	L	E	0.657444444444
sp	Q8Y459	RS9	LISMO					119	K	E	0.653777777778
sp	Q8Y459	RS9	LISMO					120	G	E	0.644333333333
sp	Q8Y459	RS9	LISMO					122	R	E	0.636666666667
sp	Q8Y459	RS9	LISMO					123	R	E	0.631444444444
sp	Q8Y459	RS9	LISMO					124	A	E	0.627333333333
sp	Q8Y459	RS9	LISMO					125	P	E	0.630777777778
sp	Q8Y459	RS9	LISMO					126	Q	E	0.653222222222
sp	Q8Y459	RS9	LISMO					127	F	E	0.574888888889
sp	Q8Y459	RS9	LISMO					128	S	E	0.5
14
tr	Q8Y581	Q8Y581	LISMO					5	R	E	0.517888888889
tr	Q8Y581	Q8Y581	LISMO					6	E	E	0.521666666667
tr	Q8Y581	Q8Y581	LISMO					19	N	E	0.510111111111
tr	Q8Y581	Q8Y581	LISMO					23	A	E	0.503111111111
tr	Q8Y581	Q8Y581	LISMO					67	G	E	0.517111111111
tr	Q8Y581	Q8Y581	LISMO					75	K	E	0.504666666667
tr	Q8Y581	Q8Y581	LISMO					76	D	E	0.517
tr	Q8Y581	Q8Y581	LISMO					79	A	E	0.556444444444		Q8Y581
tr	Q8Y581	Q8Y581	LISMO					80	R	E	0.564888888889
tr	Q8Y581	Q8Y581	LISMO					81	K	E	0.570444444444
tr	Q8Y581	Q8Y581	LISMO					82	S	E	0.575777777778
tr	Q8Y581	Q8Y581	LISMO					83	R	E	0.574777777778
tr	Q8Y581	Q8Y581	LISMO					84	K	E	0.576222222222
tr	Q8Y581	Q8Y581	LISMO					85	E	E	0.568222222222
tr	Q8Y581	Q8Y581	LISMO					87	L	E	0.572555555556
tr	Q8Y581	Q8Y581	LISMO					88	E	E	0.563333333333
tr	Q8Y581	Q8Y581	LISMO					122	G	E	0.533888888889
tr	Q8Y581	Q8Y581	LISMO					123	L	E	0.558444444444
tr	Q8Y581	Q8Y581	LISMO					124	A	E	0.567888888889
tr	Q8Y581	Q8Y581	LISMO					125	K	E	0.578555555556
tr	Q8Y581	Q8Y581	LISMO					126	T	E	0.584888888889
tr	Q8Y581	Q8Y581	LISMO					127	P	E	0.577
tr	Q8Y581	Q8Y581	LISMO					128	E	E	0.572
tr	Q8Y581	Q8Y581	LISMO					129	E	E	0.562666666667
tr	Q8Y581	Q8Y581	LISMO					131	N	E	0.547333333333
tr	Q8Y581	Q8Y581	LISMO					132	K	E	0.543222222222
tr	Q8Y581	Q8Y581	LISMO					142	G	E	0.505222222222
tr	Q8Y581	Q8Y581	LISMO					144	S	E	0.529
tr	Q8Y581	Q8Y581	LISMO					145	K	E	0.532777777778
tr	Q8Y581	Q8Y581	LISMO					146	E	E	0.554777777778
tr	Q8Y581	Q8Y581	LISMO					149	G	E	0.553222222222
tr	Q8Y581	Q8Y581	LISMO					150	R	E	0.557333333333
tr	Q8Y581	Q8Y581	LISMO					241	D	E	0.502888888889
tr	Q8Y581	Q8Y581	LISMO					244	H	E	0.534555555556
tr	Q8Y581	Q8Y581	LISMO					245	A	E	0.536111111111
tr	Q8Y581	Q8Y581	LISMO					247	L	E	0.532333333333
tr	Q8Y581	Q8Y581	LISMO					249	P	E	0.517444444444
tr	Q8Y581	Q8Y581	LISMO					261	P	E	0.506222222222
tr	Q8Y581	Q8Y581	LISMO					262	D	E	0.536555555556
tr	Q8Y581	Q8Y581	LISMO					263	P	E	0.560888888889
tr	Q8Y581	Q8Y581	LISMO					264	N	E	0.564333333333
tr	Q8Y581	Q8Y581	LISMO					265	Y	E	0.581333333333
tr	Q8Y581	Q8Y581	LISMO					266	E	E	0.577444444444
tr	Q8Y581	Q8Y581	LISMO					267	R	E	0.575888888889
tr	Q8Y581	Q8Y581	LISMO					268	T	E	0.590444444444
tr	Q8Y581	Q8Y581	LISMO					269	R	E	0.594666666667
tr	Q8Y581	Q8Y581	LISMO					270	V	E	0.594333333333
tr	Q8Y581	Q8Y581	LISMO					272	K	E	0.590666666667
tr	Q8Y581	Q8Y581	LISMO					273	T	E	0.592111111111
tr	Q8Y581	Q8Y581	LISMO					274	Y	E	0.585444444444
tr	Q8Y581	Q8Y581	LISMO					277	T	E	0.594111111111
tr	Q8Y581	Q8Y581	LISMO					279	H	E	0.587222222222
tr	Q8Y581	Q8Y581	LISMO					280	N	E	0.578555555556
tr	Q8Y581	Q8Y581	LISMO					281	Y	E	0.574666666667
tr	Q8Y581	Q8Y581	LISMO					283	D	E	0.566222222222
tr	Q8Y581	Q8Y581	LISMO					286	E	E	0.547777777778
tr	Q8Y581	Q8Y581	LISMO					289	M	E	0.541111111111
tr	Q8Y581	Q8Y581	LISMO					291	E	E	0.542777777778
tr	Q8Y581	Q8Y581	LISMO					292	I	E	0.539
tr	Q8Y581	Q8Y581	LISMO					294	P	E	0.532555555556
tr	Q8Y581	Q8Y581	LISMO					295	G	E	0.521
tr	Q8Y581	Q8Y581	LISMO					301	S	E	0.507444444444
tr	Q8Y581	Q8Y581	LISMO					302	E	E	0.509555555556
tr	Q8Y581	Q8Y581	LISMO					303	E	E	0.513
tr	Q8Y581	Q8Y581	LISMO					304	E	E	0.519555555556
tr	Q8Y581	Q8Y581	LISMO					306	V	E	0.554
tr	Q8Y581	Q8Y581	LISMO					308	Y	E	0.556333333333
tr	Q8Y581	Q8Y581	LISMO					309	K	E	0.549444444444
tr	Q8Y581	Q8Y581	LISMO					310	E	E	0.541888888889
tr	Q8Y581	Q8Y581	LISMO					311	K	E	0.528
tr	Q8Y581	Q8Y581	LISMO					312	H	E	0.505222222222
15
tr	Q8Y695	Q8Y695	LISMO					9	R	E	0.504333333333
tr	Q8Y695	Q8Y695	LISMO					16	K	E	0.507555555556
tr	Q8Y695	Q8Y695	LISMO					18	R	E	0.513666666667		Q8Y695
tr	Q8Y695	Q8Y695	LISMO					19	G	E	0.525666666667
tr	Q8Y695	Q8Y695	LISMO					20	K	E	0.535222222222
tr	Q8Y695	Q8Y695	LISMO					21	G	E	0.535555555556
tr	Q8Y695	Q8Y695	LISMO					22	K	E	0.563
tr	Q8Y695	Q8Y695	LISMO					24	N	E	0.569555555556
tr	Q8Y695	Q8Y695	LISMO					25	E	E	0.566777777778
tr	Q8Y695	Q8Y695	LISMO					26	A	E	0.563444444444
tr	Q8Y695	Q8Y695	LISMO					27	D	E	0.536222222222
tr	Q8Y695	Q8Y695	LISMO					29	K	E	0.520111111111
tr	Q8Y695	Q8Y695	LISMO					30	E	E	0.517
tr	Q8Y695	Q8Y695	LISMO					45	N	E	0.504444444444
tr	Q8Y695	Q8Y695	LISMO					47	K	E	0.515222222222
tr	Q8Y695	Q8Y695	LISMO					61	V	E	0.5
tr	Q8Y695	Q8Y695	LISMO					62	G	E	0.513333333333
tr	Q8Y695	Q8Y695	LISMO					63	A	E	0.523444444444
tr	Q8Y695	Q8Y695	LISMO					64	D	E	0.537666666667
tr	Q8Y695	Q8Y695	LISMO					66	M	E	0.576777777778
tr	Q8Y695	Q8Y695	LISMO					67	K	E	0.589111111111
tr	Q8Y695	Q8Y695	LISMO					68	S	E	0.584111111111
tr	Q8Y695	Q8Y695	LISMO					70	T	E	0.589444444444
tr	Q8Y695	Q8Y695	LISMO					72	G	E	0.554444444444
tr	Q8Y695	Q8Y695	LISMO					73	Q	E	0.554777777778
tr	Q8Y695	Q8Y695	LISMO					88	G	E	0.545333333333
tr	Q8Y695	Q8Y695	LISMO					89	G	E	0.549222222222
tr	Q8Y695	Q8Y695	LISMO					90	E	E	0.545333333333
tr	Q8Y695	Q8Y695	LISMO					91	E	E	0.564222222222
tr	Q8Y695	Q8Y695	LISMO					92	S	E	0.593333333333
tr	Q8Y695	Q8Y695	LISMO					93	K	E	0.590777777778
tr	Q8Y695	Q8Y695	LISMO					95	G	E	0.580333333333
tr	Q8Y695	Q8Y695	LISMO					96	T	E	0.559666666667
tr	Q8Y695	Q8Y695	LISMO					97	A	E	0.532555555556
tr	Q8Y695	Q8Y695	LISMO					164	G	E	0.519888888889
tr	Q8Y695	Q8Y695	LISMO					165	D	E	0.535777777778
tr	Q8Y695	Q8Y695	LISMO					166	Q	E	0.541444444444
tr	Q8Y695	Q8Y695	LISMO					167	V	E	0.552777777778
tr	Q8Y695	Q8Y695	LISMO					168	S	E	0.535333333333
tr	Q8Y695	Q8Y695	LISMO					197	H	E	0.526777777778
tr	Q8Y695	Q8Y695	LISMO					198	I	E	0.535111111111
tr	Q8Y695	Q8Y695	LISMO					199	D	E	0.548777777778
tr	Q8Y695	Q8Y695	LISMO					200	E	E	0.556777777778
tr	Q8Y695	Q8Y695	LISMO					201	T	E	0.555666666667
tr	Q8Y695	Q8Y695	LISMO					204	D	E	0.521222222222
tr	Q8Y695	Q8Y695	LISMO					207	K	E	0.521888888889
tr	Q8Y695	Q8Y695	LISMO					208	Q	E	0.536444444444
tr	Q8Y695	Q8Y695	LISMO					211	E	E	0.521777777778
tr	Q8Y695	Q8Y695	LISMO					236	S	E	0.508777777778
tr	Q8Y695	Q8Y695	LISMO					239	E	E	0.511888888889
tr	Q8Y695	Q8Y695	LISMO					240	Q	E	0.502333333333
tr	Q8Y695	Q8Y695	LISMO					281	E	E	0.528111111111
tr	Q8Y695	Q8Y695	LISMO					284	E	E	0.507666666667
tr	Q8Y695	Q8Y695	LISMO					285	T	E	0.527777777778
tr	Q8Y695	Q8Y695	LISMO					287	H	E	0.520777777778
tr	Q8Y695	Q8Y695	LISMO					298	M	E	0.510333333333
tr	Q8Y695	Q8Y695	LISMO					299	G	E	0.523222222222
tr	Q8Y695	Q8Y695	LISMO					300	D	E	0.545777777778
tr	Q8Y695	Q8Y695	LISMO					301	V	E	0.554777777778
tr	Q8Y695	Q8Y695	LISMO					302	L	E	0.567888888889
tr	Q8Y695	Q8Y695	LISMO					303	S	E	0.549888888889
tr	Q8Y695	Q8Y695	LISMO					306	E	E	0.525777777778
tr	Q8Y695	Q8Y695	LISMO					307	K	E	0.517777777778
tr	Q8Y695	Q8Y695	LISMO					309	Q	E	0.511
tr	Q8Y695	Q8Y695	LISMO					310	T	E	0.51
tr	Q8Y695	Q8Y695	LISMO					311	D	E	0.508222222222
tr	Q8Y695	Q8Y695	LISMO					313	D	E	0.533333333333
tr	Q8Y695	Q8Y695	LISMO					314	T	E	0.536555555556
tr	Q8Y695	Q8Y695	LISMO					315	E	E	0.549
tr	Q8Y695	Q8Y695	LISMO					316	K	E	0.531888888889
tr	Q8Y695	Q8Y695	LISMO					318	K	E	0.544222222222
tr	Q8Y695	Q8Y695	LISMO					319	A	E	0.545333333333
tr	Q8Y695	Q8Y695	LISMO					322	Q	E	0.521888888889
tr	Q8Y695	Q8Y695	LISMO					323	K	E	0.523444444444
tr	Q8Y695	Q8Y695	LISMO					325	K	E	0.54
tr	Q8Y695	Q8Y695	LISMO					326	D	E	0.541111111111
tr	Q8Y695	Q8Y695	LISMO					327	N	E	0.523888888889
tr	Q8Y695	Q8Y695	LISMO					328	S	E	0.530555555556
tr	Q8Y695	Q8Y695	LISMO					330	T	E	0.530222222222
tr	Q8Y695	Q8Y695	LISMO					332	D	E	0.522444444444
tr	Q8Y695	Q8Y695	LISMO					333	D	E	0.516888888889
tr	Q8Y695	Q8Y695	LISMO					336	E	E	0.512777777778
tr	Q8Y695	Q8Y695	LISMO					339	Q	E	0.541777777778
tr	Q8Y695	Q8Y695	LISMO					342	K	E	0.547111111111
tr	Q8Y695	Q8Y695	LISMO					343	Q	E	0.570111111111
tr	Q8Y695	Q8Y695	LISMO					345	G	E	0.557
tr	Q8Y695	Q8Y695	LISMO					346	P	E	0.556111111111
tr	Q8Y695	Q8Y695	LISMO					348	D	E	0.528888888889
tr	Q8Y695	Q8Y695	LISMO					349	E	E	0.529111111111
tr	Q8Y695	Q8Y695	LISMO					352	K	E	0.518888888889
tr	Q8Y695	Q8Y695	LISMO					358	N	E	0.571555555556
tr	Q8Y695	Q8Y695	LISMO					359	K	E	0.596222222222
tr	Q8Y695	Q8Y695	LISMO					361	K	E	0.609555555556
tr	Q8Y695	Q8Y695	LISMO					362	G	E	0.621555555556
tr	Q8Y695	Q8Y695	LISMO					363	L	E	0.617
tr	Q8Y695	Q8Y695	LISMO					364	D	E	0.604888888889
tr	Q8Y695	Q8Y695	LISMO					365	N	E	0.606666666667
tr	Q8Y695	Q8Y695	LISMO					366	M	E	0.589888888889
tr	Q8Y695	Q8Y695	LISMO					367	N	E	0.592333333333
tr	Q8Y695	Q8Y695	LISMO					370	D	E	0.563666666667
tr	Q8Y695	Q8Y695	LISMO					371	K	E	0.552111111111
tr	Q8Y695	Q8Y695	LISMO					372	Q	E	0.515222222222
tr	Q8Y695	Q8Y695	LISMO					389	D	E	0.555555555556
tr	Q8Y695	Q8Y695	LISMO					390	N	E	0.545444444444
tr	Q8Y695	Q8Y695	LISMO					391	P	E	0.556
tr	Q8Y695	Q8Y695	LISMO					392	D	E	0.561555555556
tr	Q8Y695	Q8Y695	LISMO					395	N	E	0.565777777778
tr	Q8Y695	Q8Y695	LISMO					396	A	E	0.559222222222
tr	Q8Y695	Q8Y695	LISMO					397	S	E	0.552333333333
tr	Q8Y695	Q8Y695	LISMO					399	R	E	0.522
tr	Q8Y695	Q8Y695	LISMO					400	K	E	0.523555555556
tr	Q8Y695	Q8Y695	LISMO					404	R	E	0.539666666667
tr	Q8Y695	Q8Y695	LISMO					405	G	E	0.539222222222
tr	Q8Y695	Q8Y695	LISMO					407	G	E	0.563888888889
tr	Q8Y695	Q8Y695	LISMO					408	R	E	0.589555555556
tr	Q8Y695	Q8Y695	LISMO					409	P	E	0.576888888889
tr	Q8Y695	Q8Y695	LISMO					411	Q	E	0.591888888889
tr	Q8Y695	Q8Y695	LISMO					412	E	E	0.566777777778
tr	Q8Y695	Q8Y695	LISMO					414	N	E	0.548777777778
tr	Q8Y695	Q8Y695	LISMO					415	R	E	0.556222222222
tr	Q8Y695	Q8Y695	LISMO					418	K	E	0.525888888889
tr	Q8Y695	Q8Y695	LISMO					421	A	E	0.511111111111
tr	Q8Y695	Q8Y695	LISMO					422	E	E	0.512777777778
tr	Q8Y695	Q8Y695	LISMO					425	K	E	0.504888888889
tr	Q8Y695	Q8Y695	LISMO					428	K	E	0.506
tr	Q8Y695	Q8Y695	LISMO					429	Q	E	0.505222222222
tr	Q8Y695	Q8Y695	LISMO					431	T	E	0.508333333333
tr	Q8Y695	Q8Y695	LISMO					432	G	E	0.541444444444
tr	Q8Y695	Q8Y695	LISMO					433	G	E	0.548222222222
tr	Q8Y695	Q8Y695	LISMO					434	G	E	0.564888888889
tr	Q8Y695	Q8Y695	LISMO					435	K	E	0.600111111111
tr	Q8Y695	Q8Y695	LISMO					436	G	E	0.621777777778
tr	Q8Y695	Q8Y695	LISMO					437	K	E	0.645888888889
tr	Q8Y695	Q8Y695	LISMO					438	K	E	0.654444444444
tr	Q8Y695	Q8Y695	LISMO					439	G	E	0.669888888889
tr	Q8Y695	Q8Y695	LISMO					440	K	E	0.674444444444
tr	Q8Y695	Q8Y695	LISMO					441	N	E	0.672555555556
tr	Q8Y695	Q8Y695	LISMO					442	P	E	0.662444444444
tr	Q8Y695	Q8Y695	LISMO					443	F	E	0.663222222222
tr	Q8Y695	Q8Y695	LISMO					444	G	E	0.647555555556
tr	Q8Y695	Q8Y695	LISMO					445	N	E	0.628666666667
tr	Q8Y695	Q8Y695	LISMO					446	F	E	0.600777777778
tr	Q8Y695	Q8Y695	LISMO					447	K	E	0.530777777778
16
sp	P0DJP2	RNY	LISMO					28	S	E	0.501111111111
sp	P0DJP2	RNY	LISMO					29	T	E	0.521333333333
sp	P0DJP2	RNY	LISMO					30	E	E	0.542111111111
sp	P0DJP2	RNY	LISMO					31	K	E	0.555444444444
sp	P0DJP2	RNY	LISMO					32	K	E	0.560444444444
sp	P0DJP2	RNY	LISMO					34	A	E	0.564444444444
sp	P0DJP2	RNY	LISMO					35	A	E	0.557666666667
sp	P0DJP2	RNY	LISMO					37	R	E	0.543222222222
sp	P0DJP2	RNY	LISMO					38	G	E	0.545666666667
sp	P0DJP2	RNY	LISMO					39	T	E	0.544888888889
sp	P0DJP2	RNY	LISMO					41	E	E	0.537333333333		P0DJP2
sp	P0DJP2	RNY	LISMO					42	L	E	0.537333333333
sp	P0DJP2	RNY	LISMO					43	I	E	0.536555555556
sp	P0DJP2	RNY	LISMO					44	V	E	0.541777777778
sp	P0DJP2	RNY	LISMO					45	E	E	0.551222222222
sp	P0DJP2	RNY	LISMO					46	D	E	0.541555555556
sp	P0DJP2	RNY	LISMO					47	A	E	0.536666666667
sp	P0DJP2	RNY	LISMO					48	K	E	0.539333333333
sp	P0DJP2	RNY	LISMO					49	K	E	0.550222222222
sp	P0DJP2	RNY	LISMO					50	E	E	0.556111111111
sp	P0DJP2	RNY	LISMO					51	A	E	0.555888888889
sp	P0DJP2	RNY	LISMO					52	E	E	0.569
sp	P0DJP2	RNY	LISMO					53	T	E	0.571
sp	P0DJP2	RNY	LISMO					54	T	E	0.568666666667
sp	P0DJP2	RNY	LISMO					55	K	E	0.576
sp	P0DJP2	RNY	LISMO					56	K	E	0.579666666667
sp	P0DJP2	RNY	LISMO					57	E	E	0.568333333333
sp	P0DJP2	RNY	LISMO					58	A	E	0.561555555556
sp	P0DJP2	RNY	LISMO					59	L	E	0.562111111111
sp	P0DJP2	RNY	LISMO					60	L	E	0.563555555556
sp	P0DJP2	RNY	LISMO					61	E	E	0.557555555556
sp	P0DJP2	RNY	LISMO					62	A	E	0.551777777778
sp	P0DJP2	RNY	LISMO					63	K	E	0.558666666667
sp	P0DJP2	RNY	LISMO					64	E	E	0.558777777778
sp	P0DJP2	RNY	LISMO					65	E	E	0.564333333333
sp	P0DJP2	RNY	LISMO					67	H	E	0.580333333333
sp	P0DJP2	RNY	LISMO					68	R	E	0.573444444444
sp	P0DJP2	RNY	LISMO					69	L	E	0.567444444444
sp	P0DJP2	RNY	LISMO					70	R	E	0.568444444444
sp	P0DJP2	RNY	LISMO					71	T	E	0.564666666667
sp	P0DJP2	RNY	LISMO					72	E	E	0.565
sp	P0DJP2	RNY	LISMO					74	E	E	0.563222222222
sp	P0DJP2	RNY	LISMO					75	N	E	0.553888888889
sp	P0DJP2	RNY	LISMO					76	E	E	0.555777777778
sp	P0DJP2	RNY	LISMO					78	R	E	0.573222222222
sp	P0DJP2	RNY	LISMO					79	G	E	0.566444444444
sp	P0DJP2	RNY	LISMO					80	R	E	0.566333333333
sp	P0DJP2	RNY	LISMO					81	R	E	0.568
sp	P0DJP2	RNY	LISMO					82	T	E	0.569777777778
sp	P0DJP2	RNY	LISMO					83	E	E	0.561777777778
sp	P0DJP2	RNY	LISMO					85	Q	E	0.569333333333
sp	P0DJP2	RNY	LISMO					86	K	E	0.576
sp	P0DJP2	RNY	LISMO					87	A	E	0.571111111111
sp	P0DJP2	RNY	LISMO					88	E	E	0.570777777778
sp	P0DJP2	RNY	LISMO					89	N	E	0.576555555556
sp	P0DJP2	RNY	LISMO					90	R	E	0.566888888889
sp	P0DJP2	RNY	LISMO					92	L	E	0.558
sp	P0DJP2	RNY	LISMO					93	Q	E	0.561555555556
sp	P0DJP2	RNY	LISMO					94	R	E	0.557333333333
sp	P0DJP2	RNY	LISMO					95	E	E	0.547333333333
sp	P0DJP2	RNY	LISMO					96	E	E	0.553444444444
sp	P0DJP2	RNY	LISMO					97	N	E	0.559555555556
sp	P0DJP2	RNY	LISMO					98	L	E	0.560333333333
sp	P0DJP2	RNY	LISMO					99	D	E	0.562222222222
sp	P0DJP2	RNY	LISMO					100	R	E	0.565333333333
sp	P0DJP2	RNY	LISMO					101	K	E	0.569888888889
sp	P0DJP2	RNY	LISMO					102	D	E	0.559666666667
sp	P0DJP2	RNY	LISMO					103	T	E	0.568444444444
sp	P0DJP2	RNY	LISMO					104	S	E	0.573222222222
sp	P0DJP2	RNY	LISMO					106	S	E	0.567444444444
sp	P0DJP2	RNY	LISMO					107	K	E	0.572444444444
sp	P0DJP2	RNY	LISMO					108	R	E	0.562777777778
sp	P0DJP2	RNY	LISMO					109	E	E	0.560555555556
sp	P0DJP2	RNY	LISMO					110	A	E	0.562333333333
sp	P0DJP2	RNY	LISMO					111	T	E	0.577444444444
sp	P0DJP2	RNY	LISMO					113	E	E	0.566111111111
sp	P0DJP2	RNY	LISMO					114	R	E	0.565222222222
sp	P0DJP2	RNY	LISMO					115	K	E	0.562333333333
sp	P0DJP2	RNY	LISMO					116	E	E	0.555111111111
sp	P0DJP2	RNY	LISMO					117	E	E	0.569777777778
sp	P0DJP2	RNY	LISMO					118	S	E	0.574555555556
sp	P0DJP2	RNY	LISMO					120	S	E	0.564222222222
sp	P0DJP2	RNY	LISMO					121	K	E	0.570444444444
sp	P0DJP2	RNY	LISMO					122	R	E	0.572333333333
sp	P0DJP2	RNY	LISMO					123	Q	E	0.573
sp	P0DJP2	RNY	LISMO					124	Q	E	0.570444444444
sp	P0DJP2	RNY	LISMO					125	Q	E	0.581555555556
sp	P0DJP2	RNY	LISMO					127	E	E	0.569555555556
sp	P0DJP2	RNY	LISMO					128	E	E	0.577444444444
sp	P0DJP2	RNY	LISMO					129	K	E	0.572333333333
sp	P0DJP2	RNY	LISMO					130	E	E	0.566
sp	P0DJP2	RNY	LISMO					131	S	E	0.559888888889
sp	P0DJP2	RNY	LISMO					132	K	E	0.555444444444
sp	P0DJP2	RNY	LISMO					134	A	E	0.546666666667
sp	P0DJP2	RNY	LISMO					135	E	E	0.533777777778
sp	P0DJP2	RNY	LISMO					136	M	E	0.544222222222
sp	P0DJP2	RNY	LISMO					137	I	E	0.538333333333
sp	P0DJP2	RNY	LISMO					138	Q	E	0.547222222222
sp	P0DJP2	RNY	LISMO					139	A	E	0.548888888889
sp	P0DJP2	RNY	LISMO					140	E	E	0.553222222222
sp	P0DJP2	RNY	LISMO					141	Q	E	0.554222222222
sp	P0DJP2	RNY	LISMO					142	T	E	0.554111111111
sp	P0DJP2	RNY	LISMO					143	E	E	0.557
sp	P0DJP2	RNY	LISMO					144	L	E	0.561111111111
sp	P0DJP2	RNY	LISMO					145	E	E	0.560777777778
sp	P0DJP2	RNY	LISMO					146	R	E	0.557555555556
sp	P0DJP2	RNY	LISMO					147	I	E	0.553555555556
sp	P0DJP2	RNY	LISMO					148	S	E	0.556444444444
sp	P0DJP2	RNY	LISMO					149	A	E	0.568111111111
sp	P0DJP2	RNY	LISMO					150	L	E	0.565111111111
sp	P0DJP2	RNY	LISMO					151	S	E	0.568444444444
sp	P0DJP2	RNY	LISMO					152	K	E	0.572222222222
sp	P0DJP2	RNY	LISMO					153	E	E	0.575444444444
sp	P0DJP2	RNY	LISMO					154	E	E	0.574333333333
sp	P0DJP2	RNY	LISMO					156	K	E	0.575333333333
sp	P0DJP2	RNY	LISMO					157	S	E	0.567666666667
sp	P0DJP2	RNY	LISMO					158	I	E	0.558
sp	P0DJP2	RNY	LISMO					159	I	E	0.554222222222
sp	P0DJP2	RNY	LISMO					160	L	E	0.554555555556
sp	P0DJP2	RNY	LISMO					161	N	E	0.548888888889
sp	P0DJP2	RNY	LISMO					162	Q	E	0.553777777778
sp	P0DJP2	RNY	LISMO					164	E	E	0.561111111111
sp	P0DJP2	RNY	LISMO					165	E	E	0.554666666667
sp	P0DJP2	RNY	LISMO					166	E	E	0.557777777778
sp	P0DJP2	RNY	LISMO					168	T	E	0.567
sp	P0DJP2	RNY	LISMO					169	H	E	0.569444444444
sp	P0DJP2	RNY	LISMO					170	D	E	0.559888888889
sp	P0DJP2	RNY	LISMO					171	T	E	0.545777777778
sp	P0DJP2	RNY	LISMO					172	A	E	0.546666666667
sp	P0DJP2	RNY	LISMO					173	I	E	0.536444444444
sp	P0DJP2	RNY	LISMO					174	M	E	0.540333333333
sp	P0DJP2	RNY	LISMO					176	K	E	0.543444444444
sp	P0DJP2	RNY	LISMO					177	E	E	0.545777777778
sp	P0DJP2	RNY	LISMO					178	S	E	0.538
sp	P0DJP2	RNY	LISMO					179	E	E	0.550666666667
sp	P0DJP2	RNY	LISMO					180	N	E	0.556111111111
sp	P0DJP2	RNY	LISMO					181	R	E	0.556333333333
sp	P0DJP2	RNY	LISMO					183	K	E	0.563555555556
sp	P0DJP2	RNY	LISMO					184	E	E	0.568111111111
sp	P0DJP2	RNY	LISMO					185	E	E	0.569
sp	P0DJP2	RNY	LISMO					187	D	E	0.567777777778
sp	P0DJP2	RNY	LISMO					188	K	E	0.561444444444
sp	P0DJP2	RNY	LISMO					189	K	E	0.559222222222
sp	P0DJP2	RNY	LISMO					191	K	E	0.553555555556
sp	P0DJP2	RNY	LISMO					192	N	E	0.549333333333
sp	P0DJP2	RNY	LISMO					195	S	E	0.527666666667
sp	P0DJP2	RNY	LISMO					196	L	E	0.518888888889
sp	P0DJP2	RNY	LISMO					198	I	E	0.519111111111
sp	P0DJP2	RNY	LISMO					199	Q	E	0.526444444444
sp	P0DJP2	RNY	LISMO					200	R	E	0.527222222222
sp	P0DJP2	RNY	LISMO					201	C	E	0.526888888889
sp	P0DJP2	RNY	LISMO					202	A	E	0.528888888889
sp	P0DJP2	RNY	LISMO					203	A	E	0.528222222222
sp	P0DJP2	RNY	LISMO					204	D	E	0.536555555556
sp	P0DJP2	RNY	LISMO					205	H	E	0.536222222222
sp	P0DJP2	RNY	LISMO					206	V	E	0.531444444444
sp	P0DJP2	RNY	LISMO					207	A	E	0.519444444444
sp	P0DJP2	RNY	LISMO					208	E	E	0.512
sp	P0DJP2	RNY	LISMO					209	T	E	0.5
sp	P0DJP2	RNY	LISMO					215	T	E	0.506
sp	P0DJP2	RNY	LISMO					217	P	E	0.536666666667
sp	P0DJP2	RNY	LISMO					218	N	E	0.555333333333
sp	P0DJP2	RNY	LISMO					219	D	E	0.576222222222
sp	P0DJP2	RNY	LISMO					220	E	E	0.578222222222
sp	P0DJP2	RNY	LISMO					222	K	E	0.582666666667
sp	P0DJP2	RNY	LISMO					223	G	E	0.577444444444
sp	P0DJP2	RNY	LISMO					224	R	E	0.592444444444
sp	P0DJP2	RNY	LISMO					227	G	E	0.592777777778
sp	P0DJP2	RNY	LISMO					228	R	E	0.586444444444
sp	P0DJP2	RNY	LISMO					229	E	E	0.576666666667
sp	P0DJP2	RNY	LISMO					230	G	E	0.583
sp	P0DJP2	RNY	LISMO					231	R	E	0.581555555556
sp	P0DJP2	RNY	LISMO					234	R	E	0.524222222222
sp	P0DJP2	RNY	LISMO					275	Q	E	0.528111111111
sp	P0DJP2	RNY	LISMO					276	D	E	0.529
sp	P0DJP2	RNY	LISMO					277	G	E	0.519555555556
sp	P0DJP2	RNY	LISMO					278	R	E	0.548777777778
sp	P0DJP2	RNY	LISMO					280	H	E	0.543777777778
sp	P0DJP2	RNY	LISMO					281	P	E	0.546222222222
sp	P0DJP2	RNY	LISMO					282	A	E	0.545888888889
sp	P0DJP2	RNY	LISMO					283	R	E	0.519111111111
sp	P0DJP2	RNY	LISMO					296	D	E	0.509333333333
sp	P0DJP2	RNY	LISMO					297	E	E	0.523444444444
sp	P0DJP2	RNY	LISMO					298	H	E	0.516222222222
sp	P0DJP2	RNY	LISMO					300	R	E	0.515555555556
sp	P0DJP2	RNY	LISMO					301	E	E	0.518777777778
sp	P0DJP2	RNY	LISMO					313	H	E	0.510111111111
sp	P0DJP2	RNY	LISMO					314	S	E	0.503111111111
sp	P0DJP2	RNY	LISMO					317	P	E	0.512888888889
sp	P0DJP2	RNY	LISMO					318	D	E	0.511333333333
sp	P0DJP2	RNY	LISMO					324	G	E	0.528111111111
sp	P0DJP2	RNY	LISMO					325	R	E	0.520888888889
sp	P0DJP2	RNY	LISMO					327	R	E	0.515222222222
sp	P0DJP2	RNY	LISMO					357	D	E	0.526555555556
sp	P0DJP2	RNY	LISMO					358	V	E	0.541666666667
sp	P0DJP2	RNY	LISMO					359	T	E	0.544333333333
sp	P0DJP2	RNY	LISMO					372	K	E	0.53
sp	P0DJP2	RNY	LISMO					375	D	E	0.591
sp	P0DJP2	RNY	LISMO					376	H	E	0.578222222222
sp	P0DJP2	RNY	LISMO					377	E	E	0.575444444444
sp	P0DJP2	RNY	LISMO					378	I	E	0.574333333333
sp	P0DJP2	RNY	LISMO					379	E	E	0.560555555556
sp	P0DJP2	RNY	LISMO					381	S	E	0.523888888889
sp	P0DJP2	RNY	LISMO					395	E	E	0.512333333333
sp	P0DJP2	RNY	LISMO					396	N	E	0.502666666667
sp	P0DJP2	RNY	LISMO					397	D	E	0.502666666667
sp	P0DJP2	RNY	LISMO					408	G	E	0.535666666667
sp	P0DJP2	RNY	LISMO					409	D	E	0.542666666667
sp	P0DJP2	RNY	LISMO					410	T	E	0.546111111111
sp	P0DJP2	RNY	LISMO					411	E	E	0.522666666667
sp	P0DJP2	RNY	LISMO					428	A	E	0.531555555556
sp	P0DJP2	RNY	LISMO					429	A	E	0.540333333333
sp	P0DJP2	RNY	LISMO					430	R	E	0.553444444444
sp	P0DJP2	RNY	LISMO					431	P	E	0.578111111111
sp	P0DJP2	RNY	LISMO					432	G	E	0.591222222222
sp	P0DJP2	RNY	LISMO					435	S	E	0.582444444444
sp	P0DJP2	RNY	LISMO					436	E	E	0.570666666667
sp	P0DJP2	RNY	LISMO					439	E	E	0.568777777778
[truncated: 543 more rows]

## Sheet: EETS page 2
Entry							Position	AminoAcid	Exposed/Buried	RelativeSurfaceAccessilibity	HelixProbability	SheetProbability	CoilProbability	EpitopeProbability
tr	Q8Y610	Q8Y610	LISMO				4	K	E	0.651	0.116	0.016	0.868	0.507555555556
tr	Q8Y610	Q8Y610	LISMO				5	P	E	0.527	0.116	0.016	0.868	0.581
tr	Q8Y610	Q8Y610	LISMO				6	Q	E	0.581	0.058	0.017	0.925	0.594111111111
tr	Q8Y610	Q8Y610	LISMO				7	T	E	0.468	0.058	0.017	0.925	0.602444444444
tr	Q8Y610	Q8Y610	LISMO				8	R	E	0.464	0.116	0.016	0.868	0.619777777778
tr	Q8Y610	Q8Y610	LISMO				9	S	E	0.555	0.181	0.017	0.803	0.629777777778
tr	Q8Y610	Q8Y610	LISMO				10	Q	E	0.569	0.257	0.016	0.727	0.657777777778
tr	Q8Y610	Q8Y610	LISMO				11	Y	E	0.52	0.268	0.043	0.689	0.658777777778
tr	Q8Y610	Q8Y610	LISMO				12	R	E	0.562	0.268	0.043	0.689	0.664444444444
tr	Q8Y610	Q8Y610	LISMO				13	N	E	0.661	0.181	0.017	0.803	0.656555555556
tr	Q8Y610	Q8Y610	LISMO				14	K	E	0.502	0.116	0.016	0.868	0.652111111111
tr	Q8Y610	Q8Y610	LISMO				15	Q	E	0.633	0.116	0.016	0.868	0.647333333333
tr	Q8Y610	Q8Y610	LISMO				16	S	E	0.63	0.058	0.017	0.925	0.655888888889
tr	Q8Y610	Q8Y610	LISMO				17	G	E	0.636	0.058	0.017	0.925	0.65
tr	Q8Y610	Q8Y610	LISMO				18	G	E	0.548	0.058	0.017	0.925	0.646111111111
tr	Q8Y610	Q8Y610	LISMO				19	S	E	0.548	0.058	0.017	0.925	0.644666666667
tr	Q8Y610	Q8Y610	LISMO				20	K	E	0.587	0.058	0.017	0.925	0.649444444444
tr	Q8Y610	Q8Y610	LISMO				21	K	E	0.543	0.058	0.017	0.925	0.650444444444
tr	Q8Y610	Q8Y610	LISMO				22	K	E	0.475	0.058	0.017	0.925	0.657111111111
tr	Q8Y610	Q8Y610	LISMO				23	S	E	0.418	0.058	0.017	0.925	0.658111111111
tr	Q8Y610	Q8Y610	LISMO				24	Q	E	0.498	0.058	0.017	0.925	0.658555555556
tr	Q8Y610	Q8Y610	LISMO				25	K	E	0.428	0.116	0.016	0.868	0.654444444444
tr	Q8Y610	Q8Y610	LISMO				26	R	E	0.489	0.176	0.004	0.820	0.644666666667
tr	Q8Y610	Q8Y610	LISMO				27	G	E	0.449	0.321	0.003	0.675	0.628666666667
tr	Q8Y610	Q8Y610	LISMO				28	K	E	0.396	0.502	0.002	0.495	0.608777777778
tr	Q8Y610	Q8Y610	LISMO				29	R	E	0.481	0.717	0.014	0.269	0.584333333333
tr	Q8Y610	Q8Y610	LISMO				30	V	E	0.295	0.802	0.014	0.185	0.565111111111
tr	Q8Y610	Q8Y610	LISMO				33	N	E	0.407	0.970	0.001	0.029	0.506222222222
tr	Q8Y610	Q8Y610	LISMO				62	K	E	0.474	0.406	0.004	0.591	0.544444444444
tr	Q8Y610	Q8Y610	LISMO				63	D	E	0.613	0.176	0.004	0.820	0.544444444444
tr	Q8Y610	Q8Y610	LISMO				65	P	E	0.439	0.058	0.017	0.925	0.575
tr	Q8Y610	Q8Y610	LISMO				66	K	E	0.565	0.058	0.017	0.925	0.583888888889
tr	Q8Y610	Q8Y610	LISMO				68	T	E	0.564	0.184	0.043	0.773	0.575888888889
tr	Q8Y610	Q8Y610	LISMO				69	D	E	0.598	0.184	0.043	0.773	0.602
tr	Q8Y610	Q8Y610	LISMO				71	K	E	0.568	0.113	0.087	0.800	0.581444444444
tr	Q8Y610	Q8Y610	LISMO				73	R	E	0.545	0.052	0.084	0.864	0.575666666667
tr	Q8Y610	Q8Y610	LISMO				74	D	E	0.402	0.018	0.047	0.935	0.538777777778
tr	Q8Y610	Q8Y610	LISMO				75	P	E	0.528	0.018	0.047	0.935	0.522555555556
tr	Q8Y610	Q8Y610	LISMO				90	E	E	0.499	0.352	0.332	0.316	0.521333333333
tr	Q8Y610	Q8Y610	LISMO				93	T	E	0.503	0.113	0.043	0.844	0.552888888889
tr	Q8Y610	Q8Y610	LISMO				94	E	E	0.661	0.052	0.084	0.864	0.556555555556
tr	Q8Y610	Q8Y610	LISMO				95	R	E	0.451	0.018	0.047	0.935	0.551555555556
tr	Q8Y610	Q8Y610	LISMO				97	E	E	0.478	0.022	0.359	0.619	0.544444444444
tr	Q8Y610	Q8Y610	LISMO				98	Y	E	0.361	0.004	0.420	0.576	0.537
tr	Q8Y610	Q8Y610	LISMO				100	E	E	0.397	0.004	0.197	0.799	0.508111111111
tr	Q8Y610	Q8Y610	LISMO				122	E	E	0.622	0.113	0.043	0.844	0.526444444444
tr	Q8Y610	Q8Y610	LISMO				142	G	E	0.567	0.016	0.005	0.979	0.507444444444
tr	Q8Y610	Q8Y610	LISMO				143	F	E	0.534	0.018	0.019	0.964	0.524333333333
tr	Q8Y610	Q8Y610	LISMO				144	G	E	0.373	0.018	0.088	0.893	0.532555555556
tr	Q8Y610	Q8Y610	LISMO				145	A	E	0.392	0.018	0.141	0.840	0.518333333333
tr	Q8Y610	Q8Y610	LISMO				163	Y	E	0.461	0.058	0.017	0.925	0.511888888889
tr	Q8Y610	Q8Y610	LISMO				164	T	E	0.614	0.058	0.017	0.925	0.514444444444
tr	Q8Y610	Q8Y610	LISMO				165	N	E	0.56	0.109	0.005	0.886	0.510777777778
tr	Q8Y610	Q8Y610	LISMO				166	K	E	0.3	0.184	0.043	0.773	0.508333333333
tr	Q8Y610	Q8Y610	LISMO				216	G	E	0.753	0.109	0.005	0.886	0.502444444444
tr	Q8Y610	Q8Y610	LISMO				217	K	E	0.288	0.058	0.017	0.925	0.512222222222
tr	Q8Y610	Q8Y610	LISMO				218	N	E	0.531	0.016	0.005	0.979	0.509111111111
tr	Q8Y610	Q8Y610	LISMO				220	K	E	0.69	0.181	0.017	0.803	0.519
tr	Q8Y610	Q8Y610	LISMO				221	D	E	0.569	0.181	0.017	0.803	0.508333333333
tr	Q8Y610	Q8Y610	LISMO				238	N	E	0.311	0.058	0.017	0.925	0.556111111111
tr	Q8Y610	Q8Y610	LISMO				239	N	E	0.387	0.113	0.043	0.844	0.582555555556
tr	Q8Y610	Q8Y610	LISMO				241	N	E	0.278	0.018	0.019	0.964	0.593222222222
tr	Q8Y610	Q8Y610	LISMO				243	Y	E	0.403	0.018	0.019	0.964	0.571777777778
tr	Q8Y610	Q8Y610	LISMO				244	E	E	0.443	0.018	0.019	0.964	0.566666666667
tr	Q8Y610	Q8Y610	LISMO				245	H	E	0.324	0.016	0.005	0.979	0.554444444444
tr	Q8Y610	Q8Y610	LISMO				246	P	E	0.273	0.782	0.003	0.215	0.546555555556
tr	Q8Y610	Q8Y610	LISMO				247	E	E	0.686	0.923	0.002	0.076	0.552777777778
tr	Q8Y610	Q8Y610	LISMO				250	K	E	0.291	0.970	0.001	0.029	0.520111111111
tr	Q8Y610	Q8Y610	LISMO				251	K	E	0.534	0.970	0.001	0.029	0.524222222222
tr	Q8Y610	Q8Y610	LISMO				264	D	E	0.568	0.016	0.005	0.979	0.503555555556
tr	Q8Y610	Q8Y610	LISMO				265	K	E	0.369	0.018	0.019	0.964	0.536888888889
tr	Q8Y610	Q8Y610	LISMO				267	T	E	0.376	0.018	0.019	0.964	0.546111111111
tr	Q8Y610	Q8Y610	LISMO				268	K	E	0.566	0.938	0.007	0.055	0.553333333333
tr	Q8Y610	Q8Y610	LISMO				269	E	E	0.664	0.923	0.002	0.076	0.545
tr	Q8Y610	Q8Y610	LISMO				270	E	E	0.248	0.970	0.001	0.029	0.520555555556
tr	Q8Y610	Q8Y610	LISMO				272	T	E	0.572	0.970	0.001	0.029	0.526222222222
tr	Q8Y610	Q8Y610	LISMO				273	E	E	0.461	0.970	0.001	0.029	0.527
tr	Q8Y610	Q8Y610	LISMO				275	Q	E	0.306	0.859	0.002	0.139	0.524666666667
tr	Q8Y610	Q8Y610	LISMO				276	K	E	0.741	0.600	0.003	0.397	0.527666666667
tr	Q8Y610	Q8Y610	LISMO				277	T	E	0.391	0.176	0.004	0.820	0.526222222222
tr	Q8Y610	Q8Y610	LISMO				278	P	E	0.447	0.109	0.005	0.886	0.542444444444
tr	Q8Y610	Q8Y610	LISMO				279	I	E	0.372	0.116	0.016	0.868	0.579444444444
tr	Q8Y610	Q8Y610	LISMO				280	T	E	0.517	0.184	0.043	0.773	0.590222222222
tr	Q8Y610	Q8Y610	LISMO				282	G	E	0.435	0.191	0.086	0.723	0.608444444444
tr	Q8Y610	Q8Y610	LISMO				283	L	E	0.343	0.278	0.093	0.628	0.622333333333
tr	Q8Y610	Q8Y610	LISMO				284	R	E	0.463	0.268	0.043	0.689	0.624
tr	Q8Y610	Q8Y610	LISMO				285	S	E	0.396	0.268	0.043	0.689	0.626888888889
tr	Q8Y610	Q8Y610	LISMO				286	K	E	0.387	0.268	0.043	0.689	0.624333333333
tr	Q8Y610	Q8Y610	LISMO				287	K	E	0.441	0.268	0.043	0.689	0.608777777778
tr	Q8Y610	Q8Y610	LISMO				288	D	E	0.434	0.353	0.048	0.598	0.592
tr	Q8Y610	Q8Y610	LISMO				289	R	E	0.381	0.430	0.016	0.555	0.575555555556
tr	Q8Y610	Q8Y610	LISMO				290	E	E	0.444	0.430	0.016	0.555	0.569
tr	Q8Y610	Q8Y610	LISMO				309	K	E	0.578	0.339	0.016	0.645	0.552444444444
tr	Q8Y610	Q8Y610	LISMO				310	E	E	0.568	0.339	0.016	0.645	0.575222222222
tr	Q8Y610	Q8Y610	LISMO				311	Y	E	0.386	0.268	0.043	0.689	0.599777777778
tr	Q8Y610	Q8Y610	LISMO				312	D	E	0.381	0.191	0.086	0.723	0.613111111111
tr	Q8Y610	Q8Y610	LISMO				314	Y	E	0.387	0.191	0.086	0.723	0.589111111111
tr	Q8Y610	Q8Y610	LISMO				315	R	E	0.522	0.113	0.043	0.844	0.580777777778
tr	Q8Y610	Q8Y610	LISMO				316	D	E	0.613	0.018	0.019	0.964	0.546
tr	Q8Y610	Q8Y610	LISMO				317	G	E	0.378	0.005	0.015	0.979	0.516888888889
tr	Q8Y610	Q8Y610	LISMO				327	D	E	0.567	0.859	0.002	0.139	0.501444444444
tr	Q8Y610	Q8Y610	LISMO				330	E	E	0.47	0.970	0.001	0.029	0.530333333333
tr	Q8Y610	Q8Y610	LISMO				331	Y	E	0.244	0.970	0.001	0.029	0.515
tr	Q8Y610	Q8Y610	LISMO				341	I	E	0.437	0.622	0.015	0.363	0.544111111111
tr	Q8Y610	Q8Y610	LISMO				342	V	E	0.377	0.522	0.016	0.462	0.549111111111
tr	Q8Y610	Q8Y610	LISMO				344	F	E	0.478	0.257	0.016	0.727	0.572888888889
tr	Q8Y610	Q8Y610	LISMO				345	T	E	0.538	0.268	0.043	0.689	0.564555555556
tr	Q8Y610	Q8Y610	LISMO				346	D	E	0.342	0.191	0.086	0.723	0.548333333333
tr	Q8Y610	Q8Y610	LISMO				347	D	E	0.366	0.113	0.087	0.800	0.523111111111
tr	Q8Y610	Q8Y610	LISMO				371	K	E	0.363	0.018	0.088	0.893	0.522111111111
tr	Q8Y610	Q8Y610	LISMO				372	Q	E	0.3	0.053	0.043	0.903	0.557888888889
tr	Q8Y610	Q8Y610	LISMO				373	K	E	0.491	0.113	0.043	0.844	0.587333333333
tr	Q8Y610	Q8Y610	LISMO				374	V	E	0.448	0.116	0.016	0.868	0.594333333333
tr	Q8Y610	Q8Y610	LISMO				375	T	E	0.398	0.268	0.043	0.689	0.577888888889
tr	Q8Y610	Q8Y610	LISMO				376	R	E	0.455	0.353	0.048	0.598	0.572333333333
tr	Q8Y610	Q8Y610	LISMO				377	G	E	0.336	0.353	0.048	0.598	0.539555555556
tr	Q8Y610	Q8Y610	LISMO				406	D	E	0.474	0.016	0.005	0.979	0.504888888889
tr	Q8Y610	Q8Y610	LISMO				410	A	E	0.46	0.018	0.088	0.893	0.505111111111
tr	Q8Y610	Q8Y610	LISMO				412	I	E	0.31	0.022	0.552	0.426	0.511555555556
tr	Q8Y610	Q8Y610	LISMO				414	E	E	0.549	0.022	0.359	0.619	0.524222222222
tr	Q8Y610	Q8Y610	LISMO				416	E	E	0.414	0.004	0.420	0.576	0.523666666667
tr	Q8Y610	Q8Y610	LISMO				419	T	E	0.454	0.021	0.756	0.223	0.559444444444
tr	Q8Y610	Q8Y610	LISMO				421	S	E	0.618	0.018	0.047	0.935	0.557666666667
tr	Q8Y610	Q8Y610	LISMO				422	G	E	0.605	0.018	0.019	0.964	0.552777777778
tr	Q8Y610	Q8Y610	LISMO				423	G	E	0.45	0.018	0.141	0.840	0.552111111111
tr	Q8Y610	Q8Y610	LISMO				424	T	E	0.27	0.021	0.279	0.699	0.549555555556
tr	Q8Y610	Q8Y610	LISMO				425	P	E	0.332	0.021	0.279	0.699	0.563888888889
tr	Q8Y610	Q8Y610	LISMO				427	N	E	0.489	0.022	0.359	0.619	0.561666666667
tr	Q8Y610	Q8Y610	LISMO				430	D	E	0.605	0.018	0.019	0.964	0.553555555556
tr	Q8Y610	Q8Y610	LISMO				431	F	E	0.521	0.018	0.019	0.964	0.554444444444
tr	Q8Y610	Q8Y610	LISMO				432	G	E	0.593	0.018	0.088	0.893	0.547888888889
tr	Q8Y610	Q8Y610	LISMO				434	K	E	0.439	0.020	0.205	0.775	0.521333333333
tr	Q8Y610	Q8Y610	LISMO				461	D	E	0.677	0.970	0.001	0.029	0.529222222222
tr	Q8Y610	Q8Y610	LISMO				462	K	E	0.31	0.970	0.001	0.029	0.535777777778
tr	Q8Y610	Q8Y610	LISMO				465	E	E	0.548	0.988	0.000	0.012	0.525666666667
tr	Q8Y610	Q8Y610	LISMO				469	K	E	0.575	0.923	0.002	0.076	0.503888888889
tr	Q8Y610	Q8Y610	LISMO				471	G	E	0.514	0.016	0.005	0.979	0.507111111111
tr	Q8Y610	Q8Y610	LISMO				473	T	E	0.559	0.005	0.045	0.951	0.546
tr	Q8Y610	Q8Y610	LISMO				474	Y	E	0.352	0.018	0.047	0.935	0.547333333333
tr	Q8Y610	Q8Y610	LISMO				475	D	E	0.743	0.018	0.047	0.935	0.557111111111
tr	Q8Y610	Q8Y610	LISMO				476	E	E	0.566	0.058	0.017	0.925	0.547444444444
tr	Q8Y610	Q8Y610	LISMO				477	G	E	0.311	0.058	0.017	0.925	0.551444444444
tr	Q8Y610	Q8Y610	LISMO				478	Q	E	0.49	0.058	0.017	0.925	0.538
tr	Q8Y610	Q8Y610	LISMO				479	N	E	0.529	0.058	0.017	0.925	0.528111111111
tr	Q8Y610	Q8Y610	LISMO				507	I	E	0.35	0.021	0.452	0.528	0.506222222222
tr	Q8Y610	Q8Y610	LISMO				508	Y	E	0.345	0.024	0.655	0.322	0.524888888889
tr	Q8Y610	Q8Y610	LISMO				522	G	E	0.323	0.005	0.045	0.951	0.524111111111
tr	Q8Y610	Q8Y610	LISMO				523	Q	E	0.484	0.021	0.452	0.528	0.534
tr	Q8Y610	Q8Y610	LISMO				524	T	E	0.337	0.018	0.846	0.136	0.551111111111
tr	Q8Y610	Q8Y610	LISMO				526	I	E	0.314	0.024	0.655	0.322	0.565
tr	Q8Y610	Q8Y610	LISMO				527	D	E	0.527	0.021	0.452	0.528	0.580666666667
tr	Q8Y610	Q8Y610	LISMO				528	T	E	0.262	0.018	0.141	0.840	0.581444444444
tr	Q8Y610	Q8Y610	LISMO				529	E	E	0.65	0.018	0.047	0.935	0.574666666667
tr	Q8Y610	Q8Y610	LISMO				530	P	E	0.55	0.018	0.019	0.964	0.568777777778
tr	Q8Y610	Q8Y610	LISMO				531	Q	E	0.676	0.053	0.043	0.903	0.572
tr	Q8Y610	Q8Y610	LISMO				532	S	E	0.401	0.052	0.084	0.864	0.555222222222
tr	Q8Y610	Q8Y610	LISMO				533	T	E	0.497	0.018	0.141	0.840	0.559333333333
tr	Q8Y610	Q8Y610	LISMO				534	V	E	0.443	0.022	0.359	0.619	0.545444444444
tr	Q8Y610	Q8Y610	LISMO				555	G	E	0.284	0.116	0.016	0.868	0.513111111111
tr	Q8Y610	Q8Y610	LISMO				556	T	E	0.316	0.113	0.043	0.844	0.528777777778
tr	Q8Y610	Q8Y610	LISMO				558	T	E	0.468	0.118	0.150	0.732	0.533444444444
tr	Q8Y610	Q8Y610	LISMO				559	S	E	0.33	0.125	0.227	0.648	0.535222222222
tr	Q8Y610	Q8Y610	LISMO				561	A	E	0.487	0.125	0.227	0.648	0.507111111111
tr	Q8Y610	Q8Y610	LISMO				575	N	E	0.309	0.113	0.043	0.844	0.501888888889
tr	Q8Y610	Q8Y610	LISMO				576	I	E	0.359	0.113	0.043	0.844	0.545333333333
tr	Q8Y610	Q8Y610	LISMO				577	P	E	0.409	0.113	0.087	0.800	0.581222222222
tr	Q8Y610	Q8Y610	LISMO				578	P	E	0.418	0.113	0.087	0.800	0.622444444444
tr	Q8Y610	Q8Y610	LISMO				579	E	E	0.488	0.113	0.087	0.800	0.655888888889
tr	Q8Y610	Q8Y610	LISMO				580	F	E	0.472	0.113	0.087	0.800	0.665444444444
tr	Q8Y610	Q8Y610	LISMO				581	T	E	0.424	0.113	0.087	0.800	0.683222222222
tr	Q8Y610	Q8Y610	LISMO				582	S	E	0.435	0.113	0.087	0.800	0.684222222222
tr	Q8Y610	Q8Y610	LISMO				583	K	E	0.448	0.118	0.150	0.732	0.679555555556
tr	Q8Y610	Q8Y610	LISMO				584	Y	E	0.449	0.118	0.150	0.732	0.676444444444
tr	Q8Y610	Q8Y610	LISMO				585	Y	E	0.468	0.118	0.150	0.732	0.666222222222
tr	Q8Y610	Q8Y610	LISMO				586	Y	E	0.441	0.056	0.142	0.802	0.662111111111
tr	Q8Y610	Q8Y610	LISMO				587	P	E	0.432	0.052	0.084	0.864	0.640666666667
tr	Q8Y610	Q8Y610	LISMO				588	S	E	0.353	0.052	0.084	0.864	0.616
tr	Q8Y610	Q8Y610	LISMO				589	G	E	0.381	0.053	0.043	0.903	0.580888888889
tr	Q8Y610	Q8Y610	LISMO				590	A	E	0.417	0.018	0.047	0.935	0.538333333333
tr	Q8Y610	Q8Y610	LISMO				613	D	E	0.343	0.018	0.019	0.964	0.517222222222
tr	Q8Y610	Q8Y610	LISMO				614	K	E	0.533	0.018	0.019	0.964	0.563222222222
tr	Q8Y610	Q8Y610	LISMO				615	K	E	0.49	0.018	0.047	0.935	0.599222222222
tr	Q8Y610	Q8Y610	LISMO				616	K	E	0.473	0.018	0.088	0.893	0.608888888889
tr	Q8Y610	Q8Y610	LISMO				617	Y	E	0.289	0.018	0.088	0.893	0.619222222222
tr	Q8Y610	Q8Y610	LISMO				618	V	E	0.516	0.018	0.088	0.893	0.621777777778
tr	Q8Y610	Q8Y610	LISMO				619	S	E	0.487	0.052	0.084	0.864	0.605888888889
tr	Q8Y610	Q8Y610	LISMO				621	S	E	0.252	0.191	0.086	0.723	0.566777777778
tr	Q8Y610	Q8Y610	LISMO				642	T	E	0.618	0.018	0.019	0.964	0.501777777778
tr	Q8Y610	Q8Y610	LISMO				643	T	E	0.556	0.018	0.019	0.964	0.521333333333
tr	Q8Y610	Q8Y610	LISMO				644	A	E	0.612	0.018	0.019	0.964	0.520888888889
tr	Q8Y610	Q8Y610	LISMO				645	D	E	0.64	0.018	0.019	0.964	0.512444444444
tr	Q8Y610	Q8Y610	LISMO				647	K	E	0.635	0.018	0.047	0.935	0.517111111111
tr	Q8Y610	Q8Y610	LISMO				659	K	E	0.526	0.018	0.088	0.893	0.538777777778
tr	Q8Y610	Q8Y610	LISMO				660	G	E	0.63	0.053	0.043	0.903	0.555777777778
tr	Q8Y610	Q8Y610	LISMO				661	S	E	0.353	0.053	0.043	0.903	0.564555555556
tr	Q8Y610	Q8Y610	LISMO				662	N	E	0.372	0.053	0.043	0.903	0.606444444444
tr	Q8Y610	Q8Y610	LISMO				663	P	E	0.496	0.053	0.043	0.903	0.623222222222
tr	Q8Y610	Q8Y610	LISMO				664	I	E	0.318	0.052	0.084	0.864	0.612111111111
tr	Q8Y610	Q8Y610	LISMO				666	R	E	0.548	0.053	0.043	0.903	0.62
tr	Q8Y610	Q8Y610	LISMO				667	A	E	0.504	0.053	0.043	0.903	0.618
tr	Q8Y610	Q8Y610	LISMO				668	A	E	0.601	0.058	0.017	0.925	0.610222222222
tr	Q8Y610	Q8Y610	LISMO				669	Q	E	0.5	0.058	0.017	0.925	0.609666666667
tr	Q8Y610	Q8Y610	LISMO				670	G	E	0.584	0.018	0.019	0.964	0.615
tr	Q8Y610	Q8Y610	LISMO				671	T	E	0.574	0.018	0.019	0.964	0.606111111111
tr	Q8Y610	Q8Y610	LISMO				672	S	E	0.487	0.018	0.019	0.964	0.594111111111
tr	Q8Y610	Q8Y610	LISMO				674	D	E	0.581	0.116	0.016	0.868	0.571111111111
tr	Q8Y610	Q8Y610	LISMO				675	K	E	0.54	0.113	0.087	0.800	0.559111111111
tr	Q8Y610	Q8Y610	LISMO				682	L	E	0.297	0.066	0.296	0.638	0.51
tr	Q8Y610	Q8Y610	LISMO				683	S	E	0.578	0.052	0.084	0.864	0.508888888889
tr	Q8Y610	Q8Y610	LISMO				684	G	E	0.646	0.018	0.047	0.935	0.513333333333
tr	Q8Y610	Q8Y610	LISMO				685	T	E	0.409	0.018	0.047	0.935	0.541
tr	Q8Y610	Q8Y610	LISMO				686	A	E	0.433	0.018	0.088	0.893	0.551444444444
tr	Q8Y610	Q8Y610	LISMO				688	T	E	0.439	0.018	0.141	0.840	0.536
tr	Q8Y610	Q8Y610	LISMO				689	K	E	0.629	0.020	0.205	0.775	0.535333333333
tr	Q8Y610	Q8Y610	LISMO				690	T	E	0.481	0.020	0.205	0.775	0.535111111111
tr	Q8Y610	Q8Y610	LISMO				692	S	E	0.594	0.018	0.088	0.893	0.562888888889
tr	Q8Y610	Q8Y610	LISMO				693	T	E	0.333	0.053	0.043	0.903	0.577222222222
tr	Q8Y610	Q8Y610	LISMO				694	P	E	0.355	0.058	0.017	0.925	0.574777777778
tr	Q8Y610	Q8Y610	LISMO				695	E	E	0.591	0.116	0.016	0.868	0.599666666667
tr	Q8Y610	Q8Y610	LISMO				696	D	E	0.526	0.181	0.017	0.803	0.627444444444
tr	Q8Y610	Q8Y610	LISMO				697	E	E	0.546	0.181	0.017	0.803	0.637444444444
tr	Q8Y610	Q8Y610	LISMO				698	K	E	0.567	0.257	0.016	0.727	0.655222222222
tr	Q8Y610	Q8Y610	LISMO				699	K	E	0.497	0.257	0.016	0.727	0.661555555556
tr	Q8Y610	Q8Y610	LISMO				700	K	E	0.528	0.257	0.016	0.727	0.660555555556
tr	Q8Y610	Q8Y610	LISMO				701	A	E	0.402	0.257	0.016	0.727	0.667555555556
tr	Q8Y610	Q8Y610	LISMO				702	E	E	0.631	0.257	0.016	0.727	0.670555555556
tr	Q8Y610	Q8Y610	LISMO				703	E	E	0.569	0.268	0.043	0.689	0.670555555556
tr	Q8Y610	Q8Y610	LISMO				704	A	E	0.43	0.257	0.016	0.727	0.669333333333
tr	Q8Y610	Q8Y610	LISMO				705	A	E	0.321	0.257	0.016	0.727	0.657777777778
tr	Q8Y610	Q8Y610	LISMO				706	K	E	0.522	0.257	0.016	0.727	0.656
tr	Q8Y610	Q8Y610	LISMO				707	K	E	0.54	0.181	0.017	0.803	0.647222222222
tr	Q8Y610	Q8Y610	LISMO				708	K	E	0.467	0.116	0.016	0.868	0.645111111111
tr	Q8Y610	Q8Y610	LISMO				709	K	E	0.582	0.113	0.043	0.844	0.652666666667
tr	Q8Y610	Q8Y610	LISMO				710	A	E	0.368	0.053	0.043	0.903	0.653777777778
tr	Q8Y610	Q8Y610	LISMO				711	E	E	0.478	0.058	0.017	0.925	0.651888888889
tr	Q8Y610	Q8Y610	LISMO				712	E	E	0.546	0.058	0.017	0.925	0.645333333333
tr	Q8Y610	Q8Y610	LISMO				713	D	E	0.634	0.116	0.016	0.868	0.632444444444
tr	Q8Y610	Q8Y610	LISMO				714	K	E	0.416	0.181	0.017	0.803	0.635222222222
tr	Q8Y610	Q8Y610	LISMO				715	K	E	0.566	0.181	0.017	0.803	0.631
tr	Q8Y610	Q8Y610	LISMO				716	K	E	0.468	0.184	0.043	0.773	0.630777777778
tr	Q8Y610	Q8Y610	LISMO				717	T	E	0.451	0.184	0.043	0.773	0.630777777778
tr	Q8Y610	Q8Y610	LISMO				718	D	E	0.597	0.268	0.043	0.689	0.632222222222
tr	Q8Y610	Q8Y610	LISMO				719	E	E	0.513	0.353	0.048	0.598	0.636111111111
tr	Q8Y610	Q8Y610	LISMO				720	E	E	0.391	0.386	0.097	0.517	0.633222222222
tr	Q8Y610	Q8Y610	LISMO				721	K	E	0.284	0.278	0.093	0.628	0.635222222222
tr	Q8Y610	Q8Y610	LISMO				722	K	E	0.472	0.184	0.043	0.773	0.646111111111
tr	Q8Y610	Q8Y610	LISMO				723	K	E	0.539	0.184	0.043	0.773	0.648888888889
tr	Q8Y610	Q8Y610	LISMO				724	E	E	0.398	0.181	0.017	0.803	0.659666666667
tr	Q8Y610	Q8Y610	LISMO				725	E	E	0.537	0.116	0.016	0.868	0.670666666667
tr	Q8Y610	Q8Y610	LISMO				726	E	E	0.596	0.116	0.016	0.868	0.673777777778
tr	Q8Y610	Q8Y610	LISMO				727	A	E	0.361	0.181	0.017	0.803	0.669111111111
tr	Q8Y610	Q8Y610	LISMO				728	K	E	0.328	0.181	0.017	0.803	0.667111111111
tr	Q8Y610	Q8Y610	LISMO				729	K	E	0.461	0.116	0.016	0.868	0.665111111111
tr	Q8Y610	Q8Y610	LISMO				730	K	E	0.502	0.181	0.017	0.803	0.667111111111
tr	Q8Y610	Q8Y610	LISMO				731	A	E	0.388	0.257	0.016	0.727	0.671888888889
tr	Q8Y610	Q8Y610	LISMO				732	E	E	0.492	0.257	0.016	0.727	0.680444444444
tr	Q8Y610	Q8Y610	LISMO				733	E	E	0.48	0.257	0.016	0.727	0.679888888889
tr	Q8Y610	Q8Y610	LISMO				734	E	E	0.389	0.257	0.016	0.727	0.675
tr	Q8Y610	Q8Y610	LISMO				735	A	E	0.384	0.257	0.016	0.727	0.672555555556
tr	Q8Y610	Q8Y610	LISMO				736	K	E	0.525	0.181	0.017	0.803	0.673444444444
tr	Q8Y610	Q8Y610	LISMO				737	K	E	0.413	0.116	0.016	0.868	0.666888888889
tr	Q8Y610	Q8Y610	LISMO				738	K	E	0.576	0.116	0.016	0.868	0.661777777778
tr	Q8Y610	Q8Y610	LISMO				739	A	E	0.544	0.116	0.016	0.868	0.648777777778
tr	Q8Y610	Q8Y610	LISMO				740	E	E	0.538	0.116	0.016	0.868	0.648666666667
tr	Q8Y610	Q8Y610	LISMO				741	E	E	0.654	0.116	0.016	0.868	0.625888888889
tr	Q8Y610	Q8Y610	LISMO				742	E	E	0.525	0.116	0.016	0.868	0.601111111111
tr	Q8Y610	Q8Y610	LISMO				744	K	E	0.688	0.058	0.017	0.925	0.586777777778
tr	Q8Y610	Q8Y610	LISMO				745	N	E	0.585	0.058	0.017	0.925	0.570555555556
tr	Q8Y610	Q8Y610	LISMO				747	T	E	0.563	0.018	0.019	0.964	0.554555555556
tr	Q8Y610	Q8Y610	LISMO				748	A	E	0.535	0.016	0.005	0.979	0.561777777778
tr	Q8Y610	Q8Y610	LISMO				749	P	E	0.326	0.016	0.005	0.979	0.554777777778
tr	Q8Y610	Q8Y610	LISMO				750	A	E	0.576	0.018	0.019	0.964	0.554444444444
tr	Q8Y610	Q8Y610	LISMO				751	G	E	0.564	0.018	0.019	0.964	0.562
tr	Q8Y610	Q8Y610	LISMO				752	L	E	0.324	0.018	0.141	0.840	0.547222222222
tr	Q8Y610	Q8Y610	LISMO				753	R	E	0.593	0.004	0.420	0.576	0.554444444444
tr	Q8Y610	Q8Y610	LISMO				755	S	E	0.5	0.022	0.552	0.426	0.566555555556
tr	Q8Y610	Q8Y610	LISMO				756	Y	E	0.248	0.022	0.359	0.619	0.571777777778
tr	Q8Y610	Q8Y610	LISMO				757	N	E	0.529	0.004	0.138	0.858	0.564666666667
tr	Q8Y610	Q8Y610	LISMO				758	A	E	0.672	0.005	0.015	0.979	0.553111111111
tr	Q8Y610	Q8Y610	LISMO				759	G	E	0.732	0.018	0.019	0.964	0.542
tr	Q8Y610	Q8Y610	LISMO				760	S	E	0.469	0.018	0.019	0.964	0.543444444444
tr	Q8Y610	Q8Y610	LISMO				761	K	E	0.417	0.004	0.085	0.910	0.537444444444
tr	Q8Y610	Q8Y610	LISMO				762	Q	E	0.425	0.004	0.336	0.660	0.530111111111
tr	Q8Y610	Q8Y610	LISMO				764	N	E	0.409	0.003	0.718	0.279	0.542
tr	Q8Y610	Q8Y610	LISMO				766	S	E	0.451	0.004	0.514	0.481	0.551333333333
tr	Q8Y610	Q8Y610	LISMO				768	S	E	0.426	0.022	0.359	0.619	0.569
tr	Q8Y610	Q8Y610	LISMO				769	A	E	0.562	0.020	0.205	0.775	0.563888888889
tr	Q8Y610	Q8Y610	LISMO				770	V	E	0.51	0.018	0.088	0.893	0.563111111111
tr	Q8Y610	Q8Y610	LISMO				771	E	E	0.521	0.018	0.047	0.935	0.551555555556
tr	Q8Y610	Q8Y610	LISMO				772	G	E	0.405	0.004	0.197	0.799	0.524333333333
tr	Q8Y610	Q8Y610	LISMO				780	N	E	0.592	0.004	0.197	0.799	0.509666666667
tr	Q8Y610	Q8Y610	LISMO				781	G	E	0.517	0.005	0.045	0.951	0.522333333333
tr	Q8Y610	Q8Y610	LISMO				782	S	E	0.633	0.004	0.138	0.858	0.525333333333
tr	Q8Y610	Q8Y610	LISMO				783	T	E	0.434	0.004	0.420	0.576	0.527666666667
tr	Q8Y610	Q8Y610	LISMO				784	T	E	0.362	0.003	0.718	0.279	0.533333333333
tr	Q8Y610	Q8Y610	LISMO				785	T	E	0.323	0.002	0.816	0.182	0.510222222222
tr	Q8Y610	Q8Y610	LISMO				794	S	E	0.47	0.004	0.514	0.481	0.513222222222
tr	Q8Y610	Q8Y610	LISMO				795	G	E	0.552	0.004	0.197	0.799	0.520444444444
tr	Q8Y610	Q8Y610	LISMO				796	G	E	0.283	0.004	0.197	0.799	0.527555555556
tr	Q8Y610	Q8Y610	LISMO				797	N	E	0.51	0.004	0.138	0.858	0.538555555556
tr	Q8Y610	Q8Y610	LISMO				798	P	E	0.54	0.005	0.045	0.951	0.536
tr	Q8Y610	Q8Y610	LISMO				799	G	E	0.539	0.005	0.045	0.951	0.527888888889
tr	Q8Y610	Q8Y610	LISMO				811	D	E	0.569	0.004	0.138	0.858	0.508888888889
tr	Q8Y610	Q8Y610	LISMO				812	G	E	0.635	0.005	0.015	0.979	0.523777777778
tr	Q8Y610	Q8Y610	LISMO				813	K	E	0.549	0.004	0.085	0.910	0.556777777778
tr	Q8Y610	Q8Y610	LISMO				814	R	E	0.586	0.004	0.263	0.733	0.575
tr	Q8Y610	Q8Y610	LISMO				815	S	E	0.31	0.004	0.197	0.799	0.571888888889
tr	Q8Y610	Q8Y610	LISMO				816	P	E	0.496	0.004	0.197	0.799	0.548777777778
1
sp	O32823	TRXB	LISMO				5	E	E	0.63	0.018	0.047	0.935	0.500777777778
sp	O32823	TRXB	LISMO				50	E	E	0.299	0.020	0.205	0.775	0.523333333333
sp	O32823	TRXB	LISMO				58	D	E	0.538	0.005	0.045	0.951	0.506777777778
sp	O32823	TRXB	LISMO				59	S	E	0.645	0.005	0.015	0.979	0.504444444444
sp	O32823	TRXB	LISMO				90	D	E	0.459	0.004	0.336	0.660	0.501888888889
sp	O32823	TRXB	LISMO				91	G	E	0.693	0.005	0.045	0.951	0.504222222222
sp	O32823	TRXB	LISMO				92	K	E	0.698	0.005	0.015	0.979	0.504333333333
sp	O32823	TRXB	LISMO				93	E	E	0.466	0.004	0.138	0.858	0.504111111111
sp	O32823	TRXB	LISMO				117	H	E	0.482	0.052	0.084	0.864	0.534444444444
sp	O32823	TRXB	LISMO				118	R	E	0.386	0.053	0.043	0.903	0.543888888889
sp	O32823	TRXB	LISMO	O32823			119	K	E	0.503	0.053	0.043	0.903	0.561777777778
sp	O32823	TRXB	LISMO				121	G	E	0.7	0.005	0.015	0.979	0.557111111111
sp	O32823	TRXB	LISMO				123	A	E	0.631	0.018	0.019	0.964	0.543111111111
sp	O32823	TRXB	LISMO				124	G	E	0.478	0.018	0.047	0.935	0.532
sp	O32823	TRXB	LISMO				126	E	E	0.657	0.052	0.084	0.864	0.527333333333
sp	O32823	TRXB	LISMO				127	E	E	0.613	0.118	0.150	0.732	0.543555555556
sp	O32823	TRXB	LISMO				129	S	E	0.445	0.053	0.043	0.903	0.503555555556
sp	O32823	TRXB	LISMO				142	A	E	0.375	0.052	0.084	0.864	0.505333333333
sp	O32823	TRXB	LISMO				143	F	E	0.331	0.056	0.142	0.802	0.513111111111
sp	O32823	TRXB	LISMO				180	K	E	0.522	0.018	0.047	0.935	0.534333333333
sp	O32823	TRXB	LISMO				182	R	E	0.485	0.005	0.015	0.979	0.588222222222
sp	O32823	TRXB	LISMO				184	Q	E	0.536	0.116	0.016	0.868	0.575444444444
sp	O32823	TRXB	LISMO				185	Q	E	0.64	0.859	0.002	0.139	0.566777777778
sp	O32823	TRXB	LISMO				186	I	E	0.492	0.923	0.002	0.076	0.568333333333
sp	O32823	TRXB	LISMO				189	D	E	0.503	0.970	0.001	0.029	0.528555555556
sp	O32823	TRXB	LISMO				190	R	E	0.481	0.970	0.001	0.029	0.520666666667
sp	O32823	TRXB	LISMO				193	K	E	0.744	0.859	0.002	0.139	0.500888888889
sp	O32823	TRXB	LISMO				225	D	E	0.719	0.005	0.015	0.979	0.518555555556
sp	O32823	TRXB	LISMO				226	G	E	0.573	0.005	0.045	0.951	0.515222222222
sp	O32823	TRXB	LISMO				247	K	E	0.621	0.600	0.003	0.397	0.500888888889
sp	O32823	TRXB	LISMO				266	E	E	0.553	0.018	0.088	0.893	0.501333333333
sp	O32823	TRXB	LISMO				268	R	E	0.3	0.022	0.359	0.619	0.522444444444
sp	O32823	TRXB	LISMO				307	E	E	0.505	0.694	0.003	0.303	0.519111111111
sp	O32823	TRXB	LISMO				308	E	E	0.69	0.502	0.002	0.495	0.529333333333
sp	O32823	TRXB	LISMO				309	L	E	0.327	0.406	0.004	0.591	0.523
sp	O32823	TRXB	LISMO				310	K	E	0.525	0.406	0.004	0.591	0.536222222222
sp	O32823	TRXB	LISMO				311	E	E	0.662	0.522	0.016	0.462	0.567
sp	O32823	TRXB	LISMO				312	S	E	0.479	0.339	0.016	0.645	0.571111111111
sp	O32823	TRXB	LISMO				313	L	E	0.284	0.176	0.004	0.820	0.568777777778
sp	O32823	TRXB	LISMO				314	E	E	0.685	0.181	0.017	0.803	0.564555555556
sp	O32823	TRXB	LISMO				315	A	E	0.397	0.181	0.017	0.803	0.549666666667
2
tr	Q8YAM0	Q8YAM0	LISMO				5	I	E	0.48	0.184	0.043	0.773	0.554777777778
tr	Q8YAM0	Q8YAM0	LISMO				6	E	E	0.569	0.113	0.043	0.844	0.562333333333
tr	Q8YAM0	Q8YAM0	LISMO				8	S	E	0.394	0.053	0.043	0.903	0.545777777778
tr	Q8YAM0	Q8YAM0	LISMO				9	K	E	0.476	0.923	0.002	0.076	0.545666666667
tr	Q8YAM0	Q8YAM0	LISMO				10	R	E	0.476	0.970	0.001	0.029	0.545666666667
tr	Q8YAM0	Q8YAM0	LISMO				49	K	E	0.68	0.016	0.005	0.979	0.523777777778
tr	Q8YAM0	Q8YAM0	LISMO				50	T	E	0.527	0.003	0.003	0.994	0.520555555556
tr	Q8YAM0	Q8YAM0	LISMO				51	K	E	0.586	0.406	0.004	0.591	0.525222222222
tr	Q8YAM0	Q8YAM0	LISMO				52	E	E	0.799	0.923	0.002	0.076	0.548111111111
tr	Q8YAM0	Q8YAM0	LISMO	Q8YAM0			53	D	E	0.545	0.923	0.002	0.076	0.540555555556
tr	Q8YAM0	Q8YAM0	LISMO				55	S	E	0.303	0.970	0.001	0.029	0.526555555556
tr	Q8YAM0	Q8YAM0	LISMO				56	Q	E	0.565	0.988	0.000	0.012	0.529444444444
tr	Q8YAM0	Q8YAM0	LISMO				86	R	E	0.475	0.694	0.003	0.303	0.534
tr	Q8YAM0	Q8YAM0	LISMO				87	A	E	0.321	0.502	0.002	0.495	0.553666666667
tr	Q8YAM0	Q8YAM0	LISMO				88	N	E	0.666	0.246	0.004	0.750	0.550888888889
tr	Q8YAM0	Q8YAM0	LISMO				89	G	E	0.771	0.109	0.005	0.886	0.547444444444
tr	Q8YAM0	Q8YAM0	LISMO				90	A	E	0.561	0.058	0.017	0.925	0.549888888889
tr	Q8YAM0	Q8YAM0	LISMO				91	E	E	0.758	0.018	0.019	0.964	0.537555555556
tr	Q8YAM0	Q8YAM0	LISMO				93	D	E	0.542	0.053	0.004	0.942	0.508444444444
tr	Q8YAM0	Q8YAM0	LISMO				175	G	E	0.676	0.694	0.003	0.303	0.508444444444
tr	Q8YAM0	Q8YAM0	LISMO				176	G	E	0.509	0.600	0.003	0.397	0.515333333333
tr	Q8YAM0	Q8YAM0	LISMO				210	S	E	0.305	0.021	0.452	0.528	0.532
tr	Q8YAM0	Q8YAM0	LISMO				211	K	E	0.471	0.021	0.452	0.528	0.561666666667
tr	Q8YAM0	Q8YAM0	LISMO				212	V	E	0.275	0.021	0.452	0.528	0.570666666667
tr	Q8YAM0	Q8YAM0	LISMO				213	K	E	0.512	0.022	0.359	0.619	0.575888888889
tr	Q8YAM0	Q8YAM0	LISMO				215	D	E	0.436	0.118	0.150	0.732	0.601
tr	Q8YAM0	Q8YAM0	LISMO				216	E	E	0.471	0.191	0.086	0.723	0.591444444444
tr	Q8YAM0	Q8YAM0	LISMO				217	G	E	0.374	0.199	0.152	0.649	0.583777777778
tr	Q8YAM0	Q8YAM0	LISMO				218	A	E	0.33	0.216	0.235	0.548	0.571777777778
tr	Q8YAM0	Q8YAM0	LISMO				221	D	E	0.466	0.216	0.235	0.548	0.610222222222
tr	Q8YAM0	Q8YAM0	LISMO				223	S	E	0.425	0.191	0.086	0.723	0.656666666667
tr	Q8YAM0	Q8YAM0	LISMO				224	H	E	0.414	0.268	0.043	0.689	0.673666666667
tr	Q8YAM0	Q8YAM0	LISMO				225	L	E	0.323	0.184	0.043	0.773	0.691111111111
tr	Q8YAM0	Q8YAM0	LISMO				226	P	E	0.433	0.268	0.043	0.689	0.717333333333
tr	Q8YAM0	Q8YAM0	LISMO				227	Q	E	0.423	0.268	0.043	0.689	0.727444444444
tr	Q8YAM0	Q8YAM0	LISMO				228	G	E	0.387	0.268	0.043	0.689	0.703777777778
tr	Q8YAM0	Q8YAM0	LISMO				229	A	E	0.373	0.257	0.016	0.727	0.688333333333
tr	Q8YAM0	Q8YAM0	LISMO				230	Q	E	0.495	0.268	0.043	0.689	0.669777777778
tr	Q8YAM0	Q8YAM0	LISMO				231	G	E	0.377	0.278	0.093	0.628	0.649111111111
tr	Q8YAM0	Q8YAM0	LISMO				233	K	E	0.418	0.307	0.165	0.527	0.608888888889
tr	Q8YAM0	Q8YAM0	LISMO				234	T	E	0.397	0.307	0.165	0.527	0.607666666667
tr	Q8YAM0	Q8YAM0	LISMO				235	A	E	0.305	0.428	0.171	0.402	0.597444444444
tr	Q8YAM0	Q8YAM0	LISMO				237	E	E	0.402	0.453	0.248	0.299	0.634888888889
tr	Q8YAM0	Q8YAM0	LISMO				238	Q	E	0.399	0.352	0.332	0.316	0.648777777778
tr	Q8YAM0	Q8YAM0	LISMO				239	Q	E	0.349	0.352	0.332	0.316	0.651666666667
tr	Q8YAM0	Q8YAM0	LISMO				240	Q	E	0.37	0.321	0.252	0.427	0.649333333333
tr	Q8YAM0	Q8YAM0	LISMO				241	A	E	0.393	0.216	0.235	0.548	0.644333333333
tr	Q8YAM0	Q8YAM0	LISMO				242	G	E	0.495	0.199	0.152	0.649	0.642111111111
tr	Q8YAM0	Q8YAM0	LISMO				244	A	E	0.412	0.118	0.150	0.732	0.620666666667
tr	Q8YAM0	Q8YAM0	LISMO				245	L	E	0.458	0.113	0.087	0.800	0.601333333333
tr	Q8YAM0	Q8YAM0	LISMO				246	S	E	0.447	0.053	0.043	0.903	0.574444444444
tr	Q8YAM0	Q8YAM0	LISMO				247	E	E	0.654	0.053	0.043	0.903	0.551444444444
tr	Q8YAM0	Q8YAM0	LISMO				248	I	E	0.592	0.113	0.087	0.800	0.546111111111
tr	Q8YAM0	Q8YAM0	LISMO				249	K	E	0.4	0.148	0.418	0.435	0.515
3
tr	Q8Y574	Q8Y574	LISMO				19	N	E	0.363	0.005	0.015	0.979	0.520333333333
tr	Q8Y574	Q8Y574	LISMO				20	D	E	0.332	0.005	0.015	0.979	0.539333333333
tr	Q8Y574	Q8Y574	LISMO				22	E	E	0.538	0.923	0.002	0.076	0.548
tr	Q8Y574	Q8Y574	LISMO	Q8Y574			23	T	E	0.397	0.923	0.002	0.076	0.533555555556
tr	Q8Y574	Q8Y574	LISMO				26	E	E	0.505	0.970	0.001	0.029	0.510777777778
tr	Q8Y574	Q8Y574	LISMO				30	K	E	0.595	0.502	0.002	0.495	0.501888888889
tr	Q8Y574	Q8Y574	LISMO				37	K	E	0.465	0.004	0.336	0.660	0.505111111111
tr	Q8Y574	Q8Y574	LISMO				39	T	E	0.441	0.005	0.045	0.951	0.505
tr	Q8Y574	Q8Y574	LISMO				40	R	E	0.465	0.018	0.047	0.935	0.530888888889
tr	Q8Y574	Q8Y574	LISMO				42	N	E	0.38	0.018	0.047	0.935	0.534333333333
tr	Q8Y574	Q8Y574	LISMO				44	D	E	0.666	0.058	0.017	0.925	0.525111111111
tr	Q8Y574	Q8Y574	LISMO				45	D	E	0.606	0.113	0.043	0.844	0.508
tr	Q8Y574	Q8Y574	LISMO				56	D	E	0.541	0.018	0.047	0.935	0.511222222222
tr	Q8Y574	Q8Y574	LISMO				58	D	E	0.349	0.018	0.019	0.964	0.527333333333
tr	Q8Y574	Q8Y574	LISMO				60	E	E	0.633	0.116	0.016	0.868	0.517666666667
tr	Q8Y574	Q8Y574	LISMO				61	K	E	0.387	0.058	0.017	0.925	0.519333333333
tr	Q8Y574	Q8Y574	LISMO				64	E	E	0.438	0.005	0.015	0.979	0.535888888889
tr	Q8Y574	Q8Y574	LISMO				65	K	E	0.462	0.782	0.003	0.215	0.547111111111
tr	Q8Y574	Q8Y574	LISMO				66	K	E	0.532	0.859	0.002	0.139	0.551111111111
tr	Q8Y574	Q8Y574	LISMO				69	R	E	0.522	0.694	0.003	0.303	0.548222222222
tr	Q8Y574	Q8Y574	LISMO				70	K	E	0.522	0.406	0.004	0.591	0.527222222222
tr	Q8Y574	Q8Y574	LISMO				92	V	E	0.519	0.005	0.015	0.979	0.533777777778
tr	Q8Y574	Q8Y574	LISMO				94	D	E	0.729	0.053	0.043	0.903	0.543222222222
tr	Q8Y574	Q8Y574	LISMO				95	D	E	0.632	0.113	0.043	0.844	0.537111111111
tr	Q8Y574	Q8Y574	LISMO				97	N	E	0.536	0.058	0.017	0.925	0.507777777778
tr	Q8Y574	Q8Y574	LISMO				120	E	E	0.352	0.970	0.001	0.029	0.501
tr	Q8Y574	Q8Y574	LISMO				121	I	E	0.392	0.970	0.001	0.029	0.511444444444
tr	Q8Y574	Q8Y574	LISMO				124	N	E	0.711	0.782	0.003	0.215	0.534555555556
tr	Q8Y574	Q8Y574	LISMO				125	R	E	0.59	0.321	0.003	0.675	0.535555555556
tr	Q8Y574	Q8Y574	LISMO				126	G	E	0.348	0.053	0.004	0.942	0.524888888889
tr	Q8Y574	Q8Y574	LISMO				128	R	E	0.666	0.058	0.017	0.925	0.519333333333
tr	Q8Y574	Q8Y574	LISMO				212	N	E	0.463	0.058	0.017	0.925	0.513555555556
tr	Q8Y574	Q8Y574	LISMO				213	P	E	0.584	0.018	0.019	0.964	0.536555555556
tr	Q8Y574	Q8Y574	LISMO				214	D	E	0.47	0.016	0.005	0.979	0.549666666667
tr	Q8Y574	Q8Y574	LISMO				216	E	E	0.578	0.018	0.019	0.964	0.560444444444
tr	Q8Y574	Q8Y574	LISMO				217	T	E	0.342	0.053	0.043	0.903	0.548666666667
tr	Q8Y574	Q8Y574	LISMO				221	P	E	0.334	0.118	0.150	0.732	0.530666666667
tr	Q8Y574	Q8Y574	LISMO				224	K	E	0.595	0.113	0.043	0.844	0.535222222222
tr	Q8Y574	Q8Y574	LISMO				225	D	E	0.583	0.116	0.016	0.868	0.530333333333
tr	Q8Y574	Q8Y574	LISMO				227	D	E	0.422	0.018	0.019	0.964	0.529888888889
tr	Q8Y574	Q8Y574	LISMO				245	H	E	0.328	0.802	0.014	0.185	0.506777777778
tr	Q8Y574	Q8Y574	LISMO				247	K	E	0.443	0.782	0.003	0.215	0.503666666667
tr	Q8Y574	Q8Y574	LISMO				267	Y	E	0.28	0.053	0.043	0.903	0.500888888889
tr	Q8Y574	Q8Y574	LISMO				272	P	E	0.329	0.005	0.045	0.951	0.543555555556
tr	Q8Y574	Q8Y574	LISMO				275	N	E	0.428	0.003	0.003	0.994	0.54
tr	Q8Y574	Q8Y574	LISMO				277	E	E	0.561	0.859	0.002	0.139	0.529333333333
tr	Q8Y574	Q8Y574	LISMO				293	T	E	0.524	0.005	0.015	0.979	0.517555555556
tr	Q8Y574	Q8Y574	LISMO				294	P	E	0.252	0.018	0.047	0.935	0.519888888889
tr	Q8Y574	Q8Y574	LISMO				295	D	E	0.647	0.018	0.047	0.935	0.511111111111
tr	Q8Y574	Q8Y574	LISMO				308	P	E	0.54	0.053	0.043	0.903	0.528444444444
tr	Q8Y574	Q8Y574	LISMO				309	Y	E	0.307	0.116	0.016	0.868	0.554
tr	Q8Y574	Q8Y574	LISMO				312	E	E	0.366	0.923	0.002	0.076	0.524555555556
tr	Q8Y574	Q8Y574	LISMO				323	G	E	0.246	0.406	0.004	0.591	0.504777777778
tr	Q8Y574	Q8Y574	LISMO				324	E	E	0.704	0.109	0.005	0.886	0.501777777778
tr	Q8Y574	Q8Y574	LISMO				326	A	E	0.377	0.018	0.019	0.964	0.506111111111
tr	Q8Y574	Q8Y574	LISMO				369	K	E	0.614	0.018	0.088	0.893	0.564333333333
tr	Q8Y574	Q8Y574	LISMO				370	N	E	0.551	0.018	0.019	0.964	0.565444444444
tr	Q8Y574	Q8Y574	LISMO				372	D	E	0.266	0.018	0.019	0.964	0.562555555556
tr	Q8Y574	Q8Y574	LISMO				373	E	E	0.489	0.018	0.019	0.964	0.553
tr	Q8Y574	Q8Y574	LISMO				374	V	E	0.6	0.018	0.088	0.893	0.537222222222
tr	Q8Y574	Q8Y574	LISMO				376	D	E	0.495	0.018	0.141	0.840	0.520666666667
tr	Q8Y574	Q8Y574	LISMO				378	D	E	0.522	0.125	0.227	0.648	0.501444444444
tr	Q8Y574	Q8Y574	LISMO				379	Y	E	0.31	0.118	0.150	0.732	0.510222222222
tr	Q8Y574	Q8Y574	LISMO				382	N	E	0.441	0.113	0.043	0.844	0.553666666667
tr	Q8Y574	Q8Y574	LISMO				383	E	E	0.511	0.184	0.043	0.773	0.557
tr	Q8Y574	Q8Y574	LISMO				384	A	E	0.326	0.184	0.043	0.773	0.544444444444
tr	Q8Y574	Q8Y574	LISMO				385	R	E	0.307	0.113	0.043	0.844	0.543444444444
tr	Q8Y574	Q8Y574	LISMO				386	E	E	0.728	0.113	0.043	0.844	0.545777777778
4
tr	Q8Y703	Q8Y703	LISMO				23	G	E	0.367	0.600	0.003	0.397	0.503
tr	Q8Y703	Q8Y703	LISMO				25	A	E	0.352	0.406	0.004	0.591	0.523333333333
tr	Q8Y703	Q8Y703	LISMO				26	K	E	0.529	0.321	0.003	0.675	0.545888888889
tr	Q8Y703	Q8Y703	LISMO				27	M	E	0.458	0.430	0.016	0.555	0.559888888889
tr	Q8Y703	Q8Y703	LISMO				28	V	E	0.301	0.257	0.016	0.727	0.556333333333
tr	Q8Y703	Q8Y703	LISMO				29	M	E	0.291	0.181	0.017	0.803	0.568888888889
tr	Q8Y703	Q8Y703	LISMO				30	Q	E	0.583	0.058	0.017	0.925	0.561111111111
tr	Q8Y703	Q8Y703	LISMO				31	N	E	0.419	0.053	0.043	0.903	0.522555555556
tr	Q8Y703	Q8Y703	LISMO				41	G	E	0.325	0.004	0.085	0.910	0.500555555556
tr	Q8Y703	Q8Y703	LISMO				51	A	E	0.629	0.058	0.017	0.925	0.506
tr	Q8Y703	Q8Y703	LISMO	Q8Y703			52	D	E	0.703	0.116	0.016	0.868	0.531555555556
tr	Q8Y703	Q8Y703	LISMO				53	G	E	0.434	0.116	0.016	0.868	0.559
tr	Q8Y703	Q8Y703	LISMO				54	K	E	0.552	0.181	0.017	0.803	0.565444444444
tr	Q8Y703	Q8Y703	LISMO				55	G	E	0.55	0.321	0.003	0.675	0.571333333333
tr	Q8Y703	Q8Y703	LISMO				56	T	E	0.603	0.502	0.002	0.495	0.560888888889
tr	Q8Y703	Q8Y703	LISMO				58	S	E	0.275	0.802	0.014	0.185	0.557
tr	Q8Y703	Q8Y703	LISMO				59	K	E	0.575	0.970	0.001	0.029	0.554444444444
tr	Q8Y703	Q8Y703	LISMO				60	Q	E	0.468	0.970	0.001	0.029	0.549444444444
tr	Q8Y703	Q8Y703	LISMO				63	T	E	0.588	0.970	0.001	0.029	0.526777777778
tr	Q8Y703	Q8Y703	LISMO				64	D	E	0.388	0.970	0.001	0.029	0.502888888889
tr	Q8Y703	Q8Y703	LISMO				70	D	E	0.371	0.970	0.001	0.029	0.509555555556
tr	Q8Y703	Q8Y703	LISMO				71	K	E	0.558	0.923	0.002	0.076	0.517444444444
tr	Q8Y703	Q8Y703	LISMO				74	N	E	0.591	0.502	0.002	0.495	0.572222222222
tr	Q8Y703	Q8Y703	LISMO				75	S	E	0.598	0.339	0.016	0.645	0.576666666667
tr	Q8Y703	Q8Y703	LISMO				76	L	E	0.387	0.113	0.043	0.844	0.579888888889
tr	Q8Y703	Q8Y703	LISMO				77	G	E	0.408	0.018	0.088	0.893	0.572111111111
tr	Q8Y703	Q8Y703	LISMO				79	A	E	0.382	0.018	0.141	0.840	0.553333333333
tr	Q8Y703	Q8Y703	LISMO				80	E	E	0.43	0.021	0.279	0.699	0.534555555556
tr	Q8Y703	Q8Y703	LISMO				82	S	E	0.455	0.018	0.846	0.136	0.520333333333
tr	Q8Y703	Q8Y703	LISMO				84	Q	E	0.309	0.018	0.846	0.136	0.511666666667
tr	Q8Y703	Q8Y703	LISMO				98	V	E	0.409	0.018	0.047	0.935	0.507444444444
tr	Q8Y703	Q8Y703	LISMO				99	T	E	0.576	0.018	0.019	0.964	0.519222222222
tr	Q8Y703	Q8Y703	LISMO				100	D	E	0.334	0.058	0.017	0.925	0.544444444444
tr	Q8Y703	Q8Y703	LISMO				101	Q	E	0.252	0.923	0.002	0.076	0.564222222222
tr	Q8Y703	Q8Y703	LISMO				102	A	E	0.638	0.970	0.001	0.029	0.560333333333
tr	Q8Y703	Q8Y703	LISMO				103	E	E	0.389	0.970	0.001	0.029	0.552888888889
tr	Q8Y703	Q8Y703	LISMO				105	R	E	0.367	0.970	0.001	0.029	0.543
tr	Q8Y703	Q8Y703	LISMO				106	K	E	0.684	0.923	0.002	0.076	0.538333333333
tr	Q8Y703	Q8Y703	LISMO				109	S	E	0.45	0.246	0.004	0.750	0.543
tr	Q8Y703	Q8Y703	LISMO				110	T	E	0.479	0.181	0.017	0.803	0.533444444444
tr	Q8Y703	Q8Y703	LISMO				111	T	E	0.379	0.278	0.093	0.628	0.534
tr	Q8Y703	Q8Y703	LISMO				113	Q	E	0.424	0.252	0.423	0.325	0.524555555556
tr	Q8Y703	Q8Y703	LISMO				115	S	E	0.287	0.172	0.690	0.138	0.525666666667
tr	Q8Y703	Q8Y703	LISMO				117	R	E	0.296	0.169	0.612	0.219	0.542777777778
tr	Q8Y703	Q8Y703	LISMO				118	D	E	0.291	0.159	0.516	0.325	0.562333333333
tr	Q8Y703	Q8Y703	LISMO				119	A	E	0.321	0.159	0.516	0.325	0.579
tr	Q8Y703	Q8Y703	LISMO				120	N	E	0.449	0.135	0.317	0.548	0.599
tr	Q8Y703	Q8Y703	LISMO				121	D	E	0.414	0.125	0.227	0.648	0.624111111111
tr	Q8Y703	Q8Y703	LISMO				122	K	E	0.635	0.125	0.227	0.648	0.636888888889
tr	Q8Y703	Q8Y703	LISMO				123	M	E	0.42	0.125	0.227	0.648	0.634777777778
tr	Q8Y703	Q8Y703	LISMO				124	M	E	0.42	0.066	0.296	0.638	0.646222222222
tr	Q8Y703	Q8Y703	LISMO				125	M	E	0.353	0.064	0.216	0.721	0.660111111111
tr	Q8Y703	Q8Y703	LISMO				126	N	E	0.512	0.064	0.216	0.721	0.659555555556
tr	Q8Y703	Q8Y703	LISMO				127	G	E	0.452	0.056	0.142	0.802	0.656111111111
tr	Q8Y703	Q8Y703	LISMO				128	S	E	0.517	0.064	0.216	0.721	0.651444444444
tr	Q8Y703	Q8Y703	LISMO				129	D	E	0.503	0.069	0.386	0.545	0.649777777778
tr	Q8Y703	Q8Y703	LISMO				130	L	E	0.306	0.021	0.452	0.528	0.648
tr	Q8Y703	Q8Y703	LISMO				131	V	E	0.46	0.021	0.452	0.528	0.643666666667
tr	Q8Y703	Q8Y703	LISMO				132	A	E	0.494	0.021	0.279	0.699	0.655888888889
tr	Q8Y703	Q8Y703	LISMO				133	G	E	0.401	0.056	0.142	0.802	0.656111111111
tr	Q8Y703	Q8Y703	LISMO				134	G	E	0.565	0.052	0.084	0.864	0.646777777778
tr	Q8Y703	Q8Y703	LISMO				135	A	E	0.322	0.052	0.084	0.864	0.651666666667
tr	Q8Y703	Q8Y703	LISMO				136	K	E	0.496	0.056	0.142	0.802	0.648777777778
tr	Q8Y703	Q8Y703	LISMO				137	Q	E	0.467	0.064	0.216	0.721	0.640777777778
tr	Q8Y703	Q8Y703	LISMO				138	A	E	0.462	0.064	0.216	0.721	0.634222222222
tr	Q8Y703	Q8Y703	LISMO				139	F	E	0.415	0.066	0.296	0.638	0.623
tr	Q8Y703	Q8Y703	LISMO				140	D	E	0.548	0.022	0.359	0.619	0.618
tr	Q8Y703	Q8Y703	LISMO				141	S	E	0.382	0.022	0.359	0.619	0.591888888889
tr	Q8Y703	Q8Y703	LISMO				142	S	E	0.407	0.021	0.452	0.528	0.565111111111
tr	Q8Y703	Q8Y703	LISMO				143	N	E	0.34	0.004	0.514	0.481	0.550111111111
tr	Q8Y703	Q8Y703	LISMO				144	N	E	0.384	0.003	0.718	0.279	0.522444444444
tr	Q8Y703	Q8Y703	LISMO				148	T	E	0.341	0.001	0.959	0.040	0.504333333333
tr	Q8Y703	Q8Y703	LISMO				150	K	E	0.417	0.001	0.900	0.099	0.507222222222
tr	Q8Y703	Q8Y703	LISMO				152	K	E	0.616	0.053	0.043	0.903	0.543555555556
tr	Q8Y703	Q8Y703	LISMO				153	S	E	0.411	0.109	0.005	0.886	0.545444444444
tr	Q8Y703	Q8Y703	LISMO				155	D	E	0.586	0.802	0.014	0.185	0.533111111111
tr	Q8Y703	Q8Y703	LISMO				156	K	E	0.342	0.911	0.033	0.057	0.510444444444
tr	Q8Y703	Q8Y703	LISMO				166	A	E	0.599	0.113	0.087	0.800	0.513666666667
tr	Q8Y703	Q8Y703	LISMO				180	K	E	0.614	0.021	0.452	0.528	0.539777777778
tr	Q8Y703	Q8Y703	LISMO				181	E	E	0.518	0.022	0.359	0.619	0.553777777778
tr	Q8Y703	Q8Y703	LISMO				182	G	E	0.297	0.022	0.359	0.619	0.564333333333
tr	Q8Y703	Q8Y703	LISMO				183	Q	E	0.356	0.024	0.655	0.322	0.568222222222
tr	Q8Y703	Q8Y703	LISMO				184	K	E	0.391	0.021	0.756	0.223	0.564444444444
tr	Q8Y703	Q8Y703	LISMO				186	K	E	0.377	0.021	0.756	0.223	0.579
tr	Q8Y703	Q8Y703	LISMO				187	T	E	0.334	0.021	0.756	0.223	0.599
tr	Q8Y703	Q8Y703	LISMO				188	E	E	0.335	0.024	0.655	0.322	0.608
tr	Q8Y703	Q8Y703	LISMO				189	R	E	0.439	0.079	0.592	0.329	0.612666666667
tr	Q8Y703	Q8Y703	LISMO				190	E	E	0.364	0.069	0.386	0.545	0.611222222222
tr	Q8Y703	Q8Y703	LISMO				191	K	E	0.468	0.125	0.227	0.648	0.613222222222
tr	Q8Y703	Q8Y703	LISMO				192	K	E	0.475	0.118	0.150	0.732	0.605333333333
tr	Q8Y703	Q8Y703	LISMO				193	D	E	0.469	0.052	0.084	0.864	0.585222222222
tr	Q8Y703	Q8Y703	LISMO				194	P	E	0.505	0.064	0.216	0.721	0.576222222222
tr	Q8Y703	Q8Y703	LISMO				195	A	E	0.395	0.074	0.484	0.442	0.553333333333
tr	Q8Y703	Q8Y703	LISMO				204	S	E	0.449	0.074	0.484	0.442	0.501
tr	Q8Y703	Q8Y703	LISMO				205	V	E	0.41	0.066	0.296	0.638	0.502888888889
tr	Q8Y703	Q8Y703	LISMO				207	D	E	0.525	0.018	0.088	0.893	0.522333333333
tr	Q8Y703	Q8Y703	LISMO				208	T	E	0.555	0.018	0.047	0.935	0.526333333333
tr	Q8Y703	Q8Y703	LISMO				209	D	E	0.413	0.018	0.141	0.840	0.516666666667
tr	Q8Y703	Q8Y703	LISMO				210	K	E	0.521	0.022	0.552	0.426	0.528777777778
tr	Q8Y703	Q8Y703	LISMO				212	E	E	0.411	0.018	0.846	0.136	0.558666666667
tr	Q8Y703	Q8Y703	LISMO				214	S	E	0.382	0.004	0.336	0.660	0.577222222222
tr	Q8Y703	Q8Y703	LISMO				215	G	E	0.479	0.018	0.088	0.893	0.578
tr	Q8Y703	Q8Y703	LISMO				216	S	E	0.587	0.018	0.047	0.935	0.586333333333
tr	Q8Y703	Q8Y703	LISMO				218	T	E	0.41	0.181	0.017	0.803	0.597222222222
tr	Q8Y703	Q8Y703	LISMO				219	T	E	0.463	0.923	0.002	0.076	0.598555555556
tr	Q8Y703	Q8Y703	LISMO				220	E	E	0.687	0.970	0.001	0.029	0.585111111111
tr	Q8Y703	Q8Y703	LISMO				221	E	E	0.269	0.970	0.001	0.029	0.560222222222
tr	Q8Y703	Q8Y703	LISMO				223	K	E	0.559	0.970	0.001	0.029	0.548555555556
tr	Q8Y703	Q8Y703	LISMO				224	D	E	0.525	0.970	0.001	0.029	0.553333333333
tr	Q8Y703	Q8Y703	LISMO				226	A	E	0.263	0.970	0.001	0.029	0.527333333333
tr	Q8Y703	Q8Y703	LISMO				227	E	E	0.575	0.970	0.001	0.029	0.532888888889
tr	Q8Y703	Q8Y703	LISMO				230	N	E	0.557	0.859	0.002	0.139	0.557111111111
tr	Q8Y703	Q8Y703	LISMO				231	S	E	0.581	0.600	0.003	0.397	0.554666666667
tr	Q8Y703	Q8Y703	LISMO				232	G	E	0.379	0.321	0.003	0.675	0.549
tr	Q8Y703	Q8Y703	LISMO				233	A	E	0.428	0.053	0.004	0.942	0.548333333333
tr	Q8Y703	Q8Y703	LISMO				234	L	E	0.474	0.018	0.019	0.964	0.562111111111
tr	Q8Y703	Q8Y703	LISMO				235	P	E	0.656	0.018	0.047	0.935	0.554444444444
tr	Q8Y703	Q8Y703	LISMO				237	K	E	0.628	0.004	0.085	0.910	0.548222222222
tr	Q8Y703	Q8Y703	LISMO				239	K	E	0.598	0.003	0.718	0.279	0.543111111111
tr	Q8Y703	Q8Y703	LISMO				240	E	E	0.258	0.001	0.900	0.099	0.546111111111
tr	Q8Y703	Q8Y703	LISMO				241	V	E	0.382	0.001	0.900	0.099	0.555666666667
tr	Q8Y703	Q8Y703	LISMO				242	Y	E	0.461	0.001	0.900	0.099	0.551222222222
tr	Q8Y703	Q8Y703	LISMO				243	S	E	0.429	0.018	0.846	0.136	0.554888888889
tr	Q8Y703	Q8Y703	LISMO				244	T	E	0.486	0.024	0.655	0.322	0.551777777778
tr	Q8Y703	Q8Y703	LISMO				245	S	E	0.365	0.021	0.452	0.528	0.549111111111
tr	Q8Y703	Q8Y703	LISMO				249	Q	E	0.519	0.660	0.049	0.291	0.518333333333
tr	Q8Y703	Q8Y703	LISMO				252	Q	E	0.39	0.970	0.001	0.029	0.507222222222
tr	Q8Y703	Q8Y703	LISMO				253	D	E	0.44	0.970	0.001	0.029	0.502777777778
tr	Q8Y703	Q8Y703	LISMO				303	N	E	0.496	0.321	0.003	0.675	0.522222222222
tr	Q8Y703	Q8Y703	LISMO				305	T	E	0.405	0.430	0.016	0.555	0.547444444444
tr	Q8Y703	Q8Y703	LISMO				337	K	E	0.594	0.782	0.003	0.215	0.514444444444
tr	Q8Y703	Q8Y703	LISMO				338	V	E	0.679	0.406	0.004	0.591	0.501444444444
tr	Q8Y703	Q8Y703	LISMO				339	G	E	0.733	0.109	0.005	0.886	0.509444444444
tr	Q8Y703	Q8Y703	LISMO				340	R	E	0.302	0.016	0.005	0.979	0.513555555556
tr	Q8Y703	Q8Y703	LISMO				341	S	E	0.519	0.005	0.015	0.979	0.500666666667
tr	Q8Y703	Q8Y703	LISMO				377	S	E	0.457	0.502	0.002	0.495	0.509888888889
tr	Q8Y703	Q8Y703	LISMO				378	S	E	0.323	0.600	0.003	0.397	0.503555555556
tr	Q8Y703	Q8Y703	LISMO				411	S	E	0.429	0.321	0.003	0.675	0.522666666667
tr	Q8Y703	Q8Y703	LISMO				412	N	E	0.652	0.109	0.005	0.886	0.549111111111
tr	Q8Y703	Q8Y703	LISMO				413	W	E	0.477	0.058	0.017	0.925	0.599777777778
tr	Q8Y703	Q8Y703	LISMO				414	L	E	0.429	0.058	0.017	0.925	0.625333333333
tr	Q8Y703	Q8Y703	LISMO				415	N	E	0.667	0.053	0.043	0.903	0.631555555556
tr	Q8Y703	Q8Y703	LISMO				416	N	E	0.603	0.113	0.043	0.844	0.625888888889
tr	Q8Y703	Q8Y703	LISMO				417	K	E	0.475	0.181	0.017	0.803	0.623111111111
tr	Q8Y703	Q8Y703	LISMO				418	P	E	0.363	0.184	0.043	0.773	0.615555555556
tr	Q8Y703	Q8Y703	LISMO				419	G	E	0.352	0.278	0.093	0.628	0.604
tr	Q8Y703	Q8Y703	LISMO				421	F	E	0.401	0.321	0.252	0.427	0.618444444444
tr	Q8Y703	Q8Y703	LISMO				422	A	E	0.35	0.321	0.252	0.427	0.627222222222
tr	Q8Y703	Q8Y703	LISMO				423	V	E	0.357	0.321	0.252	0.427	0.628666666667
tr	Q8Y703	Q8Y703	LISMO				424	K	E	0.432	0.307	0.165	0.527	0.624555555556
tr	Q8Y703	Q8Y703	LISMO				425	R	E	0.396	0.307	0.165	0.527	0.636666666667
tr	Q8Y703	Q8Y703	LISMO				426	K	E	0.4	0.278	0.093	0.628	0.643555555556
tr	Q8Y703	Q8Y703	LISMO				427	D	E	0.376	0.199	0.152	0.649	0.653888888889
tr	Q8Y703	Q8Y703	LISMO				429	H	E	0.444	0.231	0.330	0.439	0.659444444444
tr	Q8Y703	Q8Y703	LISMO				430	N	E	0.378	0.231	0.330	0.439	0.652777777778
tr	Q8Y703	Q8Y703	LISMO				431	L	E	0.321	0.231	0.330	0.439	0.647
tr	Q8Y703	Q8Y703	LISMO				432	H	E	0.297	0.231	0.330	0.439	0.645555555556
tr	Q8Y703	Q8Y703	LISMO				433	E	E	0.324	0.231	0.330	0.439	0.649222222222
tr	Q8Y703	Q8Y703	LISMO				435	I	E	0.319	0.321	0.252	0.427	0.644222222222
tr	Q8Y703	Q8Y703	LISMO				436	N	E	0.362	0.428	0.171	0.402	0.639777777778
tr	Q8Y703	Q8Y703	LISMO				437	S	E	0.383	0.386	0.097	0.517	0.643888888889
tr	Q8Y703	Q8Y703	LISMO				438	F	E	0.365	0.386	0.097	0.517	0.638888888889
tr	Q8Y703	Q8Y703	LISMO				439	S	E	0.351	0.386	0.097	0.517	0.641111111111
tr	Q8Y703	Q8Y703	LISMO				440	L	E	0.433	0.386	0.097	0.517	0.639888888889
tr	Q8Y703	Q8Y703	LISMO				441	K	E	0.372	0.428	0.171	0.402	0.636555555556
tr	Q8Y703	Q8Y703	LISMO				442	T	E	0.361	0.307	0.165	0.527	0.639666666667
tr	Q8Y703	Q8Y703	LISMO				443	H	E	0.357	0.307	0.165	0.527	0.629666666667
tr	Q8Y703	Q8Y703	LISMO				444	F	E	0.342	0.321	0.252	0.427	0.623666666667
tr	Q8Y703	Q8Y703	LISMO				445	D	E	0.336	0.321	0.252	0.427	0.620666666667
tr	Q8Y703	Q8Y703	LISMO				446	R	E	0.344	0.321	0.252	0.427	0.613111111111
tr	Q8Y703	Q8Y703	LISMO				448	D	E	0.343	0.428	0.171	0.402	0.608
tr	Q8Y703	Q8Y703	LISMO				449	F	E	0.376	0.386	0.097	0.517	0.597888888889
tr	Q8Y703	Q8Y703	LISMO				450	V	E	0.425	0.386	0.097	0.517	0.583222222222
tr	Q8Y703	Q8Y703	LISMO				451	K	E	0.371	0.353	0.048	0.598	0.567555555556
tr	Q8Y703	Q8Y703	LISMO				452	H	E	0.331	0.353	0.048	0.598	0.554666666667
tr	Q8Y703	Q8Y703	LISMO				453	H	E	0.326	0.428	0.171	0.402	0.528777777778
tr	Q8Y703	Q8Y703	LISMO				468	I	E	0.385	0.353	0.048	0.598	0.528
tr	Q8Y703	Q8Y703	LISMO				469	V	E	0.4	0.339	0.016	0.645	0.545444444444
tr	Q8Y703	Q8Y703	LISMO				470	I	E	0.379	0.339	0.016	0.645	0.576333333333
tr	Q8Y703	Q8Y703	LISMO				471	L	E	0.442	0.339	0.016	0.645	0.598333333333
tr	Q8Y703	Q8Y703	LISMO				472	S	E	0.391	0.268	0.043	0.689	0.611666666667
tr	Q8Y703	Q8Y703	LISMO				474	F	E	0.439	0.113	0.087	0.800	0.617888888889
tr	Q8Y703	Q8Y703	LISMO				475	R	E	0.467	0.113	0.043	0.844	0.627555555556
tr	Q8Y703	Q8Y703	LISMO				476	L	E	0.377	0.053	0.043	0.903	0.641555555556
tr	Q8Y703	Q8Y703	LISMO				477	N	E	0.471	0.113	0.087	0.800	0.650333333333
tr	Q8Y703	Q8Y703	LISMO				479	G	E	0.358	0.056	0.142	0.802	0.650222222222
tr	Q8Y703	Q8Y703	LISMO				480	I	E	0.44	0.064	0.216	0.721	0.638222222222
tr	Q8Y703	Q8Y703	LISMO				481	D	E	0.43	0.066	0.296	0.638	0.630333333333
tr	Q8Y703	Q8Y703	LISMO				482	F	E	0.416	0.125	0.227	0.648	0.613777777778
tr	Q8Y703	Q8Y703	LISMO				483	A	E	0.472	0.135	0.317	0.548	0.608222222222
tr	Q8Y703	Q8Y703	LISMO				484	S	E	0.394	0.148	0.418	0.435	0.593111111111
tr	Q8Y703	Q8Y703	LISMO				485	G	E	0.411	0.148	0.418	0.435	0.572777777778
tr	Q8Y703	Q8Y703	LISMO				486	T	E	0.319	0.159	0.516	0.325	0.545777777778
tr	Q8Y703	Q8Y703	LISMO				487	R	E	0.362	0.169	0.612	0.219	0.536444444444
tr	Q8Y703	Q8Y703	LISMO				489	E	E	0.347	0.079	0.592	0.329	0.539555555556
tr	Q8Y703	Q8Y703	LISMO				491	T	E	0.558	0.079	0.592	0.329	0.567777777778
tr	Q8Y703	Q8Y703	LISMO				492	A	E	0.354	0.069	0.386	0.545	0.585555555556
tr	Q8Y703	Q8Y703	LISMO				493	N	E	0.459	0.066	0.296	0.638	0.596111111111
tr	Q8Y703	Q8Y703	LISMO				494	Q	E	0.551	0.064	0.216	0.721	0.609111111111
tr	Q8Y703	Q8Y703	LISMO				495	T	E	0.487	0.064	0.216	0.721	0.619333333333
tr	Q8Y703	Q8Y703	LISMO				496	L	E	0.459	0.064	0.216	0.721	0.632666666667
tr	Q8Y703	Q8Y703	LISMO				497	T	E	0.497	0.064	0.216	0.721	0.641666666667
tr	Q8Y703	Q8Y703	LISMO				498	E	E	0.409	0.066	0.296	0.638	0.640555555556
tr	Q8Y703	Q8Y703	LISMO				499	T	E	0.466	0.135	0.317	0.548	0.631444444444
tr	Q8Y703	Q8Y703	LISMO				500	Q	E	0.45	0.135	0.317	0.548	0.618222222222
tr	Q8Y703	Q8Y703	LISMO				501	I	E	0.355	0.148	0.418	0.435	0.610666666667
tr	Q8Y703	Q8Y703	LISMO				502	K	E	0.398	0.159	0.516	0.325	0.607777777778
tr	Q8Y703	Q8Y703	LISMO				503	K	E	0.382	0.169	0.612	0.219	0.604888888889
tr	Q8Y703	Q8Y703	LISMO				504	D	E	0.383	0.079	0.592	0.329	0.610111111111
tr	Q8Y703	Q8Y703	LISMO				505	L	E	0.388	0.074	0.484	0.442	0.591888888889
tr	Q8Y703	Q8Y703	LISMO				506	D	E	0.413	0.074	0.484	0.442	0.576888888889
tr	Q8Y703	Q8Y703	LISMO				507	T	E	0.419	0.069	0.386	0.545	0.568
tr	Q8Y703	Q8Y703	LISMO				508	I	E	0.425	0.069	0.386	0.545	0.562333333333
tr	Q8Y703	Q8Y703	LISMO				509	D	E	0.371	0.069	0.386	0.545	0.557111111111
tr	Q8Y703	Q8Y703	LISMO				510	M	E	0.452	0.074	0.484	0.442	0.540555555556
tr	Q8Y703	Q8Y703	LISMO				511	P	E	0.382	0.022	0.552	0.426	0.528333333333
tr	Q8Y703	Q8Y703	LISMO				512	S	E	0.423	0.022	0.552	0.426	0.516777777778
tr	Q8Y703	Q8Y703	LISMO				514	D	E	0.403	0.021	0.756	0.223	0.501111111111
tr	Q8Y703	Q8Y703	LISMO				515	I	E	0.405	0.021	0.756	0.223	0.502
tr	Q8Y703	Q8Y703	LISMO				516	V	E	0.402	0.021	0.756	0.223	0.500666666667
tr	Q8Y703	Q8Y703	LISMO				517	F	E	0.42	0.021	0.756	0.223	0.5
tr	Q8Y703	Q8Y703	LISMO				518	Q	E	0.314	0.021	0.756	0.223	0.508111111111
tr	Q8Y703	Q8Y703	LISMO				519	G	E	0.414	0.021	0.756	0.223	0.508888888889
tr	Q8Y703	Q8Y703	LISMO				520	S	E	0.411	0.024	0.655	0.322	0.513333333333
tr	Q8Y703	Q8Y703	LISMO				521	G	E	0.468	0.021	0.452	0.528	0.512333333333
tr	Q8Y703	Q8Y703	LISMO				522	S	E	0.509	0.021	0.452	0.528	0.515666666667
tr	Q8Y703	Q8Y703	LISMO				523	K	E	0.432	0.024	0.655	0.322	0.516222222222
tr	Q8Y703	Q8Y703	LISMO				525	A	E	0.351	0.021	0.756	0.223	0.525444444444
tr	Q8Y703	Q8Y703	LISMO				527	V	E	0.384	0.024	0.655	0.322	0.554555555556
tr	Q8Y703	Q8Y703	LISMO				529	Y	E	0.354	0.021	0.452	0.528	0.596555555556
tr	Q8Y703	Q8Y703	LISMO				530	K	E	0.398	0.021	0.279	0.699	0.616111111111
tr	Q8Y703	Q8Y703	LISMO				531	G	E	0.415	0.118	0.150	0.732	0.634444444444
tr	Q8Y703	Q8Y703	LISMO				532	T	E	0.595	0.191	0.086	0.723	0.633888888889
tr	Q8Y703	Q8Y703	LISMO				533	L	E	0.45	0.278	0.093	0.628	0.641333333333
tr	Q8Y703	Q8Y703	LISMO				534	S	E	0.451	0.268	0.043	0.689	0.638888888889
tr	Q8Y703	Q8Y703	LISMO				535	Q	E	0.495	0.386	0.097	0.517	0.625777777778
tr	Q8Y703	Q8Y703	LISMO				536	N	E	0.513	0.386	0.097	0.517	0.619222222222
tr	Q8Y703	Q8Y703	LISMO				537	D	E	0.419	0.386	0.097	0.517	0.610333333333
tr	Q8Y703	Q8Y703	LISMO				538	V	E	0.36	0.538	0.173	0.289	0.600555555556
tr	Q8Y703	Q8Y703	LISMO				539	A	E	0.377	0.538	0.173	0.289	0.594
tr	Q8Y703	Q8Y703	LISMO				540	K	E	0.406	0.649	0.163	0.188	0.590777777778
tr	Q8Y703	Q8Y703	LISMO				541	F	E	0.333	0.649	0.163	0.188	0.587444444444
tr	Q8Y703	Q8Y703	LISMO				542	K	E	0.327	0.538	0.173	0.289	0.592
tr	Q8Y703	Q8Y703	LISMO				543	N	E	0.371	0.428	0.171	0.402	0.604
tr	Q8Y703	Q8Y703	LISMO				544	Y	E	0.386	0.386	0.097	0.517	0.610222222222
tr	Q8Y703	Q8Y703	LISMO				546	E	E	0.425	0.307	0.165	0.527	0.616333333333
tr	Q8Y703	Q8Y703	LISMO				547	D	E	0.459	0.199	0.152	0.649	0.605444444444
tr	Q8Y703	Q8Y703	LISMO				548	K	E	0.386	0.118	0.150	0.732	0.601
tr	Q8Y703	Q8Y703	LISMO				549	Y	E	0.401	0.118	0.150	0.732	0.590444444444
tr	Q8Y703	Q8Y703	LISMO				550	K	E	0.542	0.066	0.296	0.638	0.593555555556
tr	Q8Y703	Q8Y703	LISMO				551	H	E	0.468	0.074	0.484	0.442	0.571777777778
tr	Q8Y703	Q8Y703	LISMO				552	E	E	0.392	0.074	0.484	0.442	0.545888888889
tr	Q8Y703	Q8Y703	LISMO				553	P	E	0.44	0.022	0.552	0.426	0.521444444444
tr	Q8Y703	Q8Y703	LISMO				561	T	E	0.411	0.074	0.484	0.442	0.516222222222
tr	Q8Y703	Q8Y703	LISMO				562	V	E	0.428	0.159	0.516	0.325	0.535444444444
tr	Q8Y703	Q8Y703	LISMO				563	G	E	0.383	0.231	0.330	0.439	0.555333333333
tr	Q8Y703	Q8Y703	LISMO				564	K	E	0.376	0.231	0.330	0.439	0.557111111111
tr	Q8Y703	Q8Y703	LISMO				565	E	E	0.414	0.231	0.330	0.439	0.554333333333
tr	Q8Y703	Q8Y703	LISMO				566	L	E	0.324	0.453	0.248	0.299	0.551555555556
tr	Q8Y703	Q8Y703	LISMO				567	A	E	0.312	0.660	0.049	0.291	0.546222222222
tr	Q8Y703	Q8Y703	LISMO				568	K	E	0.338	0.802	0.014	0.185	0.554111111111
tr	Q8Y703	Q8Y703	LISMO				569	N	E	0.344	0.878	0.010	0.111	0.526111111111
tr	Q8Y703	Q8Y703	LISMO				616	R	E	0.468	0.321	0.003	0.675	0.520444444444
tr	Q8Y703	Q8Y703	LISMO				618	E	E	0.437	0.430	0.016	0.555	0.546444444444
tr	Q8Y703	Q8Y703	LISMO				650	M	E	0.524	0.717	0.014	0.269	0.518333333333
tr	Q8Y703	Q8Y703	LISMO				651	K	E	0.583	0.717	0.014	0.269	0.524888888889
tr	Q8Y703	Q8Y703	LISMO				652	M	E	0.296	0.622	0.015	0.363	0.538111111111
tr	Q8Y703	Q8Y703	LISMO				653	Q	E	0.455	0.522	0.016	0.462	0.548888888889
tr	Q8Y703	Q8Y703	LISMO				654	R	E	0.52	0.522	0.016	0.462	0.564
tr	Q8Y703	Q8Y703	LISMO				655	F	E	0.311	0.430	0.016	0.555	0.556222222222
tr	Q8Y703	Q8Y703	LISMO				656	K	E	0.584	0.339	0.016	0.645	0.552888888889
tr	Q8Y703	Q8Y703	LISMO				657	T	E	0.625	0.116	0.016	0.868	0.548222222222
tr	Q8Y703	Q8Y703	LISMO				658	K	E	0.777	0.016	0.005	0.979	0.536777777778
tr	Q8Y703	Q8Y703	LISMO				696	E	E	0.461	0.694	0.003	0.303	0.518111111111
tr	Q8Y703	Q8Y703	LISMO				697	S	E	0.304	0.782	0.003	0.215	0.511333333333
tr	Q8Y703	Q8Y703	LISMO				730	R	E	0.433	0.600	0.003	0.397	0.520444444444
tr	Q8Y703	Q8Y703	LISMO				731	Q	E	0.461	0.321	0.003	0.675	0.562111111111
tr	Q8Y703	Q8Y703	LISMO				732	L	E	0.571	0.321	0.003	0.675	0.610333333333
tr	Q8Y703	Q8Y703	LISMO				733	R	E	0.642	0.181	0.017	0.803	0.620777777778
tr	Q8Y703	Q8Y703	LISMO				734	K	E	0.492	0.116	0.016	0.868	0.634444444444
tr	Q8Y703	Q8Y703	LISMO				735	K	E	0.529	0.116	0.016	0.868	0.638
tr	Q8Y703	Q8Y703	LISMO				736	G	E	0.604	0.181	0.017	0.803	0.635111111111
tr	Q8Y703	Q8Y703	LISMO				737	P	E	0.45	0.257	0.016	0.727	0.632666666667
tr	Q8Y703	Q8Y703	LISMO				738	I	E	0.345	0.339	0.016	0.645	0.627888888889
tr	Q8Y703	Q8Y703	LISMO				739	S	E	0.548	0.339	0.016	0.645	0.627555555556
tr	Q8Y703	Q8Y703	LISMO				740	T	E	0.604	0.430	0.016	0.555	0.616
tr	Q8Y703	Q8Y703	LISMO				741	V	E	0.375	0.339	0.016	0.645	0.603555555556
tr	Q8Y703	Q8Y703	LISMO				742	K	E	0.511	0.339	0.016	0.645	0.603444444444
tr	Q8Y703	Q8Y703	LISMO				743	K	E	0.619	0.339	0.016	0.645	0.606888888889
tr	Q8Y703	Q8Y703	LISMO				744	K	E	0.544	0.430	0.016	0.555	0.608888888889
tr	Q8Y703	Q8Y703	LISMO				745	K	E	0.475	0.430	0.016	0.555	0.616555555556
tr	Q8Y703	Q8Y703	LISMO				746	P	E	0.571	0.430	0.016	0.555	0.607888888889
tr	Q8Y703	Q8Y703	LISMO				747	R	E	0.654	0.622	0.015	0.363	0.598777777778
tr	Q8Y703	Q8Y703	LISMO				748	N	E	0.611	0.502	0.002	0.495	0.582222222222
tr	Q8Y703	Q8Y703	LISMO				749	N	E	0.717	0.321	0.003	0.675	0.568333333333
tr	Q8Y703	Q8Y703	LISMO				750	G	E	0.706	0.109	0.005	0.886	0.555222222222
5
tr	Q8Y9H5	Q8Y9H5	LISMO				9	P	E	0.503	0.018	0.047	0.935	0.502
tr	Q8Y9H5	Q8Y9H5	LISMO				10	K	E	0.549	0.018	0.019	0.964	0.5
tr	Q8Y9H5	Q8Y9H5	LISMO				62	N	E	0.659	0.502	0.002	0.495	0.513666666667
tr	Q8Y9H5	Q8Y9H5	LISMO				63	G	E	0.625	0.176	0.004	0.820	0.523555555556
tr	Q8Y9H5	Q8Y9H5	LISMO				64	G	E	0.575	0.053	0.004	0.942	0.542777777778
tr	Q8Y9H5	Q8Y9H5	LISMO				65	S	E	0.417	0.016	0.005	0.979	0.556
tr	Q8Y9H5	Q8Y9H5	LISMO				66	L	E	0.428	0.058	0.017	0.925	0.547222222222
tr	Q8Y9H5	Q8Y9H5	LISMO				67	S	E	0.812	0.058	0.017	0.925	0.541444444444
tr	Q8Y9H5	Q8Y9H5	LISMO				68	D	E	0.297	0.181	0.017	0.803	0.531222222222
tr	Q8Y9H5	Q8Y9H5	LISMO				69	P	E	0.413	0.353	0.048	0.598	0.521888888889
tr	Q8Y9H5	Q8Y9H5	LISMO	Q8Y9H5			79	K	E	0.315	0.004	0.616	0.381	0.507
tr	Q8Y9H5	Q8Y9H5	LISMO				127	N	E	0.625	0.246	0.004	0.750	0.533444444444
tr	Q8Y9H5	Q8Y9H5	LISMO				128	V	E	0.316	0.113	0.043	0.844	0.539777777778
tr	Q8Y9H5	Q8Y9H5	LISMO				129	K	E	0.575	0.053	0.043	0.903	0.536222222222
tr	Q8Y9H5	Q8Y9H5	LISMO				130	T	E	0.463	0.018	0.047	0.935	0.534444444444
tr	Q8Y9H5	Q8Y9H5	LISMO				142	V	E	0.464	0.058	0.017	0.925	0.506777777778
tr	Q8Y9H5	Q8Y9H5	LISMO				143	Q	E	0.578	0.257	0.016	0.727	0.512555555556
tr	Q8Y9H5	Q8Y9H5	LISMO				144	G	E	0.397	0.257	0.016	0.727	0.529222222222
tr	Q8Y9H5	Q8Y9H5	LISMO				154	D	E	0.548	0.859	0.002	0.139	0.506333333333
tr	Q8Y9H5	Q8Y9H5	LISMO				169	T	E	0.46	0.018	0.141	0.840	0.500222222222
tr	Q8Y9H5	Q8Y9H5	LISMO				170	E	E	0.702	0.018	0.047	0.935	0.517888888889
tr	Q8Y9H5	Q8Y9H5	LISMO				171	D	E	0.671	0.005	0.045	0.951	0.504666666667
tr	Q8Y9H5	Q8Y9H5	LISMO				185	T	E	0.507	0.181	0.017	0.803	0.525
tr	Q8Y9H5	Q8Y9H5	LISMO				186	E	E	0.607	0.694	0.003	0.303	0.540555555556
tr	Q8Y9H5	Q8Y9H5	LISMO				187	E	E	0.572	0.782	0.003	0.215	0.542111111111
tr	Q8Y9H5	Q8Y9H5	LISMO				190	N	E	0.465	0.923	0.002	0.076	0.508777777778
tr	Q8Y9H5	Q8Y9H5	LISMO				202	R	E	0.607	0.004	0.336	0.660	0.503333333333
tr	Q8Y9H5	Q8Y9H5	LISMO				204	V	E	0.393	0.022	0.552	0.426	0.506333333333
tr	Q8Y9H5	Q8Y9H5	LISMO				205	E	E	0.408	0.022	0.359	0.619	0.510333333333
tr	Q8Y9H5	Q8Y9H5	LISMO				207	E	E	0.589	0.118	0.150	0.732	0.519888888889
6
tr	Q8Y7A1	Q8Y7A1	LISMO				11	R	E	0.385	0.021	0.756	0.223	0.507333333333
tr	Q8Y7A1	Q8Y7A1	LISMO				12	K	E	0.31	0.021	0.756	0.223	0.527333333333
tr	Q8Y7A1	Q8Y7A1	LISMO				13	E	E	0.557	0.024	0.655	0.322	0.523666666667
tr	Q8Y7A1	Q8Y7A1	LISMO				15	S	E	0.578	0.005	0.045	0.951	0.534666666667
tr	Q8Y7A1	Q8Y7A1	LISMO				16	G	E	0.471	0.018	0.047	0.935	0.530222222222
tr	Q8Y7A1	Q8Y7A1	LISMO				18	V	E	0.432	0.021	0.756	0.223	0.514222222222
tr	Q8Y7A1	Q8Y7A1	LISMO				57	D	E	0.522	0.018	0.019	0.964	0.506111111111
tr	Q8Y7A1	Q8Y7A1	LISMO				58	G	E	0.469	0.018	0.088	0.893	0.520666666667
tr	Q8Y7A1	Q8Y7A1	LISMO				66	T	E	0.532	0.003	0.718	0.279	0.514777777778
tr	Q8Y7A1	Q8Y7A1	LISMO				67	K	E	0.619	0.003	0.718	0.279	0.530555555556
tr	Q8Y7A1	Q8Y7A1	LISMO				69	N	E	0.572	0.004	0.197	0.799	0.565111111111
tr	Q8Y7A1	Q8Y7A1	LISMO				70	I	E	0.374	0.004	0.085	0.910	0.574777777778
tr	Q8Y7A1	Q8Y7A1	LISMO				71	N	E	0.516	0.005	0.015	0.979	0.585777777778
tr	Q8Y7A1	Q8Y7A1	LISMO				72	S	E	0.416	0.005	0.015	0.979	0.567111111111
tr	Q8Y7A1	Q8Y7A1	LISMO				74	N	E	0.537	0.923	0.002	0.076	0.547777777778
tr	Q8Y7A1	Q8Y7A1	LISMO				75	K	E	0.392	0.923	0.002	0.076	0.538333333333
tr	Q8Y7A1	Q8Y7A1	LISMO				106	P	E	0.332	0.339	0.016	0.645	0.552777777778
tr	Q8Y7A1	Q8Y7A1	LISMO				107	S	E	0.47	0.339	0.016	0.645	0.587
tr	Q8Y7A1	Q8Y7A1	LISMO	Q8Y7A1			108	K	E	0.517	0.257	0.016	0.727	0.607
tr	Q8Y7A1	Q8Y7A1	LISMO				109	L	E	0.409	0.116	0.016	0.868	0.612
tr	Q8Y7A1	Q8Y7A1	LISMO				110	G	E	0.431	0.053	0.043	0.903	0.611555555556
tr	Q8Y7A1	Q8Y7A1	LISMO				111	V	E	0.386	0.018	0.047	0.935	0.617555555556
tr	Q8Y7A1	Q8Y7A1	LISMO				113	E	E	0.513	0.018	0.019	0.964	0.579666666667
tr	Q8Y7A1	Q8Y7A1	LISMO				114	K	E	0.309	0.923	0.002	0.076	0.580666666667
tr	Q8Y7A1	Q8Y7A1	LISMO				115	K	E	0.617	0.970	0.001	0.029	0.575333333333
tr	Q8Y7A1	Q8Y7A1	LISMO				116	K	E	0.459	0.970	0.001	0.029	0.575111111111
tr	Q8Y7A1	Q8Y7A1	LISMO				119	E	E	0.564	0.970	0.001	0.029	0.549888888889
tr	Q8Y7A1	Q8Y7A1	LISMO				120	E	E	0.326	0.970	0.001	0.029	0.521555555556
tr	Q8Y7A1	Q8Y7A1	LISMO				131	R	E	0.747	0.005	0.015	0.979	0.511444444444
tr	Q8Y7A1	Q8Y7A1	LISMO				133	D	E	0.479	0.005	0.015	0.979	0.506444444444
tr	Q8Y7A1	Q8Y7A1	LISMO				135	N	E	0.728	0.058	0.017	0.925	0.501
tr	Q8Y7A1	Q8Y7A1	LISMO				136	A	E	0.298	0.113	0.043	0.844	0.509555555556
tr	Q8Y7A1	Q8Y7A1	LISMO				137	I	E	0.315	0.191	0.086	0.723	0.507555555556
tr	Q8Y7A1	Q8Y7A1	LISMO				139	R	E	0.432	0.113	0.087	0.800	0.526333333333
tr	Q8Y7A1	Q8Y7A1	LISMO				140	D	E	0.618	0.052	0.084	0.864	0.525555555556
tr	Q8Y7A1	Q8Y7A1	LISMO				142	S	E	0.38	0.058	0.017	0.925	0.517222222222
tr	Q8Y7A1	Q8Y7A1	LISMO				170	V	E	0.362	0.018	0.047	0.935	0.521111111111
tr	Q8Y7A1	Q8Y7A1	LISMO				172	T	E	0.425	0.005	0.015	0.979	0.556777777778
tr	Q8Y7A1	Q8Y7A1	LISMO				173	P	E	0.52	0.923	0.002	0.076	0.584222222222
tr	Q8Y7A1	Q8Y7A1	LISMO				174	Q	E	0.64	0.970	0.001	0.029	0.584666666667
tr	Q8Y7A1	Q8Y7A1	LISMO				177	K	E	0.519	0.970	0.001	0.029	0.579111111111
tr	Q8Y7A1	Q8Y7A1	LISMO				178	E	E	0.446	0.970	0.001	0.029	0.574111111111
tr	Q8Y7A1	Q8Y7A1	LISMO				181	Q	E	0.533	0.988	0.000	0.012	0.523444444444
tr	Q8Y7A1	Q8Y7A1	LISMO				221	T	E	0.53	0.024	0.655	0.322	0.525444444444
tr	Q8Y7A1	Q8Y7A1	LISMO				223	N	E	0.586	0.020	0.205	0.775	0.529
tr	Q8Y7A1	Q8Y7A1	LISMO				225	P	E	0.672	0.018	0.019	0.964	0.526444444444
tr	Q8Y7A1	Q8Y7A1	LISMO				226	E	E	0.731	0.018	0.019	0.964	0.543
tr	Q8Y7A1	Q8Y7A1	LISMO				228	T	E	0.449	0.005	0.015	0.979	0.533222222222
tr	Q8Y7A1	Q8Y7A1	LISMO				229	P	E	0.406	0.923	0.002	0.076	0.533222222222
tr	Q8Y7A1	Q8Y7A1	LISMO				230	Q	E	0.608	0.970	0.001	0.029	0.539777777778
tr	Q8Y7A1	Q8Y7A1	LISMO				231	D	E	0.425	0.970	0.001	0.029	0.528555555556
tr	Q8Y7A1	Q8Y7A1	LISMO				234	N	E	0.513	0.970	0.001	0.029	0.500111111111
tr	Q8Y7A1	Q8Y7A1	LISMO				238	G	E	0.389	0.257	0.016	0.727	0.523222222222
tr	Q8Y7A1	Q8Y7A1	LISMO				239	R	E	0.425	0.181	0.017	0.803	0.524777777778
tr	Q8Y7A1	Q8Y7A1	LISMO				240	E	E	0.591	0.181	0.017	0.803	0.527444444444
tr	Q8Y7A1	Q8Y7A1	LISMO				242	V	E	0.683	0.116	0.016	0.868	0.579333333333
tr	Q8Y7A1	Q8Y7A1	LISMO				243	F	E	0.592	0.116	0.016	0.868	0.589555555556
tr	Q8Y7A1	Q8Y7A1	LISMO				244	T	E	0.546	0.113	0.043	0.844	0.587888888889
tr	Q8Y7A1	Q8Y7A1	LISMO				245	T	E	0.285	0.113	0.043	0.844	0.595
tr	Q8Y7A1	Q8Y7A1	LISMO				246	E	E	0.53	0.113	0.043	0.844	0.601555555556
tr	Q8Y7A1	Q8Y7A1	LISMO				247	K	E	0.578	0.053	0.043	0.903	0.606555555556
tr	Q8Y7A1	Q8Y7A1	LISMO				248	I	E	0.556	0.053	0.043	0.903	0.604777777778
tr	Q8Y7A1	Q8Y7A1	LISMO				249	D	E	0.615	0.058	0.017	0.925	0.601
tr	Q8Y7A1	Q8Y7A1	LISMO				250	A	E	0.381	0.058	0.017	0.925	0.604777777778
tr	Q8Y7A1	Q8Y7A1	LISMO				251	N	E	0.656	0.058	0.017	0.925	0.590777777778
tr	Q8Y7A1	Q8Y7A1	LISMO				252	P	E	0.538	0.058	0.017	0.925	0.569555555556
tr	Q8Y7A1	Q8Y7A1	LISMO				253	G	E	0.551	0.058	0.017	0.925	0.544777777778
tr	Q8Y7A1	Q8Y7A1	LISMO				254	K	E	0.554	0.052	0.084	0.864	0.523333333333
tr	Q8Y7A1	Q8Y7A1	LISMO				265	K	E	0.514	0.022	0.359	0.619	0.569666666667
tr	Q8Y7A1	Q8Y7A1	LISMO				266	E	E	0.416	0.018	0.088	0.893	0.565666666667
tr	Q8Y7A1	Q8Y7A1	LISMO				267	S	E	0.548	0.018	0.047	0.935	0.591
tr	Q8Y7A1	Q8Y7A1	LISMO				268	R	E	0.615	0.018	0.019	0.964	0.593444444444
tr	Q8Y7A1	Q8Y7A1	LISMO				269	G	E	0.503	0.018	0.019	0.964	0.593555555556
tr	Q8Y7A1	Q8Y7A1	LISMO				270	V	E	0.315	0.018	0.088	0.893	0.597555555556
tr	Q8Y7A1	Q8Y7A1	LISMO				271	E	E	0.465	0.020	0.205	0.775	0.583111111111
tr	Q8Y7A1	Q8Y7A1	LISMO				272	S	E	0.277	0.004	0.420	0.576	0.552222222222
tr	Q8Y7A1	Q8Y7A1	LISMO				308	K	E	0.511	0.056	0.142	0.802	0.509777777778
tr	Q8Y7A1	Q8Y7A1	LISMO				310	T	E	0.56	0.018	0.047	0.935	0.519888888889
tr	Q8Y7A1	Q8Y7A1	LISMO				311	S	E	0.553	0.004	0.138	0.858	0.524444444444
tr	Q8Y7A1	Q8Y7A1	LISMO				322	E	E	0.559	0.004	0.138	0.858	0.510555555556
tr	Q8Y7A1	Q8Y7A1	LISMO				323	N	E	0.479	0.018	0.047	0.935	0.533444444444
tr	Q8Y7A1	Q8Y7A1	LISMO				324	K	E	0.472	0.018	0.019	0.964	0.540555555556
tr	Q8Y7A1	Q8Y7A1	LISMO				325	K	E	0.456	0.003	0.003	0.994	0.533111111111
tr	Q8Y7A1	Q8Y7A1	LISMO				327	R	E	0.444	0.970	0.001	0.029	0.547666666667
tr	Q8Y7A1	Q8Y7A1	LISMO				328	K	E	0.428	0.970	0.001	0.029	0.549222222222
tr	Q8Y7A1	Q8Y7A1	LISMO				339	E	E	0.293	0.018	0.088	0.893	0.506111111111
tr	Q8Y7A1	Q8Y7A1	LISMO				342	H	E	0.368	0.181	0.017	0.803	0.535222222222
tr	Q8Y7A1	Q8Y7A1	LISMO				343	K	E	0.527	0.257	0.016	0.727	0.535333333333
tr	Q8Y7A1	Q8Y7A1	LISMO				344	H	E	0.416	0.184	0.043	0.773	0.536222222222
tr	Q8Y7A1	Q8Y7A1	LISMO				349	E	E	0.527	0.053	0.043	0.903	0.507555555556
tr	Q8Y7A1	Q8Y7A1	LISMO				351	S	E	0.28	0.268	0.043	0.689	0.504555555556
tr	Q8Y7A1	Q8Y7A1	LISMO				362	Y	E	0.409	0.268	0.043	0.689	0.551555555556
tr	Q8Y7A1	Q8Y7A1	LISMO				363	K	E	0.478	0.268	0.043	0.689	0.585555555556
tr	Q8Y7A1	Q8Y7A1	LISMO				364	K	E	0.554	0.257	0.016	0.727	0.593777777778
tr	Q8Y7A1	Q8Y7A1	LISMO				365	P	E	0.386	0.257	0.016	0.727	0.601888888889
tr	Q8Y7A1	Q8Y7A1	LISMO				368	S	E	0.526	0.268	0.043	0.689	0.565777777778
tr	Q8Y7A1	Q8Y7A1	LISMO				369	K	E	0.333	0.113	0.087	0.800	0.555555555556
tr	Q8Y7A1	Q8Y7A1	LISMO				373	N	E	0.461	0.005	0.045	0.951	0.551
tr	Q8Y7A1	Q8Y7A1	LISMO				374	H	E	0.467	0.859	0.002	0.139	0.544222222222
tr	Q8Y7A1	Q8Y7A1	LISMO				375	K	E	0.676	0.923	0.002	0.076	0.542666666667
tr	Q8Y7A1	Q8Y7A1	LISMO				376	A	E	0.417	0.970	0.001	0.029	0.545444444444
tr	Q8Y7A1	Q8Y7A1	LISMO				378	Y	E	0.344	0.970	0.001	0.029	0.534222222222
tr	Q8Y7A1	Q8Y7A1	LISMO				379	D	E	0.594	0.970	0.001	0.029	0.53
tr	Q8Y7A1	Q8Y7A1	LISMO				386	E	E	0.71	0.938	0.007	0.055	0.512222222222
tr	Q8Y7A1	Q8Y7A1	LISMO				387	E	E	0.512	0.802	0.014	0.185	0.511444444444
tr	Q8Y7A1	Q8Y7A1	LISMO				389	D	E	0.737	0.018	0.019	0.964	0.514666666667
tr	Q8Y7A1	Q8Y7A1	LISMO				391	R	E	0.488	0.005	0.045	0.951	0.552777777778
tr	Q8Y7A1	Q8Y7A1	LISMO				393	S	E	0.692	0.018	0.019	0.964	0.57
tr	Q8Y7A1	Q8Y7A1	LISMO				394	S	E	0.391	0.016	0.005	0.979	0.564444444444
tr	Q8Y7A1	Q8Y7A1	LISMO				395	E	E	0.356	0.181	0.017	0.803	0.559444444444
tr	Q8Y7A1	Q8Y7A1	LISMO				396	Y	E	0.655	0.257	0.016	0.727	0.563444444444
tr	Q8Y7A1	Q8Y7A1	LISMO				397	V	E	0.365	0.257	0.016	0.727	0.573333333333
tr	Q8Y7A1	Q8Y7A1	LISMO				398	A	E	0.362	0.339	0.016	0.645	0.563222222222
tr	Q8Y7A1	Q8Y7A1	LISMO				400	K	E	0.408	0.353	0.048	0.598	0.560222222222
tr	Q8Y7A1	Q8Y7A1	LISMO				401	S	E	0.55	0.268	0.043	0.689	0.549777777778
tr	Q8Y7A1	Q8Y7A1	LISMO				404	G	E	0.316	0.116	0.016	0.868	0.541333333333
tr	Q8Y7A1	Q8Y7A1	LISMO				405	G	E	0.29	0.339	0.016	0.645	0.521555555556
tr	Q8Y7A1	Q8Y7A1	LISMO				482	I	E	0.513	0.024	0.655	0.322	0.508333333333
tr	Q8Y7A1	Q8Y7A1	LISMO				484	D	E	0.59	0.004	0.085	0.910	0.507
tr	Q8Y7A1	Q8Y7A1	LISMO				485	P	E	0.33	0.058	0.017	0.925	0.507333333333
tr	Q8Y7A1	Q8Y7A1	LISMO				486	K	E	0.748	0.058	0.017	0.925	0.503222222222
tr	Q8Y7A1	Q8Y7A1	LISMO				487	E	E	0.602	0.116	0.016	0.868	0.514777777778
tr	Q8Y7A1	Q8Y7A1	LISMO				489	T	E	0.325	0.116	0.016	0.868	0.517444444444
tr	Q8Y7A1	Q8Y7A1	LISMO				490	E	E	0.396	0.970	0.001	0.029	0.508333333333
tr	Q8Y7A1	Q8Y7A1	LISMO				500	S	E	0.42	0.058	0.017	0.925	0.514777777778
tr	Q8Y7A1	Q8Y7A1	LISMO				501	S	E	0.609	0.058	0.017	0.925	0.536222222222
tr	Q8Y7A1	Q8Y7A1	LISMO				502	K	E	0.31	0.181	0.017	0.803	0.579333333333
tr	Q8Y7A1	Q8Y7A1	LISMO				503	Q	E	0.653	0.181	0.017	0.803	0.596333333333
tr	Q8Y7A1	Q8Y7A1	LISMO				504	E	E	0.691	0.257	0.016	0.727	0.603
tr	Q8Y7A1	Q8Y7A1	LISMO				505	A	E	0.391	0.257	0.016	0.727	0.614111111111
tr	Q8Y7A1	Q8Y7A1	LISMO				506	E	E	0.41	0.181	0.017	0.803	0.616
tr	Q8Y7A1	Q8Y7A1	LISMO				507	M	E	0.37	0.181	0.017	0.803	0.619666666667
tr	Q8Y7A1	Q8Y7A1	LISMO				508	G	E	0.487	0.116	0.016	0.868	0.608888888889
tr	Q8Y7A1	Q8Y7A1	LISMO				509	E	E	0.638	0.116	0.016	0.868	0.598111111111
tr	Q8Y7A1	Q8Y7A1	LISMO				510	K	E	0.636	0.113	0.043	0.844	0.531888888889
7
tr	Q8Y436	Q8Y436	LISMO				26	S	E	0.541	0.058	0.017	0.925	0.540888888889
tr	Q8Y436	Q8Y436	LISMO				27	D	E	0.566	0.058	0.017	0.925	0.584888888889
tr	Q8Y436	Q8Y436	LISMO				28	D	E	0.537	0.113	0.043	0.844	0.631444444444
tr	Q8Y436	Q8Y436	LISMO				29	S	E	0.492	0.113	0.043	0.844	0.667555555556
tr	Q8Y436	Q8Y436	LISMO				30	S	E	0.497	0.113	0.043	0.844	0.692555555556
tr	Q8Y436	Q8Y436	LISMO				31	K	E	0.614	0.113	0.043	0.844	0.695
tr	Q8Y436	Q8Y436	LISMO				32	D	E	0.511	0.113	0.043	0.844	0.693
tr	Q8Y436	Q8Y436	LISMO				33	K	E	0.561	0.113	0.043	0.844	0.692666666667
tr	Q8Y436	Q8Y436	LISMO				34	K	E	0.642	0.113	0.043	0.844	0.685222222222
tr	Q8Y436	Q8Y436	LISMO				35	S	E	0.54	0.113	0.043	0.844	0.694222222222
tr	Q8Y436	Q8Y436	LISMO				36	T	E	0.537	0.191	0.086	0.723	0.688444444444
tr	Q8Y436	Q8Y436	LISMO				37	D	E	0.519	0.278	0.093	0.628	0.689888888889
tr	Q8Y436	Q8Y436	LISMO				38	T	E	0.461	0.278	0.093	0.628	0.687
tr	Q8Y436	Q8Y436	LISMO				39	K	E	0.451	0.386	0.097	0.517	0.683111111111
tr	Q8Y436	Q8Y436	LISMO				40	Q	E	0.436	0.386	0.097	0.517	0.697222222222
tr	Q8Y436	Q8Y436	LISMO				41	T	E	0.564	0.386	0.097	0.517	0.703
tr	Q8Y436	Q8Y436	LISMO				42	E	E	0.589	0.386	0.097	0.517	0.698777777778
tr	Q8Y436	Q8Y436	LISMO				43	T	E	0.425	0.307	0.165	0.527	0.701333333333
tr	Q8Y436	Q8Y436	LISMO	Q8Y436			44	K	E	0.496	0.307	0.165	0.527	0.687888888889
tr	Q8Y436	Q8Y436	LISMO				45	K	E	0.406	0.307	0.165	0.527	0.681444444444
tr	Q8Y436	Q8Y436	LISMO				46	T	E	0.585	0.307	0.165	0.527	0.673777777778
tr	Q8Y436	Q8Y436	LISMO				47	A	E	0.55	0.307	0.165	0.527	0.649666666667
tr	Q8Y436	Q8Y436	LISMO				48	K	E	0.43	0.199	0.152	0.649	0.633777777778
tr	Q8Y436	Q8Y436	LISMO				49	T	E	0.544	0.113	0.087	0.800	0.600222222222
tr	Q8Y436	Q8Y436	LISMO				50	D	E	0.723	0.056	0.142	0.802	0.580555555556
tr	Q8Y436	Q8Y436	LISMO				51	G	E	0.281	0.022	0.359	0.619	0.567222222222
tr	Q8Y436	Q8Y436	LISMO				52	T	E	0.54	0.022	0.359	0.619	0.545666666667
tr	Q8Y436	Q8Y436	LISMO				54	T	E	0.56	0.022	0.359	0.619	0.509111111111
tr	Q8Y436	Q8Y436	LISMO				63	K	E	0.551	0.022	0.359	0.619	0.518888888889
tr	Q8Y436	Q8Y436	LISMO				64	N	E	0.334	0.021	0.279	0.699	0.536444444444
tr	Q8Y436	Q8Y436	LISMO				66	D	E	0.461	0.018	0.141	0.840	0.554555555556
tr	Q8Y436	Q8Y436	LISMO				67	D	E	0.699	0.018	0.088	0.893	0.563333333333
tr	Q8Y436	Q8Y436	LISMO				68	K	E	0.561	0.005	0.045	0.951	0.547444444444
tr	Q8Y436	Q8Y436	LISMO				69	G	E	0.419	0.004	0.085	0.910	0.524888888889
tr	Q8Y436	Q8Y436	LISMO				89	D	E	0.285	0.001	0.959	0.040	0.503555555556
tr	Q8Y436	Q8Y436	LISMO				92	N	E	0.445	0.021	0.452	0.528	0.566777777778
tr	Q8Y436	Q8Y436	LISMO				93	K	E	0.553	0.020	0.205	0.775	0.587111111111
tr	Q8Y436	Q8Y436	LISMO				94	D	E	0.659	0.018	0.088	0.893	0.613777777778
tr	Q8Y436	Q8Y436	LISMO				95	G	E	0.485	0.018	0.047	0.935	0.623666666667
tr	Q8Y436	Q8Y436	LISMO				96	K	E	0.639	0.053	0.043	0.903	0.629444444444
tr	Q8Y436	Q8Y436	LISMO				97	L	E	0.333	0.056	0.142	0.802	0.627
tr	Q8Y436	Q8Y436	LISMO				98	K	E	0.383	0.056	0.142	0.802	0.623
tr	Q8Y436	Q8Y436	LISMO				99	S	E	0.345	0.118	0.150	0.732	0.620777777778
tr	Q8Y436	Q8Y436	LISMO				100	E	E	0.455	0.199	0.152	0.649	0.611777777778
tr	Q8Y436	Q8Y436	LISMO				101	D	E	0.391	0.278	0.093	0.628	0.608333333333
tr	Q8Y436	Q8Y436	LISMO				102	A	E	0.425	0.353	0.048	0.598	0.591555555556
tr	Q8Y436	Q8Y436	LISMO				103	D	E	0.42	0.455	0.046	0.498	0.580777777778
tr	Q8Y436	Q8Y436	LISMO				105	E	E	0.452	0.622	0.015	0.363	0.574
tr	Q8Y436	Q8Y436	LISMO				106	K	E	0.404	0.622	0.015	0.363	0.575555555556
tr	Q8Y436	Q8Y436	LISMO				107	A	E	0.343	0.622	0.015	0.363	0.582222222222
tr	Q8Y436	Q8Y436	LISMO				109	K	E	0.417	0.622	0.015	0.363	0.603666666667
tr	Q8Y436	Q8Y436	LISMO				110	D	E	0.442	0.622	0.015	0.363	0.608111111111
tr	Q8Y436	Q8Y436	LISMO				111	K	E	0.453	0.522	0.016	0.462	0.617333333333
tr	Q8Y436	Q8Y436	LISMO				112	V	E	0.402	0.353	0.048	0.598	0.616
tr	Q8Y436	Q8Y436	LISMO				113	G	E	0.48	0.184	0.043	0.773	0.622222222222
tr	Q8Y436	Q8Y436	LISMO				114	T	E	0.382	0.257	0.016	0.727	0.620555555556
tr	Q8Y436	Q8Y436	LISMO				115	G	E	0.362	0.257	0.016	0.727	0.596666666667
tr	Q8Y436	Q8Y436	LISMO				117	Q	E	0.397	0.923	0.002	0.076	0.563222222222
tr	Q8Y436	Q8Y436	LISMO				118	E	E	0.546	0.923	0.002	0.076	0.552888888889
tr	Q8Y436	Q8Y436	LISMO				121	K	E	0.495	0.923	0.002	0.076	0.507666666667
tr	Q8Y436	Q8Y436	LISMO				129	K	E	0.568	0.802	0.014	0.185	0.554666666667
tr	Q8Y436	Q8Y436	LISMO				130	N	E	0.482	0.522	0.016	0.462	0.550666666667
tr	Q8Y436	Q8Y436	LISMO				131	Q	E	0.351	0.116	0.016	0.868	0.555666666667
tr	Q8Y436	Q8Y436	LISMO				132	S	E	0.43	0.018	0.019	0.964	0.561777777778
tr	Q8Y436	Q8Y436	LISMO				134	A	E	0.526	0.018	0.047	0.935	0.551
tr	Q8Y436	Q8Y436	LISMO				135	S	E	0.462	0.018	0.088	0.893	0.513333333333
tr	Q8Y436	Q8Y436	LISMO				158	Q	E	0.557	0.923	0.002	0.076	0.512222222222
tr	Q8Y436	Q8Y436	LISMO				159	A	E	0.488	0.859	0.002	0.139	0.511777777778
tr	Q8Y436	Q8Y436	LISMO				161	Q	E	0.437	0.502	0.002	0.495	0.543333333333
tr	Q8Y436	Q8Y436	LISMO				162	K	E	0.574	0.406	0.004	0.591	0.580666666667
tr	Q8Y436	Q8Y436	LISMO				163	A	E	0.577	0.339	0.016	0.645	0.587666666667
tr	Q8Y436	Q8Y436	LISMO				164	D	E	0.408	0.184	0.043	0.773	0.613555555556
tr	Q8Y436	Q8Y436	LISMO				165	T	E	0.458	0.113	0.087	0.800	0.642333333333
tr	Q8Y436	Q8Y436	LISMO				166	T	E	0.553	0.113	0.087	0.800	0.636444444444
tr	Q8Y436	Q8Y436	LISMO				167	T	E	0.535	0.052	0.084	0.864	0.628777777778
tr	Q8Y436	Q8Y436	LISMO				168	I	E	0.431	0.056	0.142	0.802	0.631666666667
tr	Q8Y436	Q8Y436	LISMO				169	S	E	0.553	0.056	0.142	0.802	0.626444444444
tr	Q8Y436	Q8Y436	LISMO				170	I	E	0.448	0.052	0.084	0.864	0.625333333333
tr	Q8Y436	Q8Y436	LISMO				171	N	E	0.528	0.052	0.084	0.864	0.626333333333
tr	Q8Y436	Q8Y436	LISMO				172	N	E	0.589	0.052	0.084	0.864	0.603
tr	Q8Y436	Q8Y436	LISMO				173	L	E	0.72	0.018	0.141	0.840	0.591222222222
tr	Q8Y436	Q8Y436	LISMO				174	A	E	0.321	0.020	0.205	0.775	0.583777777778
tr	Q8Y436	Q8Y436	LISMO				175	K	E	0.625	0.021	0.279	0.699	0.579888888889
tr	Q8Y436	Q8Y436	LISMO				177	E	E	0.541	0.021	0.279	0.699	0.549444444444
tr	Q8Y436	Q8Y436	LISMO				178	D	E	0.488	0.004	0.138	0.858	0.535111111111
tr	Q8Y436	Q8Y436	LISMO				184	E	E	0.415	0.001	0.900	0.099	0.503888888889
tr	Q8Y436	Q8Y436	LISMO				186	Q	E	0.431	0.004	0.514	0.481	0.529666666667
tr	Q8Y436	Q8Y436	LISMO				187	N	E	0.359	0.004	0.336	0.660	0.534111111111
tr	Q8Y436	Q8Y436	LISMO				188	Y	E	0.362	0.004	0.263	0.733	0.557111111111
tr	Q8Y436	Q8Y436	LISMO				189	A	E	0.392	0.004	0.263	0.733	0.564666666667
tr	Q8Y436	Q8Y436	LISMO				190	H	E	0.457	0.004	0.197	0.799	0.556333333333
tr	Q8Y436	Q8Y436	LISMO				191	G	E	0.311	0.004	0.138	0.858	0.535333333333
tr	Q8Y436	Q8Y436	LISMO				211	N	E	0.32	0.001	0.900	0.099	0.506333333333
tr	Q8Y436	Q8Y436	LISMO				212	Y	E	0.371	0.018	0.846	0.136	0.515555555556
tr	Q8Y436	Q8Y436	LISMO				213	V	E	0.29	0.024	0.655	0.322	0.528888888889
tr	Q8Y436	Q8Y436	LISMO				214	D	E	0.384	0.022	0.359	0.619	0.548777777778
tr	Q8Y436	Q8Y436	LISMO				215	K	E	0.643	0.018	0.141	0.840	0.576
tr	Q8Y436	Q8Y436	LISMO				216	D	E	0.695	0.052	0.084	0.864	0.592
tr	Q8Y436	Q8Y436	LISMO				217	G	E	0.435	0.053	0.043	0.903	0.604222222222
tr	Q8Y436	Q8Y436	LISMO				218	K	E	0.604	0.053	0.043	0.903	0.607222222222
tr	Q8Y436	Q8Y436	LISMO				219	L	E	0.296	0.118	0.150	0.732	0.602111111111
tr	Q8Y436	Q8Y436	LISMO				220	K	E	0.419	0.118	0.150	0.732	0.593666666667
tr	Q8Y436	Q8Y436	LISMO				221	S	E	0.398	0.199	0.152	0.649	0.6
tr	Q8Y436	Q8Y436	LISMO				222	D	E	0.449	0.278	0.093	0.628	0.597444444444
tr	Q8Y436	Q8Y436	LISMO				223	D	E	0.462	0.353	0.048	0.598	0.593444444444
tr	Q8Y436	Q8Y436	LISMO				224	A	E	0.492	0.561	0.047	0.393	0.581444444444
tr	Q8Y436	Q8Y436	LISMO				225	D	E	0.561	0.622	0.015	0.363	0.569222222222
tr	Q8Y436	Q8Y436	LISMO				227	E	E	0.403	0.622	0.015	0.363	0.570333333333
tr	Q8Y436	Q8Y436	LISMO				228	K	E	0.459	0.660	0.049	0.291	0.573222222222
tr	Q8Y436	Q8Y436	LISMO				229	N	E	0.324	0.660	0.049	0.291	0.587333333333
tr	Q8Y436	Q8Y436	LISMO				231	K	E	0.496	0.522	0.016	0.462	0.604555555556
tr	Q8Y436	Q8Y436	LISMO				232	A	E	0.551	0.522	0.016	0.462	0.605555555556
tr	Q8Y436	Q8Y436	LISMO				233	K	E	0.416	0.430	0.016	0.555	0.609888888889
tr	Q8Y436	Q8Y436	LISMO				234	S	E	0.446	0.257	0.016	0.727	0.606555555556
tr	Q8Y436	Q8Y436	LISMO				235	G	E	0.518	0.181	0.017	0.803	0.617333333333
tr	Q8Y436	Q8Y436	LISMO				236	T	E	0.41	0.257	0.016	0.727	0.593888888889
tr	Q8Y436	Q8Y436	LISMO				237	G	E	0.409	0.184	0.043	0.773	0.572888888889
tr	Q8Y436	Q8Y436	LISMO				239	K	E	0.332	0.938	0.007	0.055	0.514555555556
tr	Q8Y436	Q8Y436	LISMO				251	E	E	0.633	0.802	0.014	0.185	0.541444444444
tr	Q8Y436	Q8Y436	LISMO				252	K	E	0.492	0.430	0.016	0.555	0.538222222222
tr	Q8Y436	Q8Y436	LISMO				253	Q	E	0.327	0.109	0.005	0.886	0.533333333333
tr	Q8Y436	Q8Y436	LISMO				254	D	E	0.4	0.018	0.019	0.964	0.530666666667
tr	Q8Y436	Q8Y436	LISMO				256	A	E	0.479	0.018	0.019	0.964	0.516111111111
tr	Q8Y436	Q8Y436	LISMO				284	N	E	0.724	0.321	0.003	0.675	0.502777777778
8
sp	P21171	P60	LISMO				20	A	E	0.347	0.184	0.043	0.773	0.535777777778
sp	P21171	P60	LISMO				22	P	E	0.437	0.113	0.087	0.800	0.566888888889
sp	P21171	P60	LISMO				23	T	E	0.441	0.052	0.084	0.864	0.557
sp	P21171	P60	LISMO				24	I	E	0.413	0.064	0.216	0.721	0.541222222222
sp	P21171	P60	LISMO				48	T	E	0.378	0.052	0.084	0.864	0.506888888889
sp	P21171	P60	LISMO				50	D	E	0.621	0.975	0.003	0.022	0.517333333333
sp	P21171	P60	LISMO				51	A	E	0.325	0.970	0.001	0.029	0.515888888889
sp	P21171	P60	LISMO				53	K	E	0.351	0.970	0.001	0.029	0.525222222222
sp	P21171	P60	LISMO				54	K	E	0.661	0.923	0.002	0.076	0.525444444444
sp	P21171	P60	LISMO				57	N	E	0.619	0.053	0.004	0.942	0.537555555556
sp	P21171	P60	LISMO	P21171			59	T	E	0.509	0.018	0.019	0.964	0.513
sp	P21171	P60	LISMO				60	T	E	0.536	0.018	0.019	0.964	0.514444444444
sp	P21171	P60	LISMO				61	D	E	0.609	0.018	0.088	0.893	0.515
sp	P21171	P60	LISMO				70	Q	E	0.371	0.018	0.846	0.136	0.518111111111
sp	P21171	P60	LISMO				72	N	E	0.409	0.022	0.552	0.426	0.574
sp	P21171	P60	LISMO				73	N	E	0.406	0.022	0.359	0.619	0.594222222222
sp	P21171	P60	LISMO				74	E	E	0.507	0.021	0.279	0.699	0.608888888889
sp	P21171	P60	LISMO				75	V	E	0.474	0.021	0.279	0.699	0.623777777778
sp	P21171	P60	LISMO				76	A	E	0.604	0.021	0.279	0.699	0.657222222222
sp	P21171	P60	LISMO				77	A	E	0.525	0.064	0.216	0.721	0.675666666667
sp	P21171	P60	LISMO				78	A	E	0.47	0.066	0.296	0.638	0.684333333333
sp	P21171	P60	LISMO				79	E	E	0.459	0.066	0.296	0.638	0.698
sp	P21171	P60	LISMO				80	K	E	0.483	0.066	0.296	0.638	0.700444444444
sp	P21171	P60	LISMO				81	T	E	0.421	0.064	0.216	0.721	0.685111111111
sp	P21171	P60	LISMO				82	E	E	0.591	0.066	0.296	0.638	0.677888888889
sp	P21171	P60	LISMO				83	K	E	0.382	0.066	0.296	0.638	0.669444444444
sp	P21171	P60	LISMO				84	S	E	0.457	0.066	0.296	0.638	0.662111111111
sp	P21171	P60	LISMO				85	V	E	0.548	0.064	0.216	0.721	0.651
sp	P21171	P60	LISMO				86	S	E	0.463	0.056	0.142	0.802	0.630555555556
sp	P21171	P60	LISMO				87	A	E	0.554	0.020	0.205	0.775	0.600777777778
sp	P21171	P60	LISMO				88	T	E	0.483	0.022	0.359	0.619	0.569666666667
sp	P21171	P60	LISMO				89	W	E	0.438	0.022	0.552	0.426	0.560444444444
sp	P21171	P60	LISMO				90	L	E	0.374	0.024	0.655	0.322	0.561333333333
sp	P21171	P60	LISMO				91	N	E	0.513	0.024	0.655	0.322	0.555888888889
sp	P21171	P60	LISMO				93	R	E	0.49	0.021	0.452	0.528	0.562555555556
sp	P21171	P60	LISMO				94	S	E	0.566	0.022	0.359	0.619	0.561444444444
sp	P21171	P60	LISMO				95	G	E	0.469	0.020	0.205	0.775	0.554444444444
sp	P21171	P60	LISMO				96	A	E	0.485	0.021	0.279	0.699	0.551777777778
sp	P21171	P60	LISMO				97	G	E	0.402	0.022	0.552	0.426	0.546333333333
sp	P21171	P60	LISMO				98	V	E	0.44	0.024	0.655	0.322	0.521555555556
sp	P21171	P60	LISMO				115	E	E	0.366	0.021	0.756	0.223	0.511666666667
sp	P21171	P60	LISMO				117	T	E	0.504	0.087	0.683	0.230	0.552111111111
sp	P21171	P60	LISMO				118	E	E	0.488	0.069	0.386	0.545	0.578444444444
sp	P21171	P60	LISMO				119	S	E	0.373	0.125	0.227	0.648	0.607111111111
sp	P21171	P60	LISMO				120	N	E	0.443	0.118	0.150	0.732	0.629
sp	P21171	P60	LISMO				121	G	E	0.498	0.191	0.086	0.723	0.634444444444
sp	P21171	P60	LISMO				123	H	E	0.329	0.278	0.093	0.628	0.629888888889
sp	P21171	P60	LISMO				124	K	E	0.501	0.278	0.093	0.628	0.639111111111
sp	P21171	P60	LISMO				126	T	E	0.382	0.278	0.093	0.628	0.643111111111
sp	P21171	P60	LISMO				127	Y	E	0.401	0.191	0.086	0.723	0.657666666667
sp	P21171	P60	LISMO				128	N	E	0.491	0.184	0.043	0.773	0.651111111111
sp	P21171	P60	LISMO				129	D	E	0.465	0.113	0.087	0.800	0.647888888889
sp	P21171	P60	LISMO				130	G	E	0.398	0.118	0.150	0.732	0.658666666667
sp	P21171	P60	LISMO				131	K	E	0.365	0.064	0.216	0.721	0.649555555556
sp	P21171	P60	LISMO				132	T	E	0.375	0.066	0.296	0.638	0.644
sp	P21171	P60	LISMO				134	F	E	0.348	0.021	0.452	0.528	0.611111111111
sp	P21171	P60	LISMO				135	V	E	0.368	0.022	0.552	0.426	0.610666666667
sp	P21171	P60	LISMO				136	N	E	0.401	0.022	0.552	0.426	0.598444444444
sp	P21171	P60	LISMO				137	G	E	0.352	0.024	0.655	0.322	0.599666666667
sp	P21171	P60	LISMO				138	K	E	0.413	0.024	0.655	0.322	0.605222222222
sp	P21171	P60	LISMO				139	Y	E	0.364	0.024	0.655	0.322	0.617777777778
sp	P21171	P60	LISMO				140	L	E	0.349	0.021	0.452	0.528	0.628555555556
sp	P21171	P60	LISMO				141	T	E	0.362	0.069	0.386	0.545	0.640444444444
sp	P21171	P60	LISMO				142	D	E	0.41	0.066	0.296	0.638	0.659
sp	P21171	P60	LISMO				143	K	E	0.479	0.064	0.216	0.721	0.653777777778
sp	P21171	P60	LISMO				144	A	E	0.439	0.064	0.216	0.721	0.646666666667
sp	P21171	P60	LISMO				145	V	E	0.529	0.064	0.216	0.721	0.648444444444
sp	P21171	P60	LISMO				146	S	E	0.52	0.066	0.296	0.638	0.654555555556
sp	P21171	P60	LISMO				147	T	E	0.459	0.066	0.296	0.638	0.642
sp	P21171	P60	LISMO				148	P	E	0.401	0.021	0.279	0.699	0.616111111111
sp	P21171	P60	LISMO				149	V	E	0.333	0.021	0.279	0.699	0.606888888889
sp	P21171	P60	LISMO				150	A	E	0.416	0.021	0.279	0.699	0.592333333333
sp	P21171	P60	LISMO				151	P	E	0.531	0.020	0.205	0.775	0.575555555556
sp	P21171	P60	LISMO				152	T	E	0.435	0.018	0.141	0.840	0.589666666667
sp	P21171	P60	LISMO				153	Q	E	0.45	0.022	0.359	0.619	0.608111111111
sp	P21171	P60	LISMO				154	E	E	0.568	0.022	0.552	0.426	0.607
sp	P21171	P60	LISMO				155	V	E	0.316	0.022	0.552	0.426	0.612222222222
sp	P21171	P60	LISMO				156	K	E	0.482	0.022	0.552	0.426	0.630666666667
sp	P21171	P60	LISMO				157	K	E	0.498	0.021	0.452	0.528	0.659333333333
sp	P21171	P60	LISMO				158	E	E	0.381	0.021	0.452	0.528	0.687444444444
sp	P21171	P60	LISMO				159	T	E	0.431	0.021	0.452	0.528	0.718333333333
sp	P21171	P60	LISMO				160	T	E	0.483	0.022	0.359	0.619	0.738555555556
sp	P21171	P60	LISMO				161	T	E	0.407	0.069	0.386	0.545	0.745333333333
sp	P21171	P60	LISMO				162	Q	E	0.476	0.064	0.216	0.721	0.746444444444
sp	P21171	P60	LISMO				163	Q	E	0.45	0.064	0.216	0.721	0.738
sp	P21171	P60	LISMO				164	A	E	0.379	0.125	0.227	0.648	0.719888888889
sp	P21171	P60	LISMO				165	A	E	0.437	0.125	0.227	0.648	0.708666666667
sp	P21171	P60	LISMO				166	P	E	0.417	0.135	0.317	0.548	0.693111111111
sp	P21171	P60	LISMO				167	A	E	0.328	0.135	0.317	0.548	0.676111111111
sp	P21171	P60	LISMO				168	A	E	0.526	0.135	0.317	0.548	0.660333333333
sp	P21171	P60	LISMO				169	E	E	0.46	0.135	0.317	0.548	0.664888888889
sp	P21171	P60	LISMO				170	T	E	0.418	0.066	0.296	0.638	0.660555555556
sp	P21171	P60	LISMO				171	K	E	0.499	0.064	0.216	0.721	0.671444444444
sp	P21171	P60	LISMO				172	T	E	0.376	0.125	0.227	0.648	0.696888888889
sp	P21171	P60	LISMO				173	E	E	0.545	0.125	0.227	0.648	0.714222222222
sp	P21171	P60	LISMO				174	V	E	0.381	0.216	0.235	0.548	0.721222222222
sp	P21171	P60	LISMO				175	K	E	0.417	0.216	0.235	0.548	0.739333333333
sp	P21171	P60	LISMO				176	Q	E	0.514	0.321	0.252	0.427	0.735888888889
sp	P21171	P60	LISMO				177	T	E	0.369	0.307	0.165	0.527	0.731555555556
sp	P21171	P60	LISMO				178	T	E	0.485	0.278	0.093	0.628	0.72
sp	P21171	P60	LISMO				179	Q	E	0.444	0.278	0.093	0.628	0.716555555556
sp	P21171	P60	LISMO				180	A	E	0.446	0.199	0.152	0.649	0.684444444444
sp	P21171	P60	LISMO				181	T	E	0.471	0.199	0.152	0.649	0.673444444444
sp	P21171	P60	LISMO				182	T	E	0.499	0.118	0.150	0.732	0.673666666667
sp	P21171	P60	LISMO				183	P	E	0.474	0.113	0.087	0.800	0.665
sp	P21171	P60	LISMO				184	A	E	0.429	0.113	0.087	0.800	0.655333333333
sp	P21171	P60	LISMO				185	P	E	0.526	0.199	0.152	0.649	0.665222222222
sp	P21171	P60	LISMO				186	K	E	0.455	0.199	0.152	0.649	0.661888888889
sp	P21171	P60	LISMO				187	V	E	0.443	0.199	0.152	0.649	0.670222222222
sp	P21171	P60	LISMO				188	A	E	0.399	0.199	0.152	0.649	0.673333333333
sp	P21171	P60	LISMO				189	E	E	0.554	0.118	0.150	0.732	0.691
sp	P21171	P60	LISMO				190	T	E	0.481	0.125	0.227	0.648	0.694222222222
sp	P21171	P60	LISMO				191	K	E	0.458	0.135	0.317	0.548	0.693666666667
sp	P21171	P60	LISMO				192	E	E	0.513	0.066	0.296	0.638	0.703444444444
sp	P21171	P60	LISMO				193	T	E	0.384	0.066	0.296	0.638	0.701111111111
sp	P21171	P60	LISMO				194	P	E	0.38	0.066	0.296	0.638	0.693333333333
sp	P21171	P60	LISMO				195	V	E	0.413	0.069	0.386	0.545	0.696222222222
sp	P21171	P60	LISMO				196	V	E	0.402	0.021	0.452	0.528	0.670333333333
sp	P21171	P60	LISMO				197	D	E	0.56	0.022	0.359	0.619	0.651222222222
sp	P21171	P60	LISMO				198	Q	E	0.519	0.022	0.359	0.619	0.623111111111
sp	P21171	P60	LISMO				199	N	E	0.528	0.022	0.359	0.619	0.597333333333
sp	P21171	P60	LISMO				200	A	E	0.442	0.004	0.514	0.481	0.559555555556
sp	P21171	P60	LISMO				201	T	E	0.478	0.003	0.718	0.279	0.518444444444
sp	P21171	P60	LISMO				202	T	E	0.357	0.001	0.900	0.099	0.503222222222
sp	P21171	P60	LISMO				216	V	E	0.462	0.502	0.102	0.396	0.552888888889
sp	P21171	P60	LISMO				217	K	E	0.456	0.386	0.097	0.517	0.566111111111
sp	P21171	P60	LISMO				218	Y	E	0.331	0.278	0.093	0.628	0.573888888889
sp	P21171	P60	LISMO				219	G	E	0.638	0.113	0.087	0.800	0.599666666667
sp	P21171	P60	LISMO				221	S	E	0.378	0.199	0.152	0.649	0.599
sp	P21171	P60	LISMO				223	Q	E	0.442	0.870	0.077	0.053	0.573222222222
sp	P21171	P60	LISMO				224	D	E	0.351	0.911	0.033	0.057	0.558666666667
sp	P21171	P60	LISMO				227	S	E	0.559	0.831	0.044	0.125	0.573666666667
sp	P21171	P60	LISMO				230	N	E	0.596	0.053	0.043	0.903	0.607
sp	P21171	P60	LISMO				231	L	E	0.325	0.053	0.043	0.903	0.614333333333
sp	P21171	P60	LISMO				232	S	E	0.487	0.056	0.142	0.802	0.625333333333
sp	P21171	P60	LISMO				233	S	E	0.408	0.056	0.142	0.802	0.641666666667
sp	P21171	P60	LISMO				234	S	E	0.588	0.118	0.150	0.732	0.644555555556
sp	P21171	P60	LISMO				235	S	E	0.419	0.125	0.227	0.648	0.638111111111
sp	P21171	P60	LISMO				237	Y	E	0.359	0.135	0.317	0.548	0.617666666667
sp	P21171	P60	LISMO				238	V	E	0.506	0.125	0.227	0.648	0.611555555556
sp	P21171	P60	LISMO				239	G	E	0.423	0.056	0.142	0.802	0.597777777778
sp	P21171	P60	LISMO				240	Q	E	0.409	0.066	0.296	0.638	0.584666666667
sp	P21171	P60	LISMO				241	K	E	0.417	0.079	0.592	0.329	0.585888888889
sp	P21171	P60	LISMO				242	L	E	0.393	0.074	0.484	0.442	0.573777777778
sp	P21171	P60	LISMO				243	A	E	0.343	0.069	0.386	0.545	0.570444444444
sp	P21171	P60	LISMO				244	I	E	0.362	0.074	0.484	0.442	0.566777777778
sp	P21171	P60	LISMO				245	K	E	0.374	0.079	0.592	0.329	0.572888888889
sp	P21171	P60	LISMO				246	Q	E	0.305	0.079	0.592	0.329	0.582111111111
sp	P21171	P60	LISMO				247	T	E	0.382	0.074	0.484	0.442	0.589555555556
sp	P21171	P60	LISMO				248	A	E	0.35	0.069	0.386	0.545	0.611666666667
sp	P21171	P60	LISMO				249	N	E	0.474	0.069	0.386	0.545	0.622111111111
sp	P21171	P60	LISMO				250	T	E	0.373	0.069	0.386	0.545	0.627666666667
sp	P21171	P60	LISMO				251	A	E	0.468	0.069	0.386	0.545	0.630888888889
sp	P21171	P60	LISMO				252	T	E	0.385	0.069	0.386	0.545	0.638555555556
sp	P21171	P60	LISMO				253	P	E	0.501	0.066	0.296	0.638	0.655111111111
sp	P21171	P60	LISMO				254	K	E	0.341	0.066	0.296	0.638	0.660333333333
sp	P21171	P60	LISMO				255	A	E	0.537	0.066	0.296	0.638	0.668
sp	P21171	P60	LISMO				256	E	E	0.422	0.066	0.296	0.638	0.678777777778
sp	P21171	P60	LISMO				257	V	E	0.454	0.135	0.317	0.548	0.68
sp	P21171	P60	LISMO				258	K	E	0.379	0.066	0.296	0.638	0.690444444444
sp	P21171	P60	LISMO				259	T	E	0.44	0.066	0.296	0.638	0.695777777778
sp	P21171	P60	LISMO				260	E	E	0.398	0.066	0.296	0.638	0.701555555556
sp	P21171	P60	LISMO				261	A	E	0.448	0.125	0.227	0.648	0.703555555556
sp	P21171	P60	LISMO				262	P	E	0.501	0.125	0.227	0.648	0.704444444444
sp	P21171	P60	LISMO				263	A	E	0.4	0.125	0.227	0.648	0.693888888889
sp	P21171	P60	LISMO				264	A	E	0.458	0.125	0.227	0.648	0.676444444444
sp	P21171	P60	LISMO				265	E	E	0.515	0.125	0.227	0.648	0.655444444444
sp	P21171	P60	LISMO				266	K	E	0.507	0.135	0.317	0.548	0.640444444444
sp	P21171	P60	LISMO				267	Q	E	0.359	0.069	0.386	0.545	0.611333333333
sp	P21171	P60	LISMO				268	A	E	0.431	0.074	0.484	0.442	0.587555555556
sp	P21171	P60	LISMO				269	A	E	0.357	0.074	0.484	0.442	0.577555555556
sp	P21171	P60	LISMO				270	P	E	0.385	0.074	0.484	0.442	0.585666666667
sp	P21171	P60	LISMO				271	V	E	0.35	0.074	0.484	0.442	0.579333333333
sp	P21171	P60	LISMO				272	V	E	0.322	0.074	0.484	0.442	0.582666666667
sp	P21171	P60	LISMO				273	K	E	0.494	0.074	0.484	0.442	0.604777777778
sp	P21171	P60	LISMO				274	E	E	0.433	0.148	0.418	0.435	0.623111111111
sp	P21171	P60	LISMO				275	N	E	0.344	0.135	0.317	0.548	0.636555555556
sp	P21171	P60	LISMO				276	T	E	0.309	0.125	0.227	0.648	0.666555555556
sp	P21171	P60	LISMO				277	N	E	0.32	0.216	0.235	0.548	0.692
sp	P21171	P60	LISMO				278	T	E	0.371	0.216	0.235	0.548	0.699444444444
sp	P21171	P60	LISMO				279	N	E	0.312	0.216	0.235	0.548	0.687555555556
sp	P21171	P60	LISMO				280	T	E	0.375	0.307	0.165	0.527	0.687777777778
sp	P21171	P60	LISMO				281	A	E	0.37	0.307	0.165	0.527	0.694222222222
sp	P21171	P60	LISMO				282	T	E	0.455	0.199	0.152	0.649	0.700777777778
sp	P21171	P60	LISMO				283	T	E	0.387	0.199	0.152	0.649	0.701
sp	P21171	P60	LISMO				284	E	E	0.336	0.216	0.235	0.548	0.708777777778
sp	P21171	P60	LISMO				285	K	E	0.329	0.216	0.235	0.548	0.709222222222
sp	P21171	P60	LISMO				286	K	E	0.377	0.231	0.330	0.439	0.714666666667
sp	P21171	P60	LISMO				287	E	E	0.345	0.231	0.330	0.439	0.731
sp	P21171	P60	LISMO				288	T	E	0.314	0.231	0.330	0.439	0.745111111111
sp	P21171	P60	LISMO				289	A	E	0.321	0.231	0.330	0.439	0.747111111111
sp	P21171	P60	LISMO				290	T	E	0.315	0.216	0.235	0.548	0.752555555556
sp	P21171	P60	LISMO				291	Q	E	0.354	0.199	0.152	0.649	0.737
sp	P21171	P60	LISMO				292	Q	E	0.338	0.199	0.152	0.649	0.734333333333
sp	P21171	P60	LISMO				293	Q	E	0.317	0.216	0.235	0.548	0.733111111111
sp	P21171	P60	LISMO				294	T	E	0.396	0.307	0.165	0.527	0.720222222222
sp	P21171	P60	LISMO				295	A	E	0.348	0.307	0.165	0.527	0.704333333333
sp	P21171	P60	LISMO				296	P	E	0.449	0.278	0.093	0.628	0.691
sp	P21171	P60	LISMO				297	K	E	0.322	0.278	0.093	0.628	0.684888888889
sp	P21171	P60	LISMO				298	A	E	0.415	0.278	0.093	0.628	0.670444444444
sp	P21171	P60	LISMO				299	P	E	0.364	0.307	0.165	0.527	0.656777777778
sp	P21171	P60	LISMO				300	T	E	0.397	0.307	0.165	0.527	0.670333333333
sp	P21171	P60	LISMO				301	E	E	0.421	0.216	0.235	0.548	0.663555555556
sp	P21171	P60	LISMO				302	A	E	0.272	0.216	0.235	0.548	0.640888888889
sp	P21171	P60	LISMO				303	A	E	0.407	0.135	0.317	0.548	0.650111111111
sp	P21171	P60	LISMO				304	K	E	0.371	0.135	0.317	0.548	0.653777777778
sp	P21171	P60	LISMO				305	P	E	0.379	0.135	0.317	0.548	0.652444444444
sp	P21171	P60	LISMO				306	A	E	0.288	0.135	0.317	0.548	0.640111111111
sp	P21171	P60	LISMO				307	P	E	0.395	0.231	0.330	0.439	0.651777777778
sp	P21171	P60	LISMO				308	A	E	0.383	0.135	0.317	0.548	0.657555555556
sp	P21171	P60	LISMO				309	P	E	0.461	0.135	0.317	0.548	0.647
sp	P21171	P60	LISMO				310	S	E	0.382	0.125	0.227	0.648	0.661444444444
sp	P21171	P60	LISMO				311	T	E	0.475	0.125	0.227	0.648	0.679666666667
sp	P21171	P60	LISMO				312	N	E	0.416	0.125	0.227	0.648	0.684
sp	P21171	P60	LISMO				313	T	E	0.37	0.125	0.227	0.648	0.703333333333
sp	P21171	P60	LISMO				314	N	E	0.404	0.125	0.227	0.648	0.712111111111
sp	P21171	P60	LISMO				315	A	E	0.338	0.135	0.317	0.548	0.729222222222
sp	P21171	P60	LISMO				316	N	E	0.391	0.135	0.317	0.548	0.738333333333
sp	P21171	P60	LISMO				317	K	E	0.44	0.148	0.418	0.435	0.742888888889
sp	P21171	P60	LISMO				318	T	E	0.425	0.148	0.418	0.435	0.749222222222
sp	P21171	P60	LISMO				319	N	E	0.383	0.148	0.418	0.435	0.746111111111
sp	P21171	P60	LISMO				320	T	E	0.396	0.135	0.317	0.548	0.749888888889
sp	P21171	P60	LISMO				321	N	E	0.369	0.135	0.317	0.548	0.75
sp	P21171	P60	LISMO				322	T	E	0.402	0.135	0.317	0.548	0.744555555556
sp	P21171	P60	LISMO				323	N	E	0.386	0.231	0.330	0.439	0.751666666667
sp	P21171	P60	LISMO				324	T	E	0.383	0.216	0.235	0.548	0.751888888889
sp	P21171	P60	LISMO				325	N	E	0.396	0.199	0.152	0.649	0.754888888889
sp	P21171	P60	LISMO				326	T	E	0.358	0.199	0.152	0.649	0.758777777778
sp	P21171	P60	LISMO				327	N	E	0.409	0.216	0.235	0.548	0.758666666667
sp	P21171	P60	LISMO				328	T	E	0.383	0.231	0.330	0.439	0.761333333333
sp	P21171	P60	LISMO				329	N	E	0.382	0.135	0.317	0.548	0.760666666667
sp	P21171	P60	LISMO				330	N	E	0.375	0.135	0.317	0.548	0.761
sp	P21171	P60	LISMO				331	T	E	0.369	0.135	0.317	0.548	0.764
sp	P21171	P60	LISMO				332	N	E	0.369	0.125	0.227	0.648	0.760222222222
sp	P21171	P60	LISMO				333	T	E	0.359	0.125	0.227	0.648	0.755222222222
sp	P21171	P60	LISMO				334	N	E	0.428	0.125	0.227	0.648	0.762
sp	P21171	P60	LISMO				335	T	E	0.439	0.148	0.418	0.435	0.753777777778
sp	P21171	P60	LISMO				336	P	E	0.374	0.069	0.386	0.545	0.753444444444
sp	P21171	P60	LISMO				337	S	E	0.366	0.069	0.386	0.545	0.754888888889
sp	P21171	P60	LISMO				338	K	E	0.385	0.069	0.386	0.545	0.761
sp	P21171	P60	LISMO				339	N	E	0.353	0.069	0.386	0.545	0.767888888889
sp	P21171	P60	LISMO				340	T	E	0.428	0.066	0.296	0.638	0.767444444444
sp	P21171	P60	LISMO				341	N	E	0.358	0.066	0.296	0.638	0.769777777778
sp	P21171	P60	LISMO				342	T	E	0.426	0.064	0.216	0.721	0.778888888889
sp	P21171	P60	LISMO				343	N	E	0.494	0.118	0.150	0.732	0.771333333333
sp	P21171	P60	LISMO				344	S	E	0.42	0.113	0.087	0.800	0.778333333333
sp	P21171	P60	LISMO				345	N	E	0.424	0.118	0.150	0.732	0.780888888889
sp	P21171	P60	LISMO				346	T	E	0.397	0.118	0.150	0.732	0.783111111111
sp	P21171	P60	LISMO				347	N	E	0.4	0.118	0.150	0.732	0.783555555556
sp	P21171	P60	LISMO				348	T	E	0.41	0.118	0.150	0.732	0.778888888889
sp	P21171	P60	LISMO				349	N	E	0.38	0.118	0.150	0.732	0.776555555556
sp	P21171	P60	LISMO				350	T	E	0.4	0.118	0.150	0.732	0.777111111111
sp	P21171	P60	LISMO				351	N	E	0.428	0.125	0.227	0.648	0.775555555556
sp	P21171	P60	LISMO				352	S	E	0.405	0.066	0.296	0.638	0.776
sp	P21171	P60	LISMO				353	N	E	0.36	0.064	0.216	0.721	0.778111111111
sp	P21171	P60	LISMO				354	T	E	0.332	0.064	0.216	0.721	0.787222222222
sp	P21171	P60	LISMO				355	N	E	0.366	0.066	0.296	0.638	0.782666666667
sp	P21171	P60	LISMO				356	A	E	0.406	0.069	0.386	0.545	0.777333333333
sp	P21171	P60	LISMO				357	N	E	0.417	0.066	0.296	0.638	0.774888888889
sp	P21171	P60	LISMO				358	Q	E	0.44	0.066	0.296	0.638	0.778555555556
sp	P21171	P60	LISMO				359	G	E	0.385	0.064	0.216	0.721	0.775333333333
sp	P21171	P60	LISMO				360	S	E	0.391	0.056	0.142	0.802	0.776666666667
sp	P21171	P60	LISMO				361	S	E	0.34	0.064	0.216	0.721	0.771111111111
sp	P21171	P60	LISMO				362	N	E	0.377	0.064	0.216	0.721	0.763333333333
sp	P21171	P60	LISMO				363	N	E	0.368	0.056	0.142	0.802	0.740888888889
sp	P21171	P60	LISMO				364	N	E	0.48	0.113	0.087	0.800	0.717555555556
sp	P21171	P60	LISMO				365	S	E	0.324	0.184	0.043	0.773	0.687333333333
sp	P21171	P60	LISMO				366	N	E	0.479	0.339	0.016	0.645	0.652555555556
sp	P21171	P60	LISMO				367	S	E	0.43	0.522	0.016	0.462	0.616888888889
sp	P21171	P60	LISMO				378	K	E	0.511	0.782	0.003	0.215	0.512555555556
sp	P21171	P60	LISMO				381	G	E	0.718	0.018	0.047	0.935	0.546666666667
sp	P21171	P60	LISMO				383	A	E	0.441	0.022	0.359	0.619	0.547555555556
sp	P21171	P60	LISMO				387	G	E	0.458	0.018	0.047	0.935	0.559111111111
sp	P21171	P60	LISMO				389	N	E	0.389	0.018	0.019	0.964	0.555333333333
sp	P21171	P60	LISMO				390	G	E	0.361	0.018	0.019	0.964	0.550111111111
sp	P21171	P60	LISMO				391	P	E	0.365	0.018	0.019	0.964	0.542444444444
sp	P21171	P60	LISMO				392	T	E	0.334	0.005	0.015	0.979	0.513
sp	P21171	P60	LISMO				410	S	E	0.439	0.018	0.141	0.840	0.522222222222
sp	P21171	P60	LISMO				420	A	E	0.583	0.859	0.002	0.139	0.524555555556
sp	P21171	P60	LISMO				421	S	E	0.376	0.600	0.003	0.397	0.511333333333
sp	P21171	P60	LISMO				423	T	E	0.53	0.113	0.043	0.844	0.550333333333
sp	P21171	P60	LISMO				424	R	E	0.593	0.056	0.142	0.802	0.558777777778
sp	P21171	P60	LISMO				426	S	E	0.424	0.053	0.043	0.903	0.569888888889
sp	P21171	P60	LISMO				427	E	E	0.476	0.116	0.016	0.868	0.576111111111
sp	P21171	P60	LISMO				428	S	E	0.722	0.058	0.017	0.925	0.554888888889
sp	P21171	P60	LISMO				429	Q	E	0.569	0.058	0.017	0.925	0.532333333333
sp	P21171	P60	LISMO				431	K	E	0.362	0.018	0.047	0.935	0.503222222222
sp	P21171	P60	LISMO				465	K	E	0.377	0.001	0.959	0.040	0.531111111111
sp	P21171	P60	LISMO				468	N	E	0.457	0.003	0.718	0.279	0.545555555556
sp	P21171	P60	LISMO				470	H	E	0.575	0.020	0.205	0.775	0.547666666667
sp	P21171	P60	LISMO				471	G	E	0.534	0.018	0.088	0.893	0.546555555556
sp	P21171	P60	LISMO				472	S	E	0.627	0.053	0.043	0.903	0.558
sp	P21171	P60	LISMO				473	G	E	0.355	0.113	0.043	0.844	0.549
sp	P21171	P60	LISMO				475	G	E	0.382	0.056	0.142	0.802	0.508666666667
9
tr	Q8Y3Y8	Q8Y3Y8	LISMO				6	K	E	0.561	0.923	0.002	0.076	0.544555555556
tr	Q8Y3Y8	Q8Y3Y8	LISMO				7	E	E	0.338	0.970	0.001	0.029	0.528111111111
tr	Q8Y3Y8	Q8Y3Y8	LISMO				18	K	E	0.48	0.694	0.003	0.303	0.559777777778
tr	Q8Y3Y8	Q8Y3Y8	LISMO				19	N	E	0.374	0.406	0.004	0.591	0.576444444444
tr	Q8Y3Y8	Q8Y3Y8	LISMO				21	K	E	0.331	0.246	0.004	0.750	0.609555555556
tr	Q8Y3Y8	Q8Y3Y8	LISMO				22	S	E	0.586	0.257	0.016	0.727	0.625777777778
tr	Q8Y3Y8	Q8Y3Y8	LISMO				23	K	E	0.356	0.181	0.017	0.803	0.616777777778
tr	Q8Y3Y8	Q8Y3Y8	LISMO				24	K	E	0.419	0.116	0.016	0.868	0.619111111111
tr	Q8Y3Y8	Q8Y3Y8	LISMO				26	K	E	0.521	0.184	0.043	0.773	0.615666666667
tr	Q8Y3Y8	Q8Y3Y8	LISMO	Q8Y3Y8			27	T	E	0.522	0.113	0.043	0.844	0.616333333333
tr	Q8Y3Y8	Q8Y3Y8	LISMO				28	G	E	0.392	0.113	0.043	0.844	0.606333333333
tr	Q8Y3Y8	Q8Y3Y8	LISMO				31	I	E	0.396	0.184	0.043	0.773	0.550555555556
tr	Q8Y3Y8	Q8Y3Y8	LISMO				32	A	E	0.463	0.522	0.016	0.462	0.548
tr	Q8Y3Y8	Q8Y3Y8	LISMO				33	G	E	0.472	0.600	0.003	0.397	0.532
tr	Q8Y3Y8	Q8Y3Y8	LISMO				47	E	E	0.377	0.751	0.050	0.199	0.517444444444
tr	Q8Y3Y8	Q8Y3Y8	LISMO				48	V	E	0.348	0.779	0.101	0.120	0.531888888889
tr	Q8Y3Y8	Q8Y3Y8	LISMO				49	I	E	0.345	0.779	0.101	0.120	0.547111111111
tr	Q8Y3Y8	Q8Y3Y8	LISMO				51	S	E	0.35	0.455	0.046	0.498	0.587666666667
tr	Q8Y3Y8	Q8Y3Y8	LISMO				52	A	E	0.544	0.268	0.043	0.689	0.598
tr	Q8Y3Y8	Q8Y3Y8	LISMO				53	D	E	0.499	0.181	0.017	0.803	0.608777777778
tr	Q8Y3Y8	Q8Y3Y8	LISMO				54	E	E	0.535	0.184	0.043	0.773	0.614555555556
tr	Q8Y3Y8	Q8Y3Y8	LISMO				55	T	E	0.511	0.113	0.087	0.800	0.624222222222
tr	Q8Y3Y8	Q8Y3Y8	LISMO				57	P	E	0.322	0.184	0.043	0.773	0.613333333333
tr	Q8Y3Y8	Q8Y3Y8	LISMO				59	D	E	0.461	0.522	0.016	0.462	0.588555555556
tr	Q8Y3Y8	Q8Y3Y8	LISMO				60	E	E	0.38	0.622	0.015	0.363	0.580666666667
tr	Q8Y3Y8	Q8Y3Y8	LISMO				62	S	E	0.443	0.717	0.014	0.269	0.560555555556
tr	Q8Y3Y8	Q8Y3Y8	LISMO				63	K	E	0.529	0.717	0.014	0.269	0.560666666667
tr	Q8Y3Y8	Q8Y3Y8	LISMO				64	S	E	0.359	0.717	0.014	0.269	0.561777777778
tr	Q8Y3Y8	Q8Y3Y8	LISMO				66	E	E	0.574	0.406	0.004	0.591	0.578777777778
tr	Q8Y3Y8	Q8Y3Y8	LISMO				67	A	E	0.598	0.176	0.004	0.820	0.587333333333
tr	Q8Y3Y8	Q8Y3Y8	LISMO				68	N	E	0.365	0.116	0.016	0.868	0.596333333333
tr	Q8Y3Y8	Q8Y3Y8	LISMO				69	T	E	0.559	0.058	0.017	0.925	0.598333333333
tr	Q8Y3Y8	Q8Y3Y8	LISMO				70	T	E	0.542	0.430	0.016	0.555	0.614444444444
tr	Q8Y3Y8	Q8Y3Y8	LISMO				71	K	E	0.587	0.622	0.015	0.363	0.605777777778
tr	Q8Y3Y8	Q8Y3Y8	LISMO				72	E	E	0.421	0.782	0.003	0.215	0.600666666667
tr	Q8Y3Y8	Q8Y3Y8	LISMO				74	S	E	0.54	0.859	0.002	0.139	0.579888888889
tr	Q8Y3Y8	Q8Y3Y8	LISMO				75	A	E	0.43	0.802	0.014	0.185	0.573666666667
tr	Q8Y3Y8	Q8Y3Y8	LISMO				76	T	E	0.348	0.802	0.014	0.185	0.575111111111
tr	Q8Y3Y8	Q8Y3Y8	LISMO				77	A	E	0.377	0.717	0.014	0.269	0.568222222222
tr	Q8Y3Y8	Q8Y3Y8	LISMO				78	T	E	0.553	0.522	0.016	0.462	0.582333333333
tr	Q8Y3Y8	Q8Y3Y8	LISMO				79	P	E	0.444	0.339	0.016	0.645	0.589
tr	Q8Y3Y8	Q8Y3Y8	LISMO				80	E	E	0.613	0.181	0.017	0.803	0.603
tr	Q8Y3Y8	Q8Y3Y8	LISMO				81	N	E	0.494	0.116	0.016	0.868	0.616555555556
tr	Q8Y3Y8	Q8Y3Y8	LISMO				82	T	E	0.516	0.113	0.043	0.844	0.624
tr	Q8Y3Y8	Q8Y3Y8	LISMO				83	A	E	0.624	0.184	0.043	0.773	0.644333333333
tr	Q8Y3Y8	Q8Y3Y8	LISMO				84	K	E	0.458	0.184	0.043	0.773	0.653111111111
tr	Q8Y3Y8	Q8Y3Y8	LISMO				85	Q	E	0.422	0.268	0.043	0.689	0.651333333333
tr	Q8Y3Y8	Q8Y3Y8	LISMO				86	T	E	0.549	0.386	0.097	0.517	0.660222222222
tr	Q8Y3Y8	Q8Y3Y8	LISMO				87	V	E	0.471	0.428	0.171	0.402	0.653111111111
tr	Q8Y3Y8	Q8Y3Y8	LISMO				88	G	E	0.445	0.307	0.165	0.527	0.655555555556
tr	Q8Y3Y8	Q8Y3Y8	LISMO				89	P	E	0.443	0.278	0.093	0.628	0.660111111111
tr	Q8Y3Y8	Q8Y3Y8	LISMO				90	Q	E	0.441	0.278	0.093	0.628	0.660111111111
tr	Q8Y3Y8	Q8Y3Y8	LISMO				91	Q	E	0.372	0.278	0.093	0.628	0.669777777778
tr	Q8Y3Y8	Q8Y3Y8	LISMO				92	T	E	0.572	0.268	0.043	0.689	0.676888888889
tr	Q8Y3Y8	Q8Y3Y8	LISMO				93	E	E	0.584	0.268	0.043	0.689	0.683
tr	Q8Y3Y8	Q8Y3Y8	LISMO				94	T	E	0.393	0.353	0.048	0.598	0.689222222222
tr	Q8Y3Y8	Q8Y3Y8	LISMO				95	K	E	0.381	0.353	0.048	0.598	0.696111111111
tr	Q8Y3Y8	Q8Y3Y8	LISMO				96	E	E	0.56	0.353	0.048	0.598	0.697444444444
tr	Q8Y3Y8	Q8Y3Y8	LISMO				97	Q	E	0.535	0.268	0.043	0.689	0.696777777778
tr	Q8Y3Y8	Q8Y3Y8	LISMO				98	T	E	0.442	0.181	0.017	0.803	0.690111111111
tr	Q8Y3Y8	Q8Y3Y8	LISMO				99	K	E	0.529	0.116	0.016	0.868	0.698777777778
tr	Q8Y3Y8	Q8Y3Y8	LISMO				100	T	E	0.511	0.116	0.016	0.868	0.712444444444
tr	Q8Y3Y8	Q8Y3Y8	LISMO				101	P	E	0.487	0.116	0.016	0.868	0.719222222222
tr	Q8Y3Y8	Q8Y3Y8	LISMO				102	E	E	0.467	0.181	0.017	0.803	0.721
tr	Q8Y3Y8	Q8Y3Y8	LISMO				103	E	E	0.378	0.181	0.017	0.803	0.718777777778
tr	Q8Y3Y8	Q8Y3Y8	LISMO				104	K	E	0.564	0.257	0.016	0.727	0.709222222222
tr	Q8Y3Y8	Q8Y3Y8	LISMO				105	Q	E	0.571	0.339	0.016	0.645	0.699222222222
tr	Q8Y3Y8	Q8Y3Y8	LISMO				106	A	E	0.374	0.339	0.016	0.645	0.695333333333
tr	Q8Y3Y8	Q8Y3Y8	LISMO				107	A	E	0.293	0.339	0.016	0.645	0.690777777778
tr	Q8Y3Y8	Q8Y3Y8	LISMO				108	T	E	0.518	0.353	0.048	0.598	0.7
tr	Q8Y3Y8	Q8Y3Y8	LISMO				109	N	E	0.584	0.430	0.016	0.555	0.688
tr	Q8Y3Y8	Q8Y3Y8	LISMO				110	Q	E	0.437	0.455	0.046	0.498	0.669666666667
tr	Q8Y3Y8	Q8Y3Y8	LISMO				111	V	E	0.398	0.455	0.046	0.498	0.666222222222
tr	Q8Y3Y8	Q8Y3Y8	LISMO				112	E	E	0.401	0.455	0.046	0.498	0.662666666667
tr	Q8Y3Y8	Q8Y3Y8	LISMO				113	K	E	0.52	0.455	0.046	0.498	0.669666666667
tr	Q8Y3Y8	Q8Y3Y8	LISMO				114	A	E	0.442	0.268	0.043	0.689	0.672555555556
tr	Q8Y3Y8	Q8Y3Y8	LISMO				115	P	E	0.421	0.268	0.043	0.689	0.668888888889
tr	Q8Y3Y8	Q8Y3Y8	LISMO				116	A	E	0.398	0.191	0.086	0.723	0.659777777778
tr	Q8Y3Y8	Q8Y3Y8	LISMO				117	E	E	0.535	0.113	0.087	0.800	0.634666666667
tr	Q8Y3Y8	Q8Y3Y8	LISMO				118	P	E	0.514	0.113	0.087	0.800	0.621444444444
tr	Q8Y3Y8	Q8Y3Y8	LISMO				119	A	E	0.396	0.125	0.227	0.648	0.624333333333
tr	Q8Y3Y8	Q8Y3Y8	LISMO				120	T	E	0.548	0.135	0.317	0.548	0.618111111111
tr	Q8Y3Y8	Q8Y3Y8	LISMO				121	V	E	0.282	0.135	0.317	0.548	0.632
tr	Q8Y3Y8	Q8Y3Y8	LISMO				122	S	E	0.396	0.125	0.227	0.648	0.639777777778
tr	Q8Y3Y8	Q8Y3Y8	LISMO				123	N	E	0.434	0.199	0.152	0.649	0.658
tr	Q8Y3Y8	Q8Y3Y8	LISMO				124	P	E	0.482	0.278	0.093	0.628	0.675444444444
tr	Q8Y3Y8	Q8Y3Y8	LISMO				125	D	E	0.419	0.268	0.043	0.689	0.691666666667
tr	Q8Y3Y8	Q8Y3Y8	LISMO				126	N	E	0.495	0.184	0.043	0.773	0.700222222222
tr	Q8Y3Y8	Q8Y3Y8	LISMO				127	A	E	0.404	0.191	0.086	0.723	0.701444444444
tr	Q8Y3Y8	Q8Y3Y8	LISMO				128	T	E	0.493	0.191	0.086	0.723	0.702333333333
tr	Q8Y3Y8	Q8Y3Y8	LISMO				129	S	E	0.406	0.199	0.152	0.649	0.702666666667
tr	Q8Y3Y8	Q8Y3Y8	LISMO				130	S	E	0.509	0.199	0.152	0.649	0.685555555556
tr	Q8Y3Y8	Q8Y3Y8	LISMO				132	T	E	0.405	0.353	0.048	0.598	0.651666666667
tr	Q8Y3Y8	Q8Y3Y8	LISMO				133	P	E	0.472	0.561	0.047	0.393	0.628111111111
tr	Q8Y3Y8	Q8Y3Y8	LISMO				134	A	E	0.419	0.455	0.046	0.498	0.610333333333
tr	Q8Y3Y8	Q8Y3Y8	LISMO				135	T	E	0.333	0.561	0.047	0.393	0.595666666667
tr	Q8Y3Y8	Q8Y3Y8	LISMO				136	Y	E	0.404	0.522	0.016	0.462	0.593333333333
tr	Q8Y3Y8	Q8Y3Y8	LISMO				137	N	E	0.593	0.622	0.015	0.363	0.592444444444
tr	Q8Y3Y8	Q8Y3Y8	LISMO				138	L	E	0.298	0.717	0.014	0.269	0.588888888889
tr	Q8Y3Y8	Q8Y3Y8	LISMO				139	L	E	0.353	0.751	0.050	0.199	0.591777777778
tr	Q8Y3Y8	Q8Y3Y8	LISMO				140	Q	E	0.428	0.751	0.050	0.199	0.599222222222
tr	Q8Y3Y8	Q8Y3Y8	LISMO				141	K	E	0.532	0.717	0.014	0.269	0.605888888889
tr	Q8Y3Y8	Q8Y3Y8	LISMO				142	S	E	0.359	0.622	0.015	0.363	0.608
tr	Q8Y3Y8	Q8Y3Y8	LISMO				143	A	E	0.399	0.522	0.016	0.462	0.609555555556
tr	Q8Y3Y8	Q8Y3Y8	LISMO				144	L	E	0.388	0.339	0.016	0.645	0.619777777778
tr	Q8Y3Y8	Q8Y3Y8	LISMO				145	R	E	0.485	0.339	0.016	0.645	0.616666666667
tr	Q8Y3Y8	Q8Y3Y8	LISMO				146	S	E	0.288	0.430	0.016	0.555	0.591
tr	Q8Y3Y8	Q8Y3Y8	LISMO				148	A	E	0.606	0.430	0.016	0.555	0.566444444444
tr	Q8Y3Y8	Q8Y3Y8	LISMO				149	T	E	0.367	0.339	0.016	0.645	0.534666666667
tr	Q8Y3Y8	Q8Y3Y8	LISMO				187	T	E	0.462	0.053	0.043	0.903	0.538
tr	Q8Y3Y8	Q8Y3Y8	LISMO				188	S	E	0.453	0.118	0.150	0.732	0.572111111111
tr	Q8Y3Y8	Q8Y3Y8	LISMO				189	E	E	0.345	0.118	0.150	0.732	0.600555555556
tr	Q8Y3Y8	Q8Y3Y8	LISMO				192	S	E	0.519	0.118	0.150	0.732	0.603333333333
tr	Q8Y3Y8	Q8Y3Y8	LISMO				193	A	E	0.404	0.118	0.150	0.732	0.585888888889
tr	Q8Y3Y8	Q8Y3Y8	LISMO				194	P	E	0.511	0.052	0.084	0.864	0.556333333333
tr	Q8Y3Y8	Q8Y3Y8	LISMO				208	Q	E	0.483	0.004	0.263	0.733	0.525444444444
tr	Q8Y3Y8	Q8Y3Y8	LISMO				209	S	E	0.287	0.004	0.514	0.481	0.538222222222
tr	Q8Y3Y8	Q8Y3Y8	LISMO				211	T	E	0.421	0.003	0.718	0.279	0.535111111111
tr	Q8Y3Y8	Q8Y3Y8	LISMO				213	Q	E	0.473	0.004	0.336	0.660	0.542666666667
tr	Q8Y3Y8	Q8Y3Y8	LISMO				214	T	E	0.294	0.021	0.452	0.528	0.543222222222
tr	Q8Y3Y8	Q8Y3Y8	LISMO				216	E	E	0.34	0.011	0.918	0.071	0.558222222222
tr	Q8Y3Y8	Q8Y3Y8	LISMO				219	G	E	0.48	0.021	0.452	0.528	0.560222222222
tr	Q8Y3Y8	Q8Y3Y8	LISMO				220	K	E	0.546	0.018	0.141	0.840	0.563888888889
tr	Q8Y3Y8	Q8Y3Y8	LISMO				221	G	E	0.501	0.018	0.047	0.935	0.553222222222
tr	Q8Y3Y8	Q8Y3Y8	LISMO				222	N	E	0.532	0.020	0.205	0.775	0.542111111111
tr	Q8Y3Y8	Q8Y3Y8	LISMO				223	Y	E	0.315	0.022	0.552	0.426	0.535111111111
tr	Q8Y3Y8	Q8Y3Y8	LISMO				225	T	E	0.412	0.085	0.775	0.140	0.525333333333
tr	Q8Y3Y8	Q8Y3Y8	LISMO				227	T	E	0.347	0.268	0.505	0.227	0.517666666667
tr	Q8Y3Y8	Q8Y3Y8	LISMO				228	A	E	0.376	0.321	0.252	0.427	0.520333333333
tr	Q8Y3Y8	Q8Y3Y8	LISMO				229	K	E	0.295	0.428	0.171	0.402	0.521666666667
tr	Q8Y3Y8	Q8Y3Y8	LISMO				231	R	E	0.358	0.353	0.048	0.598	0.555111111111
tr	Q8Y3Y8	Q8Y3Y8	LISMO				232	K	E	0.393	0.268	0.043	0.689	0.562666666667
tr	Q8Y3Y8	Q8Y3Y8	LISMO				234	P	E	0.545	0.257	0.016	0.727	0.564777777778
tr	Q8Y3Y8	Q8Y3Y8	LISMO				235	S	E	0.308	0.257	0.016	0.727	0.563666666667
tr	Q8Y3Y8	Q8Y3Y8	LISMO				237	H	E	0.357	0.970	0.001	0.029	0.522666666667
tr	Q8Y3Y8	Q8Y3Y8	LISMO				238	Q	E	0.372	0.970	0.001	0.029	0.517
tr	Q8Y3Y8	Q8Y3Y8	LISMO				248	R	E	0.354	0.782	0.003	0.215	0.547888888889
tr	Q8Y3Y8	Q8Y3Y8	LISMO				249	K	E	0.358	0.502	0.002	0.495	0.573888888889
tr	Q8Y3Y8	Q8Y3Y8	LISMO				251	P	E	0.382	0.353	0.048	0.598	0.607666666667
tr	Q8Y3Y8	Q8Y3Y8	LISMO				252	S	E	0.417	0.268	0.043	0.689	0.626888888889
tr	Q8Y3Y8	Q8Y3Y8	LISMO				254	N	E	0.356	0.113	0.043	0.844	0.629888888889
tr	Q8Y3Y8	Q8Y3Y8	LISMO				255	P	E	0.567	0.268	0.043	0.689	0.615333333333
tr	Q8Y3Y8	Q8Y3Y8	LISMO				256	N	E	0.449	0.268	0.043	0.689	0.607444444444
tr	Q8Y3Y8	Q8Y3Y8	LISMO				259	S	E	0.424	0.307	0.165	0.527	0.600666666667
tr	Q8Y3Y8	Q8Y3Y8	LISMO				260	K	E	0.339	0.216	0.235	0.548	0.599222222222
tr	Q8Y3Y8	Q8Y3Y8	LISMO				263	K	E	0.442	0.148	0.418	0.435	0.618888888889
tr	Q8Y3Y8	Q8Y3Y8	LISMO				264	S	E	0.406	0.135	0.317	0.548	0.630444444444
tr	Q8Y3Y8	Q8Y3Y8	LISMO				265	N	E	0.379	0.118	0.150	0.732	0.632777777778
tr	Q8Y3Y8	Q8Y3Y8	LISMO				266	T	E	0.364	0.053	0.043	0.903	0.64
tr	Q8Y3Y8	Q8Y3Y8	LISMO				267	T	E	0.35	0.184	0.043	0.773	0.642555555556
tr	Q8Y3Y8	Q8Y3Y8	LISMO				268	S	E	0.392	0.622	0.015	0.363	0.604444444444
tr	Q8Y3Y8	Q8Y3Y8	LISMO				270	K	E	0.326	0.938	0.007	0.055	0.571666666667
tr	Q8Y3Y8	Q8Y3Y8	LISMO				271	D	E	0.278	0.938	0.007	0.055	0.558222222222
tr	Q8Y3Y8	Q8Y3Y8	LISMO				277	T	E	0.373	0.859	0.002	0.139	0.515
tr	Q8Y3Y8	Q8Y3Y8	LISMO				278	G	E	0.527	0.600	0.003	0.397	0.521333333333
tr	Q8Y3Y8	Q8Y3Y8	LISMO				279	T	E	0.499	0.406	0.004	0.591	0.528111111111
tr	Q8Y3Y8	Q8Y3Y8	LISMO				280	Y	E	0.334	0.257	0.016	0.727	0.543
tr	Q8Y3Y8	Q8Y3Y8	LISMO				281	A	E	0.611	0.053	0.043	0.903	0.574555555556
tr	Q8Y3Y8	Q8Y3Y8	LISMO				282	T	E	0.343	0.018	0.047	0.935	0.586888888889
tr	Q8Y3Y8	Q8Y3Y8	LISMO				283	D	E	0.41	0.058	0.017	0.925	0.580444444444
tr	Q8Y3Y8	Q8Y3Y8	LISMO				284	T	E	0.347	0.622	0.015	0.363	0.579444444444
tr	Q8Y3Y8	Q8Y3Y8	LISMO				285	A	E	0.528	0.717	0.014	0.269	0.568666666667
tr	Q8Y3Y8	Q8Y3Y8	LISMO				288	T	E	0.336	0.622	0.015	0.363	0.582888888889
tr	Q8Y3Y8	Q8Y3Y8	LISMO				289	K	E	0.408	0.561	0.047	0.393	0.585888888889
tr	Q8Y3Y8	Q8Y3Y8	LISMO				290	L	E	0.317	0.561	0.047	0.393	0.603555555556
tr	Q8Y3Y8	Q8Y3Y8	LISMO				291	N	E	0.348	0.455	0.046	0.498	0.612444444444
tr	Q8Y3Y8	Q8Y3Y8	LISMO				292	D	E	0.402	0.386	0.097	0.517	0.642222222222
tr	Q8Y3Y8	Q8Y3Y8	LISMO				293	L	E	0.347	0.386	0.097	0.517	0.659666666667
tr	Q8Y3Y8	Q8Y3Y8	LISMO				294	I	E	0.407	0.386	0.097	0.517	0.675666666667
tr	Q8Y3Y8	Q8Y3Y8	LISMO				295	S	E	0.404	0.278	0.093	0.628	0.685444444444
tr	Q8Y3Y8	Q8Y3Y8	LISMO				296	R	E	0.399	0.278	0.093	0.628	0.694888888889
tr	Q8Y3Y8	Q8Y3Y8	LISMO				297	Y	E	0.31	0.278	0.093	0.628	0.700777777778
tr	Q8Y3Y8	Q8Y3Y8	LISMO				298	N	E	0.381	0.278	0.093	0.628	0.704
tr	Q8Y3Y8	Q8Y3Y8	LISMO				299	L	E	0.357	0.278	0.093	0.628	0.692333333333
tr	Q8Y3Y8	Q8Y3Y8	LISMO				300	T	E	0.348	0.278	0.093	0.628	0.689
tr	Q8Y3Y8	Q8Y3Y8	LISMO				301	Q	E	0.37	0.386	0.097	0.517	0.677
tr	Q8Y3Y8	Q8Y3Y8	LISMO				302	Y	E	0.346	0.386	0.097	0.517	0.672777777778
tr	Q8Y3Y8	Q8Y3Y8	LISMO				303	D	E	0.391	0.386	0.097	0.517	0.671111111111
tr	Q8Y3Y8	Q8Y3Y8	LISMO				304	S	E	0.297	0.278	0.093	0.628	0.672111111111
tr	Q8Y3Y8	Q8Y3Y8	LISMO				305	G	E	0.411	0.307	0.165	0.527	0.660888888889
tr	Q8Y3Y8	Q8Y3Y8	LISMO				308	T	E	0.312	0.321	0.252	0.427	0.642555555556
tr	Q8Y3Y8	Q8Y3Y8	LISMO				309	G	E	0.329	0.321	0.252	0.427	0.638444444444
tr	Q8Y3Y8	Q8Y3Y8	LISMO				314	S	E	0.32	0.307	0.165	0.527	0.681222222222
tr	Q8Y3Y8	Q8Y3Y8	LISMO				315	T	E	0.377	0.199	0.152	0.649	0.697333333333
tr	Q8Y3Y8	Q8Y3Y8	LISMO				316	G	E	0.468	0.199	0.152	0.649	0.710333333333
tr	Q8Y3Y8	Q8Y3Y8	LISMO				317	N	E	0.429	0.118	0.150	0.732	0.723444444444
tr	Q8Y3Y8	Q8Y3Y8	LISMO				318	S	E	0.384	0.052	0.084	0.864	0.736
tr	Q8Y3Y8	Q8Y3Y8	LISMO				319	S	E	0.416	0.113	0.087	0.800	0.742777777778
tr	Q8Y3Y8	Q8Y3Y8	LISMO				320	N	E	0.447	0.113	0.087	0.800	0.739333333333
tr	Q8Y3Y8	Q8Y3Y8	LISMO				321	T	E	0.48	0.118	0.150	0.732	0.740888888889
tr	Q8Y3Y8	Q8Y3Y8	LISMO				322	G	E	0.424	0.125	0.227	0.648	0.731
tr	Q8Y3Y8	Q8Y3Y8	LISMO				323	N	E	0.413	0.064	0.216	0.721	0.719333333333
tr	Q8Y3Y8	Q8Y3Y8	LISMO				324	T	E	0.355	0.064	0.216	0.721	0.705222222222
tr	Q8Y3Y8	Q8Y3Y8	LISMO				325	N	E	0.351	0.066	0.296	0.638	0.673
tr	Q8Y3Y8	Q8Y3Y8	LISMO				326	T	E	0.297	0.064	0.216	0.721	0.652666666667
tr	Q8Y3Y8	Q8Y3Y8	LISMO				327	S	E	0.326	0.021	0.279	0.699	0.630555555556
tr	Q8Y3Y8	Q8Y3Y8	LISMO				328	N	E	0.311	0.021	0.452	0.528	0.608555555556
tr	Q8Y3Y8	Q8Y3Y8	LISMO				330	K	E	0.315	0.024	0.655	0.322	0.564444444444
tr	Q8Y3Y8	Q8Y3Y8	LISMO				331	I	E	0.342	0.021	0.756	0.223	0.558555555556
tr	Q8Y3Y8	Q8Y3Y8	LISMO				333	T	E	0.378	0.024	0.655	0.322	0.551222222222
tr	Q8Y3Y8	Q8Y3Y8	LISMO				335	V	E	0.347	0.022	0.359	0.619	0.546666666667
tr	Q8Y3Y8	Q8Y3Y8	LISMO				336	K	E	0.457	0.056	0.142	0.802	0.533222222222
tr	Q8Y3Y8	Q8Y3Y8	LISMO				337	G	E	0.421	0.113	0.087	0.800	0.526444444444
tr	Q8Y3Y8	Q8Y3Y8	LISMO				338	D	E	0.317	0.191	0.086	0.723	0.527333333333
tr	Q8Y3Y8	Q8Y3Y8	LISMO				349	V	E	0.345	0.622	0.015	0.363	0.506
tr	Q8Y3Y8	Q8Y3Y8	LISMO				352	A	E	0.541	0.938	0.007	0.055	0.505
tr	Q8Y3Y8	Q8Y3Y8	LISMO				355	K	E	0.298	0.859	0.002	0.139	0.512333333333
tr	Q8Y3Y8	Q8Y3Y8	LISMO				356	A	E	0.553	0.782	0.003	0.215	0.519555555556
tr	Q8Y3Y8	Q8Y3Y8	LISMO				359	N	E	0.607	0.053	0.004	0.942	0.570777777778
tr	Q8Y3Y8	Q8Y3Y8	LISMO				361	K	E	0.426	0.058	0.017	0.925	0.568888888889
tr	Q8Y3Y8	Q8Y3Y8	LISMO				362	S	E	0.484	0.018	0.047	0.935	0.566777777778
tr	Q8Y3Y8	Q8Y3Y8	LISMO				363	D	E	0.315	0.018	0.141	0.840	0.574666666667
tr	Q8Y3Y8	Q8Y3Y8	LISMO				364	F	E	0.326	0.066	0.296	0.638	0.572777777778
tr	Q8Y3Y8	Q8Y3Y8	LISMO				367	P	E	0.319	0.056	0.142	0.802	0.598
tr	Q8Y3Y8	Q8Y3Y8	LISMO				368	G	E	0.523	0.053	0.043	0.903	0.614222222222
tr	Q8Y3Y8	Q8Y3Y8	LISMO				369	Q	E	0.418	0.052	0.084	0.864	0.619333333333
tr	Q8Y3Y8	Q8Y3Y8	LISMO				370	K	E	0.418	0.056	0.142	0.802	0.643
tr	Q8Y3Y8	Q8Y3Y8	LISMO				372	K	E	0.348	0.118	0.150	0.732	0.668222222222
tr	Q8Y3Y8	Q8Y3Y8	LISMO				373	V	E	0.353	0.199	0.152	0.649	0.683555555556
tr	Q8Y3Y8	Q8Y3Y8	LISMO				374	S	E	0.354	0.199	0.152	0.649	0.684111111111
tr	Q8Y3Y8	Q8Y3Y8	LISMO				375	A	E	0.403	0.118	0.150	0.732	0.679333333333
tr	Q8Y3Y8	Q8Y3Y8	LISMO				376	G	E	0.38	0.118	0.150	0.732	0.688888888889
tr	Q8Y3Y8	Q8Y3Y8	LISMO				377	S	E	0.376	0.113	0.087	0.800	0.686777777778
tr	Q8Y3Y8	Q8Y3Y8	LISMO				378	T	E	0.475	0.184	0.043	0.773	0.688
tr	Q8Y3Y8	Q8Y3Y8	LISMO				379	T	E	0.42	0.184	0.043	0.773	0.692444444444
tr	Q8Y3Y8	Q8Y3Y8	LISMO				380	S	E	0.411	0.184	0.043	0.773	0.697111111111
tr	Q8Y3Y8	Q8Y3Y8	LISMO				381	D	E	0.402	0.184	0.043	0.773	0.703555555556
tr	Q8Y3Y8	Q8Y3Y8	LISMO				382	T	E	0.452	0.184	0.043	0.773	0.716222222222
tr	Q8Y3Y8	Q8Y3Y8	LISMO				383	N	E	0.367	0.268	0.043	0.689	0.728333333333
tr	Q8Y3Y8	Q8Y3Y8	LISMO				384	T	E	0.325	0.268	0.043	0.689	0.733666666667
tr	Q8Y3Y8	Q8Y3Y8	LISMO				385	S	E	0.458	0.278	0.093	0.628	0.741111111111
tr	Q8Y3Y8	Q8Y3Y8	LISMO				386	K	E	0.409	0.353	0.048	0.598	0.741888888889
tr	Q8Y3Y8	Q8Y3Y8	LISMO				387	P	E	0.444	0.353	0.048	0.598	0.738
tr	Q8Y3Y8	Q8Y3Y8	LISMO				388	S	E	0.456	0.353	0.048	0.598	0.730111111111
tr	Q8Y3Y8	Q8Y3Y8	LISMO				389	T	E	0.413	0.353	0.048	0.598	0.723222222222
tr	Q8Y3Y8	Q8Y3Y8	LISMO				390	G	E	0.428	0.268	0.043	0.689	0.721777777778
tr	Q8Y3Y8	Q8Y3Y8	LISMO				391	T	E	0.36	0.191	0.086	0.723	0.719444444444
tr	Q8Y3Y8	Q8Y3Y8	LISMO				392	S	E	0.517	0.191	0.086	0.723	0.715555555556
tr	Q8Y3Y8	Q8Y3Y8	LISMO				393	T	E	0.406	0.199	0.152	0.649	0.712333333333
tr	Q8Y3Y8	Q8Y3Y8	LISMO				394	S	E	0.365	0.118	0.150	0.732	0.713444444444
tr	Q8Y3Y8	Q8Y3Y8	LISMO				395	K	E	0.387	0.118	0.150	0.732	0.714444444444
tr	Q8Y3Y8	Q8Y3Y8	LISMO				396	P	E	0.401	0.118	0.150	0.732	0.714444444444
tr	Q8Y3Y8	Q8Y3Y8	LISMO				397	S	E	0.482	0.113	0.087	0.800	0.709888888889
tr	Q8Y3Y8	Q8Y3Y8	LISMO				398	T	E	0.522	0.053	0.043	0.903	0.699222222222
tr	Q8Y3Y8	Q8Y3Y8	LISMO				399	G	E	0.506	0.052	0.084	0.864	0.683666666667
tr	Q8Y3Y8	Q8Y3Y8	LISMO				400	T	E	0.541	0.020	0.205	0.775	0.648666666667
tr	Q8Y3Y8	Q8Y3Y8	LISMO				401	S	E	0.455	0.020	0.205	0.775	0.612444444444
tr	Q8Y3Y8	Q8Y3Y8	LISMO				402	T	E	0.394	0.004	0.197	0.799	0.584
tr	Q8Y3Y8	Q8Y3Y8	LISMO				403	N	E	0.483	0.004	0.263	0.733	0.542777777778
tr	Q8Y3Y8	Q8Y3Y8	LISMO				430	K	E	0.287	0.938	0.007	0.055	0.501777777778
tr	Q8Y3Y8	Q8Y3Y8	LISMO				431	A	E	0.588	0.859	0.002	0.139	0.514111111111
tr	Q8Y3Y8	Q8Y3Y8	LISMO				434	N	E	0.545	0.116	0.016	0.868	0.556333333333
tr	Q8Y3Y8	Q8Y3Y8	LISMO				436	K	E	0.476	0.053	0.043	0.903	0.548111111111
tr	Q8Y3Y8	Q8Y3Y8	LISMO				437	S	E	0.385	0.052	0.084	0.864	0.548222222222
tr	Q8Y3Y8	Q8Y3Y8	LISMO				438	D	E	0.48	0.056	0.142	0.802	0.551
tr	Q8Y3Y8	Q8Y3Y8	LISMO				443	G	E	0.285	0.021	0.279	0.699	0.592111111111
tr	Q8Y3Y8	Q8Y3Y8	LISMO				444	Q	E	0.318	0.069	0.386	0.545	0.597222222222
tr	Q8Y3Y8	Q8Y3Y8	LISMO				445	K	E	0.379	0.069	0.386	0.545	0.620888888889
tr	Q8Y3Y8	Q8Y3Y8	LISMO				446	L	E	0.323	0.125	0.227	0.648	0.639
tr	Q8Y3Y8	Q8Y3Y8	LISMO				447	K	E	0.324	0.125	0.227	0.648	0.657777777778
tr	Q8Y3Y8	Q8Y3Y8	LISMO				449	S	E	0.451	0.216	0.235	0.548	0.678666666667
tr	Q8Y3Y8	Q8Y3Y8	LISMO				450	A	E	0.412	0.125	0.227	0.648	0.672666666667
tr	Q8Y3Y8	Q8Y3Y8	LISMO				451	G	E	0.399	0.118	0.150	0.732	0.672444444444
tr	Q8Y3Y8	Q8Y3Y8	LISMO				452	S	E	0.522	0.113	0.087	0.800	0.671777777778
tr	Q8Y3Y8	Q8Y3Y8	LISMO				453	T	E	0.525	0.052	0.084	0.864	0.686666666667
tr	Q8Y3Y8	Q8Y3Y8	LISMO				454	S	E	0.406	0.113	0.087	0.800	0.689111111111
tr	Q8Y3Y8	Q8Y3Y8	LISMO				455	N	E	0.396	0.118	0.150	0.732	0.695666666667
tr	Q8Y3Y8	Q8Y3Y8	LISMO				456	T	E	0.528	0.056	0.142	0.802	0.704111111111
tr	Q8Y3Y8	Q8Y3Y8	LISMO				457	N	E	0.396	0.064	0.216	0.721	0.707777777778
tr	Q8Y3Y8	Q8Y3Y8	LISMO				458	T	E	0.349	0.064	0.216	0.721	0.72
tr	Q8Y3Y8	Q8Y3Y8	LISMO				459	S	E	0.456	0.064	0.216	0.721	0.729333333333
tr	Q8Y3Y8	Q8Y3Y8	LISMO				460	K	E	0.389	0.118	0.150	0.732	0.737888888889
tr	Q8Y3Y8	Q8Y3Y8	LISMO				461	P	E	0.433	0.118	0.150	0.732	0.736555555556
tr	Q8Y3Y8	Q8Y3Y8	LISMO				462	S	E	0.473	0.113	0.087	0.800	0.736888888889
tr	Q8Y3Y8	Q8Y3Y8	LISMO				463	T	E	0.43	0.113	0.087	0.800	0.735666666667
tr	Q8Y3Y8	Q8Y3Y8	LISMO				464	N	E	0.504	0.113	0.087	0.800	0.738444444444
tr	Q8Y3Y8	Q8Y3Y8	LISMO				465	T	E	0.498	0.113	0.043	0.844	0.743111111111
tr	Q8Y3Y8	Q8Y3Y8	LISMO				466	N	E	0.396	0.113	0.087	0.800	0.740333333333
tr	Q8Y3Y8	Q8Y3Y8	LISMO				467	T	E	0.453	0.118	0.150	0.732	0.741333333333
tr	Q8Y3Y8	Q8Y3Y8	LISMO				468	S	E	0.377	0.118	0.150	0.732	0.736333333333
tr	Q8Y3Y8	Q8Y3Y8	LISMO				469	K	E	0.499	0.118	0.150	0.732	0.731888888889
tr	Q8Y3Y8	Q8Y3Y8	LISMO				470	P	E	0.393	0.125	0.227	0.648	0.73
tr	Q8Y3Y8	Q8Y3Y8	LISMO				471	S	E	0.454	0.056	0.142	0.802	0.726
tr	Q8Y3Y8	Q8Y3Y8	LISMO				472	T	E	0.467	0.056	0.142	0.802	0.716222222222
tr	Q8Y3Y8	Q8Y3Y8	LISMO				473	N	E	0.404	0.056	0.142	0.802	0.704555555556
tr	Q8Y3Y8	Q8Y3Y8	LISMO				474	T	E	0.425	0.056	0.142	0.802	0.669888888889
tr	Q8Y3Y8	Q8Y3Y8	LISMO				475	N	E	0.51	0.018	0.088	0.893	0.648
tr	Q8Y3Y8	Q8Y3Y8	LISMO				476	T	E	0.537	0.018	0.047	0.935	0.617777777778
tr	Q8Y3Y8	Q8Y3Y8	LISMO				477	N	E	0.562	0.005	0.045	0.951	0.593888888889
tr	Q8Y3Y8	Q8Y3Y8	LISMO				478	A	E	0.335	0.004	0.138	0.858	0.565888888889
tr	Q8Y3Y8	Q8Y3Y8	LISMO				479	K	E	0.359	0.004	0.616	0.381	0.531555555556
tr	Q8Y3Y8	Q8Y3Y8	LISMO				480	V	E	0.31	0.001	0.900	0.099	0.503777777778
tr	Q8Y3Y8	Q8Y3Y8	LISMO				504	K	E	0.295	0.970	0.001	0.029	0.501
tr	Q8Y3Y8	Q8Y3Y8	LISMO				505	A	E	0.657	0.923	0.002	0.076	0.511333333333
tr	Q8Y3Y8	Q8Y3Y8	LISMO				508	N	E	0.714	0.016	0.005	0.979	0.554888888889
tr	Q8Y3Y8	Q8Y3Y8	LISMO				510	K	E	0.488	0.018	0.019	0.964	0.563777777778
tr	Q8Y3Y8	Q8Y3Y8	LISMO				511	S	E	0.435	0.018	0.019	0.964	0.565666666667
tr	Q8Y3Y8	Q8Y3Y8	LISMO				512	D	E	0.679	0.018	0.019	0.964	0.569222222222
tr	Q8Y3Y8	Q8Y3Y8	LISMO				513	F	E	0.433	0.018	0.047	0.935	0.564777777778
tr	Q8Y3Y8	Q8Y3Y8	LISMO				515	Y	E	0.425	0.018	0.088	0.893	0.545777777778
tr	Q8Y3Y8	Q8Y3Y8	LISMO				516	P	E	0.376	0.018	0.088	0.893	0.513666666667
tr	Q8Y3Y8	Q8Y3Y8	LISMO				517	G	E	0.428	0.018	0.141	0.840	0.502666666667
tr	Q8Y3Y8	Q8Y3Y8	LISMO				524	A	E	0.369	0.022	0.359	0.619	0.535555555556
tr	Q8Y3Y8	Q8Y3Y8	LISMO				525	G	E	0.454	0.064	0.216	0.721	0.573777777778
tr	Q8Y3Y8	Q8Y3Y8	LISMO				526	S	E	0.521	0.064	0.216	0.721	0.593333333333
tr	Q8Y3Y8	Q8Y3Y8	LISMO				527	T	E	0.433	0.064	0.216	0.721	0.634555555556
tr	Q8Y3Y8	Q8Y3Y8	LISMO				528	T	E	0.401	0.056	0.142	0.802	0.659222222222
tr	Q8Y3Y8	Q8Y3Y8	LISMO				529	N	E	0.44	0.052	0.084	0.864	0.673111111111
tr	Q8Y3Y8	Q8Y3Y8	LISMO				530	T	E	0.438	0.052	0.084	0.864	0.693888888889
tr	Q8Y3Y8	Q8Y3Y8	LISMO				531	N	E	0.515	0.113	0.087	0.800	0.698666666667
tr	Q8Y3Y8	Q8Y3Y8	LISMO				532	T	E	0.484	0.113	0.087	0.800	0.703777777778
tr	Q8Y3Y8	Q8Y3Y8	LISMO				533	A	E	0.428	0.113	0.087	0.800	0.707
tr	Q8Y3Y8	Q8Y3Y8	LISMO				534	K	E	0.479	0.113	0.087	0.800	0.725333333333
tr	Q8Y3Y8	Q8Y3Y8	LISMO				535	P	E	0.464	0.113	0.087	0.800	0.732666666667
tr	Q8Y3Y8	Q8Y3Y8	LISMO				536	S	E	0.46	0.113	0.087	0.800	0.734222222222
tr	Q8Y3Y8	Q8Y3Y8	LISMO				537	T	E	0.395	0.113	0.087	0.800	0.734777777778
tr	Q8Y3Y8	Q8Y3Y8	LISMO				538	N	E	0.539	0.118	0.150	0.732	0.736222222222
tr	Q8Y3Y8	Q8Y3Y8	LISMO				539	N	E	0.458	0.066	0.296	0.638	0.730111111111
tr	Q8Y3Y8	Q8Y3Y8	LISMO				540	P	E	0.413	0.069	0.386	0.545	0.724333333333
tr	Q8Y3Y8	Q8Y3Y8	LISMO				541	S	E	0.397	0.022	0.359	0.619	0.715666666667
tr	Q8Y3Y8	Q8Y3Y8	LISMO				542	N	E	0.491	0.021	0.279	0.699	0.699777777778
tr	Q8Y3Y8	Q8Y3Y8	LISMO				543	S	E	0.446	0.021	0.279	0.699	0.669222222222
tr	Q8Y3Y8	Q8Y3Y8	LISMO				544	T	E	0.44	0.004	0.197	0.799	0.638777777778
tr	Q8Y3Y8	Q8Y3Y8	LISMO				545	V	E	0.437	0.004	0.263	0.733	0.604
tr	Q8Y3Y8	Q8Y3Y8	LISMO				546	K	E	0.382	0.004	0.420	0.576	0.557444444444
tr	Q8Y3Y8	Q8Y3Y8	LISMO				547	T	E	0.332	0.004	0.616	0.381	0.535444444444
tr	Q8Y3Y8	Q8Y3Y8	LISMO				549	T	E	0.403	0.001	0.900	0.099	0.504555555556
tr	Q8Y3Y8	Q8Y3Y8	LISMO				568	D	E	0.591	0.975	0.003	0.022	0.511666666667
tr	Q8Y3Y8	Q8Y3Y8	LISMO				569	N	E	0.329	0.970	0.001	0.029	0.509111111111
tr	Q8Y3Y8	Q8Y3Y8	LISMO				571	K	E	0.293	0.970	0.001	0.029	0.518888888889
tr	Q8Y3Y8	Q8Y3Y8	LISMO				572	A	E	0.648	0.923	0.002	0.076	0.529111111111
tr	Q8Y3Y8	Q8Y3Y8	LISMO				575	K	E	0.661	0.016	0.005	0.979	0.555888888889
tr	Q8Y3Y8	Q8Y3Y8	LISMO				577	T	E	0.539	0.005	0.015	0.979	0.546111111111
tr	Q8Y3Y8	Q8Y3Y8	LISMO				578	S	E	0.336	0.018	0.019	0.964	0.544555555556
tr	Q8Y3Y8	Q8Y3Y8	LISMO				579	N	E	0.684	0.018	0.019	0.964	0.545777777778
tr	Q8Y3Y8	Q8Y3Y8	LISMO				580	M	E	0.375	0.018	0.141	0.840	0.535333333333
tr	Q8Y3Y8	Q8Y3Y8	LISMO				582	H	E	0.378	0.004	0.263	0.733	0.515777777778
tr	Q8Y3Y8	Q8Y3Y8	LISMO				583	V	E	0.346	0.004	0.197	0.799	0.501444444444
10
tr	Q8Y6S7	Q8Y6S7	LISMO				5	K	E	0.467	0.278	0.093	0.628	0.537333333333
tr	Q8Y6S7	Q8Y6S7	LISMO				6	D	E	0.468	0.278	0.093	0.628	0.553333333333
tr	Q8Y6S7	Q8Y6S7	LISMO				9	F	E	0.351	0.113	0.043	0.844	0.568333333333
tr	Q8Y6S7	Q8Y6S7	LISMO				10	G	E	0.459	0.058	0.017	0.925	0.576888888889
tr	Q8Y6S7	Q8Y6S7	LISMO				11	D	E	0.701	0.018	0.019	0.964	0.576888888889
tr	Q8Y6S7	Q8Y6S7	LISMO				12	M	E	0.484	0.053	0.043	0.903	0.578444444444
tr	Q8Y6S7	Q8Y6S7	LISMO				13	D	E	0.593	0.053	0.043	0.903	0.586
tr	Q8Y6S7	Q8Y6S7	LISMO				14	E	E	0.582	0.113	0.043	0.844	0.587444444444
tr	Q8Y6S7	Q8Y6S7	LISMO				15	E	E	0.601	0.113	0.043	0.844	0.588333333333
tr	Q8Y6S7	Q8Y6S7	LISMO				16	I	E	0.315	0.113	0.043	0.844	0.600333333333
tr	Q8Y6S7	Q8Y6S7	LISMO				17	D	E	0.565	0.113	0.043	0.844	0.604666666667
tr	Q8Y6S7	Q8Y6S7	LISMO	Q8Y6S7			18	T	E	0.575	0.113	0.043	0.844	0.601444444444
tr	Q8Y6S7	Q8Y6S7	LISMO				19	Y	E	0.598	0.116	0.016	0.868	0.6
tr	Q8Y6S7	Q8Y6S7	LISMO				20	E	E	0.605	0.058	0.017	0.925	0.604555555556
tr	Q8Y6S7	Q8Y6S7	LISMO				21	D	E	0.62	0.058	0.017	0.925	0.615888888889
tr	Q8Y6S7	Q8Y6S7	LISMO				22	T	E	0.574	0.058	0.017	0.925	0.608333333333
tr	Q8Y6S7	Q8Y6S7	LISMO				23	S	E	0.417	0.058	0.017	0.925	0.610111111111
tr	Q8Y6S7	Q8Y6S7	LISMO				24	S	E	0.646	0.113	0.043	0.844	0.620777777778
tr	Q8Y6S7	Q8Y6S7	LISMO				25	R	E	0.584	0.113	0.043	0.844	0.618666666667
tr	Q8Y6S7	Q8Y6S7	LISMO				26	K	E	0.576	0.184	0.043	0.773	0.612555555556
tr	Q8Y6S7	Q8Y6S7	LISMO				27	V	E	0.415	0.113	0.043	0.844	0.612666666667
tr	Q8Y6S7	Q8Y6S7	LISMO				28	E	E	0.598	0.113	0.043	0.844	0.609888888889
tr	Q8Y6S7	Q8Y6S7	LISMO				29	K	E	0.637	0.113	0.043	0.844	0.609444444444
tr	Q8Y6S7	Q8Y6S7	LISMO				30	K	E	0.679	0.113	0.043	0.844	0.602
tr	Q8Y6S7	Q8Y6S7	LISMO				31	A	E	0.531	0.058	0.017	0.925	0.600555555556
tr	Q8Y6S7	Q8Y6S7	LISMO				32	K	E	0.682	0.058	0.017	0.925	0.597777777778
tr	Q8Y6S7	Q8Y6S7	LISMO				33	Q	E	0.605	0.058	0.017	0.925	0.589555555556
tr	Q8Y6S7	Q8Y6S7	LISMO				34	R	E	0.665	0.058	0.017	0.925	0.578444444444
tr	Q8Y6S7	Q8Y6S7	LISMO				35	A	E	0.545	0.058	0.017	0.925	0.581666666667
tr	Q8Y6S7	Q8Y6S7	LISMO				36	S	E	0.611	0.058	0.017	0.925	0.588555555556
tr	Q8Y6S7	Q8Y6S7	LISMO				37	E	E	0.658	0.113	0.043	0.844	0.593222222222
tr	Q8Y6S7	Q8Y6S7	LISMO				38	V	E	0.644	0.113	0.043	0.844	0.589666666667
tr	Q8Y6S7	Q8Y6S7	LISMO				39	L	E	0.462	0.113	0.043	0.844	0.588555555556
tr	Q8Y6S7	Q8Y6S7	LISMO				40	P	E	0.503	0.053	0.043	0.903	0.588
tr	Q8Y6S7	Q8Y6S7	LISMO				41	K	E	0.638	0.113	0.043	0.844	0.593888888889
tr	Q8Y6S7	Q8Y6S7	LISMO				42	S	E	0.616	0.113	0.043	0.844	0.586888888889
tr	Q8Y6S7	Q8Y6S7	LISMO				43	N	E	0.654	0.113	0.043	0.844	0.585444444444
tr	Q8Y6S7	Q8Y6S7	LISMO				44	V	E	0.398	0.113	0.043	0.844	0.582111111111
tr	Q8Y6S7	Q8Y6S7	LISMO				45	T	E	0.661	0.113	0.043	0.844	0.574444444444
tr	Q8Y6S7	Q8Y6S7	LISMO				46	A	E	0.524	0.184	0.043	0.773	0.574111111111
tr	Q8Y6S7	Q8Y6S7	LISMO				47	I	E	0.459	0.184	0.043	0.773	0.575333333333
tr	Q8Y6S7	Q8Y6S7	LISMO				48	K	E	0.549	0.184	0.043	0.773	0.586333333333
tr	Q8Y6S7	Q8Y6S7	LISMO				49	T	E	0.666	0.184	0.043	0.773	0.590555555556
tr	Q8Y6S7	Q8Y6S7	LISMO				50	K	E	0.602	0.184	0.043	0.773	0.589888888889
tr	Q8Y6S7	Q8Y6S7	LISMO				51	E	E	0.417	0.113	0.043	0.844	0.593777777778
tr	Q8Y6S7	Q8Y6S7	LISMO				52	R	E	0.637	0.113	0.043	0.844	0.596888888889
tr	Q8Y6S7	Q8Y6S7	LISMO				53	T	E	0.538	0.113	0.043	0.844	0.602111111111
tr	Q8Y6S7	Q8Y6S7	LISMO				54	I	E	0.345	0.113	0.043	0.844	0.605333333333
tr	Q8Y6S7	Q8Y6S7	LISMO				55	R	E	0.644	0.113	0.043	0.844	0.596777777778
tr	Q8Y6S7	Q8Y6S7	LISMO				56	N	E	0.688	0.113	0.043	0.844	0.599555555556
tr	Q8Y6S7	Q8Y6S7	LISMO				57	E	E	0.588	0.113	0.043	0.844	0.585888888889
tr	Q8Y6S7	Q8Y6S7	LISMO				58	R	E	0.639	0.113	0.043	0.844	0.583777777778
tr	Q8Y6S7	Q8Y6S7	LISMO				59	P	E	0.536	0.113	0.043	0.844	0.587111111111
tr	Q8Y6S7	Q8Y6S7	LISMO				60	V	E	0.582	0.113	0.043	0.844	0.581222222222
tr	Q8Y6S7	Q8Y6S7	LISMO				61	A	E	0.695	0.113	0.043	0.844	0.583555555556
tr	Q8Y6S7	Q8Y6S7	LISMO				62	Y	E	0.55	0.113	0.043	0.844	0.587777777778
tr	Q8Y6S7	Q8Y6S7	LISMO				63	K	E	0.563	0.113	0.043	0.844	0.593222222222
tr	Q8Y6S7	Q8Y6S7	LISMO				64	T	E	0.54	0.113	0.043	0.844	0.601
tr	Q8Y6S7	Q8Y6S7	LISMO				65	A	E	0.524	0.113	0.043	0.844	0.603
tr	Q8Y6S7	Q8Y6S7	LISMO				66	P	E	0.555	0.113	0.043	0.844	0.610555555556
tr	Q8Y6S7	Q8Y6S7	LISMO				67	K	E	0.659	0.113	0.043	0.844	0.609
tr	Q8Y6S7	Q8Y6S7	LISMO				68	Q	E	0.556	0.113	0.043	0.844	0.602111111111
tr	Q8Y6S7	Q8Y6S7	LISMO				69	K	E	0.639	0.113	0.043	0.844	0.606666666667
tr	Q8Y6S7	Q8Y6S7	LISMO				70	H	E	0.612	0.113	0.043	0.844	0.606111111111
tr	Q8Y6S7	Q8Y6S7	LISMO				71	M	E	0.532	0.113	0.043	0.844	0.606555555556
tr	Q8Y6S7	Q8Y6S7	LISMO				72	Q	E	0.642	0.113	0.043	0.844	0.610444444444
tr	Q8Y6S7	Q8Y6S7	LISMO				73	P	E	0.579	0.113	0.043	0.844	0.617444444444
tr	Q8Y6S7	Q8Y6S7	LISMO				74	V	E	0.494	0.113	0.043	0.844	0.612666666667
tr	Q8Y6S7	Q8Y6S7	LISMO				75	K	E	0.557	0.113	0.043	0.844	0.614111111111
tr	Q8Y6S7	Q8Y6S7	LISMO				76	R	E	0.629	0.184	0.043	0.773	0.610888888889
tr	Q8Y6S7	Q8Y6S7	LISMO				77	Q	E	0.59	0.184	0.043	0.773	0.618111111111
tr	Q8Y6S7	Q8Y6S7	LISMO				78	M	E	0.505	0.184	0.043	0.773	0.620111111111
tr	Q8Y6S7	Q8Y6S7	LISMO				79	K	E	0.698	0.113	0.043	0.844	0.617777777778
tr	Q8Y6S7	Q8Y6S7	LISMO				80	T	E	0.545	0.113	0.043	0.844	0.617111111111
tr	Q8Y6S7	Q8Y6S7	LISMO				81	Q	E	0.596	0.184	0.043	0.773	0.612111111111
tr	Q8Y6S7	Q8Y6S7	LISMO				82	M	E	0.41	0.184	0.043	0.773	0.597777777778
tr	Q8Y6S7	Q8Y6S7	LISMO				83	V	E	0.471	0.184	0.043	0.773	0.600222222222
tr	Q8Y6S7	Q8Y6S7	LISMO				84	Y	E	0.533	0.268	0.043	0.689	0.59
tr	Q8Y6S7	Q8Y6S7	LISMO				85	Q	E	0.615	0.268	0.043	0.689	0.593111111111
tr	Q8Y6S7	Q8Y6S7	LISMO				86	Y	E	0.519	0.268	0.043	0.689	0.589555555556
tr	Q8Y6S7	Q8Y6S7	LISMO				87	P	E	0.354	0.184	0.043	0.773	0.594
tr	Q8Y6S7	Q8Y6S7	LISMO				88	K	E	0.623	0.184	0.043	0.773	0.606222222222
tr	Q8Y6S7	Q8Y6S7	LISMO				89	G	E	0.533	0.184	0.043	0.773	0.596555555556
tr	Q8Y6S7	Q8Y6S7	LISMO				90	E	E	0.637	0.191	0.086	0.723	0.594666666667
tr	Q8Y6S7	Q8Y6S7	LISMO				91	F	E	0.388	0.191	0.086	0.723	0.597888888889
tr	Q8Y6S7	Q8Y6S7	LISMO				92	R	E	0.628	0.191	0.086	0.723	0.596222222222
tr	Q8Y6S7	Q8Y6S7	LISMO				93	F	E	0.423	0.113	0.043	0.844	0.601777777778
tr	Q8Y6S7	Q8Y6S7	LISMO				94	P	E	0.486	0.053	0.043	0.903	0.605777777778
tr	Q8Y6S7	Q8Y6S7	LISMO				95	L	E	0.468	0.053	0.043	0.903	0.611
tr	Q8Y6S7	Q8Y6S7	LISMO				96	I	E	0.449	0.018	0.047	0.935	0.610222222222
tr	Q8Y6S7	Q8Y6S7	LISMO				97	P	E	0.466	0.053	0.043	0.903	0.610888888889
tr	Q8Y6S7	Q8Y6S7	LISMO				98	D	E	0.707	0.113	0.043	0.844	0.624444444444
tr	Q8Y6S7	Q8Y6S7	LISMO				99	K	E	0.579	0.184	0.043	0.773	0.635444444444
tr	Q8Y6S7	Q8Y6S7	LISMO				100	Q	E	0.499	0.184	0.043	0.773	0.641777777778
tr	Q8Y6S7	Q8Y6S7	LISMO				101	K	E	0.588	0.268	0.043	0.689	0.649
tr	Q8Y6S7	Q8Y6S7	LISMO				102	S	E	0.621	0.268	0.043	0.689	0.648333333333
tr	Q8Y6S7	Q8Y6S7	LISMO				103	Q	E	0.514	0.268	0.043	0.689	0.644777777778
tr	Q8Y6S7	Q8Y6S7	LISMO				104	P	E	0.43	0.257	0.016	0.727	0.646666666667
tr	Q8Y6S7	Q8Y6S7	LISMO				105	I	E	0.606	0.339	0.016	0.645	0.654888888889
tr	Q8Y6S7	Q8Y6S7	LISMO				106	Q	E	0.629	0.339	0.016	0.645	0.654
tr	Q8Y6S7	Q8Y6S7	LISMO				107	P	E	0.539	0.257	0.016	0.727	0.649666666667
tr	Q8Y6S7	Q8Y6S7	LISMO				108	K	E	0.624	0.184	0.043	0.773	0.642444444444
tr	Q8Y6S7	Q8Y6S7	LISMO				109	K	E	0.544	0.184	0.043	0.773	0.638555555556
tr	Q8Y6S7	Q8Y6S7	LISMO				110	Q	E	0.565	0.184	0.043	0.773	0.631777777778
tr	Q8Y6S7	Q8Y6S7	LISMO				111	P	E	0.371	0.184	0.043	0.773	0.643777777778
tr	Q8Y6S7	Q8Y6S7	LISMO				112	I	E	0.486	0.184	0.043	0.773	0.654666666667
tr	Q8Y6S7	Q8Y6S7	LISMO				113	T	E	0.659	0.184	0.043	0.773	0.646888888889
tr	Q8Y6S7	Q8Y6S7	LISMO				114	E	E	0.553	0.184	0.043	0.773	0.632777777778
tr	Q8Y6S7	Q8Y6S7	LISMO				115	R	E	0.546	0.184	0.043	0.773	0.637777777778
tr	Q8Y6S7	Q8Y6S7	LISMO				116	Q	E	0.631	0.184	0.043	0.773	0.622444444444
tr	Q8Y6S7	Q8Y6S7	LISMO				117	V	E	0.58	0.116	0.016	0.868	0.618777777778
tr	Q8Y6S7	Q8Y6S7	LISMO				118	A	E	0.507	0.113	0.043	0.844	0.611111111111
tr	Q8Y6S7	Q8Y6S7	LISMO				119	E	E	0.628	0.113	0.043	0.844	0.612888888889
tr	Q8Y6S7	Q8Y6S7	LISMO				120	T	E	0.623	0.113	0.043	0.844	0.597888888889
tr	Q8Y6S7	Q8Y6S7	LISMO				121	Q	E	0.522	0.113	0.043	0.844	0.592777777778
tr	Q8Y6S7	Q8Y6S7	LISMO				122	P	E	0.601	0.113	0.043	0.844	0.593111111111
tr	Q8Y6S7	Q8Y6S7	LISMO				123	V	E	0.51	0.184	0.043	0.773	0.591777777778
tr	Q8Y6S7	Q8Y6S7	LISMO				124	K	E	0.571	0.113	0.043	0.844	0.583555555556
tr	Q8Y6S7	Q8Y6S7	LISMO				125	E	E	0.584	0.184	0.043	0.773	0.599555555556
tr	Q8Y6S7	Q8Y6S7	LISMO				126	E	E	0.636	0.257	0.016	0.727	0.605
tr	Q8Y6S7	Q8Y6S7	LISMO				127	T	E	0.539	0.339	0.016	0.645	0.613333333333
tr	Q8Y6S7	Q8Y6S7	LISMO				128	R	E	0.68	0.339	0.016	0.645	0.610555555556
tr	Q8Y6S7	Q8Y6S7	LISMO				129	K	E	0.546	0.257	0.016	0.727	0.615555555556
tr	Q8Y6S7	Q8Y6S7	LISMO				130	R	E	0.543	0.184	0.043	0.773	0.598666666667
tr	Q8Y6S7	Q8Y6S7	LISMO				131	P	E	0.368	0.113	0.043	0.844	0.595666666667
tr	Q8Y6S7	Q8Y6S7	LISMO				132	F	E	0.506	0.113	0.043	0.844	0.595444444444
tr	Q8Y6S7	Q8Y6S7	LISMO				133	T	E	0.556	0.113	0.043	0.844	0.584777777778
tr	Q8Y6S7	Q8Y6S7	LISMO				134	A	E	0.459	0.113	0.043	0.844	0.581111111111
tr	Q8Y6S7	Q8Y6S7	LISMO				135	T	E	0.579	0.113	0.043	0.844	0.571666666667
tr	Q8Y6S7	Q8Y6S7	LISMO				136	D	E	0.663	0.113	0.043	0.844	0.559333333333
tr	Q8Y6S7	Q8Y6S7	LISMO				137	V	E	0.444	0.113	0.087	0.800	0.558666666667
tr	Q8Y6S7	Q8Y6S7	LISMO				138	P	E	0.584	0.113	0.043	0.844	0.557777777778
tr	Q8Y6S7	Q8Y6S7	LISMO				139	S	E	0.478	0.113	0.043	0.844	0.57
tr	Q8Y6S7	Q8Y6S7	LISMO				140	P	E	0.531	0.184	0.043	0.773	0.57
tr	Q8Y6S7	Q8Y6S7	LISMO				141	V	E	0.352	0.268	0.043	0.689	0.580222222222
tr	Q8Y6S7	Q8Y6S7	LISMO				142	Y	E	0.558	0.268	0.043	0.689	0.595
tr	Q8Y6S7	Q8Y6S7	LISMO				143	A	E	0.57	0.268	0.043	0.689	0.599222222222
tr	Q8Y6S7	Q8Y6S7	LISMO				144	F	E	0.413	0.184	0.043	0.773	0.604555555556
tr	Q8Y6S7	Q8Y6S7	LISMO				145	N	E	0.636	0.184	0.043	0.773	0.618555555556
tr	Q8Y6S7	Q8Y6S7	LISMO				146	K	E	0.587	0.184	0.043	0.773	0.626777777778
tr	Q8Y6S7	Q8Y6S7	LISMO				147	R	E	0.571	0.184	0.043	0.773	0.626444444444
tr	Q8Y6S7	Q8Y6S7	LISMO				148	P	E	0.496	0.184	0.043	0.773	0.640777777778
tr	Q8Y6S7	Q8Y6S7	LISMO				149	S	E	0.51	0.184	0.043	0.773	0.637222222222
tr	Q8Y6S7	Q8Y6S7	LISMO				150	K	E	0.558	0.268	0.043	0.689	0.632888888889
tr	Q8Y6S7	Q8Y6S7	LISMO				151	F	E	0.488	0.268	0.043	0.689	0.623222222222
tr	Q8Y6S7	Q8Y6S7	LISMO				152	E	E	0.455	0.268	0.043	0.689	0.620555555556
tr	Q8Y6S7	Q8Y6S7	LISMO				153	F	E	0.564	0.268	0.043	0.689	0.619333333333
tr	Q8Y6S7	Q8Y6S7	LISMO				154	A	E	0.542	0.268	0.043	0.689	0.604111111111
tr	Q8Y6S7	Q8Y6S7	LISMO				155	V	E	0.453	0.268	0.043	0.689	0.614
tr	Q8Y6S7	Q8Y6S7	LISMO				156	T	E	0.546	0.268	0.043	0.689	0.617444444444
tr	Q8Y6S7	Q8Y6S7	LISMO				157	E	E	0.575	0.353	0.048	0.598	0.606
tr	Q8Y6S7	Q8Y6S7	LISMO				158	A	E	0.368	0.339	0.016	0.645	0.616
tr	Q8Y6S7	Q8Y6S7	LISMO				159	E	E	0.583	0.339	0.016	0.645	0.615888888889
tr	Q8Y6S7	Q8Y6S7	LISMO				160	E	E	0.459	0.339	0.016	0.645	0.614222222222
tr	Q8Y6S7	Q8Y6S7	LISMO				161	L	E	0.43	0.257	0.016	0.727	0.603888888889
tr	Q8Y6S7	Q8Y6S7	LISMO				162	S	E	0.672	0.257	0.016	0.727	0.606222222222
tr	Q8Y6S7	Q8Y6S7	LISMO				163	T	E	0.581	0.181	0.017	0.803	0.622111111111
tr	Q8Y6S7	Q8Y6S7	LISMO				164	I	E	0.452	0.184	0.043	0.773	0.608
tr	Q8Y6S7	Q8Y6S7	LISMO				165	Q	E	0.612	0.268	0.043	0.689	0.609222222222
tr	Q8Y6S7	Q8Y6S7	LISMO				166	E	E	0.588	0.268	0.043	0.689	0.603
tr	Q8Y6S7	Q8Y6S7	LISMO				167	D	E	0.606	0.268	0.043	0.689	0.589222222222
tr	Q8Y6S7	Q8Y6S7	LISMO				168	L	E	0.45	0.257	0.016	0.727	0.583555555556
tr	Q8Y6S7	Q8Y6S7	LISMO				169	T	E	0.519	0.257	0.016	0.727	0.579555555556
tr	Q8Y6S7	Q8Y6S7	LISMO				170	I	E	0.59	0.257	0.016	0.727	0.583555555556
tr	Q8Y6S7	Q8Y6S7	LISMO				171	T	E	0.568	0.257	0.016	0.727	0.577333333333
tr	Q8Y6S7	Q8Y6S7	LISMO				172	P	E	0.529	0.268	0.043	0.689	0.574555555556
tr	Q8Y6S7	Q8Y6S7	LISMO				173	V	E	0.466	0.268	0.043	0.689	0.574666666667
tr	Q8Y6S7	Q8Y6S7	LISMO				174	D	E	0.61	0.184	0.043	0.773	0.566444444444
tr	Q8Y6S7	Q8Y6S7	LISMO				175	L	E	0.477	0.184	0.043	0.773	0.565888888889
tr	Q8Y6S7	Q8Y6S7	LISMO				176	L	E	0.472	0.184	0.043	0.773	0.577444444444
tr	Q8Y6S7	Q8Y6S7	LISMO				177	D	E	0.663	0.184	0.043	0.773	0.575111111111
tr	Q8Y6S7	Q8Y6S7	LISMO				178	S	E	0.616	0.181	0.017	0.803	0.587666666667
tr	Q8Y6S7	Q8Y6S7	LISMO				179	A	E	0.479	0.181	0.017	0.803	0.596
tr	Q8Y6S7	Q8Y6S7	LISMO				180	E	E	0.582	0.184	0.043	0.773	0.602
tr	Q8Y6S7	Q8Y6S7	LISMO				181	A	E	0.509	0.184	0.043	0.773	0.596555555556
tr	Q8Y6S7	Q8Y6S7	LISMO				182	E	E	0.563	0.184	0.043	0.773	0.589444444444
tr	Q8Y6S7	Q8Y6S7	LISMO				183	T	E	0.562	0.184	0.043	0.773	0.595444444444
tr	Q8Y6S7	Q8Y6S7	LISMO				184	I	E	0.353	0.184	0.043	0.773	0.595555555556
tr	Q8Y6S7	Q8Y6S7	LISMO				185	A	E	0.632	0.113	0.043	0.844	0.591333333333
tr	Q8Y6S7	Q8Y6S7	LISMO				186	F	E	0.389	0.184	0.043	0.773	0.599555555556
tr	Q8Y6S7	Q8Y6S7	LISMO				187	D	E	0.595	0.184	0.043	0.773	0.595
tr	Q8Y6S7	Q8Y6S7	LISMO				188	A	E	0.493	0.268	0.043	0.689	0.592777777778
tr	Q8Y6S7	Q8Y6S7	LISMO				189	G	E	0.625	0.268	0.043	0.689	0.593555555556
tr	Q8Y6S7	Q8Y6S7	LISMO				190	L	E	0.288	0.268	0.043	0.689	0.594444444444
tr	Q8Y6S7	Q8Y6S7	LISMO				191	N	E	0.569	0.268	0.043	0.689	0.601555555556
tr	Q8Y6S7	Q8Y6S7	LISMO				192	R	E	0.603	0.268	0.043	0.689	0.601222222222
tr	Q8Y6S7	Q8Y6S7	LISMO				193	Q	E	0.63	0.268	0.043	0.689	0.610888888889
tr	Q8Y6S7	Q8Y6S7	LISMO				194	I	E	0.398	0.268	0.043	0.689	0.609888888889
tr	Q8Y6S7	Q8Y6S7	LISMO				195	E	E	0.561	0.184	0.043	0.773	0.616444444444
tr	Q8Y6S7	Q8Y6S7	LISMO				196	E	E	0.649	0.268	0.043	0.689	0.617777777778
tr	Q8Y6S7	Q8Y6S7	LISMO				197	E	E	0.535	0.184	0.043	0.773	0.609666666667
tr	Q8Y6S7	Q8Y6S7	LISMO				198	V	E	0.478	0.181	0.017	0.803	0.603777777778
tr	Q8Y6S7	Q8Y6S7	LISMO				199	V	E	0.476	0.184	0.043	0.773	0.601555555556
tr	Q8Y6S7	Q8Y6S7	LISMO				200	S	E	0.636	0.184	0.043	0.773	0.590666666667
tr	Q8Y6S7	Q8Y6S7	LISMO				201	V	E	0.442	0.181	0.017	0.803	0.598111111111
tr	Q8Y6S7	Q8Y6S7	LISMO				202	P	E	0.575	0.116	0.016	0.868	0.595777777778
tr	Q8Y6S7	Q8Y6S7	LISMO				203	V	E	0.433	0.184	0.043	0.773	0.595
tr	Q8Y6S7	Q8Y6S7	LISMO				204	M	E	0.433	0.184	0.043	0.773	0.595444444444
tr	Q8Y6S7	Q8Y6S7	LISMO				205	E	E	0.602	0.184	0.043	0.773	0.591111111111
tr	Q8Y6S7	Q8Y6S7	LISMO				206	E	E	0.587	0.184	0.043	0.773	0.596777777778
tr	Q8Y6S7	Q8Y6S7	LISMO				207	V	E	0.345	0.268	0.043	0.689	0.596333333333
tr	Q8Y6S7	Q8Y6S7	LISMO				208	V	E	0.515	0.184	0.043	0.773	0.602
tr	Q8Y6S7	Q8Y6S7	LISMO				209	T	E	0.587	0.268	0.043	0.689	0.613111111111
tr	Q8Y6S7	Q8Y6S7	LISMO				210	E	E	0.608	0.268	0.043	0.689	0.599666666667
tr	Q8Y6S7	Q8Y6S7	LISMO				211	Q	E	0.531	0.113	0.043	0.844	0.605222222222
tr	Q8Y6S7	Q8Y6S7	LISMO				212	P	E	0.515	0.184	0.043	0.773	0.613333333333
tr	Q8Y6S7	Q8Y6S7	LISMO				213	E	E	0.625	0.184	0.043	0.773	0.613222222222
tr	Q8Y6S7	Q8Y6S7	LISMO				214	V	E	0.412	0.184	0.043	0.773	0.617222222222
tr	Q8Y6S7	Q8Y6S7	LISMO				215	E	E	0.482	0.184	0.043	0.773	0.622444444444
tr	Q8Y6S7	Q8Y6S7	LISMO				216	V	E	0.564	0.184	0.043	0.773	0.625
tr	Q8Y6S7	Q8Y6S7	LISMO				217	N	E	0.62	0.184	0.043	0.773	0.624444444444
tr	Q8Y6S7	Q8Y6S7	LISMO				218	P	E	0.513	0.184	0.043	0.773	0.630333333333
tr	Q8Y6S7	Q8Y6S7	LISMO				219	E	E	0.499	0.184	0.043	0.773	0.646
tr	Q8Y6S7	Q8Y6S7	LISMO				220	P	E	0.549	0.184	0.043	0.773	0.645444444444
tr	Q8Y6S7	Q8Y6S7	LISMO				221	V	E	0.376	0.184	0.043	0.773	0.651111111111
tr	Q8Y6S7	Q8Y6S7	LISMO				222	E	E	0.551	0.184	0.043	0.773	0.655444444444
tr	Q8Y6S7	Q8Y6S7	LISMO				223	Q	E	0.557	0.268	0.043	0.689	0.661555555556
tr	Q8Y6S7	Q8Y6S7	LISMO				224	Q	E	0.55	0.268	0.043	0.689	0.663333333333
tr	Q8Y6S7	Q8Y6S7	LISMO				225	E	E	0.533	0.184	0.043	0.773	0.660333333333
tr	Q8Y6S7	Q8Y6S7	LISMO				226	P	E	0.512	0.184	0.043	0.773	0.669333333333
tr	Q8Y6S7	Q8Y6S7	LISMO				227	A	E	0.513	0.184	0.043	0.773	0.666777777778
tr	Q8Y6S7	Q8Y6S7	LISMO				228	R	E	0.564	0.184	0.043	0.773	0.661111111111
tr	Q8Y6S7	Q8Y6S7	LISMO				229	V	E	0.395	0.184	0.043	0.773	0.650777777778
tr	Q8Y6S7	Q8Y6S7	LISMO				230	S	E	0.571	0.268	0.043	0.689	0.641777777778
tr	Q8Y6S7	Q8Y6S7	LISMO				231	L	E	0.526	0.268	0.043	0.689	0.636666666667
tr	Q8Y6S7	Q8Y6S7	LISMO				232	I	E	0.438	0.268	0.043	0.689	0.636444444444
tr	Q8Y6S7	Q8Y6S7	LISMO				233	T	E	0.562	0.268	0.043	0.689	0.638888888889
tr	Q8Y6S7	Q8Y6S7	LISMO				234	E	E	0.415	0.184	0.043	0.773	0.651333333333
tr	Q8Y6S7	Q8Y6S7	LISMO				235	E	E	0.514	0.184	0.043	0.773	0.639777777778
tr	Q8Y6S7	Q8Y6S7	LISMO				236	P	E	0.59	0.184	0.043	0.773	0.637
tr	Q8Y6S7	Q8Y6S7	LISMO				237	A	E	0.579	0.268	0.043	0.689	0.625111111111
tr	Q8Y6S7	Q8Y6S7	LISMO				238	Q	E	0.606	0.184	0.043	0.773	0.628444444444
tr	Q8Y6S7	Q8Y6S7	LISMO				239	T	E	0.519	0.184	0.043	0.773	0.632222222222
tr	Q8Y6S7	Q8Y6S7	LISMO				240	K	E	0.599	0.268	0.043	0.689	0.638888888889
tr	Q8Y6S7	Q8Y6S7	LISMO				241	T	E	0.515	0.268	0.043	0.689	0.636777777778
tr	Q8Y6S7	Q8Y6S7	LISMO				242	T	E	0.538	0.268	0.043	0.689	0.643
tr	Q8Y6S7	Q8Y6S7	LISMO				243	T	E	0.427	0.181	0.017	0.803	0.643888888889
tr	Q8Y6S7	Q8Y6S7	LISMO				244	R	E	0.548	0.181	0.017	0.803	0.647333333333
tr	Q8Y6S7	Q8Y6S7	LISMO				245	S	E	0.554	0.181	0.017	0.803	0.649555555556
tr	Q8Y6S7	Q8Y6S7	LISMO				246	K	E	0.561	0.116	0.016	0.868	0.656
tr	Q8Y6S7	Q8Y6S7	LISMO				247	Q	E	0.564	0.116	0.016	0.868	0.666222222222
tr	Q8Y6S7	Q8Y6S7	LISMO				248	V	E	0.549	0.116	0.016	0.868	0.663111111111
tr	Q8Y6S7	Q8Y6S7	LISMO				249	E	E	0.617	0.181	0.017	0.803	0.654222222222
tr	Q8Y6S7	Q8Y6S7	LISMO				250	S	E	0.509	0.257	0.016	0.727	0.659444444444
tr	Q8Y6S7	Q8Y6S7	LISMO				251	N	E	0.56	0.339	0.016	0.645	0.654555555556
tr	Q8Y6S7	Q8Y6S7	LISMO				252	R	E	0.642	0.339	0.016	0.645	0.644
tr	Q8Y6S7	Q8Y6S7	LISMO				253	Q	E	0.55	0.339	0.016	0.645	0.643555555556
tr	Q8Y6S7	Q8Y6S7	LISMO				254	E	E	0.555	0.257	0.016	0.727	0.637
tr	Q8Y6S7	Q8Y6S7	LISMO				255	Q	E	0.624	0.257	0.016	0.727	0.632111111111
tr	Q8Y6S7	Q8Y6S7	LISMO				256	L	E	0.447	0.257	0.016	0.727	0.628888888889
tr	Q8Y6S7	Q8Y6S7	LISMO				257	L	E	0.51	0.257	0.016	0.727	0.623111111111
tr	Q8Y6S7	Q8Y6S7	LISMO				258	K	E	0.63	0.181	0.017	0.803	0.622666666667
tr	Q8Y6S7	Q8Y6S7	LISMO				259	S	E	0.657	0.181	0.017	0.803	0.603555555556
tr	Q8Y6S7	Q8Y6S7	LISMO				260	R	E	0.648	0.181	0.017	0.803	0.587444444444
tr	Q8Y6S7	Q8Y6S7	LISMO				261	I	E	0.395	0.116	0.016	0.868	0.587
tr	Q8Y6S7	Q8Y6S7	LISMO				262	P	E	0.577	0.181	0.017	0.803	0.582777777778
tr	Q8Y6S7	Q8Y6S7	LISMO				263	F	E	0.51	0.181	0.017	0.803	0.584666666667
tr	Q8Y6S7	Q8Y6S7	LISMO				264	N	E	0.598	0.181	0.017	0.803	0.588777777778
tr	Q8Y6S7	Q8Y6S7	LISMO				265	V	E	0.475	0.257	0.016	0.727	0.585111111111
tr	Q8Y6S7	Q8Y6S7	LISMO				266	M	E	0.529	0.257	0.016	0.727	0.595777777778
tr	Q8Y6S7	Q8Y6S7	LISMO				267	M	E	0.494	0.257	0.016	0.727	0.596555555556
tr	Q8Y6S7	Q8Y6S7	LISMO				268	V	E	0.389	0.257	0.016	0.727	0.612111111111
tr	Q8Y6S7	Q8Y6S7	LISMO				269	K	E	0.604	0.257	0.016	0.727	0.619333333333
tr	Q8Y6S7	Q8Y6S7	LISMO				270	K	E	0.601	0.257	0.016	0.727	0.626444444444
tr	Q8Y6S7	Q8Y6S7	LISMO				271	D	E	0.583	0.257	0.016	0.727	0.626111111111
tr	Q8Y6S7	Q8Y6S7	LISMO				272	K	E	0.475	0.257	0.016	0.727	0.625888888889
tr	Q8Y6S7	Q8Y6S7	LISMO				273	Q	E	0.671	0.257	0.016	0.727	0.620666666667
tr	Q8Y6S7	Q8Y6S7	LISMO				274	A	E	0.526	0.268	0.043	0.689	0.622888888889
tr	Q8Y6S7	Q8Y6S7	LISMO				275	L	E	0.481	0.268	0.043	0.689	0.621333333333
tr	Q8Y6S7	Q8Y6S7	LISMO				276	Q	E	0.609	0.257	0.016	0.727	0.618444444444
tr	Q8Y6S7	Q8Y6S7	LISMO				277	K	E	0.575	0.257	0.016	0.727	0.618777777778
tr	Q8Y6S7	Q8Y6S7	LISMO				278	E	E	0.572	0.181	0.017	0.803	0.621555555556
tr	Q8Y6S7	Q8Y6S7	LISMO				279	D	E	0.597	0.181	0.017	0.803	0.610777777778
tr	Q8Y6S7	Q8Y6S7	LISMO				280	A	E	0.589	0.181	0.017	0.803	0.617555555556
tr	Q8Y6S7	Q8Y6S7	LISMO				281	Q	E	0.607	0.113	0.043	0.844	0.614555555556
tr	Q8Y6S7	Q8Y6S7	LISMO				282	E	E	0.582	0.113	0.043	0.844	0.627444444444
tr	Q8Y6S7	Q8Y6S7	LISMO				283	I	E	0.496	0.116	0.016	0.868	0.629
tr	Q8Y6S7	Q8Y6S7	LISMO				284	N	E	0.624	0.116	0.016	0.868	0.621333333333
tr	Q8Y6S7	Q8Y6S7	LISMO				285	V	E	0.501	0.184	0.043	0.773	0.625
tr	Q8Y6S7	Q8Y6S7	LISMO				286	Q	E	0.635	0.184	0.043	0.773	0.622
tr	Q8Y6S7	Q8Y6S7	LISMO				287	Q	E	0.563	0.184	0.043	0.773	0.617555555556
tr	Q8Y6S7	Q8Y6S7	LISMO				288	P	E	0.556	0.184	0.043	0.773	0.628333333333
tr	Q8Y6S7	Q8Y6S7	LISMO				289	V	E	0.468	0.184	0.043	0.773	0.626444444444
tr	Q8Y6S7	Q8Y6S7	LISMO				290	E	E	0.589	0.184	0.043	0.773	0.635444444444
tr	Q8Y6S7	Q8Y6S7	LISMO				291	I	E	0.431	0.184	0.043	0.773	0.633111111111
tr	Q8Y6S7	Q8Y6S7	LISMO				292	E	E	0.537	0.184	0.043	0.773	0.634444444444
tr	Q8Y6S7	Q8Y6S7	LISMO				293	A	E	0.603	0.184	0.043	0.773	0.645555555556
tr	Q8Y6S7	Q8Y6S7	LISMO				294	E	E	0.531	0.184	0.043	0.773	0.654
tr	Q8Y6S7	Q8Y6S7	LISMO				295	Q	E	0.56	0.184	0.043	0.773	0.659444444444
tr	Q8Y6S7	Q8Y6S7	LISMO				296	T	E	0.529	0.268	0.043	0.689	0.667555555556
tr	Q8Y6S7	Q8Y6S7	LISMO				297	N	E	0.548	0.268	0.043	0.689	0.672555555556
tr	Q8Y6S7	Q8Y6S7	LISMO				298	I	E	0.356	0.268	0.043	0.689	0.679555555556
tr	Q8Y6S7	Q8Y6S7	LISMO				299	V	E	0.442	0.268	0.043	0.689	0.687444444444
tr	Q8Y6S7	Q8Y6S7	LISMO				300	Q	E	0.566	0.268	0.043	0.689	0.691888888889
tr	Q8Y6S7	Q8Y6S7	LISMO				301	Q	E	0.511	0.353	0.048	0.598	0.691777777778
tr	Q8Y6S7	Q8Y6S7	LISMO				302	T	E	0.527	0.353	0.048	0.598	0.688333333333
tr	Q8Y6S7	Q8Y6S7	LISMO				303	Q	E	0.483	0.268	0.043	0.689	0.676333333333
tr	Q8Y6S7	Q8Y6S7	LISMO				304	V	E	0.48	0.268	0.043	0.689	0.668111111111
tr	Q8Y6S7	Q8Y6S7	LISMO				305	A	E	0.484	0.184	0.043	0.773	0.661111111111
tr	Q8Y6S7	Q8Y6S7	LISMO				306	T	E	0.543	0.191	0.086	0.723	0.653777777778
tr	Q8Y6S7	Q8Y6S7	LISMO				307	A	E	0.396	0.191	0.086	0.723	0.642444444444
[truncated: 5,030 more rows]

## Sheet: EETS page 3
Entry							Position	AminoAcid	Exposed/Buried	RelativeSurfaceAccessilibity	HelixProbability	SheetProbability	CoilProbability	EpitopeProbability
sp	P66401	RS14Z	LISMO				7	I	E	0.338	0.975	0.003	0.022	0.539111111111
sp	P66401	RS14Z	LISMO				8	A	E	0.382	0.970	0.001	0.029	0.551222222222
sp	P66401	RS14Z	LISMO				9	K	E	0.434	0.970	0.001	0.029	0.547666666667
sp	P66401	RS14Z	LISMO				11	K	E	0.559	0.859	0.002	0.139	0.586
sp	P66401	RS14Z	LISMO				12	R	E	0.631	0.502	0.002	0.495	0.596888888889
sp	P66401	RS14Z	LISMO				14	P	E	0.445	0.016	0.005	0.979	0.600666666667
sp	P66401	RS14Z	LISMO				15	K	E	0.477	0.016	0.005	0.979	0.610888888889
sp	P66401	RS14Z	LISMO				17	A	E	0.445	0.058	0.017	0.925	0.591888888889
sp	P66401	RS14Z	LISMO	P66401			19	Q	E	0.358	0.125	0.227	0.648	0.572333333333
sp	P66401	RS14Z	LISMO				20	A	E	0.285	0.148	0.418	0.435	0.539111111111
sp	P66401	RS14Z	LISMO				21	Y	E	0.354	0.148	0.418	0.435	0.523888888889
sp	P66401	RS14Z	LISMO				25	E	E	0.358	0.079	0.592	0.329	0.523666666667
sp	P66401	RS14Z	LISMO				28	G	E	0.449	0.018	0.047	0.935	0.539333333333
sp	P66401	RS14Z	LISMO				30	P	E	0.391	0.053	0.043	0.903	0.545666666667
sp	P66401	RS14Z	LISMO				31	H	E	0.364	0.118	0.150	0.732	0.560333333333
sp	P66401	RS14Z	LISMO				35	R	E	0.406	0.216	0.235	0.548	0.531333333333
sp	P66401	RS14Z	LISMO				36	K	E	0.462	0.307	0.165	0.527	0.514888888889
sp	P66401	RS14Z	LISMO				38	K	E	0.322	0.278	0.093	0.628	0.500333333333
sp	P66401	RS14Z	LISMO				49	Y	E	0.376	0.782	0.003	0.215	0.500333333333
sp	P66401	RS14Z	LISMO				50	K	E	0.499	0.406	0.004	0.591	0.524444444444
sp	P66401	RS14Z	LISMO				51	G	E	0.311	0.109	0.005	0.886	0.527555555556
sp	P66401	RS14Z	LISMO				52	Q	E	0.436	0.018	0.019	0.964	0.535444444444
sp	P66401	RS14Z	LISMO				54	P	E	0.382	0.018	0.047	0.935	0.586666666667
sp	P66401	RS14Z	LISMO				55	G	E	0.4	0.005	0.045	0.951	0.573222222222
sp	P66401	RS14Z	LISMO				57	K	E	0.442	0.022	0.359	0.619	0.563666666667
sp	P66401	RS14Z	LISMO				58	K	E	0.478	0.022	0.359	0.619	0.507333333333
1
tr	Q8Y7D2	Q8Y7D2	LISMO	Q8Y7D2			24	M	E	0.37	0.502	0.002	0.495	0.560888888889
tr	Q8Y7D2	Q8Y7D2	LISMO				25	R	E	0.595	0.246	0.004	0.750	0.553111111111
tr	Q8Y7D2	Q8Y7D2	LISMO				26	R	E	0.393	0.109	0.005	0.886	0.563222222222
tr	Q8Y7D2	Q8Y7D2	LISMO				27	K	E	0.631	0.016	0.005	0.979	0.566222222222
tr	Q8Y7D2	Q8Y7D2	LISMO				28	A	E	0.613	0.003	0.003	0.994	0.563222222222
tr	Q8Y7D2	Q8Y7D2	LISMO				30	K	E	0.601	0.004	0.197	0.799	0.545333333333
tr	Q8Y7D2	Q8Y7D2	LISMO				31	V	E	0.634	0.004	0.420	0.576	0.527666666667
tr	Q8Y7D2	Q8Y7D2	LISMO				35	E	E	0.676	0.970	0.001	0.029	0.509666666667
tr	Q8Y7D2	Q8Y7D2	LISMO				36	E	E	0.376	0.970	0.001	0.029	0.502
tr	Q8Y7D2	Q8Y7D2	LISMO				38	K	E	0.381	0.923	0.002	0.076	0.515111111111
tr	Q8Y7D2	Q8Y7D2	LISMO				39	K	E	0.667	0.859	0.002	0.139	0.521888888889
tr	Q8Y7D2	Q8Y7D2	LISMO				40	G	E	0.296	0.600	0.003	0.397	0.519333333333
tr	Q8Y7D2	Q8Y7D2	LISMO				42	R	E	0.731	0.016	0.005	0.979	0.507111111111
tr	Q8Y7D2	Q8Y7D2	LISMO				53	N	E	0.614	0.600	0.003	0.397	0.515222222222
tr	Q8Y7D2	Q8Y7D2	LISMO				56	D	E	0.539	0.660	0.049	0.291	0.542111111111
tr	Q8Y7D2	Q8Y7D2	LISMO				57	A	E	0.543	0.522	0.016	0.462	0.547777777778
tr	Q8Y7D2	Q8Y7D2	LISMO				58	G	E	0.297	0.455	0.046	0.498	0.544333333333
tr	Q8Y7D2	Q8Y7D2	LISMO				61	L	E	0.521	0.058	0.017	0.925	0.533111111111
tr	Q8Y7D2	Q8Y7D2	LISMO				62	G	E	0.557	0.018	0.019	0.964	0.531333333333
tr	Q8Y7D2	Q8Y7D2	LISMO				64	R	E	0.277	0.022	0.359	0.619	0.518333333333
tr	Q8Y7D2	Q8Y7D2	LISMO				65	N	E	0.401	0.004	0.420	0.576	0.523222222222
tr	Q8Y7D2	Q8Y7D2	LISMO				69	T	E	0.675	0.694	0.003	0.303	0.508
tr	Q8Y7D2	Q8Y7D2	LISMO				70	Q	E	0.419	0.782	0.003	0.215	0.502
tr	Q8Y7D2	Q8Y7D2	LISMO				72	K	E	0.452	0.923	0.002	0.076	0.510555555556
tr	Q8Y7D2	Q8Y7D2	LISMO				73	N	E	0.68	0.859	0.002	0.139	0.522222222222
tr	Q8Y7D2	Q8Y7D2	LISMO				74	R	E	0.269	0.782	0.003	0.215	0.514444444444
tr	Q8Y7D2	Q8Y7D2	LISMO				76	T	E	0.662	0.502	0.002	0.495	0.548333333333
tr	Q8Y7D2	Q8Y7D2	LISMO				77	E	E	0.674	0.406	0.004	0.591	0.533777777778
tr	Q8Y7D2	Q8Y7D2	LISMO				79	R	E	0.355	0.053	0.004	0.942	0.520111111111
tr	Q8Y7D2	Q8Y7D2	LISMO				80	Q	E	0.643	0.016	0.005	0.979	0.505222222222
tr	Q8Y7D2	Q8Y7D2	LISMO				107	K	E	0.608	0.181	0.017	0.803	0.523888888889
tr	Q8Y7D2	Q8Y7D2	LISMO				108	Q	E	0.473	0.118	0.150	0.732	0.505333333333
tr	Q8Y7D2	Q8Y7D2	LISMO				113	K	E	0.412	0.278	0.093	0.628	0.512777777778
tr	Q8Y7D2	Q8Y7D2	LISMO				114	G	E	0.332	0.353	0.048	0.598	0.516
tr	Q8Y7D2	Q8Y7D2	LISMO				117	R	E	0.513	0.923	0.002	0.076	0.529111111111
tr	Q8Y7D2	Q8Y7D2	LISMO				120	T	E	0.536	0.923	0.002	0.076	0.530777777778
tr	Q8Y7D2	Q8Y7D2	LISMO				121	G	E	0.69	0.859	0.002	0.139	0.525888888889
tr	Q8Y7D2	Q8Y7D2	LISMO				122	K	E	0.607	0.600	0.003	0.397	0.526555555556
2
tr	Q8Y5S9	Q8Y5S9	LISMO				42	K	E	0.719	0.859	0.002	0.139	0.508333333333
tr	Q8Y5S9	Q8Y5S9	LISMO				43	K	E	0.284	0.859	0.002	0.139	0.517666666667
tr	Q8Y5S9	Q8Y5S9	LISMO				45	I	E	0.51	0.970	0.001	0.029	0.524222222222
tr	Q8Y5S9	Q8Y5S9	LISMO				46	E	E	0.531	0.970	0.001	0.029	0.521111111111
tr	Q8Y5S9	Q8Y5S9	LISMO				52	H	E	0.458	0.923	0.002	0.076	0.516111111111
tr	Q8Y5S9	Q8Y5S9	LISMO				53	D	E	0.803	0.782	0.003	0.215	0.515888888889
tr	Q8Y5S9	Q8Y5S9	LISMO				54	K	E	0.565	0.600	0.003	0.397	0.511666666667
tr	Q8Y5S9	Q8Y5S9	LISMO				69	F	E	0.528	0.923	0.002	0.076	0.525888888889
tr	Q8Y5S9	Q8Y5S9	LISMO				70	E	E	0.694	0.859	0.002	0.139	0.541555555556
tr	Q8Y5S9	Q8Y5S9	LISMO				73	K	E	0.464	0.970	0.001	0.029	0.507333333333
tr	Q8Y5S9	Q8Y5S9	LISMO				99	N	E	0.317	0.353	0.048	0.598	0.528444444444
tr	Q8Y5S9	Q8Y5S9	LISMO				101	I	E	0.4	0.184	0.043	0.773	0.540222222222
tr	Q8Y5S9	Q8Y5S9	LISMO	Q8Y5S9			102	D	E	0.725	0.018	0.047	0.935	0.541666666667
tr	Q8Y5S9	Q8Y5S9	LISMO				104	P	E	0.542	0.005	0.015	0.979	0.532555555556
tr	Q8Y5S9	Q8Y5S9	LISMO				105	F	E	0.361	0.923	0.002	0.076	0.538
tr	Q8Y5S9	Q8Y5S9	LISMO				106	E	E	0.709	0.970	0.001	0.029	0.532444444444
tr	Q8Y5S9	Q8Y5S9	LISMO				107	T	E	0.361	0.970	0.001	0.029	0.503222222222
tr	Q8Y5S9	Q8Y5S9	LISMO				192	N	E	0.392	0.430	0.016	0.555	0.516666666667
tr	Q8Y5S9	Q8Y5S9	LISMO				195	D	E	0.509	0.430	0.016	0.555	0.576
tr	Q8Y5S9	Q8Y5S9	LISMO				196	V	E	0.376	0.339	0.016	0.645	0.600777777778
tr	Q8Y5S9	Q8Y5S9	LISMO				198	D	E	0.539	0.257	0.016	0.727	0.647111111111
tr	Q8Y5S9	Q8Y5S9	LISMO				199	K	E	0.537	0.339	0.016	0.645	0.659333333333
tr	Q8Y5S9	Q8Y5S9	LISMO				200	S	E	0.554	0.339	0.016	0.645	0.658111111111
tr	Q8Y5S9	Q8Y5S9	LISMO				201	S	E	0.51	0.339	0.016	0.645	0.668555555556
tr	Q8Y5S9	Q8Y5S9	LISMO				202	N	E	0.519	0.339	0.016	0.645	0.667222222222
tr	Q8Y5S9	Q8Y5S9	LISMO				203	Y	E	0.387	0.430	0.016	0.555	0.655555555556
tr	Q8Y5S9	Q8Y5S9	LISMO				204	L	E	0.419	0.430	0.016	0.555	0.651555555556
tr	Q8Y5S9	Q8Y5S9	LISMO				205	E	E	0.569	0.522	0.016	0.462	0.644333333333
tr	Q8Y5S9	Q8Y5S9	LISMO				206	T	E	0.489	0.522	0.016	0.462	0.620666666667
tr	Q8Y5S9	Q8Y5S9	LISMO				207	V	E	0.343	0.430	0.016	0.555	0.602777777778
tr	Q8Y5S9	Q8Y5S9	LISMO				208	G	E	0.596	0.176	0.004	0.820	0.582333333333
tr	Q8Y5S9	Q8Y5S9	LISMO				209	K	E	0.531	0.109	0.005	0.886	0.576222222222
tr	Q8Y5S9	Q8Y5S9	LISMO				210	L	E	0.396	0.058	0.017	0.925	0.553
tr	Q8Y5S9	Q8Y5S9	LISMO				211	V	E	0.333	0.018	0.047	0.935	0.547888888889
tr	Q8Y5S9	Q8Y5S9	LISMO				213	K	E	0.423	0.005	0.015	0.979	0.512777777778
3
sp	Q8Y9V5	PGDA	LISMO				28	K	E	0.495	0.428	0.171	0.402	0.547
sp	Q8Y9V5	PGDA	LISMO				29	Y	E	0.402	0.307	0.165	0.527	0.570777777778
sp	Q8Y9V5	PGDA	LISMO				30	Q	E	0.499	0.307	0.165	0.527	0.595555555556
sp	Q8Y9V5	PGDA	LISMO				31	F	E	0.366	0.199	0.152	0.649	0.629333333333
sp	Q8Y9V5	PGDA	LISMO				32	S	E	0.521	0.307	0.165	0.527	0.634555555556
sp	Q8Y9V5	PGDA	LISMO				33	K	E	0.417	0.278	0.093	0.628	0.632111111111
sp	Q8Y9V5	PGDA	LISMO				34	S	E	0.479	0.386	0.097	0.517	0.632888888889
sp	Q8Y9V5	PGDA	LISMO				35	R	E	0.448	0.561	0.047	0.393	0.621555555556
sp	Q8Y9V5	PGDA	LISMO	Q8Y9V5			36	N	E	0.489	0.561	0.047	0.393	0.604111111111
sp	Q8Y9V5	PGDA	LISMO				37	K	E	0.436	0.622	0.015	0.363	0.582111111111
sp	Q8Y9V5	PGDA	LISMO				38	V	E	0.441	0.717	0.014	0.269	0.564666666667
sp	Q8Y9V5	PGDA	LISMO				40	M	E	0.506	0.878	0.010	0.111	0.561888888889
sp	Q8Y9V5	PGDA	LISMO				41	Q	E	0.471	0.878	0.010	0.111	0.567555555556
sp	Q8Y9V5	PGDA	LISMO				42	M	E	0.274	0.878	0.010	0.111	0.569777777778
sp	Q8Y9V5	PGDA	LISMO				43	D	E	0.366	0.802	0.014	0.185	0.577444444444
sp	Q8Y9V5	PGDA	LISMO				44	R	E	0.498	0.751	0.050	0.199	0.586888888889
sp	Q8Y9V5	PGDA	LISMO				45	L	E	0.401	0.606	0.105	0.289	0.602333333333
sp	Q8Y9V5	PGDA	LISMO				46	M	E	0.471	0.307	0.165	0.527	0.606111111111
sp	Q8Y9V5	PGDA	LISMO				47	K	E	0.516	0.118	0.150	0.732	0.616333333333
sp	Q8Y9V5	PGDA	LISMO				48	D	E	0.537	0.118	0.150	0.732	0.611555555556
sp	Q8Y9V5	PGDA	LISMO				49	Q	E	0.546	0.125	0.227	0.648	0.605666666667
sp	Q8Y9V5	PGDA	LISMO				52	G	E	0.425	0.069	0.386	0.545	0.570888888889
sp	Q8Y9V5	PGDA	LISMO				53	N	E	0.433	0.079	0.592	0.329	0.559333333333
sp	Q8Y9V5	PGDA	LISMO				56	R	E	0.454	0.006	0.962	0.032	0.589777777778
sp	Q8Y9V5	PGDA	LISMO				58	D	E	0.43	0.011	0.918	0.071	0.596888888889
sp	Q8Y9V5	PGDA	LISMO				59	K	E	0.326	0.003	0.718	0.279	0.604666666667
sp	Q8Y9V5	PGDA	LISMO				60	K	E	0.515	0.004	0.263	0.733	0.587444444444
sp	Q8Y9V5	PGDA	LISMO				61	E	E	0.642	0.005	0.045	0.951	0.580222222222
sp	Q8Y9V5	PGDA	LISMO				62	N	E	0.587	0.005	0.045	0.951	0.558222222222
sp	Q8Y9V5	PGDA	LISMO				63	G	E	0.369	0.004	0.263	0.733	0.525888888889
sp	Q8Y9V5	PGDA	LISMO				74	T	E	0.518	0.257	0.016	0.727	0.527222222222
sp	Q8Y9V5	PGDA	LISMO				75	E	E	0.466	0.600	0.003	0.397	0.545666666667
sp	Q8Y9V5	PGDA	LISMO				76	K	E	0.525	0.717	0.014	0.269	0.561888888889
sp	Q8Y9V5	PGDA	LISMO				77	K	E	0.326	0.717	0.014	0.269	0.577666666667
sp	Q8Y9V5	PGDA	LISMO				80	E	E	0.582	0.923	0.002	0.076	0.547111111111
sp	Q8Y9V5	PGDA	LISMO				81	I	E	0.32	0.970	0.001	0.029	0.533333333333
sp	Q8Y9V5	PGDA	LISMO				83	Q	E	0.293	0.970	0.001	0.029	0.510444444444
sp	Q8Y9V5	PGDA	LISMO				84	K	E	0.553	0.970	0.001	0.029	0.516222222222
sp	Q8Y9V5	PGDA	LISMO				87	G	E	0.471	0.970	0.001	0.029	0.522222222222
sp	Q8Y9V5	PGDA	LISMO				88	K	E	0.538	0.970	0.001	0.029	0.521777777778
sp	Q8Y9V5	PGDA	LISMO				91	D	E	0.568	0.970	0.001	0.029	0.548333333333
sp	Q8Y9V5	PGDA	LISMO				92	A	E	0.467	0.970	0.001	0.029	0.551333333333
sp	Q8Y9V5	PGDA	LISMO				95	K	E	0.458	0.878	0.010	0.111	0.557777777778
sp	Q8Y9V5	PGDA	LISMO				96	K	E	0.502	0.802	0.014	0.185	0.555777777778
sp	Q8Y9V5	PGDA	LISMO				98	N	E	0.279	0.430	0.016	0.555	0.578111111111
sp	Q8Y9V5	PGDA	LISMO				99	R	E	0.568	0.268	0.043	0.689	0.586444444444
sp	Q8Y9V5	PGDA	LISMO				100	D	E	0.564	0.184	0.043	0.773	0.581
sp	Q8Y9V5	PGDA	LISMO				101	K	E	0.478	0.118	0.150	0.732	0.567
sp	Q8Y9V5	PGDA	LISMO				102	E	E	0.465	0.066	0.296	0.638	0.555444444444
sp	Q8Y9V5	PGDA	LISMO				103	T	E	0.389	0.022	0.359	0.619	0.529333333333
sp	Q8Y9V5	PGDA	LISMO				104	Q	E	0.508	0.004	0.514	0.481	0.511222222222
sp	Q8Y9V5	PGDA	LISMO				111	Y	E	0.361	0.022	0.359	0.619	0.531555555556
sp	Q8Y9V5	PGDA	LISMO				112	Q	E	0.51	0.022	0.359	0.619	0.563
sp	Q8Y9V5	PGDA	LISMO				113	K	E	0.469	0.021	0.279	0.699	0.572222222222
sp	Q8Y9V5	PGDA	LISMO				114	H	E	0.638	0.021	0.279	0.699	0.587888888889
sp	Q8Y9V5	PGDA	LISMO				115	R	E	0.527	0.022	0.359	0.619	0.589333333333
sp	Q8Y9V5	PGDA	LISMO				116	M	E	0.359	0.021	0.452	0.528	0.579555555556
sp	Q8Y9V5	PGDA	LISMO				118	E	E	0.487	0.004	0.616	0.381	0.550111111111
sp	Q8Y9V5	PGDA	LISMO				119	Q	E	0.384	0.004	0.616	0.381	0.524444444444
sp	Q8Y9V5	PGDA	LISMO				126	V	E	0.321	0.001	0.900	0.099	0.501555555556
sp	Q8Y9V5	PGDA	LISMO				129	E	E	0.371	0.001	0.900	0.099	0.516111111111
sp	Q8Y9V5	PGDA	LISMO				131	V	E	0.316	0.002	0.816	0.182	0.523333333333
sp	Q8Y9V5	PGDA	LISMO				132	K	E	0.465	0.004	0.514	0.481	0.524444444444
sp	Q8Y9V5	PGDA	LISMO				133	E	E	0.57	0.022	0.359	0.619	0.533666666667
sp	Q8Y9V5	PGDA	LISMO				134	G	E	0.507	0.021	0.279	0.699	0.522777777778
sp	Q8Y9V5	PGDA	LISMO				135	R	E	0.402	0.022	0.552	0.426	0.525222222222
sp	Q8Y9V5	PGDA	LISMO				136	T	E	0.334	0.021	0.756	0.223	0.528666666667
sp	Q8Y9V5	PGDA	LISMO				137	K	E	0.378	0.021	0.756	0.223	0.531222222222
sp	Q8Y9V5	PGDA	LISMO				139	V	E	0.425	0.021	0.756	0.223	0.542333333333
sp	Q8Y9V5	PGDA	LISMO				140	L	E	0.401	0.024	0.655	0.322	0.537222222222
sp	Q8Y9V5	PGDA	LISMO				141	K	E	0.555	0.021	0.452	0.528	0.534222222222
sp	Q8Y9V5	PGDA	LISMO				142	D	E	0.517	0.022	0.359	0.619	0.513555555556
sp	Q8Y9V5	PGDA	LISMO				143	K	E	0.339	0.074	0.484	0.442	0.515
sp	Q8Y9V5	PGDA	LISMO				144	K	E	0.499	0.074	0.484	0.442	0.512333333333
sp	Q8Y9V5	PGDA	LISMO				145	D	E	0.502	0.074	0.484	0.442	0.502
sp	Q8Y9V5	PGDA	LISMO				155	E	E	0.556	0.020	0.205	0.775	0.521444444444
sp	Q8Y9V5	PGDA	LISMO				156	T	E	0.674	0.018	0.088	0.893	0.513
sp	Q8Y9V5	PGDA	LISMO				157	G	E	0.553	0.018	0.088	0.893	0.513222222222
sp	Q8Y9V5	PGDA	LISMO				164	E	E	0.348	0.022	0.359	0.619	0.512555555556
sp	Q8Y9V5	PGDA	LISMO				167	I	E	0.375	0.020	0.205	0.775	0.611
sp	Q8Y9V5	PGDA	LISMO				168	K	E	0.589	0.018	0.088	0.893	0.642777777778
sp	Q8Y9V5	PGDA	LISMO				169	S	E	0.433	0.053	0.043	0.903	0.662666666667
sp	Q8Y9V5	PGDA	LISMO				170	N	E	0.52	0.052	0.084	0.864	0.682888888889
sp	Q8Y9V5	PGDA	LISMO				171	Q	E	0.527	0.118	0.150	0.732	0.690555555556
sp	Q8Y9V5	PGDA	LISMO				172	T	E	0.414	0.113	0.087	0.800	0.678333333333
sp	Q8Y9V5	PGDA	LISMO				173	K	E	0.362	0.199	0.152	0.649	0.678111111111
sp	Q8Y9V5	PGDA	LISMO				174	L	E	0.433	0.199	0.152	0.649	0.681555555556
sp	Q8Y9V5	PGDA	LISMO				175	N	E	0.561	0.199	0.152	0.649	0.665
sp	Q8Y9V5	PGDA	LISMO				176	L	E	0.299	0.113	0.087	0.800	0.637111111111
sp	Q8Y9V5	PGDA	LISMO				177	K	E	0.465	0.113	0.043	0.844	0.62
sp	Q8Y9V5	PGDA	LISMO				178	T	E	0.565	0.268	0.043	0.689	0.602111111111
sp	Q8Y9V5	PGDA	LISMO				179	A	E	0.506	0.339	0.016	0.645	0.595
sp	Q8Y9V5	PGDA	LISMO				181	E	E	0.492	0.455	0.046	0.498	0.583444444444
sp	Q8Y9V5	PGDA	LISMO				182	E	E	0.616	0.561	0.047	0.393	0.567333333333
sp	Q8Y9V5	PGDA	LISMO				183	E	E	0.482	0.561	0.047	0.393	0.559777777778
sp	Q8Y9V5	PGDA	LISMO				184	L	E	0.306	0.561	0.047	0.393	0.572222222222
sp	Q8Y9V5	PGDA	LISMO				185	I	E	0.401	0.561	0.047	0.393	0.593777777778
sp	Q8Y9V5	PGDA	LISMO				186	K	E	0.552	0.455	0.046	0.498	0.599888888889
sp	Q8Y9V5	PGDA	LISMO				187	T	E	0.408	0.268	0.043	0.689	0.604555555556
sp	Q8Y9V5	PGDA	LISMO				188	G	E	0.542	0.181	0.017	0.803	0.601777777778
sp	Q8Y9V5	PGDA	LISMO				189	D	E	0.7	0.116	0.016	0.868	0.619555555556
sp	Q8Y9V5	PGDA	LISMO				190	F	E	0.243	0.053	0.043	0.903	0.621444444444
sp	Q8Y9V5	PGDA	LISMO				191	S	E	0.493	0.113	0.043	0.844	0.618
sp	Q8Y9V5	PGDA	LISMO				192	L	E	0.372	0.113	0.043	0.844	0.634888888889
sp	Q8Y9V5	PGDA	LISMO				193	K	E	0.572	0.113	0.043	0.844	0.628111111111
sp	Q8Y9V5	PGDA	LISMO				194	D	E	0.498	0.113	0.043	0.844	0.611
sp	Q8Y9V5	PGDA	LISMO				195	V	E	0.286	0.191	0.086	0.723	0.615222222222
sp	Q8Y9V5	PGDA	LISMO				196	G	E	0.467	0.199	0.152	0.649	0.619333333333
sp	Q8Y9V5	PGDA	LISMO				197	N	E	0.453	0.191	0.086	0.723	0.600777777778
sp	Q8Y9V5	PGDA	LISMO				198	L	E	0.296	0.113	0.043	0.844	0.598444444444
sp	Q8Y9V5	PGDA	LISMO				199	G	E	0.494	0.053	0.043	0.903	0.588555555556
sp	Q8Y9V5	PGDA	LISMO				200	K	E	0.621	0.053	0.043	0.903	0.590444444444
sp	Q8Y9V5	PGDA	LISMO				202	K	E	0.603	0.052	0.084	0.864	0.595
sp	Q8Y9V5	PGDA	LISMO				203	S	E	0.412	0.052	0.084	0.864	0.599555555556
sp	Q8Y9V5	PGDA	LISMO				204	L	E	0.254	0.056	0.142	0.802	0.594888888889
sp	Q8Y9V5	PGDA	LISMO				205	V	E	0.432	0.052	0.084	0.864	0.583666666667
sp	Q8Y9V5	PGDA	LISMO				206	K	E	0.553	0.052	0.084	0.864	0.607444444444
sp	Q8Y9V5	PGDA	LISMO				207	W	E	0.281	0.052	0.084	0.864	0.608444444444
sp	Q8Y9V5	PGDA	LISMO				208	N	E	0.288	0.018	0.047	0.935	0.603666666667
sp	Q8Y9V5	PGDA	LISMO				209	Q	E	0.51	0.018	0.047	0.935	0.607888888889
sp	Q8Y9V5	PGDA	LISMO				210	T	E	0.444	0.052	0.084	0.864	0.589777777778
sp	Q8Y9V5	PGDA	LISMO				211	D	E	0.526	0.018	0.088	0.893	0.59
sp	Q8Y9V5	PGDA	LISMO				213	E	E	0.559	0.056	0.142	0.802	0.578666666667
sp	Q8Y9V5	PGDA	LISMO				214	I	E	0.27	0.052	0.084	0.864	0.587222222222
sp	Q8Y9V5	PGDA	LISMO				215	T	E	0.562	0.052	0.084	0.864	0.574444444444
sp	Q8Y9V5	PGDA	LISMO				216	N	E	0.658	0.053	0.043	0.903	0.556555555556
sp	Q8Y9V5	PGDA	LISMO				217	S	E	0.32	0.053	0.043	0.903	0.565888888889
sp	Q8Y9V5	PGDA	LISMO				218	E	E	0.575	0.113	0.087	0.800	0.554666666667
sp	Q8Y9V5	PGDA	LISMO				222	P	E	0.362	0.064	0.216	0.721	0.569222222222
sp	Q8Y9V5	PGDA	LISMO				223	V	E	0.339	0.056	0.142	0.802	0.560111111111
sp	Q8Y9V5	PGDA	LISMO				224	K	E	0.582	0.052	0.084	0.864	0.56
sp	Q8Y9V5	PGDA	LISMO				226	P	E	0.403	0.018	0.019	0.964	0.562777777778
sp	Q8Y9V5	PGDA	LISMO				227	G	E	0.688	0.018	0.019	0.964	0.557111111111
sp	Q8Y9V5	PGDA	LISMO				228	A	E	0.317	0.018	0.019	0.964	0.564111111111
sp	Q8Y9V5	PGDA	LISMO				229	P	E	0.617	0.058	0.017	0.925	0.556222222222
sp	Q8Y9V5	PGDA	LISMO				230	E	E	0.359	0.053	0.043	0.903	0.557777777778
sp	Q8Y9V5	PGDA	LISMO				231	P	E	0.403	0.113	0.043	0.844	0.555666666667
sp	Q8Y9V5	PGDA	LISMO				232	K	E	0.641	0.113	0.043	0.844	0.563222222222
sp	Q8Y9V5	PGDA	LISMO				233	K	E	0.541	0.113	0.087	0.800	0.578333333333
sp	Q8Y9V5	PGDA	LISMO				235	K	E	0.551	0.118	0.150	0.732	0.592222222222
sp	Q8Y9V5	PGDA	LISMO				236	V	E	0.289	0.191	0.086	0.723	0.609
sp	Q8Y9V5	PGDA	LISMO				237	K	E	0.561	0.191	0.086	0.723	0.592444444444
sp	Q8Y9V5	PGDA	LISMO				238	L	E	0.354	0.184	0.043	0.773	0.585333333333
sp	Q8Y9V5	PGDA	LISMO				239	A	E	0.391	0.113	0.043	0.844	0.601888888889
sp	Q8Y9V5	PGDA	LISMO				240	D	E	0.701	0.184	0.043	0.773	0.597444444444
sp	Q8Y9V5	PGDA	LISMO				243	S	E	0.375	0.113	0.043	0.844	0.613444444444
sp	Q8Y9V5	PGDA	LISMO				244	S	E	0.584	0.053	0.043	0.903	0.617777777778
sp	Q8Y9V5	PGDA	LISMO				245	V	E	0.296	0.058	0.017	0.925	0.624
sp	Q8Y9V5	PGDA	LISMO				246	N	E	0.428	0.058	0.017	0.925	0.627333333333
sp	Q8Y9V5	PGDA	LISMO				247	K	E	0.537	0.058	0.017	0.925	0.634
sp	Q8Y9V5	PGDA	LISMO				248	R	E	0.451	0.113	0.043	0.844	0.639222222222
sp	Q8Y9V5	PGDA	LISMO				249	Y	E	0.359	0.113	0.043	0.844	0.636666666667
sp	Q8Y9V5	PGDA	LISMO				251	P	E	0.457	0.058	0.017	0.925	0.624444444444
sp	Q8Y9V5	PGDA	LISMO				252	S	E	0.667	0.058	0.017	0.925	0.590111111111
sp	Q8Y9V5	PGDA	LISMO				253	S	E	0.407	0.018	0.047	0.935	0.574666666667
sp	Q8Y9V5	PGDA	LISMO				254	V	E	0.344	0.018	0.088	0.893	0.559777777778
sp	Q8Y9V5	PGDA	LISMO				255	K	E	0.511	0.018	0.088	0.893	0.545555555556
sp	Q8Y9V5	PGDA	LISMO				257	P	E	0.339	0.021	0.279	0.699	0.551777777778
sp	Q8Y9V5	PGDA	LISMO				258	E	E	0.526	0.022	0.552	0.426	0.553333333333
sp	Q8Y9V5	PGDA	LISMO				260	P	E	0.485	0.022	0.359	0.619	0.544555555556
sp	Q8Y9V5	PGDA	LISMO				261	K	E	0.614	0.004	0.085	0.910	0.559888888889
sp	Q8Y9V5	PGDA	LISMO				262	A	E	0.416	0.005	0.045	0.951	0.554222222222
sp	Q8Y9V5	PGDA	LISMO				263	K	E	0.512	0.005	0.015	0.979	0.539222222222
sp	Q8Y9V5	PGDA	LISMO				264	T	E	0.683	0.005	0.015	0.979	0.528555555556
sp	Q8Y9V5	PGDA	LISMO				278	S	E	0.518	0.176	0.004	0.820	0.501888888889
sp	Q8Y9V5	PGDA	LISMO				279	S	E	0.59	0.246	0.004	0.750	0.511555555556
sp	Q8Y9V5	PGDA	LISMO				309	G	E	0.658	0.938	0.007	0.055	0.501666666667
sp	Q8Y9V5	PGDA	LISMO				329	P	E	0.51	0.176	0.004	0.820	0.523111111111
sp	Q8Y9V5	PGDA	LISMO				330	Q	E	0.357	0.176	0.004	0.820	0.542222222222
sp	Q8Y9V5	PGDA	LISMO				332	T	E	0.498	0.116	0.016	0.868	0.554222222222
sp	Q8Y9V5	PGDA	LISMO				333	K	E	0.647	0.058	0.017	0.925	0.576888888889
sp	Q8Y9V5	PGDA	LISMO				335	S	E	0.453	0.005	0.015	0.979	0.573444444444
sp	Q8Y9V5	PGDA	LISMO				336	T	E	0.398	0.923	0.002	0.076	0.590111111111
sp	Q8Y9V5	PGDA	LISMO				337	Q	E	0.749	0.970	0.001	0.029	0.576333333333
sp	Q8Y9V5	PGDA	LISMO				338	E	E	0.424	0.970	0.001	0.029	0.556111111111
sp	Q8Y9V5	PGDA	LISMO				340	Y	E	0.251	0.970	0.001	0.029	0.540333333333
sp	Q8Y9V5	PGDA	LISMO				341	N	E	0.566	0.970	0.001	0.029	0.545333333333
sp	Q8Y9V5	PGDA	LISMO				344	L	E	0.413	0.970	0.001	0.029	0.514
sp	Q8Y9V5	PGDA	LISMO				348	K	E	0.552	0.970	0.001	0.029	0.507222222222
sp	Q8Y9V5	PGDA	LISMO				351	F	E	0.373	0.970	0.001	0.029	0.503333333333
sp	Q8Y9V5	PGDA	LISMO				352	D	E	0.592	0.970	0.001	0.029	0.516222222222
sp	Q8Y9V5	PGDA	LISMO				355	G	E	0.487	0.502	0.002	0.495	0.514666666667
sp	Q8Y9V5	PGDA	LISMO				370	K	E	0.515	0.923	0.002	0.076	0.507222222222
sp	Q8Y9V5	PGDA	LISMO				371	Q	E	0.509	0.923	0.002	0.076	0.519222222222
sp	Q8Y9V5	PGDA	LISMO				374	E	E	0.624	0.923	0.002	0.076	0.516555555556
sp	Q8Y9V5	PGDA	LISMO				375	E	E	0.482	0.859	0.002	0.139	0.500333333333
sp	Q8Y9V5	PGDA	LISMO				388	E	E	0.43	0.116	0.016	0.868	0.540111111111
sp	Q8Y9V5	PGDA	LISMO				391	K	E	0.659	0.053	0.004	0.942	0.562444444444
sp	Q8Y9V5	PGDA	LISMO				392	Y	E	0.437	0.018	0.019	0.964	0.566111111111
sp	Q8Y9V5	PGDA	LISMO				393	R	E	0.43	0.018	0.019	0.964	0.570888888889
sp	Q8Y9V5	PGDA	LISMO				394	N	E	0.435	0.005	0.015	0.979	0.561777777778
sp	Q8Y9V5	PGDA	LISMO				396	G	E	0.673	0.923	0.002	0.076	0.531
sp	Q8Y9V5	PGDA	LISMO				397	I	E	0.369	0.970	0.001	0.029	0.513111111111
sp	Q8Y9V5	PGDA	LISMO				443	D	E	0.398	0.622	0.015	0.363	0.512111111111
sp	Q8Y9V5	PGDA	LISMO				444	E	E	0.514	0.694	0.003	0.303	0.527444444444
sp	Q8Y9V5	PGDA	LISMO				447	G	E	0.705	0.257	0.016	0.727	0.583
sp	Q8Y9V5	PGDA	LISMO				448	E	E	0.401	0.181	0.017	0.803	0.598
sp	Q8Y9V5	PGDA	LISMO				449	K	E	0.524	0.181	0.017	0.803	0.599888888889
sp	Q8Y9V5	PGDA	LISMO				450	L	E	0.404	0.116	0.016	0.868	0.625666666667
sp	Q8Y9V5	PGDA	LISMO				451	Q	E	0.453	0.116	0.016	0.868	0.628222222222
sp	Q8Y9V5	PGDA	LISMO				452	I	E	0.352	0.116	0.016	0.868	0.619333333333
sp	Q8Y9V5	PGDA	LISMO				453	G	E	0.459	0.116	0.016	0.868	0.607555555556
sp	Q8Y9V5	PGDA	LISMO				454	K	E	0.376	0.113	0.043	0.844	0.600333333333
sp	Q8Y9V5	PGDA	LISMO				458	D	E	0.331	0.066	0.296	0.638	0.599444444444
sp	Q8Y9V5	PGDA	LISMO				459	K	E	0.315	0.056	0.142	0.802	0.603666666667
sp	Q8Y9V5	PGDA	LISMO				460	T	E	0.462	0.053	0.043	0.903	0.598
sp	Q8Y9V5	PGDA	LISMO				461	D	E	0.531	0.058	0.017	0.925	0.594222222222
sp	Q8Y9V5	PGDA	LISMO				462	S	E	0.482	0.018	0.019	0.964	0.591222222222
sp	Q8Y9V5	PGDA	LISMO				463	R	E	0.494	0.018	0.019	0.964	0.528555555556
4
tr	Q8Y763	Q8Y763	LISMO				4	N	E	0.595	0.181	0.017	0.803	0.526888888889
tr	Q8Y763	Q8Y763	LISMO				5	F	E	0.491	0.257	0.016	0.727	0.600888888889
tr	Q8Y763	Q8Y763	LISMO				6	R	E	0.527	0.181	0.017	0.803	0.617555555556
tr	Q8Y763	Q8Y763	LISMO				7	K	E	0.521	0.257	0.016	0.727	0.625777777778
tr	Q8Y763	Q8Y763	LISMO				8	K	E	0.527	0.257	0.016	0.727	0.633111111111
tr	Q8Y763	Q8Y763	LISMO				9	K	E	0.539	0.181	0.017	0.803	0.638111111111
tr	Q8Y763	Q8Y763	LISMO				10	K	E	0.586	0.181	0.017	0.803	0.64
tr	Q8Y763	Q8Y763	LISMO				11	D	E	0.639	0.116	0.016	0.868	0.628111111111
tr	Q8Y763	Q8Y763	LISMO				12	S	E	0.537	0.181	0.017	0.803	0.627111111111
tr	Q8Y763	Q8Y763	LISMO				13	T	E	0.561	0.339	0.016	0.645	0.628444444444
tr	Q8Y763	Q8Y763	LISMO				14	K	E	0.561	0.430	0.016	0.555	0.622666666667
tr	Q8Y763	Q8Y763	LISMO				15	K	E	0.515	0.522	0.016	0.462	0.612666666667
tr	Q8Y763	Q8Y763	LISMO	Q8Y763			16	K	E	0.463	0.502	0.002	0.495	0.602666666667
tr	Q8Y763	Q8Y763	LISMO				17	R	E	0.492	0.502	0.002	0.495	0.598222222222
tr	Q8Y763	Q8Y763	LISMO				18	A	E	0.512	0.622	0.015	0.363	0.580777777778
tr	Q8Y763	Q8Y763	LISMO				21	P	E	0.402	0.923	0.002	0.076	0.531555555556
tr	Q8Y763	Q8Y763	LISMO				22	L	E	0.336	0.970	0.001	0.029	0.503888888889
tr	Q8Y763	Q8Y763	LISMO				51	D	E	0.737	0.802	0.014	0.185	0.511666666667
tr	Q8Y763	Q8Y763	LISMO				52	T	E	0.461	0.878	0.010	0.111	0.534
tr	Q8Y763	Q8Y763	LISMO				54	K	E	0.312	0.938	0.007	0.055	0.531111111111
tr	Q8Y763	Q8Y763	LISMO				55	R	E	0.593	0.938	0.007	0.055	0.540111111111
tr	Q8Y763	Q8Y763	LISMO				56	Q	E	0.285	0.938	0.007	0.055	0.525333333333
tr	Q8Y763	Q8Y763	LISMO				58	E	E	0.509	0.802	0.014	0.185	0.510777777778
tr	Q8Y763	Q8Y763	LISMO				59	E	E	0.539	0.717	0.014	0.269	0.512444444444
tr	Q8Y763	Q8Y763	LISMO				62	N	E	0.391	0.159	0.516	0.325	0.516777777778
tr	Q8Y763	Q8Y763	LISMO				63	V	E	0.369	0.021	0.756	0.223	0.527444444444
tr	Q8Y763	Q8Y763	LISMO				64	T	E	0.449	0.021	0.756	0.223	0.539444444444
tr	Q8Y763	Q8Y763	LISMO				65	V	E	0.314	0.021	0.756	0.223	0.56
tr	Q8Y763	Q8Y763	LISMO				66	S	E	0.497	0.024	0.655	0.322	0.578
tr	Q8Y763	Q8Y763	LISMO				67	K	E	0.354	0.022	0.359	0.619	0.589444444444
tr	Q8Y763	Q8Y763	LISMO				68	N	E	0.48	0.018	0.141	0.840	0.577888888889
tr	Q8Y763	Q8Y763	LISMO				70	P	E	0.524	0.052	0.084	0.864	0.561666666667
tr	Q8Y763	Q8Y763	LISMO				71	R	E	0.314	0.052	0.084	0.864	0.559111111111
tr	Q8Y763	Q8Y763	LISMO				73	S	E	0.408	0.074	0.484	0.442	0.522444444444
tr	Q8Y763	Q8Y763	LISMO				77	R	E	0.401	0.056	0.142	0.802	0.514222222222
tr	Q8Y763	Q8Y763	LISMO				79	Y	E	0.337	0.052	0.084	0.864	0.500888888889
tr	Q8Y763	Q8Y763	LISMO				81	L	E	0.34	0.021	0.756	0.223	0.512555555556
tr	Q8Y763	Q8Y763	LISMO				88	V	E	0.319	0.021	0.452	0.528	0.502888888889
tr	Q8Y763	Q8Y763	LISMO				96	S	E	0.571	0.113	0.043	0.844	0.557777777778
tr	Q8Y763	Q8Y763	LISMO				97	Q	E	0.469	0.184	0.043	0.773	0.576333333333
tr	Q8Y763	Q8Y763	LISMO				98	Q	E	0.377	0.268	0.043	0.689	0.614555555556
tr	Q8Y763	Q8Y763	LISMO				99	T	E	0.306	0.184	0.043	0.773	0.633111111111
tr	Q8Y763	Q8Y763	LISMO				100	Q	E	0.505	0.257	0.016	0.727	0.637333333333
tr	Q8Y763	Q8Y763	LISMO				101	T	E	0.376	0.717	0.014	0.269	0.640888888889
tr	Q8Y763	Q8Y763	LISMO				102	A	E	0.504	0.782	0.003	0.215	0.619444444444
tr	Q8Y763	Q8Y763	LISMO				103	E	E	0.391	0.802	0.014	0.185	0.591666666667
tr	Q8Y763	Q8Y763	LISMO				105	L	E	0.297	0.878	0.010	0.111	0.545555555556
tr	Q8Y763	Q8Y763	LISMO				106	H	E	0.308	0.878	0.010	0.111	0.534777777778
tr	Q8Y763	Q8Y763	LISMO				116	T	E	0.43	0.252	0.423	0.325	0.508555555556
tr	Q8Y763	Q8Y763	LISMO				118	E	E	0.326	0.118	0.150	0.732	0.542222222222
tr	Q8Y763	Q8Y763	LISMO				120	E	E	0.584	0.216	0.235	0.548	0.587444444444
tr	Q8Y763	Q8Y763	LISMO				121	K	E	0.459	0.231	0.330	0.439	0.603888888889
tr	Q8Y763	Q8Y763	LISMO				123	T	E	0.398	0.231	0.330	0.439	0.625666666667
tr	Q8Y763	Q8Y763	LISMO				124	D	E	0.372	0.231	0.330	0.439	0.635555555556
tr	Q8Y763	Q8Y763	LISMO				125	R	E	0.367	0.231	0.330	0.439	0.622555555556
tr	Q8Y763	Q8Y763	LISMO				126	D	E	0.436	0.199	0.152	0.649	0.605777777778
tr	Q8Y763	Q8Y763	LISMO				127	L	E	0.32	0.199	0.152	0.649	0.601333333333
tr	Q8Y763	Q8Y763	LISMO				128	K	E	0.357	0.231	0.330	0.439	0.577111111111
tr	Q8Y763	Q8Y763	LISMO				134	T	E	0.435	0.307	0.165	0.527	0.579
tr	Q8Y763	Q8Y763	LISMO				135	H	E	0.426	0.386	0.097	0.517	0.595555555556
tr	Q8Y763	Q8Y763	LISMO				136	Q	E	0.342	0.353	0.048	0.598	0.597777777778
tr	Q8Y763	Q8Y763	LISMO				137	T	E	0.436	0.353	0.048	0.598	0.602666666667
tr	Q8Y763	Q8Y763	LISMO				138	E	E	0.546	0.455	0.046	0.498	0.611666666667
tr	Q8Y763	Q8Y763	LISMO				139	S	E	0.323	0.561	0.047	0.393	0.601666666667
tr	Q8Y763	Q8Y763	LISMO				141	N	E	0.434	0.561	0.047	0.393	0.571777777778
tr	Q8Y763	Q8Y763	LISMO				142	R	E	0.431	0.660	0.049	0.291	0.561111111111
tr	Q8Y763	Q8Y763	LISMO				144	S	E	0.344	0.561	0.047	0.393	0.564444444444
tr	Q8Y763	Q8Y763	LISMO				145	A	E	0.428	0.606	0.105	0.289	0.566333333333
tr	Q8Y763	Q8Y763	LISMO				146	K	E	0.473	0.502	0.102	0.396	0.581
tr	Q8Y763	Q8Y763	LISMO				147	E	E	0.358	0.502	0.102	0.396	0.583222222222
tr	Q8Y763	Q8Y763	LISMO				148	Q	E	0.454	0.386	0.097	0.517	0.589222222222
tr	Q8Y763	Q8Y763	LISMO				149	A	E	0.394	0.386	0.097	0.517	0.596333333333
tr	Q8Y763	Q8Y763	LISMO				150	L	E	0.341	0.386	0.097	0.517	0.600666666667
tr	Q8Y763	Q8Y763	LISMO				151	D	E	0.403	0.386	0.097	0.517	0.601777777778
tr	Q8Y763	Q8Y763	LISMO				152	S	E	0.339	0.561	0.047	0.393	0.596888888889
tr	Q8Y763	Q8Y763	LISMO				153	S	E	0.3	0.622	0.015	0.363	0.574777777778
tr	Q8Y763	Q8Y763	LISMO				154	K	E	0.488	0.717	0.014	0.269	0.568333333333
tr	Q8Y763	Q8Y763	LISMO				157	K	E	0.307	0.717	0.014	0.269	0.546777777778
tr	Q8Y763	Q8Y763	LISMO				158	I	E	0.37	0.717	0.014	0.269	0.546555555556
tr	Q8Y763	Q8Y763	LISMO				159	Q	E	0.302	0.622	0.015	0.363	0.550111111111
tr	Q8Y763	Q8Y763	LISMO				161	D	E	0.432	0.522	0.016	0.462	0.546
tr	Q8Y763	Q8Y763	LISMO				162	K	E	0.578	0.622	0.015	0.363	0.556555555556
tr	Q8Y763	Q8Y763	LISMO				164	T	E	0.318	0.339	0.016	0.645	0.554666666667
tr	Q8Y763	Q8Y763	LISMO				165	K	E	0.286	0.923	0.002	0.076	0.562111111111
tr	Q8Y763	Q8Y763	LISMO				166	E	E	0.608	0.923	0.002	0.076	0.547111111111
tr	Q8Y763	Q8Y763	LISMO				167	D	E	0.343	0.970	0.001	0.029	0.538444444444
tr	Q8Y763	Q8Y763	LISMO				170	S	E	0.579	0.859	0.002	0.139	0.534111111111
tr	Q8Y763	Q8Y763	LISMO				173	S	E	0.543	0.406	0.004	0.591	0.544555555556
tr	Q8Y763	Q8Y763	LISMO				174	E	E	0.593	0.321	0.003	0.675	0.544444444444
tr	Q8Y763	Q8Y763	LISMO				175	D	E	0.429	0.321	0.003	0.675	0.548777777778
tr	Q8Y763	Q8Y763	LISMO				177	K	E	0.575	0.430	0.016	0.555	0.571777777778
tr	Q8Y763	Q8Y763	LISMO				178	V	E	0.357	0.923	0.002	0.076	0.560222222222
tr	Q8Y763	Q8Y763	LISMO				179	A	E	0.392	0.923	0.002	0.076	0.554
tr	Q8Y763	Q8Y763	LISMO				180	T	E	0.376	0.970	0.001	0.029	0.544888888889
tr	Q8Y763	Q8Y763	LISMO				183	K	E	0.43	0.923	0.002	0.076	0.555222222222
tr	Q8Y763	Q8Y763	LISMO				184	K	E	0.346	0.923	0.002	0.076	0.555333333333
tr	Q8Y763	Q8Y763	LISMO				186	T	E	0.348	0.694	0.003	0.303	0.563777777778
tr	Q8Y763	Q8Y763	LISMO				187	T	E	0.586	0.339	0.016	0.645	0.577555555556
tr	Q8Y763	Q8Y763	LISMO				188	G	E	0.531	0.181	0.017	0.803	0.573555555556
tr	Q8Y763	Q8Y763	LISMO				190	A	E	0.306	0.056	0.142	0.802	0.567444444444
tr	Q8Y763	Q8Y763	LISMO				191	M	E	0.373	0.064	0.216	0.721	0.551777777778
tr	Q8Y763	Q8Y763	LISMO				193	E	E	0.367	0.021	0.279	0.699	0.521
tr	Q8Y763	Q8Y763	LISMO				198	N	E	0.316	0.069	0.386	0.545	0.517888888889
tr	Q8Y763	Q8Y763	LISMO				199	K	E	0.485	0.020	0.205	0.775	0.519222222222
tr	Q8Y763	Q8Y763	LISMO				200	D	E	0.616	0.004	0.085	0.910	0.527444444444
tr	Q8Y763	Q8Y763	LISMO				202	T	E	0.403	0.005	0.015	0.979	0.555111111111
tr	Q8Y763	Q8Y763	LISMO				203	D	E	0.467	0.970	0.001	0.029	0.555555555556
tr	Q8Y763	Q8Y763	LISMO				204	E	E	0.636	0.970	0.001	0.029	0.541222222222
tr	Q8Y763	Q8Y763	LISMO				207	A	E	0.407	0.970	0.001	0.029	0.514
tr	Q8Y763	Q8Y763	LISMO				208	R	E	0.431	0.970	0.001	0.029	0.518
tr	Q8Y763	Q8Y763	LISMO				210	S	E	0.302	0.923	0.002	0.076	0.533222222222
tr	Q8Y763	Q8Y763	LISMO				211	E	E	0.592	0.859	0.002	0.139	0.540666666667
tr	Q8Y763	Q8Y763	LISMO				212	N	E	0.409	0.782	0.003	0.215	0.529222222222
tr	Q8Y763	Q8Y763	LISMO				213	M	E	0.324	0.502	0.002	0.495	0.525777777778
tr	Q8Y763	Q8Y763	LISMO				214	D	E	0.465	0.176	0.004	0.820	0.537
tr	Q8Y763	Q8Y763	LISMO				215	S	E	0.686	0.058	0.017	0.925	0.515555555556
tr	Q8Y763	Q8Y763	LISMO				217	P	E	0.48	0.018	0.047	0.935	0.500222222222
tr	Q8Y763	Q8Y763	LISMO				224	D	E	0.524	0.021	0.452	0.528	0.519333333333
tr	Q8Y763	Q8Y763	LISMO				225	W	E	0.326	0.069	0.386	0.545	0.523666666667
tr	Q8Y763	Q8Y763	LISMO				226	N	E	0.45	0.022	0.552	0.426	0.535777777778
tr	Q8Y763	Q8Y763	LISMO				228	Y	E	0.37	0.022	0.359	0.619	0.548777777778
tr	Q8Y763	Q8Y763	LISMO				230	T	E	0.325	0.018	0.047	0.935	0.545555555556
tr	Q8Y763	Q8Y763	LISMO				231	Y	E	0.511	0.058	0.017	0.925	0.529777777778
tr	Q8Y763	Q8Y763	LISMO				232	D	E	0.514	0.116	0.016	0.868	0.518222222222
tr	Q8Y763	Q8Y763	LISMO				233	E	E	0.606	0.184	0.043	0.773	0.509888888889
tr	Q8Y763	Q8Y763	LISMO				245	A	E	0.365	0.268	0.043	0.689	0.519777777778
tr	Q8Y763	Q8Y763	LISMO				246	K	E	0.382	0.430	0.016	0.555	0.546333333333
tr	Q8Y763	Q8Y763	LISMO				247	E	E	0.565	0.717	0.014	0.269	0.573444444444
tr	Q8Y763	Q8Y763	LISMO				248	G	E	0.507	0.717	0.014	0.269	0.579222222222
tr	Q8Y763	Q8Y763	LISMO				249	L	E	0.296	0.717	0.014	0.269	0.581444444444
tr	Q8Y763	Q8Y763	LISMO				251	K	E	0.444	0.802	0.014	0.185	0.578
tr	Q8Y763	Q8Y763	LISMO				252	D	E	0.54	0.802	0.014	0.185	0.570777777778
tr	Q8Y763	Q8Y763	LISMO				253	K	E	0.285	0.802	0.014	0.185	0.566111111111
tr	Q8Y763	Q8Y763	LISMO				255	E	E	0.551	0.717	0.014	0.269	0.572111111111
tr	Q8Y763	Q8Y763	LISMO				256	Y	E	0.469	0.717	0.014	0.269	0.581888888889
tr	Q8Y763	Q8Y763	LISMO				257	Y	E	0.322	0.622	0.015	0.363	0.582
tr	Q8Y763	Q8Y763	LISMO				258	L	E	0.432	0.622	0.015	0.363	0.577
tr	Q8Y763	Q8Y763	LISMO				259	S	E	0.462	0.522	0.016	0.462	0.581444444444
tr	Q8Y763	Q8Y763	LISMO				260	Q	E	0.51	0.257	0.016	0.727	0.594888888889
tr	Q8Y763	Q8Y763	LISMO				261	G	E	0.471	0.268	0.043	0.689	0.602
tr	Q8Y763	Q8Y763	LISMO				263	S	E	0.43	0.191	0.086	0.723	0.607333333333
tr	Q8Y763	Q8Y763	LISMO				264	R	E	0.467	0.184	0.043	0.773	0.598444444444
tr	Q8Y763	Q8Y763	LISMO				265	N	E	0.495	0.184	0.043	0.773	0.565222222222
tr	Q8Y763	Q8Y763	LISMO				266	D	E	0.403	0.184	0.043	0.773	0.559777777778
tr	Q8Y763	Q8Y763	LISMO				267	R	E	0.391	0.353	0.048	0.598	0.548222222222
tr	Q8Y763	Q8Y763	LISMO				282	A	E	0.523	0.191	0.086	0.723	0.519444444444
tr	Q8Y763	Q8Y763	LISMO				283	G	E	0.524	0.053	0.043	0.903	0.517333333333
tr	Q8Y763	Q8Y763	LISMO				284	S	E	0.48	0.018	0.047	0.935	0.518777777778
tr	Q8Y763	Q8Y763	LISMO				285	K	E	0.639	0.018	0.047	0.935	0.517
tr	Q8Y763	Q8Y763	LISMO				286	S	E	0.367	0.018	0.088	0.893	0.530555555556
tr	Q8Y763	Q8Y763	LISMO				287	Q	E	0.299	0.004	0.616	0.381	0.531888888889
tr	Q8Y763	Q8Y763	LISMO				288	S	E	0.323	0.001	0.900	0.099	0.527555555556
tr	Q8Y763	Q8Y763	LISMO				289	E	E	0.276	0.001	0.959	0.040	0.515222222222
tr	Q8Y763	Q8Y763	LISMO				291	V	E	0.292	0.001	0.959	0.040	0.517555555556
tr	Q8Y763	Q8Y763	LISMO				294	S	E	0.466	0.018	0.141	0.840	0.529
tr	Q8Y763	Q8Y763	LISMO				295	K	E	0.535	0.018	0.088	0.893	0.532444444444
tr	Q8Y763	Q8Y763	LISMO				296	G	E	0.369	0.018	0.141	0.840	0.539333333333
tr	Q8Y763	Q8Y763	LISMO				297	N	E	0.455	0.021	0.452	0.528	0.553555555556
tr	Q8Y763	Q8Y763	LISMO				298	I	E	0.383	0.024	0.655	0.322	0.571666666667
tr	Q8Y763	Q8Y763	LISMO				300	E	E	0.528	0.022	0.359	0.619	0.598111111111
tr	Q8Y763	Q8Y763	LISMO				301	T	E	0.568	0.064	0.216	0.721	0.608888888889
tr	Q8Y763	Q8Y763	LISMO				302	V	E	0.344	0.056	0.142	0.802	0.622
tr	Q8Y763	Q8Y763	LISMO				303	N	E	0.545	0.064	0.216	0.721	0.629222222222
tr	Q8Y763	Q8Y763	LISMO				304	K	E	0.534	0.069	0.386	0.545	0.655666666667
tr	Q8Y763	Q8Y763	LISMO				305	Y	E	0.414	0.069	0.386	0.545	0.663777777778
tr	Q8Y763	Q8Y763	LISMO				306	E	E	0.585	0.064	0.216	0.721	0.662222222222
tr	Q8Y763	Q8Y763	LISMO				307	G	E	0.386	0.018	0.088	0.893	0.657444444444
tr	Q8Y763	Q8Y763	LISMO				308	S	E	0.441	0.018	0.088	0.893	0.636666666667
tr	Q8Y763	Q8Y763	LISMO				309	K	E	0.598	0.018	0.047	0.935	0.592777777778
tr	Q8Y763	Q8Y763	LISMO				310	G	E	0.424	0.005	0.015	0.979	0.572111111111
tr	Q8Y763	Q8Y763	LISMO				311	K	E	0.463	0.018	0.047	0.935	0.514222222222
tr	Q8Y763	Q8Y763	LISMO				334	K	E	0.572	0.878	0.010	0.111	0.546555555556
tr	Q8Y763	Q8Y763	LISMO				335	Q	E	0.533	0.802	0.014	0.185	0.566333333333
tr	Q8Y763	Q8Y763	LISMO				337	K	E	0.478	0.430	0.016	0.555	0.601111111111
tr	Q8Y763	Q8Y763	LISMO				338	Q	E	0.355	0.339	0.016	0.645	0.620222222222
tr	Q8Y763	Q8Y763	LISMO				339	Y	E	0.508	0.353	0.048	0.598	0.626777777778
tr	Q8Y763	Q8Y763	LISMO				340	A	E	0.359	0.268	0.043	0.689	0.632888888889
tr	Q8Y763	Q8Y763	LISMO				341	G	E	0.433	0.184	0.043	0.773	0.627666666667
tr	Q8Y763	Q8Y763	LISMO				342	S	E	0.472	0.184	0.043	0.773	0.602555555556
tr	Q8Y763	Q8Y763	LISMO				343	D	E	0.513	0.113	0.043	0.844	0.571888888889
tr	Q8Y763	Q8Y763	LISMO				344	L	E	0.442	0.053	0.043	0.903	0.529333333333
tr	Q8Y763	Q8Y763	LISMO				368	L	E	0.431	0.005	0.045	0.951	0.520444444444
tr	Q8Y763	Q8Y763	LISMO				370	D	E	0.288	0.018	0.019	0.964	0.582555555556
tr	Q8Y763	Q8Y763	LISMO				371	K	E	0.401	0.018	0.019	0.964	0.599555555556
tr	Q8Y763	Q8Y763	LISMO				372	G	E	0.474	0.053	0.004	0.942	0.596444444444
tr	Q8Y763	Q8Y763	LISMO				373	E	E	0.421	0.058	0.017	0.925	0.591222222222
tr	Q8Y763	Q8Y763	LISMO				375	E	E	0.458	0.268	0.043	0.689	0.558111111111
tr	Q8Y763	Q8Y763	LISMO				376	D	E	0.481	0.339	0.016	0.645	0.534555555556
tr	Q8Y763	Q8Y763	LISMO				405	A	E	0.439	0.018	0.019	0.964	0.502666666667
tr	Q8Y763	Q8Y763	LISMO				407	T	E	0.384	0.018	0.047	0.935	0.528555555556
tr	Q8Y763	Q8Y763	LISMO				408	N	E	0.492	0.018	0.019	0.964	0.510888888889
tr	Q8Y763	Q8Y763	LISMO				409	K	E	0.718	0.018	0.019	0.964	0.500777777778
tr	Q8Y763	Q8Y763	LISMO				421	G	E	0.576	0.005	0.045	0.951	0.516555555556
tr	Q8Y763	Q8Y763	LISMO				422	T	E	0.654	0.018	0.047	0.935	0.525666666667
tr	Q8Y763	Q8Y763	LISMO				423	K	E	0.393	0.004	0.514	0.481	0.531666666667
tr	Q8Y763	Q8Y763	LISMO				424	P	E	0.417	0.003	0.718	0.279	0.547555555556
tr	Q8Y763	Q8Y763	LISMO				426	S	E	0.344	0.022	0.552	0.426	0.575888888889
tr	Q8Y763	Q8Y763	LISMO				429	F	E	0.416	0.022	0.359	0.619	0.615111111111
tr	Q8Y763	Q8Y763	LISMO				431	R	E	0.386	0.018	0.088	0.893	0.621222222222
tr	Q8Y763	Q8Y763	LISMO				432	T	E	0.631	0.018	0.019	0.964	0.626
tr	Q8Y763	Q8Y763	LISMO				433	G	E	0.45	0.005	0.015	0.979	0.630777777778
tr	Q8Y763	Q8Y763	LISMO				434	A	E	0.45	0.005	0.045	0.951	0.623111111111
tr	Q8Y763	Q8Y763	LISMO				435	G	E	0.324	0.005	0.045	0.951	0.601666666667
tr	Q8Y763	Q8Y763	LISMO				436	N	E	0.326	0.004	0.085	0.910	0.585
tr	Q8Y763	Q8Y763	LISMO				438	P	E	0.379	0.021	0.279	0.699	0.543555555556
tr	Q8Y763	Q8Y763	LISMO				462	G	E	0.484	0.246	0.004	0.750	0.527333333333
tr	Q8Y763	Q8Y763	LISMO				463	A	E	0.486	0.257	0.016	0.727	0.553666666667
tr	Q8Y763	Q8Y763	LISMO				464	N	E	0.47	0.184	0.043	0.773	0.576222222222
tr	Q8Y763	Q8Y763	LISMO				466	V	E	0.302	0.278	0.093	0.628	0.623777777778
tr	Q8Y763	Q8Y763	LISMO				467	P	E	0.416	0.268	0.043	0.689	0.632777777778
tr	Q8Y763	Q8Y763	LISMO				468	N	E	0.469	0.353	0.048	0.598	0.655222222222
tr	Q8Y763	Q8Y763	LISMO				469	G	E	0.366	0.339	0.016	0.645	0.649555555556
tr	Q8Y763	Q8Y763	LISMO				470	P	E	0.353	0.339	0.016	0.645	0.642888888889
tr	Q8Y763	Q8Y763	LISMO				471	L	E	0.4	0.430	0.016	0.555	0.635777777778
tr	Q8Y763	Q8Y763	LISMO				472	R	E	0.437	0.339	0.016	0.645	0.62
tr	Q8Y763	Q8Y763	LISMO				473	A	E	0.45	0.339	0.016	0.645	0.603555555556
tr	Q8Y763	Q8Y763	LISMO				474	P	E	0.346	0.406	0.004	0.591	0.588555555556
tr	Q8Y763	Q8Y763	LISMO				475	L	E	0.474	0.406	0.004	0.591	0.576666666667
tr	Q8Y763	Q8Y763	LISMO				476	S	E	0.42	0.430	0.016	0.555	0.561555555556
tr	Q8Y763	Q8Y763	LISMO				479	D	E	0.489	0.970	0.001	0.029	0.507444444444
tr	Q8Y763	Q8Y763	LISMO				491	G	E	0.449	0.018	0.047	0.935	0.543444444444
tr	Q8Y763	Q8Y763	LISMO				492	V	E	0.536	0.018	0.047	0.935	0.541555555556
tr	Q8Y763	Q8Y763	LISMO				493	K	E	0.568	0.052	0.084	0.864	0.560666666667
tr	Q8Y763	Q8Y763	LISMO				495	G	E	0.525	0.018	0.047	0.935	0.578
tr	Q8Y763	Q8Y763	LISMO				497	D	E	0.591	0.018	0.047	0.935	0.581
tr	Q8Y763	Q8Y763	LISMO				499	P	E	0.454	0.018	0.047	0.935	0.609111111111
tr	Q8Y763	Q8Y763	LISMO				500	G	E	0.527	0.018	0.047	0.935	0.622222222222
tr	Q8Y763	Q8Y763	LISMO				501	E	E	0.384	0.052	0.084	0.864	0.635888888889
tr	Q8Y763	Q8Y763	LISMO				502	Q	E	0.494	0.052	0.084	0.864	0.631888888889
tr	Q8Y763	Q8Y763	LISMO				503	T	E	0.479	0.018	0.088	0.893	0.637666666667
tr	Q8Y763	Q8Y763	LISMO				504	G	E	0.357	0.018	0.141	0.840	0.634444444444
tr	Q8Y763	Q8Y763	LISMO				505	Y	E	0.317	0.020	0.205	0.775	0.640666666667
tr	Q8Y763	Q8Y763	LISMO				507	G	E	0.311	0.018	0.088	0.893	0.625333333333
tr	Q8Y763	Q8Y763	LISMO				508	D	E	0.513	0.018	0.047	0.935	0.600666666667
tr	Q8Y763	Q8Y763	LISMO				509	D	E	0.549	0.053	0.043	0.903	0.575888888889
tr	Q8Y763	Q8Y763	LISMO				511	T	E	0.375	0.181	0.017	0.803	0.535333333333
tr	Q8Y763	Q8Y763	LISMO				512	I	E	0.301	0.522	0.016	0.462	0.508888888889
tr	Q8Y763	Q8Y763	LISMO				554	R	E	0.385	0.024	0.655	0.322	0.534
tr	Q8Y763	Q8Y763	LISMO				556	P	E	0.505	0.018	0.088	0.893	0.574
tr	Q8Y763	Q8Y763	LISMO				557	S	E	0.675	0.053	0.043	0.903	0.604
tr	Q8Y763	Q8Y763	LISMO				558	T	E	0.419	0.053	0.043	0.903	0.636444444444
tr	Q8Y763	Q8Y763	LISMO				559	N	E	0.543	0.053	0.043	0.903	0.641
tr	Q8Y763	Q8Y763	LISMO				560	G	E	0.426	0.056	0.142	0.802	0.644111111111
tr	Q8Y763	Q8Y763	LISMO				561	D	E	0.416	0.064	0.216	0.721	0.638333333333
tr	Q8Y763	Q8Y763	LISMO				562	S	E	0.515	0.066	0.296	0.638	0.624
tr	Q8Y763	Q8Y763	LISMO				563	V	E	0.508	0.020	0.205	0.775	0.609222222222
tr	Q8Y763	Q8Y763	LISMO				564	G	E	0.386	0.018	0.141	0.840	0.592666666667
tr	Q8Y763	Q8Y763	LISMO				565	T	E	0.545	0.021	0.279	0.699	0.581444444444
tr	Q8Y763	Q8Y763	LISMO				566	L	E	0.321	0.024	0.655	0.322	0.568222222222
tr	Q8Y763	Q8Y763	LISMO				567	A	E	0.306	0.021	0.756	0.223	0.560222222222
tr	Q8Y763	Q8Y763	LISMO				568	T	E	0.443	0.021	0.756	0.223	0.551555555556
tr	Q8Y763	Q8Y763	LISMO				569	A	E	0.524	0.022	0.552	0.426	0.563777777778
tr	Q8Y763	Q8Y763	LISMO				570	N	E	0.381	0.022	0.359	0.619	0.556888888889
tr	Q8Y763	Q8Y763	LISMO				571	E	E	0.578	0.056	0.142	0.802	0.562888888889
tr	Q8Y763	Q8Y763	LISMO				572	P	E	0.293	0.113	0.087	0.800	0.586777777778
tr	Q8Y763	Q8Y763	LISMO				573	K	E	0.604	0.125	0.227	0.648	0.600444444444
tr	Q8Y763	Q8Y763	LISMO				574	V	E	0.354	0.135	0.317	0.548	0.606111111111
tr	Q8Y763	Q8Y763	LISMO				575	L	E	0.305	0.125	0.227	0.648	0.609111111111
tr	Q8Y763	Q8Y763	LISMO				576	N	E	0.59	0.125	0.227	0.648	0.595
tr	Q8Y763	Q8Y763	LISMO				577	K	E	0.633	0.064	0.216	0.721	0.593333333333
tr	Q8Y763	Q8Y763	LISMO				578	I	E	0.249	0.021	0.279	0.699	0.570777777778
tr	Q8Y763	Q8Y763	LISMO				579	G	E	0.46	0.004	0.197	0.799	0.558444444444
tr	Q8Y763	Q8Y763	LISMO				581	S	E	0.356	0.018	0.019	0.964	0.517666666667
tr	Q8Y763	Q8Y763	LISMO				582	E	E	0.607	0.970	0.001	0.029	0.514777777778
tr	Q8Y763	Q8Y763	LISMO				583	S	E	0.616	0.970	0.001	0.029	0.512888888889
tr	Q8Y763	Q8Y763	LISMO				602	T	E	0.298	0.021	0.452	0.528	0.513
tr	Q8Y763	Q8Y763	LISMO				605	T	E	0.386	0.074	0.484	0.442	0.520222222222
tr	Q8Y763	Q8Y763	LISMO				608	T	E	0.549	0.064	0.216	0.721	0.542222222222
tr	Q8Y763	Q8Y763	LISMO				609	S	E	0.332	0.052	0.084	0.864	0.536777777778
tr	Q8Y763	Q8Y763	LISMO				610	S	E	0.583	0.018	0.047	0.935	0.518666666667
tr	Q8Y763	Q8Y763	LISMO				623	A	E	0.293	0.021	0.756	0.223	0.500555555556
tr	Q8Y763	Q8Y763	LISMO				625	Y	E	0.383	0.021	0.452	0.528	0.546222222222
tr	Q8Y763	Q8Y763	LISMO				626	D	E	0.447	0.021	0.279	0.699	0.574777777778
tr	Q8Y763	Q8Y763	LISMO				627	G	E	0.551	0.018	0.141	0.840	0.593666666667
tr	Q8Y763	Q8Y763	LISMO				628	P	E	0.566	0.052	0.084	0.864	0.619111111111
tr	Q8Y763	Q8Y763	LISMO				629	K	E	0.528	0.056	0.142	0.802	0.647111111111
tr	Q8Y763	Q8Y763	LISMO				630	E	E	0.537	0.056	0.142	0.802	0.656444444444
tr	Q8Y763	Q8Y763	LISMO				631	G	E	0.526	0.064	0.216	0.721	0.653666666667
tr	Q8Y763	Q8Y763	LISMO				632	N	E	0.418	0.064	0.216	0.721	0.642555555556
tr	Q8Y763	Q8Y763	LISMO				633	K	E	0.425	0.064	0.216	0.721	0.625222222222
tr	Q8Y763	Q8Y763	LISMO				634	M	E	0.331	0.056	0.142	0.802	0.6
tr	Q8Y763	Q8Y763	LISMO				635	A	E	0.602	0.056	0.142	0.802	0.563888888889
tr	Q8Y763	Q8Y763	LISMO				636	S	E	0.538	0.018	0.088	0.893	0.524666666667
tr	Q8Y763	Q8Y763	LISMO				663	Y	E	0.636	0.018	0.019	0.964	0.522222222222
tr	Q8Y763	Q8Y763	LISMO				664	R	E	0.693	0.018	0.019	0.964	0.536888888889
tr	Q8Y763	Q8Y763	LISMO				665	P	E	0.604	0.018	0.019	0.964	0.542
tr	Q8Y763	Q8Y763	LISMO				666	Y	E	0.409	0.018	0.047	0.935	0.531777777778
tr	Q8Y763	Q8Y763	LISMO				667	G	E	0.288	0.018	0.088	0.893	0.533666666667
tr	Q8Y763	Q8Y763	LISMO				686	E	E	0.662	0.782	0.003	0.215	0.532222222222
tr	Q8Y763	Q8Y763	LISMO				687	L	E	0.388	0.502	0.002	0.495	0.533444444444
tr	Q8Y763	Q8Y763	LISMO				688	K	E	0.411	0.176	0.004	0.820	0.541666666667
tr	Q8Y763	Q8Y763	LISMO				689	K	E	0.719	0.016	0.005	0.979	0.566666666667
tr	Q8Y763	Q8Y763	LISMO				690	E	E	0.264	0.018	0.019	0.964	0.579
tr	Q8Y763	Q8Y763	LISMO				691	R	E	0.543	0.018	0.019	0.964	0.596555555556
tr	Q8Y763	Q8Y763	LISMO				692	S	E	0.463	0.018	0.019	0.964	0.612888888889
tr	Q8Y763	Q8Y763	LISMO				693	E	E	0.655	0.018	0.019	0.964	0.617222222222
tr	Q8Y763	Q8Y763	LISMO				694	S	E	0.501	0.058	0.017	0.925	0.620333333333
tr	Q8Y763	Q8Y763	LISMO				695	K	E	0.576	0.058	0.017	0.925	0.623444444444
tr	Q8Y763	Q8Y763	LISMO				696	K	E	0.553	0.058	0.017	0.925	0.629555555556
tr	Q8Y763	Q8Y763	LISMO				697	D	E	0.673	0.058	0.017	0.925	0.621222222222
tr	Q8Y763	Q8Y763	LISMO				698	T	E	0.531	0.116	0.016	0.868	0.632444444444
tr	Q8Y763	Q8Y763	LISMO				699	S	E	0.439	0.053	0.043	0.903	0.635777777778
tr	Q8Y763	Q8Y763	LISMO				700	K	E	0.536	0.056	0.142	0.802	0.626333333333
tr	Q8Y763	Q8Y763	LISMO				701	V	E	0.319	0.056	0.142	0.802	0.613
tr	Q8Y763	Q8Y763	LISMO				702	E	E	0.626	0.056	0.142	0.802	0.607666666667
tr	Q8Y763	Q8Y763	LISMO				703	Q	E	0.529	0.056	0.142	0.802	0.611222222222
tr	Q8Y763	Q8Y763	LISMO				704	P	E	0.498	0.052	0.084	0.864	0.618444444444
tr	Q8Y763	Q8Y763	LISMO				705	I	E	0.249	0.052	0.084	0.864	0.625333333333
tr	Q8Y763	Q8Y763	LISMO				706	N	E	0.541	0.053	0.043	0.903	0.633111111111
tr	Q8Y763	Q8Y763	LISMO				707	N	E	0.626	0.058	0.017	0.925	0.618222222222
tr	Q8Y763	Q8Y763	LISMO				708	K	E	0.618	0.116	0.016	0.868	0.623777777778
tr	Q8Y763	Q8Y763	LISMO				709	E	E	0.493	0.181	0.017	0.803	0.626333333333
tr	Q8Y763	Q8Y763	LISMO				710	A	E	0.548	0.268	0.043	0.689	0.625777777778
tr	Q8Y763	Q8Y763	LISMO				711	A	E	0.335	0.353	0.048	0.598	0.624111111111
tr	Q8Y763	Q8Y763	LISMO				712	A	E	0.511	0.353	0.048	0.598	0.609555555556
tr	Q8Y763	Q8Y763	LISMO				713	K	E	0.657	0.430	0.016	0.555	0.597666666667
tr	Q8Y763	Q8Y763	LISMO				714	A	E	0.335	0.522	0.016	0.462	0.580888888889
tr	Q8Y763	Q8Y763	LISMO				715	Q	E	0.558	0.622	0.015	0.363	0.571111111111
tr	Q8Y763	Q8Y763	LISMO				716	S	E	0.547	0.717	0.014	0.269	0.560444444444
tr	Q8Y763	Q8Y763	LISMO				717	E	E	0.434	0.802	0.014	0.185	0.540888888889
5
tr	Q926W7	Q926W7	LISMO				50	G	E	0.31	0.113	0.043	0.844	0.524777777778
tr	Q926W7	Q926W7	LISMO				52	N	E	0.428	0.018	0.141	0.840	0.541333333333
tr	Q926W7	Q926W7	LISMO				53	K	E	0.588	0.053	0.043	0.903	0.548666666667
tr	Q926W7	Q926W7	LISMO				54	G	E	0.716	0.058	0.017	0.925	0.552444444444
tr	Q926W7	Q926W7	LISMO				55	E	E	0.542	0.116	0.016	0.868	0.55
tr	Q926W7	Q926W7	LISMO				56	I	E	0.369	0.181	0.017	0.803	0.536222222222
tr	Q926W7	Q926W7	LISMO				57	E	E	0.48	0.339	0.016	0.645	0.516777777778
tr	Q926W7	Q926W7	LISMO				58	H	E	0.38	0.430	0.016	0.555	0.501777777778
tr	Q926W7	Q926W7	LISMO				69	A	E	0.469	0.018	0.019	0.964	0.502888888889
tr	Q926W7	Q926W7	LISMO				75	Q	E	0.307	0.021	0.756	0.223	0.500333333333
tr	Q926W7	Q926W7	LISMO				76	K	E	0.525	0.022	0.552	0.426	0.503333333333
tr	Q926W7	Q926W7	LISMO				78	D	E	0.657	0.004	0.085	0.910	0.501555555556
tr	Q926W7	Q926W7	LISMO				92	A	E	0.388	0.694	0.003	0.303	0.519
tr	Q926W7	Q926W7	LISMO	Q926W7			93	G	E	0.496	0.694	0.003	0.303	0.507333333333
tr	Q926W7	Q926W7	LISMO				99	V	E	0.357	0.502	0.002	0.495	0.525333333333
tr	Q926W7	Q926W7	LISMO				100	P	E	0.652	0.406	0.004	0.591	0.533555555556
tr	Q926W7	Q926W7	LISMO				101	A	E	0.436	0.321	0.003	0.675	0.538555555556
tr	Q926W7	Q926W7	LISMO				102	I	E	0.522	0.321	0.003	0.675	0.549777777778
tr	Q926W7	Q926W7	LISMO				103	S	E	0.49	0.181	0.017	0.803	0.567777777778
tr	Q926W7	Q926W7	LISMO				104	R	E	0.334	0.782	0.003	0.215	0.541333333333
tr	Q926W7	Q926W7	LISMO				105	E	E	0.382	0.923	0.002	0.076	0.541333333333
tr	Q926W7	Q926W7	LISMO				106	I	E	0.434	0.970	0.001	0.029	0.531111111111
tr	Q926W7	Q926W7	LISMO				169	Q	E	0.29	0.923	0.002	0.076	0.503111111111
tr	Q926W7	Q926W7	LISMO				170	K	E	0.714	0.923	0.002	0.076	0.538222222222
tr	Q926W7	Q926W7	LISMO				171	H	E	0.609	0.782	0.003	0.215	0.544
tr	Q926W7	Q926W7	LISMO				172	L	E	0.252	0.406	0.004	0.591	0.531222222222
tr	Q926W7	Q926W7	LISMO				173	N	E	0.653	0.053	0.004	0.942	0.554888888889
tr	Q926W7	Q926W7	LISMO				174	E	E	0.497	0.016	0.005	0.979	0.533555555556
tr	Q926W7	Q926W7	LISMO				175	D	E	0.683	0.018	0.019	0.964	0.520777777778
tr	Q926W7	Q926W7	LISMO				190	T	E	0.486	0.109	0.005	0.886	0.519444444444
tr	Q926W7	Q926W7	LISMO				191	N	E	0.586	0.600	0.003	0.397	0.531777777778
tr	Q926W7	Q926W7	LISMO				192	L	E	0.328	0.600	0.003	0.397	0.526888888889
tr	Q926W7	Q926W7	LISMO				194	I	E	0.499	0.970	0.001	0.029	0.524555555556
tr	Q926W7	Q926W7	LISMO				195	Q	E	0.546	0.970	0.001	0.029	0.524
tr	Q926W7	Q926W7	LISMO				198	E	E	0.595	0.988	0.000	0.012	0.516555555556
tr	Q926W7	Q926W7	LISMO				199	E	E	0.354	0.988	0.000	0.012	0.516666666667
tr	Q926W7	Q926W7	LISMO				201	K	E	0.361	0.970	0.001	0.029	0.530333333333
tr	Q926W7	Q926W7	LISMO				202	K	E	0.767	0.970	0.001	0.029	0.540222222222
tr	Q926W7	Q926W7	LISMO				203	Y	E	0.349	0.859	0.002	0.139	0.537444444444
tr	Q926W7	Q926W7	LISMO				205	Q	E	0.7	0.109	0.005	0.886	0.536222222222
tr	Q926W7	Q926W7	LISMO				206	N	E	0.537	0.053	0.004	0.942	0.523888888889
tr	Q926W7	Q926W7	LISMO				207	K	E	0.485	0.053	0.043	0.903	0.509222222222
tr	Q926W7	Q926W7	LISMO				220	S	E	0.369	0.878	0.010	0.111	0.500444444444
tr	Q926W7	Q926W7	LISMO				221	E	E	0.535	0.878	0.010	0.111	0.506333333333
tr	Q926W7	Q926W7	LISMO				224	S	E	0.61	0.600	0.003	0.397	0.500111111111
tr	Q926W7	Q926W7	LISMO				237	K	E	0.538	0.782	0.003	0.215	0.508222222222
6
tr	Q8Y5E5	Q8Y5E5	LISMO				4	I	E	0.354	0.522	0.016	0.462	0.504444444444
tr	Q8Y5E5	Q8Y5E5	LISMO				5	L	E	0.284	0.430	0.016	0.555	0.566777777778
tr	Q8Y5E5	Q8Y5E5	LISMO				6	N	E	0.63	0.339	0.016	0.645	0.568333333333
tr	Q8Y5E5	Q8Y5E5	LISMO				7	N	E	0.558	0.181	0.017	0.803	0.555888888889
tr	Q8Y5E5	Q8Y5E5	LISMO				8	K	E	0.5	0.257	0.016	0.727	0.531777777778
tr	Q8Y5E5	Q8Y5E5	LISMO				29	N	E	0.381	0.113	0.043	0.844	0.501666666667
tr	Q8Y5E5	Q8Y5E5	LISMO				30	N	E	0.517	0.053	0.043	0.903	0.529
tr	Q8Y5E5	Q8Y5E5	LISMO				31	N	E	0.509	0.018	0.047	0.935	0.564555555556
tr	Q8Y5E5	Q8Y5E5	LISMO				32	N	E	0.404	0.018	0.141	0.840	0.573222222222
tr	Q8Y5E5	Q8Y5E5	LISMO				33	A	E	0.392	0.022	0.552	0.426	0.583666666667
tr	Q8Y5E5	Q8Y5E5	LISMO				34	T	E	0.351	0.021	0.756	0.223	0.577
tr	Q8Y5E5	Q8Y5E5	LISMO	Q8Y5E5			35	T	E	0.36	0.021	0.756	0.223	0.568444444444
tr	Q8Y5E5	Q8Y5E5	LISMO				36	F	E	0.329	0.021	0.756	0.223	0.555444444444
tr	Q8Y5E5	Q8Y5E5	LISMO				37	S	E	0.519	0.021	0.756	0.223	0.553222222222
tr	Q8Y5E5	Q8Y5E5	LISMO				38	T	E	0.352	0.024	0.655	0.322	0.550222222222
tr	Q8Y5E5	Q8Y5E5	LISMO				39	T	E	0.463	0.021	0.452	0.528	0.545777777778
tr	Q8Y5E5	Q8Y5E5	LISMO				40	S	E	0.374	0.021	0.452	0.528	0.545888888889
tr	Q8Y5E5	Q8Y5E5	LISMO				41	S	E	0.464	0.021	0.452	0.528	0.550777777778
tr	Q8Y5E5	Q8Y5E5	LISMO				42	S	E	0.533	0.004	0.420	0.576	0.539444444444
tr	Q8Y5E5	Q8Y5E5	LISMO				43	D	E	0.389	0.004	0.514	0.481	0.525444444444
tr	Q8Y5E5	Q8Y5E5	LISMO				44	S	E	0.465	0.004	0.616	0.381	0.512777777778
tr	Q8Y5E5	Q8Y5E5	LISMO				57	D	E	0.371	0.004	0.138	0.858	0.505555555556
tr	Q8Y5E5	Q8Y5E5	LISMO				58	K	E	0.605	0.005	0.015	0.979	0.514333333333
tr	Q8Y5E5	Q8Y5E5	LISMO				59	T	E	0.797	0.018	0.019	0.964	0.509777777778
tr	Q8Y5E5	Q8Y5E5	LISMO				60	N	E	0.389	0.004	0.197	0.799	0.507888888889
tr	Q8Y5E5	Q8Y5E5	LISMO				79	S	E	0.409	0.064	0.216	0.721	0.518333333333
tr	Q8Y5E5	Q8Y5E5	LISMO				80	I	E	0.354	0.069	0.386	0.545	0.528888888889
tr	Q8Y5E5	Q8Y5E5	LISMO				82	Q	E	0.437	0.069	0.386	0.545	0.568666666667
tr	Q8Y5E5	Q8Y5E5	LISMO				83	S	E	0.475	0.066	0.296	0.638	0.564777777778
tr	Q8Y5E5	Q8Y5E5	LISMO				85	K	E	0.531	0.064	0.216	0.721	0.563666666667
tr	Q8Y5E5	Q8Y5E5	LISMO				87	Q	E	0.572	0.018	0.088	0.893	0.527333333333
tr	Q8Y5E5	Q8Y5E5	LISMO				99	A	E	0.254	0.018	0.088	0.893	0.512
tr	Q8Y5E5	Q8Y5E5	LISMO				100	S	E	0.587	0.004	0.138	0.858	0.529333333333
tr	Q8Y5E5	Q8Y5E5	LISMO				101	I	E	0.552	0.004	0.197	0.799	0.534111111111
tr	Q8Y5E5	Q8Y5E5	LISMO				102	G	E	0.354	0.004	0.336	0.660	0.500111111111
tr	Q8Y5E5	Q8Y5E5	LISMO				114	S	E	0.61	0.005	0.015	0.979	0.540111111111
tr	Q8Y5E5	Q8Y5E5	LISMO				115	D	E	0.64	0.005	0.045	0.951	0.549222222222
tr	Q8Y5E5	Q8Y5E5	LISMO				116	R	E	0.493	0.004	0.197	0.799	0.522777777778
tr	Q8Y5E5	Q8Y5E5	LISMO				118	K	E	0.495	0.001	0.959	0.040	0.510888888889
tr	Q8Y5E5	Q8Y5E5	LISMO				146	K	E	0.597	0.020	0.205	0.775	0.502333333333
tr	Q8Y5E5	Q8Y5E5	LISMO				147	S	E	0.568	0.020	0.205	0.775	0.530888888889
tr	Q8Y5E5	Q8Y5E5	LISMO				148	V	E	0.503	0.020	0.205	0.775	0.542666666667
tr	Q8Y5E5	Q8Y5E5	LISMO				150	A	E	0.474	0.018	0.047	0.935	0.555333333333
tr	Q8Y5E5	Q8Y5E5	LISMO				151	D	E	0.753	0.018	0.047	0.935	0.528333333333
tr	Q8Y5E5	Q8Y5E5	LISMO				152	G	E	0.476	0.004	0.138	0.858	0.514111111111
tr	Q8Y5E5	Q8Y5E5	LISMO				172	D	E	0.619	0.502	0.102	0.396	0.519555555556
tr	Q8Y5E5	Q8Y5E5	LISMO				173	T	E	0.317	0.538	0.173	0.289	0.522555555556
tr	Q8Y5E5	Q8Y5E5	LISMO				175	E	E	0.607	0.307	0.165	0.527	0.518666666667
tr	Q8Y5E5	Q8Y5E5	LISMO				187	D	E	0.584	0.020	0.205	0.775	0.508777777778
tr	Q8Y5E5	Q8Y5E5	LISMO				188	G	E	0.621	0.018	0.047	0.935	0.522777777778
tr	Q8Y5E5	Q8Y5E5	LISMO				189	K	E	0.49	0.018	0.088	0.893	0.562666666667
tr	Q8Y5E5	Q8Y5E5	LISMO				190	H	E	0.371	0.018	0.141	0.840	0.575888888889
tr	Q8Y5E5	Q8Y5E5	LISMO				191	K	E	0.611	0.018	0.141	0.840	0.590666666667
tr	Q8Y5E5	Q8Y5E5	LISMO				192	S	E	0.635	0.004	0.138	0.858	0.590888888889
tr	Q8Y5E5	Q8Y5E5	LISMO				193	E	E	0.416	0.004	0.263	0.733	0.568777777778
tr	Q8Y5E5	Q8Y5E5	LISMO				195	T	E	0.517	0.002	0.816	0.182	0.509666666667
tr	Q8Y5E5	Q8Y5E5	LISMO				205	S	E	0.605	0.018	0.047	0.935	0.509
tr	Q8Y5E5	Q8Y5E5	LISMO				206	N	E	0.739	0.018	0.019	0.964	0.527111111111
tr	Q8Y5E5	Q8Y5E5	LISMO				207	L	E	0.375	0.005	0.045	0.951	0.546111111111
tr	Q8Y5E5	Q8Y5E5	LISMO				208	N	E	0.566	0.004	0.263	0.733	0.548444444444
tr	Q8Y5E5	Q8Y5E5	LISMO				209	K	E	0.478	0.003	0.718	0.279	0.528444444444
tr	Q8Y5E5	Q8Y5E5	LISMO				211	D	E	0.508	0.002	0.816	0.182	0.503111111111
tr	Q8Y5E5	Q8Y5E5	LISMO				239	E	E	0.498	0.024	0.655	0.322	0.519444444444
tr	Q8Y5E5	Q8Y5E5	LISMO				240	G	E	0.487	0.004	0.263	0.733	0.535444444444
tr	Q8Y5E5	Q8Y5E5	LISMO				241	T	E	0.55	0.004	0.197	0.799	0.552111111111
tr	Q8Y5E5	Q8Y5E5	LISMO				242	P	E	0.292	0.004	0.085	0.910	0.550555555556
tr	Q8Y5E5	Q8Y5E5	LISMO				243	E	E	0.367	0.005	0.015	0.979	0.539555555556
tr	Q8Y5E5	Q8Y5E5	LISMO				244	S	E	0.803	0.005	0.015	0.979	0.523
tr	Q8Y5E5	Q8Y5E5	LISMO				245	D	E	0.587	0.004	0.085	0.910	0.507222222222
tr	Q8Y5E5	Q8Y5E5	LISMO				266	V	E	0.308	0.339	0.016	0.645	0.511555555556
tr	Q8Y5E5	Q8Y5E5	LISMO				268	E	E	0.708	0.181	0.017	0.803	0.535111111111
tr	Q8Y5E5	Q8Y5E5	LISMO				269	K	E	0.676	0.113	0.043	0.844	0.520888888889
tr	Q8Y5E5	Q8Y5E5	LISMO				283	K	E	0.582	0.004	0.197	0.799	0.510555555556
tr	Q8Y5E5	Q8Y5E5	LISMO				284	A	E	0.66	0.004	0.138	0.858	0.522333333333
tr	Q8Y5E5	Q8Y5E5	LISMO				285	D	E	0.695	0.004	0.138	0.858	0.510888888889
tr	Q8Y5E5	Q8Y5E5	LISMO				299	K	E	0.505	0.001	0.900	0.099	0.503555555556
tr	Q8Y5E5	Q8Y5E5	LISMO				300	S	E	0.394	0.001	0.900	0.099	0.502222222222
tr	Q8Y5E5	Q8Y5E5	LISMO				313	V	E	0.413	0.001	0.900	0.099	0.511111111111
tr	Q8Y5E5	Q8Y5E5	LISMO				314	K	E	0.454	0.002	0.816	0.182	0.537777777778
tr	Q8Y5E5	Q8Y5E5	LISMO				315	K	E	0.406	0.021	0.756	0.223	0.597222222222
tr	Q8Y5E5	Q8Y5E5	LISMO				316	S	E	0.489	0.022	0.552	0.426	0.628
tr	Q8Y5E5	Q8Y5E5	LISMO				317	E	E	0.564	0.021	0.279	0.699	0.664444444444
tr	Q8Y5E5	Q8Y5E5	LISMO				318	A	E	0.514	0.064	0.216	0.721	0.685777777778
tr	Q8Y5E5	Q8Y5E5	LISMO				319	N	E	0.572	0.064	0.216	0.721	0.704888888889
tr	Q8Y5E5	Q8Y5E5	LISMO				320	N	E	0.41	0.066	0.296	0.638	0.716777777778
tr	Q8Y5E5	Q8Y5E5	LISMO				321	N	E	0.512	0.069	0.386	0.545	0.726444444444
tr	Q8Y5E5	Q8Y5E5	LISMO				322	P	E	0.439	0.069	0.386	0.545	0.726444444444
tr	Q8Y5E5	Q8Y5E5	LISMO				323	T	E	0.47	0.066	0.296	0.638	0.737111111111
tr	Q8Y5E5	Q8Y5E5	LISMO				324	T	E	0.458	0.066	0.296	0.638	0.736111111111
tr	Q8Y5E5	Q8Y5E5	LISMO				325	S	E	0.558	0.064	0.216	0.721	0.732777777778
tr	Q8Y5E5	Q8Y5E5	LISMO				326	D	E	0.545	0.125	0.227	0.648	0.742777777778
tr	Q8Y5E5	Q8Y5E5	LISMO				327	S	E	0.402	0.118	0.150	0.732	0.737222222222
tr	Q8Y5E5	Q8Y5E5	LISMO				328	N	E	0.365	0.118	0.150	0.732	0.727555555556
tr	Q8Y5E5	Q8Y5E5	LISMO				329	N	E	0.425	0.191	0.086	0.723	0.723222222222
tr	Q8Y5E5	Q8Y5E5	LISMO				330	Q	E	0.535	0.113	0.087	0.800	0.708333333333
tr	Q8Y5E5	Q8Y5E5	LISMO				331	D	E	0.498	0.113	0.087	0.800	0.695888888889
tr	Q8Y5E5	Q8Y5E5	LISMO				333	D	E	0.566	0.113	0.087	0.800	0.676888888889
tr	Q8Y5E5	Q8Y5E5	LISMO				334	T	E	0.434	0.113	0.087	0.800	0.678222222222
tr	Q8Y5E5	Q8Y5E5	LISMO				336	D	E	0.531	0.118	0.150	0.732	0.680222222222
tr	Q8Y5E5	Q8Y5E5	LISMO				337	N	E	0.305	0.118	0.150	0.732	0.692111111111
tr	Q8Y5E5	Q8Y5E5	LISMO				338	N	E	0.37	0.118	0.150	0.732	0.693
tr	Q8Y5E5	Q8Y5E5	LISMO				339	T	E	0.516	0.118	0.150	0.732	0.701222222222
tr	Q8Y5E5	Q8Y5E5	LISMO				340	D	E	0.501	0.125	0.227	0.648	0.703888888889
tr	Q8Y5E5	Q8Y5E5	LISMO				341	D	E	0.532	0.066	0.296	0.638	0.689333333333
tr	Q8Y5E5	Q8Y5E5	LISMO				342	S	E	0.4	0.066	0.296	0.638	0.692555555556
tr	Q8Y5E5	Q8Y5E5	LISMO				343	G	E	0.317	0.064	0.216	0.721	0.673444444444
tr	Q8Y5E5	Q8Y5E5	LISMO				344	D	E	0.557	0.064	0.216	0.721	0.660444444444
tr	Q8Y5E5	Q8Y5E5	LISMO				345	N	E	0.448	0.056	0.142	0.802	0.642777777778
tr	Q8Y5E5	Q8Y5E5	LISMO				346	N	E	0.502	0.064	0.216	0.721	0.617
tr	Q8Y5E5	Q8Y5E5	LISMO				348	K	E	0.467	0.024	0.655	0.322	0.588888888889
tr	Q8Y5E5	Q8Y5E5	LISMO				350	S	E	0.332	0.002	0.816	0.182	0.576222222222
tr	Q8Y5E5	Q8Y5E5	LISMO				351	K	E	0.397	0.001	0.900	0.099	0.568555555556
tr	Q8Y5E5	Q8Y5E5	LISMO				352	S	E	0.349	0.001	0.900	0.099	0.565555555556
tr	Q8Y5E5	Q8Y5E5	LISMO				354	S	E	0.44	0.004	0.616	0.381	0.528888888889
tr	Q8Y5E5	Q8Y5E5	LISMO				355	N	E	0.61	0.004	0.336	0.660	0.523777777778
tr	Q8Y5E5	Q8Y5E5	LISMO				357	Q	E	0.504	0.021	0.279	0.699	0.512111111111
tr	Q8Y5E5	Q8Y5E5	LISMO				359	Y	E	0.438	0.011	0.918	0.071	0.505
tr	Q8Y5E5	Q8Y5E5	LISMO				361	S	E	0.344	0.024	0.655	0.322	0.521333333333
tr	Q8Y5E5	Q8Y5E5	LISMO				362	G	E	0.498	0.004	0.263	0.733	0.527666666667
tr	Q8Y5E5	Q8Y5E5	LISMO				364	K	E	0.573	0.018	0.088	0.893	0.537777777778
tr	Q8Y5E5	Q8Y5E5	LISMO				365	N	E	0.667	0.018	0.088	0.893	0.528
tr	Q8Y5E5	Q8Y5E5	LISMO				366	T	E	0.55	0.020	0.205	0.775	0.511666666667
tr	Q8Y5E5	Q8Y5E5	LISMO				388	K	E	0.692	0.782	0.003	0.215	0.530222222222
tr	Q8Y5E5	Q8Y5E5	LISMO				391	D	E	0.612	0.561	0.047	0.393	0.537333333333
tr	Q8Y5E5	Q8Y5E5	LISMO				392	G	E	0.596	0.455	0.046	0.498	0.533666666667
tr	Q8Y5E5	Q8Y5E5	LISMO				394	A	E	0.491	0.052	0.084	0.864	0.504111111111
tr	Q8Y5E5	Q8Y5E5	LISMO				395	A	E	0.468	0.113	0.043	0.844	0.507666666667
tr	Q8Y5E5	Q8Y5E5	LISMO				408	K	E	0.695	0.004	0.085	0.910	0.502333333333
tr	Q8Y5E5	Q8Y5E5	LISMO				409	A	E	0.643	0.005	0.045	0.951	0.524444444444
tr	Q8Y5E5	Q8Y5E5	LISMO				410	G	E	0.374	0.004	0.138	0.858	0.513222222222
tr	Q8Y5E5	Q8Y5E5	LISMO				440	D	E	0.536	0.002	0.816	0.182	0.508888888889
tr	Q8Y5E5	Q8Y5E5	LISMO				441	K	E	0.473	0.022	0.359	0.619	0.545888888889
tr	Q8Y5E5	Q8Y5E5	LISMO				442	E	E	0.615	0.018	0.141	0.840	0.558666666667
tr	Q8Y5E5	Q8Y5E5	LISMO				443	A	E	0.64	0.018	0.047	0.935	0.574111111111
tr	Q8Y5E5	Q8Y5E5	LISMO				444	S	E	0.632	0.053	0.043	0.903	0.587555555556
tr	Q8Y5E5	Q8Y5E5	LISMO				445	I	E	0.612	0.113	0.043	0.844	0.594111111111
tr	Q8Y5E5	Q8Y5E5	LISMO				446	E	E	0.697	0.053	0.043	0.903	0.595
tr	Q8Y5E5	Q8Y5E5	LISMO				447	V	E	0.44	0.058	0.017	0.925	0.587444444444
tr	Q8Y5E5	Q8Y5E5	LISMO				448	P	E	0.504	0.058	0.017	0.925	0.564888888889
7
tr	Q8Y5E9	Q8Y5E9	LISMO				43	S	E	0.372	0.923	0.002	0.076	0.515777777778
tr	Q8Y5E9	Q8Y5E9	LISMO				45	V	E	0.492	0.970	0.001	0.029	0.526555555556
tr	Q8Y5E9	Q8Y5E9	LISMO				46	A	E	0.576	0.970	0.001	0.029	0.535111111111
tr	Q8Y5E9	Q8Y5E9	LISMO				48	I	E	0.347	0.859	0.002	0.139	0.528444444444
tr	Q8Y5E9	Q8Y5E9	LISMO				49	D	E	0.595	0.923	0.002	0.076	0.542333333333
tr	Q8Y5E9	Q8Y5E9	LISMO				52	A	E	0.426	0.970	0.001	0.029	0.540444444444
tr	Q8Y5E9	Q8Y5E9	LISMO				53	K	E	0.316	0.970	0.001	0.029	0.535888888889
tr	Q8Y5E9	Q8Y5E9	LISMO				55	S	E	0.318	0.970	0.001	0.029	0.510888888889
tr	Q8Y5E9	Q8Y5E9	LISMO				57	A	E	0.276	0.988	0.000	0.012	0.500888888889
tr	Q8Y5E9	Q8Y5E9	LISMO				82	R	E	0.388	0.970	0.001	0.029	0.506444444444
tr	Q8Y5E9	Q8Y5E9	LISMO				83	K	E	0.453	0.938	0.007	0.055	0.516444444444
tr	Q8Y5E9	Q8Y5E9	LISMO				97	R	E	0.47	0.018	0.019	0.964	0.503555555556
tr	Q8Y5E9	Q8Y5E9	LISMO	Q8Y5E9			98	K	E	0.472	0.859	0.002	0.139	0.507222222222
tr	Q8Y5E9	Q8Y5E9	LISMO				99	K	E	0.461	0.923	0.002	0.076	0.504333333333
tr	Q8Y5E9	Q8Y5E9	LISMO				140	N	E	0.557	0.406	0.004	0.591	0.537888888889
tr	Q8Y5E9	Q8Y5E9	LISMO				141	L	E	0.311	0.181	0.017	0.803	0.549777777778
tr	Q8Y5E9	Q8Y5E9	LISMO				142	D	E	0.59	0.058	0.017	0.925	0.563555555556
tr	Q8Y5E9	Q8Y5E9	LISMO				144	I	E	0.445	0.020	0.205	0.775	0.563666666667
tr	Q8Y5E9	Q8Y5E9	LISMO				146	G	E	0.398	0.021	0.452	0.528	0.546
tr	Q8Y5E9	Q8Y5E9	LISMO				148	A	E	0.381	0.022	0.552	0.426	0.538111111111
tr	Q8Y5E9	Q8Y5E9	LISMO				150	S	E	0.283	0.113	0.087	0.800	0.523222222222
tr	Q8Y5E9	Q8Y5E9	LISMO				151	W	E	0.292	0.923	0.002	0.076	0.517666666667
tr	Q8Y5E9	Q8Y5E9	LISMO				152	A	E	0.486	0.970	0.001	0.029	0.517111111111
tr	Q8Y5E9	Q8Y5E9	LISMO				153	A	E	0.323	0.970	0.001	0.029	0.500222222222
tr	Q8Y5E9	Q8Y5E9	LISMO				186	H	E	0.446	0.878	0.010	0.111	0.504111111111
tr	Q8Y5E9	Q8Y5E9	LISMO				187	S	E	0.483	0.694	0.003	0.303	0.533555555556
tr	Q8Y5E9	Q8Y5E9	LISMO				188	E	E	0.436	0.522	0.016	0.462	0.561222222222
tr	Q8Y5E9	Q8Y5E9	LISMO				189	S	E	0.52	0.522	0.016	0.462	0.574333333333
tr	Q8Y5E9	Q8Y5E9	LISMO				190	K	E	0.558	0.455	0.046	0.498	0.615222222222
tr	Q8Y5E9	Q8Y5E9	LISMO				191	R	E	0.522	0.268	0.043	0.689	0.630555555556
tr	Q8Y5E9	Q8Y5E9	LISMO				192	E	E	0.603	0.278	0.093	0.628	0.638444444444
tr	Q8Y5E9	Q8Y5E9	LISMO				193	K	E	0.576	0.278	0.093	0.628	0.648333333333
tr	Q8Y5E9	Q8Y5E9	LISMO				194	S	E	0.43	0.268	0.043	0.689	0.647333333333
tr	Q8Y5E9	Q8Y5E9	LISMO				195	P	E	0.523	0.353	0.048	0.598	0.631333333333
tr	Q8Y5E9	Q8Y5E9	LISMO				196	K	E	0.371	0.455	0.046	0.498	0.610111111111
tr	Q8Y5E9	Q8Y5E9	LISMO				197	P	E	0.391	0.561	0.047	0.393	0.583888888889
tr	Q8Y5E9	Q8Y5E9	LISMO				198	S	E	0.496	0.660	0.049	0.291	0.559111111111
tr	Q8Y5E9	Q8Y5E9	LISMO				199	F	E	0.282	0.878	0.010	0.111	0.539
tr	Q8Y5E9	Q8Y5E9	LISMO				200	I	E	0.298	0.938	0.007	0.055	0.516333333333
tr	Q8Y5E9	Q8Y5E9	LISMO				201	L	E	0.391	0.923	0.002	0.076	0.502444444444
tr	Q8Y5E9	Q8Y5E9	LISMO				219	P	E	0.306	0.782	0.003	0.215	0.500777777778
tr	Q8Y5E9	Q8Y5E9	LISMO				220	L	E	0.326	0.694	0.003	0.303	0.515
tr	Q8Y5E9	Q8Y5E9	LISMO				221	D	E	0.523	0.600	0.003	0.397	0.543555555556
tr	Q8Y5E9	Q8Y5E9	LISMO				222	S	E	0.371	0.600	0.003	0.397	0.565555555556
tr	Q8Y5E9	Q8Y5E9	LISMO				223	K	E	0.455	0.600	0.003	0.397	0.572
tr	Q8Y5E9	Q8Y5E9	LISMO				224	G	E	0.485	0.600	0.003	0.397	0.565111111111
tr	Q8Y5E9	Q8Y5E9	LISMO				225	S	E	0.394	0.782	0.003	0.215	0.558888888889
tr	Q8Y5E9	Q8Y5E9	LISMO				226	I	E	0.344	0.859	0.002	0.139	0.558
tr	Q8Y5E9	Q8Y5E9	LISMO				227	W	E	0.336	0.923	0.002	0.076	0.559888888889
tr	Q8Y5E9	Q8Y5E9	LISMO				228	A	E	0.349	0.923	0.002	0.076	0.540666666667
tr	Q8Y5E9	Q8Y5E9	LISMO				229	Q	E	0.366	0.923	0.002	0.076	0.546888888889
tr	Q8Y5E9	Q8Y5E9	LISMO				230	L	E	0.318	0.923	0.002	0.076	0.536444444444
tr	Q8Y5E9	Q8Y5E9	LISMO				231	G	E	0.341	0.923	0.002	0.076	0.514888888889
tr	Q8Y5E9	Q8Y5E9	LISMO				232	F	E	0.341	0.923	0.002	0.076	0.517777777778
tr	Q8Y5E9	Q8Y5E9	LISMO				233	S	E	0.347	0.923	0.002	0.076	0.519888888889
tr	Q8Y5E9	Q8Y5E9	LISMO				234	I	E	0.354	0.923	0.002	0.076	0.516
tr	Q8Y5E9	Q8Y5E9	LISMO				235	G	E	0.353	0.970	0.001	0.029	0.506444444444
tr	Q8Y5E9	Q8Y5E9	LISMO				263	R	E	0.374	0.859	0.002	0.139	0.514
tr	Q8Y5E9	Q8Y5E9	LISMO				264	N	E	0.448	0.782	0.003	0.215	0.550777777778
tr	Q8Y5E9	Q8Y5E9	LISMO				265	N	E	0.408	0.600	0.003	0.397	0.574444444444
tr	Q8Y5E9	Q8Y5E9	LISMO				266	K	E	0.409	0.406	0.004	0.591	0.6
tr	Q8Y5E9	Q8Y5E9	LISMO				267	R	E	0.536	0.257	0.016	0.727	0.626
tr	Q8Y5E9	Q8Y5E9	LISMO				268	I	E	0.345	0.184	0.043	0.773	0.631222222222
tr	Q8Y5E9	Q8Y5E9	LISMO				269	F	E	0.412	0.191	0.086	0.723	0.636888888889
tr	Q8Y5E9	Q8Y5E9	LISMO				271	K	E	0.463	0.118	0.150	0.732	0.628555555556
tr	Q8Y5E9	Q8Y5E9	LISMO				272	G	E	0.375	0.199	0.152	0.649	0.61
tr	Q8Y5E9	Q8Y5E9	LISMO				273	S	E	0.402	0.278	0.093	0.628	0.580333333333
tr	Q8Y5E9	Q8Y5E9	LISMO				283	F	E	0.431	0.717	0.014	0.269	0.517444444444
tr	Q8Y5E9	Q8Y5E9	LISMO				284	R	E	0.429	0.622	0.015	0.363	0.524
tr	Q8Y5E9	Q8Y5E9	LISMO				286	S	E	0.42	0.622	0.015	0.363	0.528666666667
tr	Q8Y5E9	Q8Y5E9	LISMO				287	S	E	0.475	0.622	0.015	0.363	0.517666666667
tr	Q8Y5E9	Q8Y5E9	LISMO				314	Y	E	0.492	0.802	0.014	0.185	0.503777777778
tr	Q8Y5E9	Q8Y5E9	LISMO				315	Q	E	0.357	0.878	0.010	0.111	0.515333333333
tr	Q8Y5E9	Q8Y5E9	LISMO				317	N	E	0.451	0.878	0.010	0.111	0.522555555556
tr	Q8Y5E9	Q8Y5E9	LISMO				318	T	E	0.525	0.802	0.014	0.185	0.518333333333
tr	Q8Y5E9	Q8Y5E9	LISMO				321	S	E	0.529	0.717	0.014	0.269	0.519111111111
tr	Q8Y5E9	Q8Y5E9	LISMO				322	T	E	0.672	0.600	0.003	0.397	0.505555555556
tr	Q8Y5E9	Q8Y5E9	LISMO				323	S	E	0.407	0.430	0.016	0.555	0.502333333333
tr	Q8Y5E9	Q8Y5E9	LISMO				333	P	E	0.383	0.020	0.205	0.775	0.523555555556
tr	Q8Y5E9	Q8Y5E9	LISMO				334	K	E	0.552	0.053	0.043	0.903	0.529
tr	Q8Y5E9	Q8Y5E9	LISMO				335	D	E	0.636	0.181	0.017	0.803	0.543666666667
tr	Q8Y5E9	Q8Y5E9	LISMO				336	S	E	0.549	0.257	0.016	0.727	0.550444444444
tr	Q8Y5E9	Q8Y5E9	LISMO				337	E	E	0.432	0.600	0.003	0.397	0.565555555556
tr	Q8Y5E9	Q8Y5E9	LISMO				338	T	E	0.468	0.600	0.003	0.397	0.569777777778
tr	Q8Y5E9	Q8Y5E9	LISMO				339	N	E	0.33	0.782	0.003	0.215	0.552666666667
tr	Q8Y5E9	Q8Y5E9	LISMO				340	N	E	0.311	0.938	0.007	0.055	0.552777777778
tr	Q8Y5E9	Q8Y5E9	LISMO				341	K	E	0.53	0.938	0.007	0.055	0.538666666667
tr	Q8Y5E9	Q8Y5E9	LISMO				342	I	E	0.309	0.923	0.002	0.076	0.539555555556
tr	Q8Y5E9	Q8Y5E9	LISMO				344	E	E	0.529	0.923	0.002	0.076	0.539222222222
tr	Q8Y5E9	Q8Y5E9	LISMO				345	T	E	0.477	0.923	0.002	0.076	0.552777777778
tr	Q8Y5E9	Q8Y5E9	LISMO				346	A	E	0.28	0.859	0.002	0.139	0.561666666667
tr	Q8Y5E9	Q8Y5E9	LISMO				347	E	E	0.462	0.782	0.003	0.215	0.576333333333
tr	Q8Y5E9	Q8Y5E9	LISMO				348	S	E	0.591	0.622	0.015	0.363	0.591555555556
tr	Q8Y5E9	Q8Y5E9	LISMO				349	D	E	0.546	0.430	0.016	0.555	0.594888888889
tr	Q8Y5E9	Q8Y5E9	LISMO				350	P	E	0.385	0.184	0.043	0.773	0.601444444444
tr	Q8Y5E9	Q8Y5E9	LISMO				351	D	E	0.568	0.053	0.043	0.903	0.609777777778
tr	Q8Y5E9	Q8Y5E9	LISMO				352	H	E	0.392	0.056	0.142	0.802	0.610666666667
tr	Q8Y5E9	Q8Y5E9	LISMO				353	P	E	0.588	0.066	0.296	0.638	0.615
tr	Q8Y5E9	Q8Y5E9	LISMO				354	V	E	0.299	0.021	0.452	0.528	0.606666666667
tr	Q8Y5E9	Q8Y5E9	LISMO				355	E	E	0.469	0.021	0.452	0.528	0.593555555556
tr	Q8Y5E9	Q8Y5E9	LISMO				356	F	E	0.335	0.024	0.655	0.322	0.569555555556
tr	Q8Y5E9	Q8Y5E9	LISMO				357	K	E	0.383	0.021	0.756	0.223	0.554222222222
tr	Q8Y5E9	Q8Y5E9	LISMO				358	Q	E	0.36	0.018	0.846	0.136	0.545
tr	Q8Y5E9	Q8Y5E9	LISMO				359	K	E	0.367	0.002	0.816	0.182	0.540444444444
tr	Q8Y5E9	Q8Y5E9	LISMO				361	T	E	0.298	0.001	0.900	0.099	0.5
tr	Q8Y5E9	Q8Y5E9	LISMO				366	K	E	0.405	0.024	0.655	0.322	0.532222222222
tr	Q8Y5E9	Q8Y5E9	LISMO				368	E	E	0.623	0.022	0.359	0.619	0.558555555556
tr	Q8Y5E9	Q8Y5E9	LISMO				369	G	E	0.515	0.069	0.386	0.545	0.585777777778
tr	Q8Y5E9	Q8Y5E9	LISMO				370	A	E	0.362	0.069	0.386	0.545	0.597222222222
tr	Q8Y5E9	Q8Y5E9	LISMO				371	R	E	0.532	0.069	0.386	0.545	0.607888888889
tr	Q8Y5E9	Q8Y5E9	LISMO				372	P	E	0.421	0.148	0.418	0.435	0.615222222222
tr	Q8Y5E9	Q8Y5E9	LISMO				373	D	E	0.538	0.148	0.418	0.435	0.614333333333
tr	Q8Y5E9	Q8Y5E9	LISMO				374	F	E	0.384	0.148	0.418	0.435	0.615111111111
tr	Q8Y5E9	Q8Y5E9	LISMO				375	V	E	0.379	0.069	0.386	0.545	0.623888888889
tr	Q8Y5E9	Q8Y5E9	LISMO				376	E	E	0.561	0.066	0.296	0.638	0.621666666667
tr	Q8Y5E9	Q8Y5E9	LISMO				377	Y	E	0.419	0.125	0.227	0.648	0.620111111111
tr	Q8Y5E9	Q8Y5E9	LISMO				378	D	E	0.532	0.125	0.227	0.648	0.620888888889
tr	Q8Y5E9	Q8Y5E9	LISMO				379	I	E	0.458	0.064	0.216	0.721	0.614444444444
tr	Q8Y5E9	Q8Y5E9	LISMO				380	N	E	0.564	0.064	0.216	0.721	0.604111111111
tr	Q8Y5E9	Q8Y5E9	LISMO				381	E	E	0.46	0.066	0.296	0.638	0.593444444444
tr	Q8Y5E9	Q8Y5E9	LISMO				382	G	E	0.448	0.021	0.452	0.528	0.574777777778
tr	Q8Y5E9	Q8Y5E9	LISMO				387	S	E	0.31	0.021	0.452	0.528	0.551222222222
tr	Q8Y5E9	Q8Y5E9	LISMO				388	E	E	0.345	0.386	0.097	0.517	0.560888888889
tr	Q8Y5E9	Q8Y5E9	LISMO				389	S	E	0.596	0.522	0.016	0.462	0.557
tr	Q8Y5E9	Q8Y5E9	LISMO				390	D	E	0.351	0.802	0.014	0.185	0.559777777778
tr	Q8Y5E9	Q8Y5E9	LISMO				392	N	E	0.389	0.878	0.010	0.111	0.564111111111
tr	Q8Y5E9	Q8Y5E9	LISMO				393	S	E	0.447	0.878	0.010	0.111	0.569555555556
tr	Q8Y5E9	Q8Y5E9	LISMO				396	K	E	0.591	0.878	0.010	0.111	0.568555555556
tr	Q8Y5E9	Q8Y5E9	LISMO				397	E	E	0.352	0.802	0.014	0.185	0.571222222222
tr	Q8Y5E9	Q8Y5E9	LISMO				398	Q	E	0.44	0.522	0.016	0.462	0.59
tr	Q8Y5E9	Q8Y5E9	LISMO				399	G	E	0.64	0.181	0.017	0.803	0.603111111111
tr	Q8Y5E9	Q8Y5E9	LISMO				400	T	E	0.318	0.113	0.043	0.844	0.614777777778
tr	Q8Y5E9	Q8Y5E9	LISMO				401	P	E	0.593	0.113	0.043	0.844	0.618888888889
tr	Q8Y5E9	Q8Y5E9	LISMO				402	E	E	0.471	0.053	0.043	0.903	0.613
tr	Q8Y5E9	Q8Y5E9	LISMO				403	K	E	0.629	0.052	0.084	0.864	0.592666666667
tr	Q8Y5E9	Q8Y5E9	LISMO				404	A	E	0.457	0.064	0.216	0.721	0.601444444444
tr	Q8Y5E9	Q8Y5E9	LISMO				405	A	E	0.311	0.022	0.359	0.619	0.593444444444
tr	Q8Y5E9	Q8Y5E9	LISMO				406	S	E	0.534	0.021	0.452	0.528	0.584111111111
tr	Q8Y5E9	Q8Y5E9	LISMO				408	K	E	0.565	0.020	0.205	0.775	0.541444444444
tr	Q8Y5E9	Q8Y5E9	LISMO				409	G	E	0.614	0.018	0.047	0.935	0.529888888889
tr	Q8Y5E9	Q8Y5E9	LISMO				410	N	E	0.583	0.018	0.047	0.935	0.508666666667
tr	Q8Y5E9	Q8Y5E9	LISMO				418	I	E	0.356	0.079	0.592	0.329	0.514222222222
tr	Q8Y5E9	Q8Y5E9	LISMO				419	T	E	0.429	0.135	0.317	0.548	0.540666666667
tr	Q8Y5E9	Q8Y5E9	LISMO				420	Y	E	0.366	0.278	0.093	0.628	0.570333333333
tr	Q8Y5E9	Q8Y5E9	LISMO				421	D	E	0.36	0.455	0.046	0.498	0.600444444444
tr	Q8Y5E9	Q8Y5E9	LISMO				422	E	E	0.578	0.430	0.016	0.555	0.626444444444
tr	Q8Y5E9	Q8Y5E9	LISMO				423	D	E	0.495	0.455	0.046	0.498	0.650777777778
tr	Q8Y5E9	Q8Y5E9	LISMO				424	A	E	0.36	0.455	0.046	0.498	0.673333333333
tr	Q8Y5E9	Q8Y5E9	LISMO				425	Q	E	0.401	0.428	0.171	0.402	0.679333333333
tr	Q8Y5E9	Q8Y5E9	LISMO				426	K	E	0.526	0.307	0.165	0.527	0.674111111111
tr	Q8Y5E9	Q8Y5E9	LISMO				427	E	E	0.47	0.321	0.252	0.427	0.664444444444
tr	Q8Y5E9	Q8Y5E9	LISMO				428	M	E	0.375	0.199	0.152	0.649	0.653333333333
tr	Q8Y5E9	Q8Y5E9	LISMO				429	V	E	0.382	0.118	0.150	0.732	0.635
tr	Q8Y5E9	Q8Y5E9	LISMO				430	G	E	0.539	0.052	0.084	0.864	0.617333333333
tr	Q8Y5E9	Q8Y5E9	LISMO				431	E	E	0.542	0.066	0.296	0.638	0.585444444444
tr	Q8Y5E9	Q8Y5E9	LISMO				432	K	E	0.497	0.024	0.655	0.322	0.556333333333
tr	Q8Y5E9	Q8Y5E9	LISMO				434	T	E	0.487	0.018	0.846	0.136	0.517111111111
tr	Q8Y5E9	Q8Y5E9	LISMO				436	A	E	0.485	0.018	0.846	0.136	0.517222222222
tr	Q8Y5E9	Q8Y5E9	LISMO				437	S	E	0.362	0.004	0.616	0.381	0.512333333333
tr	Q8Y5E9	Q8Y5E9	LISMO				438	P	E	0.594	0.004	0.138	0.858	0.521444444444
tr	Q8Y5E9	Q8Y5E9	LISMO				439	N	E	0.7	0.004	0.085	0.910	0.508888888889
tr	Q8Y5E9	Q8Y5E9	LISMO				440	K	E	0.515	0.004	0.420	0.576	0.507444444444
tr	Q8Y5E9	Q8Y5E9	LISMO				441	P	E	0.378	0.003	0.718	0.279	0.501777777778
tr	Q8Y5E9	Q8Y5E9	LISMO				442	N	E	0.413	0.001	0.900	0.099	0.502222222222
tr	Q8Y5E9	Q8Y5E9	LISMO				470	K	E	0.553	0.717	0.014	0.269	0.509
tr	Q8Y5E9	Q8Y5E9	LISMO				472	A	E	0.315	0.257	0.016	0.727	0.527777777778
tr	Q8Y5E9	Q8Y5E9	LISMO				473	A	E	0.646	0.116	0.016	0.868	0.549777777778
tr	Q8Y5E9	Q8Y5E9	LISMO				474	D	E	0.571	0.113	0.043	0.844	0.557222222222
tr	Q8Y5E9	Q8Y5E9	LISMO				475	S	E	0.545	0.113	0.087	0.800	0.555444444444
tr	Q8Y5E9	Q8Y5E9	LISMO				476	S	E	0.519	0.052	0.084	0.864	0.554777777778
tr	Q8Y5E9	Q8Y5E9	LISMO				478	A	E	0.321	0.066	0.296	0.638	0.522444444444
tr	Q8Y5E9	Q8Y5E9	LISMO				486	S	E	0.526	0.022	0.359	0.619	0.520555555556
tr	Q8Y5E9	Q8Y5E9	LISMO				488	K	E	0.634	0.018	0.019	0.964	0.550444444444
tr	Q8Y5E9	Q8Y5E9	LISMO				489	D	E	0.542	0.116	0.016	0.868	0.555333333333
tr	Q8Y5E9	Q8Y5E9	LISMO				490	A	E	0.438	0.923	0.002	0.076	0.554444444444
tr	Q8Y5E9	Q8Y5E9	LISMO				491	K	E	0.665	0.859	0.002	0.139	0.559888888889
tr	Q8Y5E9	Q8Y5E9	LISMO				492	Q	E	0.315	0.859	0.002	0.139	0.539
tr	Q8Y5E9	Q8Y5E9	LISMO				494	Q	E	0.524	0.970	0.001	0.029	0.532555555556
tr	Q8Y5E9	Q8Y5E9	LISMO				495	A	E	0.515	0.970	0.001	0.029	0.521
tr	Q8Y5E9	Q8Y5E9	LISMO				498	K	E	0.64	0.970	0.001	0.029	0.512
tr	Q8Y5E9	Q8Y5E9	LISMO				499	K	E	0.396	0.923	0.002	0.076	0.509333333333
tr	Q8Y5E9	Q8Y5E9	LISMO				501	R	E	0.516	0.782	0.003	0.215	0.530777777778
tr	Q8Y5E9	Q8Y5E9	LISMO				502	A	E	0.687	0.694	0.003	0.303	0.532333333333
tr	Q8Y5E9	Q8Y5E9	LISMO				503	V	E	0.363	0.522	0.016	0.462	0.523444444444
tr	Q8Y5E9	Q8Y5E9	LISMO				504	I	E	0.314	0.181	0.017	0.803	0.524444444444
tr	Q8Y5E9	Q8Y5E9	LISMO				505	P	E	0.518	0.116	0.016	0.868	0.535555555556
tr	Q8Y5E9	Q8Y5E9	LISMO				506	K	E	0.65	0.116	0.016	0.868	0.522222222222
tr	Q8Y5E9	Q8Y5E9	LISMO				507	D	E	0.51	0.113	0.043	0.844	0.526111111111
tr	Q8Y5E9	Q8Y5E9	LISMO				509	N	E	0.377	0.268	0.505	0.227	0.525
tr	Q8Y5E9	Q8Y5E9	LISMO				511	I	E	0.363	0.169	0.612	0.219	0.524555555556
tr	Q8Y5E9	Q8Y5E9	LISMO				514	T	E	0.462	0.938	0.007	0.055	0.548888888889
tr	Q8Y5E9	Q8Y5E9	LISMO				515	K	E	0.42	0.975	0.003	0.022	0.545888888889
tr	Q8Y5E9	Q8Y5E9	LISMO				517	Y	E	0.297	0.970	0.001	0.029	0.552
tr	Q8Y5E9	Q8Y5E9	LISMO				518	Q	E	0.573	0.970	0.001	0.029	0.557
tr	Q8Y5E9	Q8Y5E9	LISMO				519	E	E	0.327	0.970	0.001	0.029	0.545555555556
tr	Q8Y5E9	Q8Y5E9	LISMO				521	I	E	0.448	0.970	0.001	0.029	0.523555555556
tr	Q8Y5E9	Q8Y5E9	LISMO				522	T	E	0.447	0.970	0.001	0.029	0.503222222222
tr	Q8Y5E9	Q8Y5E9	LISMO				555	Y	E	0.417	0.970	0.001	0.029	0.500111111111
tr	Q8Y5E9	Q8Y5E9	LISMO				556	N	E	0.445	0.970	0.001	0.029	0.512
tr	Q8Y5E9	Q8Y5E9	LISMO				558	I	E	0.29	0.970	0.001	0.029	0.525
tr	Q8Y5E9	Q8Y5E9	LISMO				559	G	E	0.482	0.970	0.001	0.029	0.525777777778
tr	Q8Y5E9	Q8Y5E9	LISMO				560	T	E	0.301	0.970	0.001	0.029	0.502444444444
tr	Q8Y5E9	Q8Y5E9	LISMO				562	D	E	0.33	0.970	0.001	0.029	0.512888888889
tr	Q8Y5E9	Q8Y5E9	LISMO				566	K	E	0.341	0.878	0.010	0.111	0.507888888889
tr	Q8Y5E9	Q8Y5E9	LISMO				568	G	E	0.407	0.052	0.084	0.864	0.518444444444
tr	Q8Y5E9	Q8Y5E9	LISMO				570	T	E	0.449	0.005	0.015	0.979	0.524444444444
tr	Q8Y5E9	Q8Y5E9	LISMO				571	R	E	0.475	0.923	0.002	0.076	0.524888888889
tr	Q8Y5E9	Q8Y5E9	LISMO				572	R	E	0.563	0.970	0.001	0.029	0.527222222222
tr	Q8Y5E9	Q8Y5E9	LISMO				573	D	E	0.312	0.970	0.001	0.029	0.504111111111
tr	Q8Y5E9	Q8Y5E9	LISMO				609	A	E	0.378	0.694	0.003	0.303	0.513888888889
tr	Q8Y5E9	Q8Y5E9	LISMO				610	L	E	0.423	0.600	0.003	0.397	0.519222222222
tr	Q8Y5E9	Q8Y5E9	LISMO				611	D	E	0.406	0.600	0.003	0.397	0.514888888889
tr	Q8Y5E9	Q8Y5E9	LISMO				612	L	E	0.308	0.600	0.003	0.397	0.516555555556
tr	Q8Y5E9	Q8Y5E9	LISMO				613	T	E	0.346	0.694	0.003	0.303	0.512666666667
8
tr	Q8Y992	Q8Y992	LISMO				5	M	E	0.324	0.938	0.007	0.055	0.538222222222
tr	Q8Y992	Q8Y992	LISMO				6	K	E	0.487	0.923	0.002	0.076	0.557333333333
tr	Q8Y992	Q8Y992	LISMO				7	Q	E	0.459	0.923	0.002	0.076	0.556333333333
tr	Q8Y992	Q8Y992	LISMO				27	V	E	0.314	0.694	0.003	0.303	0.504111111111
tr	Q8Y992	Q8Y992	LISMO				28	G	E	0.459	0.502	0.002	0.495	0.527666666667
tr	Q8Y992	Q8Y992	LISMO				29	S	E	0.388	0.406	0.004	0.591	0.546888888889
tr	Q8Y992	Q8Y992	LISMO				30	D	E	0.422	0.406	0.004	0.591	0.568444444444
tr	Q8Y992	Q8Y992	LISMO				31	V	E	0.4	0.406	0.004	0.591	0.573111111111
tr	Q8Y992	Q8Y992	LISMO				32	G	E	0.341	0.600	0.003	0.397	0.568777777778
tr	Q8Y992	Q8Y992	LISMO				33	D	E	0.467	0.859	0.002	0.139	0.554111111111
tr	Q8Y992	Q8Y992	LISMO				34	F	E	0.363	0.923	0.002	0.076	0.539111111111
tr	Q8Y992	Q8Y992	LISMO	Q8Y992			61	K	E	0.489	0.782	0.003	0.215	0.516777777778
tr	Q8Y992	Q8Y992	LISMO				62	T	E	0.61	0.321	0.003	0.675	0.517666666667
tr	Q8Y992	Q8Y992	LISMO				63	K	E	0.42	0.053	0.004	0.942	0.508555555556
tr	Q8Y992	Q8Y992	LISMO				64	K	E	0.43	0.016	0.005	0.979	0.520555555556
tr	Q8Y992	Q8Y992	LISMO				105	T	E	0.32	0.970	0.001	0.029	0.507333333333
tr	Q8Y992	Q8Y992	LISMO				106	N	E	0.566	0.970	0.001	0.029	0.521555555556
tr	Q8Y992	Q8Y992	LISMO				107	K	E	0.362	0.923	0.002	0.076	0.523
tr	Q8Y992	Q8Y992	LISMO				109	K	E	0.399	0.970	0.001	0.029	0.528888888889
tr	Q8Y992	Q8Y992	LISMO				110	R	E	0.585	0.970	0.001	0.029	0.527666666667
tr	Q8Y992	Q8Y992	LISMO				113	T	E	0.532	0.988	0.000	0.012	0.507666666667
tr	Q8Y992	Q8Y992	LISMO				114	K	E	0.44	0.970	0.001	0.029	0.506666666667
tr	Q8Y992	Q8Y992	LISMO				117	A	E	0.754	0.802	0.014	0.185	0.509555555556
tr	Q8Y992	Q8Y992	LISMO				121	E	E	0.652	0.268	0.043	0.689	0.504
tr	Q8Y992	Q8Y992	LISMO				125	R	E	0.275	0.011	0.918	0.071	0.503888888889
tr	Q8Y992	Q8Y992	LISMO				128	S	E	0.644	0.020	0.205	0.775	0.501333333333
tr	Q8Y992	Q8Y992	LISMO				129	N	E	0.791	0.005	0.015	0.979	0.501
tr	Q8Y992	Q8Y992	LISMO				130	G	E	0.525	0.005	0.015	0.979	0.504888888889
tr	Q8Y992	Q8Y992	LISMO				151	G	E	0.51	0.005	0.015	0.979	0.501333333333
tr	Q8Y992	Q8Y992	LISMO				152	E	E	0.351	0.018	0.047	0.935	0.506555555556
tr	Q8Y992	Q8Y992	LISMO				153	S	E	0.493	0.022	0.359	0.619	0.533333333333
tr	Q8Y992	Q8Y992	LISMO				162	R	E	0.47	0.021	0.452	0.528	0.526
tr	Q8Y992	Q8Y992	LISMO				163	G	E	0.352	0.020	0.205	0.775	0.537111111111
tr	Q8Y992	Q8Y992	LISMO				164	S	E	0.512	0.020	0.205	0.775	0.545888888889
tr	Q8Y992	Q8Y992	LISMO				166	T	E	0.373	0.066	0.296	0.638	0.572111111111
tr	Q8Y992	Q8Y992	LISMO				176	S	E	0.404	0.064	0.216	0.721	0.571222222222
tr	Q8Y992	Q8Y992	LISMO				177	V	E	0.362	0.022	0.359	0.619	0.585444444444
tr	Q8Y992	Q8Y992	LISMO				178	P	E	0.325	0.022	0.359	0.619	0.581
tr	Q8Y992	Q8Y992	LISMO				180	T	E	0.67	0.021	0.452	0.528	0.573111111111
tr	Q8Y992	Q8Y992	LISMO				181	K	E	0.311	0.022	0.359	0.619	0.554666666667
tr	Q8Y992	Q8Y992	LISMO				182	T	E	0.546	0.056	0.142	0.802	0.537
tr	Q8Y992	Q8Y992	LISMO				183	V	E	0.59	0.053	0.043	0.903	0.504222222222
tr	Q8Y992	Q8Y992	LISMO				207	E	E	0.616	0.176	0.004	0.820	0.512888888889
tr	Q8Y992	Q8Y992	LISMO				208	N	E	0.458	0.502	0.002	0.495	0.501888888889
tr	Q8Y992	Q8Y992	LISMO				223	S	E	0.752	0.321	0.003	0.675	0.507222222222
tr	Q8Y992	Q8Y992	LISMO				227	K	E	0.48	0.694	0.003	0.303	0.506888888889
tr	Q8Y992	Q8Y992	LISMO				258	L	E	0.36	0.246	0.004	0.750	0.526444444444
tr	Q8Y992	Q8Y992	LISMO				259	G	E	0.568	0.109	0.005	0.886	0.547777777778
tr	Q8Y992	Q8Y992	LISMO				260	W	E	0.388	0.176	0.004	0.820	0.559666666667
tr	Q8Y992	Q8Y992	LISMO				261	S	E	0.46	0.109	0.005	0.886	0.559444444444
tr	Q8Y992	Q8Y992	LISMO				263	N	E	0.38	0.859	0.002	0.139	0.529222222222
tr	Q8Y992	Q8Y992	LISMO				264	E	E	0.32	0.923	0.002	0.076	0.504666666667
tr	Q8Y992	Q8Y992	LISMO				310	E	E	0.33	0.802	0.014	0.185	0.501222222222
tr	Q8Y992	Q8Y992	LISMO				328	N	E	0.469	0.018	0.141	0.840	0.511555555556
tr	Q8Y992	Q8Y992	LISMO				340	E	E	0.703	0.005	0.015	0.979	0.505777777778
tr	Q8Y992	Q8Y992	LISMO				341	N	E	0.723	0.005	0.015	0.979	0.52
tr	Q8Y992	Q8Y992	LISMO				343	D	E	0.5	0.016	0.005	0.979	0.517666666667
tr	Q8Y992	Q8Y992	LISMO				344	K	E	0.35	0.970	0.001	0.029	0.519444444444
tr	Q8Y992	Q8Y992	LISMO				345	Q	E	0.636	0.970	0.001	0.029	0.506333333333
tr	Q8Y992	Q8Y992	LISMO				374	I	E	0.752	0.016	0.005	0.979	0.500666666667
tr	Q8Y992	Q8Y992	LISMO				376	E	E	0.684	0.005	0.015	0.979	0.508666666667
tr	Q8Y992	Q8Y992	LISMO				377	K	E	0.287	0.018	0.047	0.935	0.517444444444
tr	Q8Y992	Q8Y992	LISMO				378	L	E	0.341	0.018	0.047	0.935	0.526
tr	Q8Y992	Q8Y992	LISMO				379	T	E	0.581	0.053	0.043	0.903	0.512111111111
tr	Q8Y992	Q8Y992	LISMO				381	I	E	0.672	0.113	0.087	0.800	0.526
tr	Q8Y992	Q8Y992	LISMO				382	E	E	0.6	0.056	0.142	0.802	0.514666666667
tr	Q8Y992	Q8Y992	LISMO				384	T	E	0.591	0.024	0.655	0.322	0.516888888889
tr	Q8Y992	Q8Y992	LISMO				385	D	E	0.515	0.021	0.756	0.223	0.527222222222
tr	Q8Y992	Q8Y992	LISMO				412	A	E	0.723	0.053	0.004	0.942	0.511222222222
tr	Q8Y992	Q8Y992	LISMO				414	A	E	0.62	0.005	0.015	0.979	0.544666666667
tr	Q8Y992	Q8Y992	LISMO				415	A	E	0.379	0.116	0.016	0.868	0.543666666667
tr	Q8Y992	Q8Y992	LISMO				416	F	E	0.555	0.181	0.017	0.803	0.545222222222
tr	Q8Y992	Q8Y992	LISMO				417	S	E	0.343	0.694	0.003	0.303	0.530555555556
tr	Q8Y992	Q8Y992	LISMO				418	N	E	0.533	0.923	0.002	0.076	0.544666666667
tr	Q8Y992	Q8Y992	LISMO				419	G	E	0.568	0.923	0.002	0.076	0.541888888889
tr	Q8Y992	Q8Y992	LISMO				420	A	E	0.381	0.923	0.002	0.076	0.536888888889
tr	Q8Y992	Q8Y992	LISMO				422	E	E	0.597	0.970	0.001	0.029	0.527
tr	Q8Y992	Q8Y992	LISMO				423	R	E	0.552	0.923	0.002	0.076	0.523444444444
tr	Q8Y992	Q8Y992	LISMO				494	G	E	0.607	0.056	0.142	0.802	0.516111111111
tr	Q8Y992	Q8Y992	LISMO				496	L	E	0.298	0.005	0.015	0.979	0.537555555556
tr	Q8Y992	Q8Y992	LISMO				498	E	E	0.617	0.782	0.003	0.215	0.550555555556
tr	Q8Y992	Q8Y992	LISMO				499	K	E	0.542	0.782	0.003	0.215	0.558888888889
tr	Q8Y992	Q8Y992	LISMO				502	D	E	0.615	0.970	0.001	0.029	0.545444444444
tr	Q8Y992	Q8Y992	LISMO				503	V	E	0.249	0.970	0.001	0.029	0.524444444444
tr	Q8Y992	Q8Y992	LISMO				505	R	E	0.499	0.970	0.001	0.029	0.508
tr	Q8Y992	Q8Y992	LISMO				506	E	E	0.546	0.970	0.001	0.029	0.507444444444
tr	Q8Y992	Q8Y992	LISMO				621	R	E	0.482	0.502	0.002	0.495	0.513444444444
tr	Q8Y992	Q8Y992	LISMO				622	S	E	0.286	0.321	0.003	0.675	0.530111111111
9
sp	Q8Y455	ECFA2	LISMO				13	Q	E	0.426	0.004	0.085	0.910	0.507111111111
sp	Q8Y455	ECFA2	LISMO				14	K	E	0.654	0.005	0.015	0.979	0.527222222222
sp	Q8Y455	ECFA2	LISMO				15	N	E	0.685	0.005	0.015	0.979	0.536333333333
sp	Q8Y455	ECFA2	LISMO				16	S	E	0.536	0.018	0.019	0.964	0.552444444444
sp	Q8Y455	ECFA2	LISMO				17	P	E	0.577	0.053	0.043	0.903	0.567444444444
sp	Q8Y455	ECFA2	LISMO				18	F	E	0.452	0.052	0.084	0.864	0.553888888889
sp	Q8Y455	ECFA2	LISMO				19	E	E	0.432	0.056	0.142	0.802	0.528888888889
sp	Q8Y455	ECFA2	LISMO				21	R	E	0.387	0.024	0.655	0.322	0.508222222222
sp	Q8Y455	ECFA2	LISMO				72	V	E	0.339	0.020	0.205	0.775	0.526333333333
sp	Q8Y455	ECFA2	LISMO				73	A	E	0.508	0.018	0.141	0.840	0.531777777778
sp	Q8Y455	ECFA2	LISMO	Q8Y455			74	G	E	0.529	0.053	0.043	0.903	0.536444444444
sp	Q8Y455	ECFA2	LISMO				76	K	E	0.534	0.058	0.017	0.925	0.553
sp	Q8Y455	ECFA2	LISMO				77	Q	E	0.643	0.600	0.003	0.397	0.560666666667
sp	Q8Y455	ECFA2	LISMO				78	K	E	0.589	0.694	0.003	0.303	0.551444444444
sp	Q8Y455	ECFA2	LISMO				79	K	E	0.328	0.600	0.003	0.397	0.529888888889
sp	Q8Y455	ECFA2	LISMO				81	R	E	0.412	0.938	0.007	0.055	0.514333333333
sp	Q8Y455	ECFA2	LISMO				82	D	E	0.539	0.938	0.007	0.055	0.511
sp	Q8Y455	ECFA2	LISMO				115	G	E	0.839	0.005	0.015	0.979	0.526444444444
sp	Q8Y455	ECFA2	LISMO				117	S	E	0.569	0.005	0.015	0.979	0.562555555556
sp	Q8Y455	ECFA2	LISMO				118	E	E	0.512	0.923	0.002	0.076	0.559444444444
sp	Q8Y455	ECFA2	LISMO				119	E	E	0.748	0.970	0.001	0.029	0.549666666667
sp	Q8Y455	ECFA2	LISMO				120	D	E	0.404	0.970	0.001	0.029	0.534666666667
sp	Q8Y455	ECFA2	LISMO				122	K	E	0.387	0.970	0.001	0.029	0.516333333333
sp	Q8Y455	ECFA2	LISMO				123	L	E	0.577	0.970	0.001	0.029	0.513
sp	Q8Y455	ECFA2	LISMO				135	T	E	0.426	0.058	0.017	0.925	0.522333333333
sp	Q8Y455	ECFA2	LISMO				136	E	E	0.658	0.430	0.016	0.555	0.523222222222
sp	Q8Y455	ECFA2	LISMO				137	E	E	0.566	0.522	0.016	0.462	0.543222222222
sp	Q8Y455	ECFA2	LISMO				139	L	E	0.439	0.522	0.016	0.462	0.535222222222
sp	Q8Y455	ECFA2	LISMO				140	S	E	0.764	0.339	0.016	0.645	0.540888888889
sp	Q8Y455	ECFA2	LISMO				141	R	E	0.369	0.257	0.016	0.727	0.552333333333
sp	Q8Y455	ECFA2	LISMO				144	F	E	0.436	0.116	0.016	0.868	0.548666666667
sp	Q8Y455	ECFA2	LISMO				145	E	E	0.507	0.113	0.043	0.844	0.551888888889
sp	Q8Y455	ECFA2	LISMO				148	G	E	0.419	0.257	0.016	0.727	0.566444444444
sp	Q8Y455	ECFA2	LISMO				149	G	E	0.309	0.430	0.016	0.555	0.554333333333
sp	Q8Y455	ECFA2	LISMO				177	D	E	0.267	0.018	0.019	0.964	0.521444444444
sp	Q8Y455	ECFA2	LISMO				178	P	E	0.351	0.859	0.002	0.139	0.539666666667
sp	Q8Y455	ECFA2	LISMO				179	H	E	0.561	0.923	0.002	0.076	0.546777777778
sp	Q8Y455	ECFA2	LISMO				182	E	E	0.472	0.970	0.001	0.029	0.542888888889
sp	Q8Y455	ECFA2	LISMO				183	E	E	0.364	0.970	0.001	0.029	0.538444444444
sp	Q8Y455	ECFA2	LISMO				186	E	E	0.547	0.988	0.000	0.012	0.503666666667
sp	Q8Y455	ECFA2	LISMO				237	P	E	0.382	0.246	0.004	0.750	0.511555555556
sp	Q8Y455	ECFA2	LISMO				238	D	E	0.657	0.622	0.015	0.363	0.539111111111
sp	Q8Y455	ECFA2	LISMO				239	E	E	0.419	0.802	0.014	0.185	0.564222222222
sp	Q8Y455	ECFA2	LISMO				241	V	E	0.353	0.938	0.007	0.055	0.567777777778
sp	Q8Y455	ECFA2	LISMO				242	D	E	0.566	0.878	0.010	0.111	0.574444444444
sp	Q8Y455	ECFA2	LISMO				243	L	E	0.381	0.694	0.003	0.303	0.573777777778
sp	Q8Y455	ECFA2	LISMO				244	G	E	0.521	0.321	0.003	0.675	0.565666666667
sp	Q8Y455	ECFA2	LISMO				246	S	E	0.619	0.016	0.005	0.979	0.544
sp	Q8Y455	ECFA2	LISMO				247	V	E	0.285	0.053	0.004	0.942	0.530111111111
sp	Q8Y455	ECFA2	LISMO				248	P	E	0.447	0.246	0.004	0.750	0.531222222222
sp	Q8Y455	ECFA2	LISMO				249	D	E	0.386	0.802	0.014	0.185	0.502333333333
sp	Q8Y455	ECFA2	LISMO				258	E	E	0.462	0.923	0.002	0.076	0.509666666667
sp	Q8Y455	ECFA2	LISMO				259	R	E	0.657	0.859	0.002	0.139	0.518222222222
sp	Q8Y455	ECFA2	LISMO				260	K	E	0.573	0.600	0.003	0.397	0.534777777778
sp	Q8Y455	ECFA2	LISMO				261	F	E	0.448	0.246	0.004	0.750	0.525222222222
sp	Q8Y455	ECFA2	LISMO				262	D	E	0.648	0.018	0.019	0.964	0.539555555556
sp	Q8Y455	ECFA2	LISMO				264	K	E	0.606	0.018	0.088	0.893	0.540555555556
sp	Q8Y455	ECFA2	LISMO				266	T	E	0.566	0.018	0.019	0.964	0.529
sp	Q8Y455	ECFA2	LISMO				267	K	E	0.657	0.018	0.019	0.964	0.516333333333
sp	Q8Y455	ECFA2	LISMO				268	T	E	0.442	0.018	0.047	0.935	0.520111111111
sp	Q8Y455	ECFA2	LISMO				271	T	E	0.318	0.005	0.015	0.979	0.510555555556
sp	Q8Y455	ECFA2	LISMO				273	D	E	0.623	0.970	0.001	0.029	0.514555555556
sp	Q8Y455	ECFA2	LISMO				274	E	E	0.437	0.970	0.001	0.029	0.511
10
tr	Q8Y6I5	Q8Y6I5	LISMO				5	A	E	0.31	0.717	0.014	0.269	0.520555555556
tr	Q8Y6I5	Q8Y6I5	LISMO				6	E	E	0.469	0.717	0.014	0.269	0.537555555556
tr	Q8Y6I5	Q8Y6I5	LISMO				7	T	E	0.433	0.717	0.014	0.269	0.551888888889
tr	Q8Y6I5	Q8Y6I5	LISMO				8	E	E	0.393	0.802	0.014	0.185	0.556111111111
tr	Q8Y6I5	Q8Y6I5	LISMO				9	D	E	0.475	0.859	0.002	0.139	0.551888888889
tr	Q8Y6I5	Q8Y6I5	LISMO				11	T	E	0.519	0.923	0.002	0.076	0.522555555556
tr	Q8Y6I5	Q8Y6I5	LISMO				44	G	E	0.51	0.181	0.017	0.803	0.514111111111
tr	Q8Y6I5	Q8Y6I5	LISMO				46	S	E	0.479	0.058	0.017	0.925	0.546111111111
tr	Q8Y6I5	Q8Y6I5	LISMO				47	E	E	0.328	0.622	0.015	0.363	0.566888888889
tr	Q8Y6I5	Q8Y6I5	LISMO	Q8Y6I5			48	E	E	0.686	0.622	0.015	0.363	0.581222222222
tr	Q8Y6I5	Q8Y6I5	LISMO				49	E	E	0.382	0.622	0.015	0.363	0.587222222222
tr	Q8Y6I5	Q8Y6I5	LISMO				51	L	E	0.458	0.522	0.016	0.462	0.591333333333
tr	Q8Y6I5	Q8Y6I5	LISMO				52	K	E	0.633	0.184	0.043	0.773	0.584666666667
tr	Q8Y6I5	Q8Y6I5	LISMO				53	L	E	0.421	0.113	0.043	0.844	0.581555555556
tr	Q8Y6I5	Q8Y6I5	LISMO				54	S	E	0.415	0.113	0.043	0.844	0.569
tr	Q8Y6I5	Q8Y6I5	LISMO				56	P	E	0.427	0.064	0.216	0.721	0.561111111111
tr	Q8Y6I5	Q8Y6I5	LISMO				60	F	E	0.35	0.018	0.047	0.935	0.549555555556
tr	Q8Y6I5	Q8Y6I5	LISMO				61	P	E	0.581	0.116	0.016	0.868	0.556111111111
tr	Q8Y6I5	Q8Y6I5	LISMO				62	D	E	0.64	0.257	0.016	0.727	0.549666666667
tr	Q8Y6I5	Q8Y6I5	LISMO				64	V	E	0.355	0.181	0.017	0.803	0.566555555556
tr	Q8Y6I5	Q8Y6I5	LISMO				65	Q	E	0.601	0.116	0.016	0.868	0.558666666667
tr	Q8Y6I5	Q8Y6I5	LISMO				67	A	E	0.68	0.859	0.002	0.139	0.561888888889
tr	Q8Y6I5	Q8Y6I5	LISMO				70	K	E	0.396	0.970	0.001	0.029	0.51
tr	Q8Y6I5	Q8Y6I5	LISMO				71	A	E	0.474	0.970	0.001	0.029	0.500444444444
tr	Q8Y6I5	Q8Y6I5	LISMO				81	K	E	0.515	0.970	0.001	0.029	0.539777777778
tr	Q8Y6I5	Q8Y6I5	LISMO				84	N	E	0.595	0.988	0.000	0.012	0.546444444444
tr	Q8Y6I5	Q8Y6I5	LISMO				85	K	E	0.293	0.988	0.000	0.012	0.545222222222
tr	Q8Y6I5	Q8Y6I5	LISMO				87	E	E	0.506	0.970	0.001	0.029	0.540333333333
tr	Q8Y6I5	Q8Y6I5	LISMO				88	R	E	0.51	0.975	0.003	0.022	0.547555555556
tr	Q8Y6I5	Q8Y6I5	LISMO				90	N	E	0.321	0.923	0.002	0.076	0.531777777778
tr	Q8Y6I5	Q8Y6I5	LISMO				91	A	E	0.619	0.923	0.002	0.076	0.547555555556
tr	Q8Y6I5	Q8Y6I5	LISMO				94	E	E	0.533	0.970	0.001	0.029	0.528444444444
tr	Q8Y6I5	Q8Y6I5	LISMO				95	R	E	0.446	0.975	0.003	0.022	0.516222222222
tr	Q8Y6I5	Q8Y6I5	LISMO				98	F	E	0.381	0.950	0.028	0.022	0.501
tr	Q8Y6I5	Q8Y6I5	LISMO				104	P	E	0.413	0.782	0.003	0.215	0.510111111111
tr	Q8Y6I5	Q8Y6I5	LISMO				105	I	E	0.545	0.782	0.003	0.215	0.539555555556
tr	Q8Y6I5	Q8Y6I5	LISMO				106	I	E	0.363	0.859	0.002	0.139	0.538888888889
tr	Q8Y6I5	Q8Y6I5	LISMO				108	E	E	0.587	0.782	0.003	0.215	0.549333333333
tr	Q8Y6I5	Q8Y6I5	LISMO				109	D	E	0.572	0.782	0.003	0.215	0.550555555556
tr	Q8Y6I5	Q8Y6I5	LISMO				110	T	E	0.284	0.802	0.014	0.185	0.528888888889
tr	Q8Y6I5	Q8Y6I5	LISMO				111	V	E	0.331	0.878	0.010	0.111	0.520888888889
tr	Q8Y6I5	Q8Y6I5	LISMO				112	V	E	0.498	0.938	0.007	0.055	0.530444444444
tr	Q8Y6I5	Q8Y6I5	LISMO				113	G	E	0.396	0.975	0.003	0.022	0.502444444444
tr	Q8Y6I5	Q8Y6I5	LISMO				123	R	E	0.436	0.988	0.000	0.012	0.528555555556
tr	Q8Y6I5	Q8Y6I5	LISMO				126	E	E	0.507	0.970	0.001	0.029	0.557666666667
tr	Q8Y6I5	Q8Y6I5	LISMO				129	H	E	0.463	0.988	0.000	0.012	0.519444444444
tr	Q8Y6I5	Q8Y6I5	LISMO				130	D	E	0.488	0.988	0.000	0.012	0.503
tr	Q8Y6I5	Q8Y6I5	LISMO				140	T	E	0.651	0.970	0.001	0.029	0.504444444444
tr	Q8Y6I5	Q8Y6I5	LISMO				141	N	E	0.515	0.970	0.001	0.029	0.500222222222
tr	Q8Y6I5	Q8Y6I5	LISMO				143	K	E	0.476	0.970	0.001	0.029	0.504
tr	Q8Y6I5	Q8Y6I5	LISMO				144	E	E	0.65	0.970	0.001	0.029	0.513
tr	Q8Y6I5	Q8Y6I5	LISMO				147	S	E	0.644	0.970	0.001	0.029	0.516
tr	Q8Y6I5	Q8Y6I5	LISMO				148	V	E	0.457	0.970	0.001	0.029	0.513555555556
tr	Q8Y6I5	Q8Y6I5	LISMO				150	K	E	0.362	0.970	0.001	0.029	0.517222222222
tr	Q8Y6I5	Q8Y6I5	LISMO				151	T	E	0.607	0.970	0.001	0.029	0.526333333333
tr	Q8Y6I5	Q8Y6I5	LISMO				154	E	E	0.509	0.970	0.001	0.029	0.540888888889
tr	Q8Y6I5	Q8Y6I5	LISMO				155	A	E	0.504	0.970	0.001	0.029	0.530444444444
tr	Q8Y6I5	Q8Y6I5	LISMO				158	E	E	0.61	0.970	0.001	0.029	0.519
tr	Q8Y6I5	Q8Y6I5	LISMO				161	K	E	0.501	0.970	0.001	0.029	0.502888888889
tr	Q8Y6I5	Q8Y6I5	LISMO				165	K	E	0.64	0.970	0.001	0.029	0.504555555556
tr	Q8Y6I5	Q8Y6I5	LISMO				168	N	E	0.518	0.970	0.001	0.029	0.528777777778
tr	Q8Y6I5	Q8Y6I5	LISMO				169	E	E	0.594	0.970	0.001	0.029	0.54
tr	Q8Y6I5	Q8Y6I5	LISMO				171	T	E	0.271	0.988	0.000	0.012	0.518777777778
tr	Q8Y6I5	Q8Y6I5	LISMO				172	D	E	0.615	0.988	0.000	0.012	0.522777777778
tr	Q8Y6I5	Q8Y6I5	LISMO				175	H	E	0.543	0.970	0.001	0.029	0.504888888889
tr	Q8Y6I5	Q8Y6I5	LISMO				182	Q	E	0.631	0.923	0.002	0.076	0.525555555556
tr	Q8Y6I5	Q8Y6I5	LISMO				183	N	E	0.53	0.923	0.002	0.076	0.506
tr	Q8Y6I5	Q8Y6I5	LISMO				186	G	E	0.521	0.970	0.001	0.029	0.511333333333
tr	Q8Y6I5	Q8Y6I5	LISMO				214	D	E	0.352	0.339	0.016	0.645	0.524888888889
tr	Q8Y6I5	Q8Y6I5	LISMO				215	A	E	0.46	0.257	0.016	0.727	0.536888888889
tr	Q8Y6I5	Q8Y6I5	LISMO				216	G	E	0.347	0.181	0.017	0.803	0.530777777778
tr	Q8Y6I5	Q8Y6I5	LISMO				217	R	E	0.355	0.113	0.043	0.844	0.533666666667
tr	Q8Y6I5	Q8Y6I5	LISMO				228	K	E	0.549	0.970	0.001	0.029	0.521444444444
tr	Q8Y6I5	Q8Y6I5	LISMO				231	S	E	0.62	0.970	0.001	0.029	0.522
tr	Q8Y6I5	Q8Y6I5	LISMO				234	E	E	0.368	0.970	0.001	0.029	0.501
tr	Q8Y6I5	Q8Y6I5	LISMO				235	E	E	0.609	0.970	0.001	0.029	0.504222222222
tr	Q8Y6I5	Q8Y6I5	LISMO				245	N	E	0.535	0.988	0.000	0.012	0.505333333333
tr	Q8Y6I5	Q8Y6I5	LISMO				246	G	E	0.503	0.970	0.001	0.029	0.500111111111
tr	Q8Y6I5	Q8Y6I5	LISMO				248	T	E	0.278	0.970	0.001	0.029	0.507333333333
tr	Q8Y6I5	Q8Y6I5	LISMO				249	Q	E	0.636	0.970	0.001	0.029	0.524222222222
tr	Q8Y6I5	Q8Y6I5	LISMO				270	E	E	0.612	0.988	0.000	0.012	0.514333333333
tr	Q8Y6I5	Q8Y6I5	LISMO				291	Q	E	0.56	0.988	0.000	0.012	0.505333333333
tr	Q8Y6I5	Q8Y6I5	LISMO				294	G	E	0.467	0.970	0.001	0.029	0.504777777778
11
sp	Q8Y4P5	FENR2	LISMO				4	K	E	0.628	0.018	0.047	0.935	0.516222222222
sp	Q8Y4P5	FENR2	LISMO				5	T	E	0.593	0.018	0.088	0.893	0.571555555556
sp	Q8Y4P5	FENR2	LISMO				6	K	E	0.539	0.018	0.141	0.840	0.535777777778
sp	Q8Y4P5	FENR2	LISMO				7	I	E	0.416	0.020	0.205	0.775	0.506111111111
sp	Q8Y4P5	FENR2	LISMO				41	Q	E	0.522	0.018	0.141	0.840	0.515777777778
sp	Q8Y4P5	FENR2	LISMO				54	Y	E	0.363	0.125	0.227	0.648	0.505555555556
sp	Q8Y4P5	FENR2	LISMO				57	D	E	0.338	0.118	0.150	0.732	0.517888888889
sp	Q8Y4P5	FENR2	LISMO				62	P	E	0.568	0.018	0.019	0.964	0.519
sp	Q8Y4P5	FENR2	LISMO				63	S	E	0.628	0.005	0.015	0.979	0.537666666667
sp	Q8Y4P5	FENR2	LISMO	Q8Y4P5			65	R	E	0.418	0.018	0.019	0.964	0.515777777778
sp	Q8Y4P5	FENR2	LISMO				67	Q	E	0.444	0.970	0.001	0.029	0.516
sp	Q8Y4P5	FENR2	LISMO				68	E	E	0.462	0.970	0.001	0.029	0.507888888889
sp	Q8Y4P5	FENR2	LISMO				71	N	E	0.447	0.970	0.001	0.029	0.512777777778
sp	Q8Y4P5	FENR2	LISMO				72	N	E	0.352	0.970	0.001	0.029	0.505111111111
sp	Q8Y4P5	FENR2	LISMO				75	Q	E	0.529	0.970	0.001	0.029	0.518333333333
sp	Q8Y4P5	FENR2	LISMO				91	Q	E	0.344	0.018	0.846	0.136	0.519777777778
sp	Q8Y4P5	FENR2	LISMO				92	S	E	0.454	0.018	0.846	0.136	0.537222222222
sp	Q8Y4P5	FENR2	LISMO				94	E	E	0.447	0.003	0.718	0.279	0.553
sp	Q8Y4P5	FENR2	LISMO				95	K	E	0.398	0.021	0.452	0.528	0.569222222222
sp	Q8Y4P5	FENR2	LISMO				96	Q	E	0.501	0.018	0.141	0.840	0.558444444444
sp	Q8Y4P5	FENR2	LISMO				97	V	E	0.625	0.018	0.047	0.935	0.549888888889
sp	Q8Y4P5	FENR2	LISMO				98	D	E	0.683	0.005	0.045	0.951	0.551555555556
sp	Q8Y4P5	FENR2	LISMO				102	E	E	0.262	0.001	0.959	0.040	0.500555555556
sp	Q8Y4P5	FENR2	LISMO				123	A	E	0.362	0.116	0.016	0.868	0.517111111111
sp	Q8Y4P5	FENR2	LISMO				124	F	E	0.451	0.116	0.016	0.868	0.56
sp	Q8Y4P5	FENR2	LISMO				125	E	E	0.492	0.113	0.043	0.844	0.575
sp	Q8Y4P5	FENR2	LISMO				126	P	E	0.331	0.053	0.043	0.903	0.584333333333
sp	Q8Y4P5	FENR2	LISMO				127	R	E	0.523	0.018	0.047	0.935	0.568333333333
sp	Q8Y4P5	FENR2	LISMO				128	R	E	0.506	0.018	0.088	0.893	0.569111111111
sp	Q8Y4P5	FENR2	LISMO				130	D	E	0.635	0.005	0.015	0.979	0.539111111111
sp	Q8Y4P5	FENR2	LISMO				132	P	E	0.613	0.018	0.019	0.964	0.547
sp	Q8Y4P5	FENR2	LISMO				133	E	E	0.431	0.018	0.047	0.935	0.542666666667
sp	Q8Y4P5	FENR2	LISMO				135	E	E	0.636	0.056	0.142	0.802	0.548111111111
sp	Q8Y4P5	FENR2	LISMO				136	Q	E	0.447	0.064	0.216	0.721	0.560111111111
sp	Q8Y4P5	FENR2	LISMO				138	E	E	0.483	0.056	0.142	0.802	0.524444444444
sp	Q8Y4P5	FENR2	LISMO				150	S	E	0.5	0.058	0.017	0.925	0.506777777778
sp	Q8Y4P5	FENR2	LISMO				151	R	E	0.32	0.116	0.016	0.868	0.531
sp	Q8Y4P5	FENR2	LISMO				153	S	E	0.535	0.018	0.019	0.964	0.511888888889
sp	Q8Y4P5	FENR2	LISMO				188	A	E	0.648	0.018	0.019	0.964	0.506777777778
sp	Q8Y4P5	FENR2	LISMO				190	R	E	0.573	0.018	0.019	0.964	0.550777777778
sp	Q8Y4P5	FENR2	LISMO				192	H	E	0.377	0.109	0.005	0.886	0.539555555556
sp	Q8Y4P5	FENR2	LISMO				193	E	E	0.663	0.923	0.002	0.076	0.531666666667
sp	Q8Y4P5	FENR2	LISMO				194	H	E	0.489	0.923	0.002	0.076	0.531
sp	Q8Y4P5	FENR2	LISMO				197	N	E	0.591	0.970	0.001	0.029	0.509
sp	Q8Y4P5	FENR2	LISMO				198	N	E	0.278	0.970	0.001	0.029	0.502444444444
sp	Q8Y4P5	FENR2	LISMO				230	V	E	0.292	0.004	0.336	0.660	0.511666666667
sp	Q8Y4P5	FENR2	LISMO				231	K	E	0.7	0.004	0.085	0.910	0.521444444444
sp	Q8Y4P5	FENR2	LISMO				232	G	E	0.666	0.005	0.015	0.979	0.549333333333
sp	Q8Y4P5	FENR2	LISMO				233	D	E	0.596	0.005	0.015	0.979	0.533666666667
sp	Q8Y4P5	FENR2	LISMO				234	T	E	0.563	0.004	0.263	0.733	0.519111111111
sp	Q8Y4P5	FENR2	LISMO				235	T	E	0.449	0.002	0.816	0.182	0.510888888889
sp	Q8Y4P5	FENR2	LISMO				254	G	E	0.616	0.600	0.003	0.397	0.540555555556
sp	Q8Y4P5	FENR2	LISMO				257	K	E	0.56	0.622	0.015	0.363	0.535444444444
sp	Q8Y4P5	FENR2	LISMO				258	N	E	0.634	0.622	0.015	0.363	0.535111111111
sp	Q8Y4P5	FENR2	LISMO				262	E	E	0.382	0.321	0.252	0.427	0.534111111111
sp	Q8Y4P5	FENR2	LISMO				275	E	E	0.283	0.020	0.205	0.775	0.512888888889
sp	Q8Y4P5	FENR2	LISMO				316	D	E	0.444	0.694	0.003	0.303	0.519666666667
sp	Q8Y4P5	FENR2	LISMO				317	P	E	0.728	0.406	0.004	0.591	0.526777777778
sp	Q8Y4P5	FENR2	LISMO				318	K	E	0.596	0.109	0.005	0.886	0.544555555556
sp	Q8Y4P5	FENR2	LISMO				319	T	E	0.495	0.016	0.005	0.979	0.563777777778
sp	Q8Y4P5	FENR2	LISMO				320	R	E	0.615	0.018	0.047	0.935	0.595111111111
sp	Q8Y4P5	FENR2	LISMO				321	V	E	0.328	0.018	0.088	0.893	0.611555555556
sp	Q8Y4P5	FENR2	LISMO				322	Q	E	0.462	0.018	0.088	0.893	0.599333333333
sp	Q8Y4P5	FENR2	LISMO				323	P	E	0.47	0.018	0.141	0.840	0.597111111111
sp	Q8Y4P5	FENR2	LISMO				324	M	E	0.405	0.018	0.141	0.840	0.597
12
tr	Q8Y9C4	Q8Y9C4	LISMO				5	G	E	0.575	0.018	0.019	0.964	0.547
tr	Q8Y9C4	Q8Y9C4	LISMO				6	P	E	0.438	0.018	0.019	0.964	0.58
tr	Q8Y9C4	Q8Y9C4	LISMO				7	G	E	0.507	0.058	0.017	0.925	0.599666666667
tr	Q8Y9C4	Q8Y9C4	LISMO				8	G	E	0.488	0.058	0.017	0.925	0.608666666667
tr	Q8Y9C4	Q8Y9C4	LISMO				9	G	E	0.455	0.058	0.017	0.925	0.620333333333
tr	Q8Y9C4	Q8Y9C4	LISMO				10	M	E	0.422	0.116	0.016	0.868	0.619111111111
tr	Q8Y9C4	Q8Y9C4	LISMO				11	R	E	0.62	0.116	0.016	0.868	0.606444444444
tr	Q8Y9C4	Q8Y9C4	LISMO				12	M	E	0.532	0.058	0.017	0.925	0.598444444444
tr	Q8Y9C4	Q8Y9C4	LISMO				13	Q	E	0.574	0.058	0.017	0.925	0.592666666667
tr	Q8Y9C4	Q8Y9C4	LISMO				14	T	E	0.629	0.058	0.017	0.925	0.580222222222
tr	Q8Y9C4	Q8Y9C4	LISMO				15	A	E	0.737	0.116	0.016	0.868	0.572333333333
tr	Q8Y9C4	Q8Y9C4	LISMO				16	A	E	0.638	0.058	0.017	0.925	0.564111111111
tr	Q8Y9C4	Q8Y9C4	LISMO				17	K	E	0.473	0.058	0.017	0.925	0.559333333333
tr	Q8Y9C4	Q8Y9C4	LISMO				18	P	E	0.508	0.053	0.043	0.903	0.545333333333
tr	Q8Y9C4	Q8Y9C4	LISMO				19	K	E	0.496	0.116	0.016	0.868	0.539666666667
tr	Q8Y9C4	Q8Y9C4	LISMO				20	N	E	0.514	0.058	0.017	0.925	0.531
tr	Q8Y9C4	Q8Y9C4	LISMO	Q8Y9C4			69	K	E	0.484	0.522	0.016	0.462	0.515888888889
tr	Q8Y9C4	Q8Y9C4	LISMO				70	G	E	0.425	0.321	0.003	0.675	0.548555555556
tr	Q8Y9C4	Q8Y9C4	LISMO				71	V	E	0.311	0.257	0.016	0.727	0.58
tr	Q8Y9C4	Q8Y9C4	LISMO				72	M	E	0.397	0.268	0.043	0.689	0.622555555556
tr	Q8Y9C4	Q8Y9C4	LISMO				73	S	E	0.387	0.184	0.043	0.773	0.645555555556
tr	Q8Y9C4	Q8Y9C4	LISMO				74	Q	E	0.408	0.184	0.043	0.773	0.638777777778
tr	Q8Y9C4	Q8Y9C4	LISMO				75	D	E	0.479	0.184	0.043	0.773	0.636
tr	Q8Y9C4	Q8Y9C4	LISMO				76	G	E	0.529	0.184	0.043	0.773	0.628222222222
tr	Q8Y9C4	Q8Y9C4	LISMO				77	I	E	0.328	0.113	0.043	0.844	0.611333333333
tr	Q8Y9C4	Q8Y9C4	LISMO				78	N	E	0.364	0.116	0.016	0.868	0.588444444444
tr	Q8Y9C4	Q8Y9C4	LISMO				80	D	E	0.516	0.923	0.002	0.076	0.545555555556
tr	Q8Y9C4	Q8Y9C4	LISMO				130	P	E	0.478	0.018	0.019	0.964	0.514444444444
tr	Q8Y9C4	Q8Y9C4	LISMO				132	K	E	0.538	0.118	0.150	0.732	0.557333333333
tr	Q8Y9C4	Q8Y9C4	LISMO				135	D	E	0.321	0.118	0.150	0.732	0.570444444444
tr	Q8Y9C4	Q8Y9C4	LISMO				136	T	E	0.658	0.052	0.084	0.864	0.559777777778
tr	Q8Y9C4	Q8Y9C4	LISMO				137	R	E	0.4	0.052	0.084	0.864	0.552777777778
tr	Q8Y9C4	Q8Y9C4	LISMO				138	S	E	0.492	0.053	0.043	0.903	0.545
tr	Q8Y9C4	Q8Y9C4	LISMO				139	N	E	0.328	0.113	0.087	0.800	0.525444444444
tr	Q8Y9C4	Q8Y9C4	LISMO				159	Q	E	0.383	0.970	0.001	0.029	0.500666666667
tr	Q8Y9C4	Q8Y9C4	LISMO				209	R	E	0.525	0.988	0.000	0.012	0.511333333333
tr	Q8Y9C4	Q8Y9C4	LISMO				212	G	E	0.433	0.988	0.000	0.012	0.521555555556
tr	Q8Y9C4	Q8Y9C4	LISMO				213	A	E	0.517	0.988	0.000	0.012	0.526333333333
tr	Q8Y9C4	Q8Y9C4	LISMO				216	R	E	0.577	0.970	0.001	0.029	0.532444444444
tr	Q8Y9C4	Q8Y9C4	LISMO				239	G	E	0.36	0.257	0.016	0.727	0.515666666667
tr	Q8Y9C4	Q8Y9C4	LISMO				240	Q	E	0.399	0.181	0.017	0.803	0.540666666667
tr	Q8Y9C4	Q8Y9C4	LISMO				241	E	E	0.298	0.339	0.016	0.645	0.544555555556
tr	Q8Y9C4	Q8Y9C4	LISMO				242	K	E	0.653	0.938	0.007	0.055	0.538222222222
tr	Q8Y9C4	Q8Y9C4	LISMO				243	K	E	0.472	0.970	0.001	0.029	0.555666666667
tr	Q8Y9C4	Q8Y9C4	LISMO				245	L	E	0.326	0.988	0.000	0.012	0.533777777778
tr	Q8Y9C4	Q8Y9C4	LISMO				246	V	E	0.627	0.970	0.001	0.029	0.534
tr	Q8Y9C4	Q8Y9C4	LISMO				247	K	E	0.343	0.970	0.001	0.029	0.539888888889
tr	Q8Y9C4	Q8Y9C4	LISMO				249	D	E	0.367	0.970	0.001	0.029	0.533
tr	Q8Y9C4	Q8Y9C4	LISMO				250	E	E	0.615	0.970	0.001	0.029	0.525888888889
tr	Q8Y9C4	Q8Y9C4	LISMO				253	E	E	0.516	0.988	0.000	0.012	0.541222222222
tr	Q8Y9C4	Q8Y9C4	LISMO				254	D	E	0.539	0.988	0.000	0.012	0.537111111111
tr	Q8Y9C4	Q8Y9C4	LISMO				341	D	E	0.631	0.246	0.004	0.750	0.529777777778
tr	Q8Y9C4	Q8Y9C4	LISMO				342	E	E	0.345	0.176	0.004	0.820	0.522444444444
tr	Q8Y9C4	Q8Y9C4	LISMO				343	E	E	0.593	0.116	0.016	0.868	0.537222222222
tr	Q8Y9C4	Q8Y9C4	LISMO				344	E	E	0.508	0.113	0.043	0.844	0.564777777778
tr	Q8Y9C4	Q8Y9C4	LISMO				345	E	E	0.637	0.113	0.043	0.844	0.586555555556
tr	Q8Y9C4	Q8Y9C4	LISMO				347	D	E	0.661	0.113	0.043	0.844	0.593222222222
tr	Q8Y9C4	Q8Y9C4	LISMO				348	E	E	0.555	0.116	0.016	0.868	0.586444444444
tr	Q8Y9C4	Q8Y9C4	LISMO				349	I	E	0.46	0.116	0.016	0.868	0.567444444444
tr	Q8Y9C4	Q8Y9C4	LISMO				350	P	E	0.758	0.116	0.016	0.868	0.565333333333
tr	Q8Y9C4	Q8Y9C4	LISMO				351	A	E	0.631	0.116	0.016	0.868	0.569666666667
tr	Q8Y9C4	Q8Y9C4	LISMO				352	N	E	0.388	0.113	0.043	0.844	0.543777777778
tr	Q8Y9C4	Q8Y9C4	LISMO				354	N	E	0.561	0.056	0.142	0.802	0.551333333333
tr	Q8Y9C4	Q8Y9C4	LISMO				355	Q	E	0.549	0.056	0.142	0.802	0.535111111111
tr	Q8Y9C4	Q8Y9C4	LISMO				357	A	E	0.664	0.018	0.047	0.935	0.532
tr	Q8Y9C4	Q8Y9C4	LISMO				358	G	E	0.617	0.018	0.047	0.935	0.543555555556
tr	Q8Y9C4	Q8Y9C4	LISMO				360	E	E	0.625	0.004	0.138	0.858	0.510888888889
tr	Q8Y9C4	Q8Y9C4	LISMO				377	P	E	0.384	0.118	0.150	0.732	0.500666666667
tr	Q8Y9C4	Q8Y9C4	LISMO				424	G	E	0.574	0.018	0.088	0.893	0.500555555556
tr	Q8Y9C4	Q8Y9C4	LISMO				425	I	E	0.355	0.021	0.452	0.528	0.518222222222
tr	Q8Y9C4	Q8Y9C4	LISMO				426	D	E	0.302	0.021	0.279	0.699	0.522111111111
tr	Q8Y9C4	Q8Y9C4	LISMO				428	R	E	0.512	0.113	0.043	0.844	0.542333333333
tr	Q8Y9C4	Q8Y9C4	LISMO				429	D	E	0.583	0.113	0.043	0.844	0.543
tr	Q8Y9C4	Q8Y9C4	LISMO				431	T	E	0.507	0.018	0.019	0.964	0.524333333333
tr	Q8Y9C4	Q8Y9C4	LISMO				432	K	E	0.246	0.859	0.002	0.139	0.534444444444
tr	Q8Y9C4	Q8Y9C4	LISMO				433	D	E	0.657	0.923	0.002	0.076	0.525444444444
tr	Q8Y9C4	Q8Y9C4	LISMO				434	A	E	0.353	0.923	0.002	0.076	0.528666666667
tr	Q8Y9C4	Q8Y9C4	LISMO				461	R	E	0.351	0.016	0.005	0.979	0.515555555556
tr	Q8Y9C4	Q8Y9C4	LISMO				462	E	E	0.569	0.016	0.005	0.979	0.531222222222
tr	Q8Y9C4	Q8Y9C4	LISMO				463	G	E	0.735	0.003	0.003	0.994	0.536666666667
tr	Q8Y9C4	Q8Y9C4	LISMO				465	T	E	0.404	0.016	0.005	0.979	0.535666666667
tr	Q8Y9C4	Q8Y9C4	LISMO				466	K	E	0.33	0.923	0.002	0.076	0.522888888889
tr	Q8Y9C4	Q8Y9C4	LISMO				467	D	E	0.627	0.970	0.001	0.029	0.505111111111
tr	Q8Y9C4	Q8Y9C4	LISMO				483	R	E	0.413	0.878	0.010	0.111	0.525777777778
tr	Q8Y9C4	Q8Y9C4	LISMO				484	R	E	0.541	0.694	0.003	0.303	0.527666666667
tr	Q8Y9C4	Q8Y9C4	LISMO				486	P	E	0.429	0.321	0.003	0.675	0.528555555556
tr	Q8Y9C4	Q8Y9C4	LISMO				487	N	E	0.667	0.246	0.004	0.750	0.559444444444
tr	Q8Y9C4	Q8Y9C4	LISMO				488	G	E	0.337	0.257	0.016	0.727	0.552666666667
tr	Q8Y9C4	Q8Y9C4	LISMO				490	D	E	0.486	0.113	0.087	0.800	0.556777777778
tr	Q8Y9C4	Q8Y9C4	LISMO				492	I	E	0.386	0.135	0.317	0.548	0.565888888889
tr	Q8Y9C4	Q8Y9C4	LISMO				495	E	E	0.585	0.113	0.087	0.800	0.613333333333
tr	Q8Y9C4	Q8Y9C4	LISMO				496	E	E	0.496	0.053	0.043	0.903	0.610222222222
tr	Q8Y9C4	Q8Y9C4	LISMO				498	S	E	0.358	0.056	0.142	0.802	0.623777777778
tr	Q8Y9C4	Q8Y9C4	LISMO				499	N	E	0.512	0.064	0.216	0.721	0.618888888889
tr	Q8Y9C4	Q8Y9C4	LISMO				502	Q	E	0.376	0.257	0.016	0.727	0.578777777778
tr	Q8Y9C4	Q8Y9C4	LISMO				532	T	E	0.359	0.782	0.003	0.215	0.517444444444
tr	Q8Y9C4	Q8Y9C4	LISMO				533	R	E	0.516	0.923	0.002	0.076	0.501888888889
tr	Q8Y9C4	Q8Y9C4	LISMO				576	I	E	0.318	0.018	0.846	0.136	0.509777777778
tr	Q8Y9C4	Q8Y9C4	LISMO				578	Q	E	0.481	0.004	0.420	0.576	0.535444444444
tr	Q8Y9C4	Q8Y9C4	LISMO				580	T	E	0.429	0.018	0.047	0.935	0.522222222222
tr	Q8Y9C4	Q8Y9C4	LISMO				582	Q	E	0.644	0.970	0.001	0.029	0.510333333333
tr	Q8Y9C4	Q8Y9C4	LISMO				583	E	E	0.422	0.923	0.002	0.076	0.510888888889
13
tr	Q8Y580	Q8Y580	LISMO				5	K	E	0.634	0.053	0.043	0.903	0.557
tr	Q8Y580	Q8Y580	LISMO				7	A	E	0.534	0.018	0.019	0.964	0.568
tr	Q8Y580	Q8Y580	LISMO				8	K	E	0.59	0.058	0.017	0.925	0.581222222222
tr	Q8Y580	Q8Y580	LISMO				9	E	E	0.727	0.058	0.017	0.925	0.579777777778
tr	Q8Y580	Q8Y580	LISMO				10	R	E	0.487	0.116	0.016	0.868	0.579111111111
tr	Q8Y580	Q8Y580	LISMO				11	F	E	0.305	0.113	0.043	0.844	0.596777777778
tr	Q8Y580	Q8Y580	LISMO				12	Q	E	0.575	0.113	0.043	0.844	0.597
tr	Q8Y580	Q8Y580	LISMO				13	P	E	0.408	0.113	0.043	0.844	0.604444444444
tr	Q8Y580	Q8Y580	LISMO				14	A	E	0.321	0.113	0.043	0.844	0.598777777778
tr	Q8Y580	Q8Y580	LISMO				15	H	E	0.566	0.113	0.043	0.844	0.585222222222
tr	Q8Y580	Q8Y580	LISMO				16	I	E	0.425	0.184	0.043	0.773	0.588
tr	Q8Y580	Q8Y580	LISMO	Q8Y580			17	L	E	0.587	0.184	0.043	0.773	0.576444444444
tr	Q8Y580	Q8Y580	LISMO				18	D	E	0.674	0.184	0.043	0.773	0.598222222222
tr	Q8Y580	Q8Y580	LISMO				19	A	E	0.606	0.268	0.043	0.689	0.609888888889
tr	Q8Y580	Q8Y580	LISMO				20	E	E	0.568	0.268	0.043	0.689	0.606
tr	Q8Y580	Q8Y580	LISMO				21	A	E	0.386	0.353	0.048	0.598	0.625222222222
tr	Q8Y580	Q8Y580	LISMO				22	E	E	0.62	0.455	0.046	0.498	0.628444444444
tr	Q8Y580	Q8Y580	LISMO				23	K	E	0.61	0.455	0.046	0.498	0.634
tr	Q8Y580	Q8Y580	LISMO				24	I	E	0.446	0.339	0.016	0.645	0.645666666667
tr	Q8Y580	Q8Y580	LISMO				25	N	E	0.536	0.257	0.016	0.727	0.643666666667
tr	Q8Y580	Q8Y580	LISMO				26	R	E	0.61	0.181	0.017	0.803	0.646555555556
tr	Q8Y580	Q8Y580	LISMO				27	P	E	0.502	0.181	0.017	0.803	0.637
tr	Q8Y580	Q8Y580	LISMO				28	S	E	0.485	0.181	0.017	0.803	0.611777777778
tr	Q8Y580	Q8Y580	LISMO				29	L	E	0.357	0.181	0.017	0.803	0.603444444444
tr	Q8Y580	Q8Y580	LISMO				30	T	E	0.398	0.268	0.043	0.689	0.581666666667
tr	Q8Y580	Q8Y580	LISMO				31	F	E	0.306	0.938	0.007	0.055	0.550333333333
tr	Q8Y580	Q8Y580	LISMO				34	D	E	0.367	0.970	0.001	0.029	0.512555555556
tr	Q8Y580	Q8Y580	LISMO				40	R	E	0.37	0.782	0.003	0.215	0.513444444444
tr	Q8Y580	Q8Y580	LISMO				41	K	E	0.583	0.502	0.002	0.495	0.526222222222
tr	Q8Y580	Q8Y580	LISMO				42	N	E	0.302	0.089	0.000	0.910	0.516
tr	Q8Y580	Q8Y580	LISMO				43	K	E	0.455	0.502	0.002	0.495	0.508333333333
tr	Q8Y580	Q8Y580	LISMO				44	A	E	0.331	0.859	0.002	0.139	0.508555555556
tr	Q8Y580	Q8Y580	LISMO				68	N	E	0.319	0.018	0.019	0.964	0.528111111111
tr	Q8Y580	Q8Y580	LISMO				69	L	E	0.47	0.018	0.019	0.964	0.543222222222
tr	Q8Y580	Q8Y580	LISMO				71	P	E	0.448	0.116	0.016	0.868	0.605444444444
tr	Q8Y580	Q8Y580	LISMO				72	E	E	0.451	0.113	0.043	0.844	0.609222222222
tr	Q8Y580	Q8Y580	LISMO				74	N	E	0.334	0.113	0.087	0.800	0.609111111111
tr	Q8Y580	Q8Y580	LISMO				76	N	E	0.363	0.268	0.043	0.689	0.611111111111
tr	Q8Y580	Q8Y580	LISMO				81	E	E	0.373	0.522	0.016	0.462	0.629111111111
tr	Q8Y580	Q8Y580	LISMO				82	N	E	0.405	0.522	0.016	0.462	0.633
tr	Q8Y580	Q8Y580	LISMO				83	A	E	0.319	0.561	0.047	0.393	0.635333333333
tr	Q8Y580	Q8Y580	LISMO				85	L	E	0.318	0.353	0.048	0.598	0.649777777778
tr	Q8Y580	Q8Y580	LISMO				86	P	E	0.423	0.353	0.048	0.598	0.660888888889
tr	Q8Y580	Q8Y580	LISMO				87	P	E	0.373	0.455	0.046	0.498	0.664
tr	Q8Y580	Q8Y580	LISMO				88	K	E	0.379	0.455	0.046	0.498	0.669444444444
tr	Q8Y580	Q8Y580	LISMO				89	V	E	0.34	0.455	0.046	0.498	0.677222222222
tr	Q8Y580	Q8Y580	LISMO				90	Q	E	0.453	0.455	0.046	0.498	0.672444444444
tr	Q8Y580	Q8Y580	LISMO				91	G	E	0.437	0.455	0.046	0.498	0.662444444444
tr	Q8Y580	Q8Y580	LISMO				92	F	E	0.421	0.353	0.048	0.598	0.667
tr	Q8Y580	Q8Y580	LISMO				93	E	E	0.381	0.353	0.048	0.598	0.664666666667
tr	Q8Y580	Q8Y580	LISMO				94	N	E	0.347	0.268	0.043	0.689	0.661111111111
tr	Q8Y580	Q8Y580	LISMO				95	M	E	0.351	0.278	0.093	0.628	0.656444444444
tr	Q8Y580	Q8Y580	LISMO				96	P	E	0.324	0.278	0.093	0.628	0.653888888889
tr	Q8Y580	Q8Y580	LISMO				97	F	E	0.317	0.278	0.093	0.628	0.658888888889
tr	Q8Y580	Q8Y580	LISMO				98	W	E	0.322	0.268	0.043	0.689	0.665444444444
tr	Q8Y580	Q8Y580	LISMO				99	N	E	0.426	0.184	0.043	0.773	0.673
tr	Q8Y580	Q8Y580	LISMO				100	G	E	0.38	0.184	0.043	0.773	0.687555555556
tr	Q8Y580	Q8Y580	LISMO				101	H	E	0.402	0.268	0.043	0.689	0.681666666667
tr	Q8Y580	Q8Y580	LISMO				102	Q	E	0.401	0.268	0.043	0.689	0.675888888889
tr	Q8Y580	Q8Y580	LISMO				103	S	E	0.289	0.268	0.043	0.689	0.681555555556
tr	Q8Y580	Q8Y580	LISMO				104	I	E	0.416	0.268	0.043	0.689	0.672222222222
tr	Q8Y580	Q8Y580	LISMO				105	G	E	0.508	0.268	0.043	0.689	0.667888888889
tr	Q8Y580	Q8Y580	LISMO				106	G	E	0.395	0.257	0.016	0.727	0.673
tr	Q8Y580	Q8Y580	LISMO				107	E	E	0.421	0.339	0.016	0.645	0.657222222222
tr	Q8Y580	Q8Y580	LISMO				108	D	E	0.428	0.455	0.046	0.498	0.662333333333
tr	Q8Y580	Q8Y580	LISMO				109	V	E	0.371	0.455	0.046	0.498	0.659444444444
tr	Q8Y580	Q8Y580	LISMO				110	D	E	0.413	0.455	0.046	0.498	0.656444444444
tr	Q8Y580	Q8Y580	LISMO				111	I	E	0.34	0.455	0.046	0.498	0.661222222222
tr	Q8Y580	Q8Y580	LISMO				113	K	E	0.485	0.353	0.048	0.598	0.679555555556
tr	Q8Y580	Q8Y580	LISMO				114	Q	E	0.474	0.353	0.048	0.598	0.683111111111
tr	Q8Y580	Q8Y580	LISMO				115	N	E	0.347	0.184	0.043	0.773	0.669888888889
tr	Q8Y580	Q8Y580	LISMO				117	I	E	0.444	0.018	0.019	0.964	0.636111111111
tr	Q8Y580	Q8Y580	LISMO				118	K	E	0.367	0.018	0.019	0.964	0.620444444444
tr	Q8Y580	Q8Y580	LISMO				120	G	E	0.278	0.018	0.047	0.935	0.582777777778
tr	Q8Y580	Q8Y580	LISMO				122	Y	E	0.469	0.053	0.043	0.903	0.511222222222
tr	Q8Y580	Q8Y580	LISMO				172	G	E	0.362	0.321	0.003	0.675	0.505666666667
tr	Q8Y580	Q8Y580	LISMO				173	R	E	0.303	0.782	0.003	0.215	0.518333333333
tr	Q8Y580	Q8Y580	LISMO				202	E	E	0.439	0.246	0.004	0.750	0.516555555556
tr	Q8Y580	Q8Y580	LISMO				203	P	E	0.518	0.201	0.000	0.798	0.536666666667
tr	Q8Y580	Q8Y580	LISMO				204	G	E	0.43	0.113	0.002	0.886	0.528111111111
tr	Q8Y580	Q8Y580	LISMO				205	I	E	0.279	0.859	0.002	0.139	0.510555555556
tr	Q8Y580	Q8Y580	LISMO				232	K	E	0.306	0.782	0.003	0.215	0.523444444444
tr	Q8Y580	Q8Y580	LISMO				233	N	E	0.556	0.694	0.003	0.303	0.527111111111
tr	Q8Y580	Q8Y580	LISMO				234	Q	E	0.392	0.782	0.003	0.215	0.522222222222
tr	Q8Y580	Q8Y580	LISMO				235	E	E	0.417	0.859	0.002	0.139	0.501222222222
tr	Q8Y580	Q8Y580	LISMO				244	G	E	0.399	0.053	0.004	0.942	0.500888888889
tr	Q8Y580	Q8Y580	LISMO				246	S	E	0.467	0.053	0.004	0.942	0.511888888889
tr	Q8Y580	Q8Y580	LISMO				289	P	E	0.462	0.018	0.019	0.964	0.541777777778
tr	Q8Y580	Q8Y580	LISMO				291	P	E	0.53	0.016	0.005	0.979	0.543
tr	Q8Y580	Q8Y580	LISMO				292	A	E	0.391	0.053	0.004	0.942	0.529444444444
tr	Q8Y580	Q8Y580	LISMO				339	D	E	0.342	0.176	0.004	0.820	0.553666666667
tr	Q8Y580	Q8Y580	LISMO				340	P	E	0.402	0.181	0.017	0.803	0.549666666667
14
tr	Q8Y9C5	Q8Y9C5	LISMO				5	K	E	0.449	0.430	0.016	0.555	0.523111111111
tr	Q8Y9C5	Q8Y9C5	LISMO				6	P	E	0.542	0.522	0.016	0.462	0.530666666667
tr	Q8Y9C5	Q8Y9C5	LISMO				41	V	E	0.424	0.181	0.017	0.803	0.529555555556
tr	Q8Y9C5	Q8Y9C5	LISMO				42	T	E	0.597	0.058	0.017	0.925	0.534444444444
tr	Q8Y9C5	Q8Y9C5	LISMO				43	G	E	0.551	0.016	0.005	0.979	0.534222222222
tr	Q8Y9C5	Q8Y9C5	LISMO				44	D	E	0.394	0.016	0.005	0.979	0.528111111111
tr	Q8Y9C5	Q8Y9C5	LISMO				46	D	E	0.606	0.923	0.002	0.076	0.522111111111
tr	Q8Y9C5	Q8Y9C5	LISMO				93	E	E	0.301	0.802	0.014	0.185	0.517
tr	Q8Y9C5	Q8Y9C5	LISMO	Q8Y9C5			94	D	E	0.637	0.522	0.016	0.462	0.532222222222
tr	Q8Y9C5	Q8Y9C5	LISMO				96	S	E	0.453	0.018	0.019	0.964	0.528111111111
tr	Q8Y9C5	Q8Y9C5	LISMO				98	Q	E	0.587	0.184	0.043	0.773	0.562888888889
tr	Q8Y9C5	Q8Y9C5	LISMO				101	D	E	0.379	0.113	0.087	0.800	0.558
tr	Q8Y9C5	Q8Y9C5	LISMO				102	K	E	0.66	0.052	0.084	0.864	0.554333333333
tr	Q8Y9C5	Q8Y9C5	LISMO				103	V	E	0.363	0.018	0.047	0.935	0.545666666667
tr	Q8Y9C5	Q8Y9C5	LISMO				104	G	E	0.519	0.018	0.047	0.935	0.526444444444
tr	Q8Y9C5	Q8Y9C5	LISMO				105	T	E	0.343	0.053	0.043	0.903	0.504555555556
tr	Q8Y9C5	Q8Y9C5	LISMO				182	K	E	0.601	0.988	0.000	0.012	0.509666666667
tr	Q8Y9C5	Q8Y9C5	LISMO				186	K	E	0.494	0.970	0.001	0.029	0.522555555556
tr	Q8Y9C5	Q8Y9C5	LISMO				189	R	E	0.39	0.970	0.001	0.029	0.510222222222
tr	Q8Y9C5	Q8Y9C5	LISMO				192	R	E	0.364	0.938	0.007	0.055	0.500555555556
tr	Q8Y9C5	Q8Y9C5	LISMO				193	E	E	0.323	0.938	0.007	0.055	0.505333333333
tr	Q8Y9C5	Q8Y9C5	LISMO				196	T	E	0.407	0.339	0.016	0.645	0.507444444444
tr	Q8Y9C5	Q8Y9C5	LISMO				205	N	E	0.379	0.181	0.017	0.803	0.515222222222
tr	Q8Y9C5	Q8Y9C5	LISMO				206	R	E	0.437	0.181	0.017	0.803	0.548222222222
tr	Q8Y9C5	Q8Y9C5	LISMO				207	N	E	0.379	0.257	0.016	0.727	0.545
tr	Q8Y9C5	Q8Y9C5	LISMO				208	E	E	0.675	0.938	0.007	0.055	0.540333333333
tr	Q8Y9C5	Q8Y9C5	LISMO				209	D	E	0.47	0.970	0.001	0.029	0.559666666667
tr	Q8Y9C5	Q8Y9C5	LISMO				211	L	E	0.375	0.970	0.001	0.029	0.546
tr	Q8Y9C5	Q8Y9C5	LISMO				212	E	E	0.62	0.970	0.001	0.029	0.538
tr	Q8Y9C5	Q8Y9C5	LISMO				213	K	E	0.358	0.970	0.001	0.029	0.541333333333
tr	Q8Y9C5	Q8Y9C5	LISMO				215	E	E	0.394	0.970	0.001	0.029	0.519888888889
tr	Q8Y9C5	Q8Y9C5	LISMO				216	E	E	0.6	0.970	0.001	0.029	0.524
tr	Q8Y9C5	Q8Y9C5	LISMO				219	A	E	0.518	0.988	0.000	0.012	0.510222222222
tr	Q8Y9C5	Q8Y9C5	LISMO				220	D	E	0.529	0.988	0.000	0.012	0.502666666667
tr	Q8Y9C5	Q8Y9C5	LISMO				260	N	E	0.556	0.406	0.004	0.591	0.501666666667
tr	Q8Y9C5	Q8Y9C5	LISMO				261	G	E	0.49	0.109	0.005	0.886	0.506222222222
tr	Q8Y9C5	Q8Y9C5	LISMO				262	D	E	0.489	0.058	0.017	0.925	0.504666666667
tr	Q8Y9C5	Q8Y9C5	LISMO				307	D	E	0.63	0.321	0.003	0.675	0.534
tr	Q8Y9C5	Q8Y9C5	LISMO				308	M	E	0.344	0.246	0.004	0.750	0.531888888889
tr	Q8Y9C5	Q8Y9C5	LISMO				309	N	E	0.581	0.116	0.016	0.868	0.533777777778
tr	Q8Y9C5	Q8Y9C5	LISMO				310	A	E	0.425	0.113	0.043	0.844	0.551111111111
tr	Q8Y9C5	Q8Y9C5	LISMO				311	E	E	0.684	0.053	0.043	0.903	0.558666666667
tr	Q8Y9C5	Q8Y9C5	LISMO				313	L	E	0.669	0.053	0.043	0.903	0.543444444444
tr	Q8Y9C5	Q8Y9C5	LISMO				314	N	E	0.575	0.058	0.017	0.925	0.535555555556
tr	Q8Y9C5	Q8Y9C5	LISMO				315	P	E	0.512	0.058	0.017	0.925	0.540222222222
tr	Q8Y9C5	Q8Y9C5	LISMO				316	E	E	0.841	0.058	0.017	0.925	0.525111111111
tr	Q8Y9C5	Q8Y9C5	LISMO				317	N	E	0.599	0.053	0.043	0.903	0.534333333333
tr	Q8Y9C5	Q8Y9C5	LISMO				318	P	E	0.385	0.052	0.084	0.864	0.537777777778
tr	Q8Y9C5	Q8Y9C5	LISMO				319	K	E	0.626	0.052	0.084	0.864	0.531666666667
tr	Q8Y9C5	Q8Y9C5	LISMO				320	T	E	0.263	0.018	0.141	0.840	0.535666666667
tr	Q8Y9C5	Q8Y9C5	LISMO				321	S	E	0.616	0.018	0.088	0.893	0.523222222222
tr	Q8Y9C5	Q8Y9C5	LISMO				322	T	E	0.648	0.018	0.088	0.893	0.521666666667
tr	Q8Y9C5	Q8Y9C5	LISMO				379	D	E	0.327	0.052	0.084	0.864	0.515888888889
tr	Q8Y9C5	Q8Y9C5	LISMO				390	I	E	0.364	0.021	0.452	0.528	0.515333333333
tr	Q8Y9C5	Q8Y9C5	LISMO				391	D	E	0.332	0.021	0.279	0.699	0.523888888889
tr	Q8Y9C5	Q8Y9C5	LISMO				393	R	E	0.521	0.113	0.043	0.844	0.551
tr	Q8Y9C5	Q8Y9C5	LISMO				394	E	E	0.584	0.113	0.043	0.844	0.553111111111
tr	Q8Y9C5	Q8Y9C5	LISMO				396	D	E	0.514	0.018	0.019	0.964	0.537555555556
tr	Q8Y9C5	Q8Y9C5	LISMO				397	Q	E	0.258	0.859	0.002	0.139	0.55
tr	Q8Y9C5	Q8Y9C5	LISMO				398	S	E	0.664	0.923	0.002	0.076	0.535888888889
tr	Q8Y9C5	Q8Y9C5	LISMO				399	S	E	0.399	0.923	0.002	0.076	0.530333333333
tr	Q8Y9C5	Q8Y9C5	LISMO				425	G	E	0.295	0.109	0.005	0.886	0.500333333333
tr	Q8Y9C5	Q8Y9C5	LISMO				426	K	E	0.316	0.016	0.005	0.979	0.519444444444
tr	Q8Y9C5	Q8Y9C5	LISMO				427	E	E	0.6	0.016	0.005	0.979	0.538333333333
tr	Q8Y9C5	Q8Y9C5	LISMO				428	D	E	0.729	0.003	0.003	0.994	0.538555555556
tr	Q8Y9C5	Q8Y9C5	LISMO				430	T	E	0.4	0.016	0.005	0.979	0.553222222222
tr	Q8Y9C5	Q8Y9C5	LISMO				431	D	E	0.345	0.923	0.002	0.076	0.549111111111
tr	Q8Y9C5	Q8Y9C5	LISMO				432	E	E	0.643	0.970	0.001	0.029	0.541555555556
tr	Q8Y9C5	Q8Y9C5	LISMO				448	S	E	0.437	0.859	0.002	0.139	0.500666666667
tr	Q8Y9C5	Q8Y9C5	LISMO				449	K	E	0.586	0.782	0.003	0.215	0.501888888889
tr	Q8Y9C5	Q8Y9C5	LISMO				452	N	E	0.702	0.246	0.004	0.750	0.533444444444
tr	Q8Y9C5	Q8Y9C5	LISMO				453	G	E	0.369	0.257	0.016	0.727	0.540555555556
tr	Q8Y9C5	Q8Y9C5	LISMO				455	G	E	0.504	0.113	0.087	0.800	0.550222222222
tr	Q8Y9C5	Q8Y9C5	LISMO				457	R	E	0.377	0.148	0.418	0.435	0.562
tr	Q8Y9C5	Q8Y9C5	LISMO				460	Q	E	0.578	0.113	0.087	0.800	0.613555555556
tr	Q8Y9C5	Q8Y9C5	LISMO				461	G	E	0.501	0.053	0.043	0.903	0.619
tr	Q8Y9C5	Q8Y9C5	LISMO				463	N	E	0.375	0.056	0.142	0.802	0.634
tr	Q8Y9C5	Q8Y9C5	LISMO				464	N	E	0.495	0.064	0.216	0.721	0.624666666667
tr	Q8Y9C5	Q8Y9C5	LISMO				467	G	E	0.38	0.257	0.016	0.727	0.580555555556
tr	Q8Y9C5	Q8Y9C5	LISMO				497	F	E	0.365	0.782	0.003	0.215	0.505
tr	Q8Y9C5	Q8Y9C5	LISMO				498	K	E	0.485	0.923	0.002	0.076	0.502888888889
tr	Q8Y9C5	Q8Y9C5	LISMO				541	A	E	0.306	0.021	0.756	0.223	0.527666666667
tr	Q8Y9C5	Q8Y9C5	LISMO				542	G	E	0.374	0.024	0.655	0.322	0.529555555556
tr	Q8Y9C5	Q8Y9C5	LISMO				543	M	E	0.471	0.004	0.420	0.576	0.532666666667
tr	Q8Y9C5	Q8Y9C5	LISMO				545	T	E	0.419	0.018	0.047	0.935	0.514777777778
tr	Q8Y9C5	Q8Y9C5	LISMO				547	E	E	0.657	0.970	0.001	0.029	0.505888888889
tr	Q8Y9C5	Q8Y9C5	LISMO				548	E	E	0.414	0.923	0.002	0.076	0.508777777778
tr	Q8Y9C5	Q8Y9C5	LISMO				551	E	E	0.736	0.600	0.003	0.397	0.506444444444
tr	Q8Y9C5	Q8Y9C5	LISMO				554	Q	E	0.478	0.406	0.004	0.591	0.522888888889
tr	Q8Y9C5	Q8Y9C5	LISMO				555	I	E	0.271	0.878	0.010	0.111	0.502777777778
tr	Q8Y9C5	Q8Y9C5	LISMO				557	Q	E	0.279	0.975	0.003	0.022	0.500222222222
tr	Q8Y9C5	Q8Y9C5	LISMO				565	S	E	0.559	0.502	0.002	0.495	0.523666666667
tr	Q8Y9C5	Q8Y9C5	LISMO				566	E	E	0.65	0.502	0.002	0.495	0.513888888889
15
tr	Q8Y8P9	Q8Y8P9	LISMO				24	N	E	0.351	0.116	0.016	0.868	0.513222222222
tr	Q8Y8P9	Q8Y8P9	LISMO				25	G	E	0.509	0.116	0.016	0.868	0.558888888889
tr	Q8Y8P9	Q8Y8P9	LISMO				26	L	E	0.45	0.113	0.043	0.844	0.582888888889
tr	Q8Y8P9	Q8Y8P9	LISMO				27	N	E	0.601	0.113	0.043	0.844	0.596111111111
tr	Q8Y8P9	Q8Y8P9	LISMO				28	A	E	0.544	0.113	0.043	0.844	0.597
tr	Q8Y8P9	Q8Y8P9	LISMO				29	K	E	0.377	0.113	0.087	0.800	0.580333333333
tr	Q8Y8P9	Q8Y8P9	LISMO				30	A	E	0.596	0.053	0.043	0.903	0.563666666667
tr	Q8Y8P9	Q8Y8P9	LISMO				31	A	E	0.718	0.018	0.047	0.935	0.524888888889
tr	Q8Y8P9	Q8Y8P9	LISMO				76	K	E	0.425	0.001	0.900	0.099	0.500111111111
tr	Q8Y8P9	Q8Y8P9	LISMO	Q8Y8P9			81	N	E	0.521	0.502	0.002	0.495	0.508111111111
tr	Q8Y8P9	Q8Y8P9	LISMO				102	T	E	0.268	0.181	0.017	0.803	0.502333333333
tr	Q8Y8P9	Q8Y8P9	LISMO				103	D	E	0.702	0.622	0.015	0.363	0.535888888889
tr	Q8Y8P9	Q8Y8P9	LISMO				104	E	E	0.637	0.522	0.016	0.462	0.558555555556
tr	Q8Y8P9	Q8Y8P9	LISMO				106	K	E	0.462	0.455	0.046	0.498	0.559777777778
tr	Q8Y8P9	Q8Y8P9	LISMO				107	Q	E	0.61	0.307	0.165	0.527	0.544555555556
tr	Q8Y8P9	Q8Y8P9	LISMO				108	K	E	0.544	0.148	0.418	0.435	0.533555555556
tr	Q8Y8P9	Q8Y8P9	LISMO				110	D	E	0.402	0.074	0.484	0.442	0.536
tr	Q8Y8P9	Q8Y8P9	LISMO				113	D	E	0.492	0.113	0.087	0.800	0.523444444444
tr	Q8Y8P9	Q8Y8P9	LISMO				132	K	E	0.508	0.052	0.084	0.864	0.502222222222
tr	Q8Y8P9	Q8Y8P9	LISMO				134	Y	E	0.255	0.353	0.048	0.598	0.511888888889
tr	Q8Y8P9	Q8Y8P9	LISMO				135	D	E	0.667	0.353	0.048	0.598	0.504555555556
tr	Q8Y8P9	Q8Y8P9	LISMO				136	D	E	0.384	0.268	0.043	0.689	0.510333333333
tr	Q8Y8P9	Q8Y8P9	LISMO				158	K	E	0.465	0.600	0.003	0.397	0.505444444444
tr	Q8Y8P9	Q8Y8P9	LISMO				159	D	E	0.795	0.246	0.004	0.750	0.522888888889
tr	Q8Y8P9	Q8Y8P9	LISMO				160	K	E	0.375	0.109	0.005	0.886	0.521555555556
tr	Q8Y8P9	Q8Y8P9	LISMO				161	Y	E	0.563	0.018	0.019	0.964	0.518888888889
tr	Q8Y8P9	Q8Y8P9	LISMO				162	D	E	0.587	0.005	0.045	0.951	0.517555555556
tr	Q8Y8P9	Q8Y8P9	LISMO				164	D	E	0.605	0.004	0.616	0.381	0.509555555556
tr	Q8Y8P9	Q8Y8P9	LISMO				166	V	E	0.419	0.002	0.816	0.182	0.514333333333
tr	Q8Y8P9	Q8Y8P9	LISMO				167	V	E	0.469	0.004	0.616	0.381	0.511111111111
tr	Q8Y8P9	Q8Y8P9	LISMO				169	D	E	0.705	0.005	0.045	0.951	0.522777777778
tr	Q8Y8P9	Q8Y8P9	LISMO				170	D	E	0.601	0.018	0.019	0.964	0.516555555556
tr	Q8Y8P9	Q8Y8P9	LISMO				173	Q	E	0.426	0.970	0.001	0.029	0.522555555556
tr	Q8Y8P9	Q8Y8P9	LISMO				176	D	E	0.352	0.970	0.001	0.029	0.501
tr	Q8Y8P9	Q8Y8P9	LISMO				204	K	E	0.421	0.001	0.900	0.099	0.503555555556
tr	Q8Y8P9	Q8Y8P9	LISMO				207	T	E	0.481	0.004	0.420	0.576	0.533
tr	Q8Y8P9	Q8Y8P9	LISMO				208	E	E	0.431	0.004	0.336	0.660	0.551111111111
tr	Q8Y8P9	Q8Y8P9	LISMO				209	K	E	0.628	0.004	0.197	0.799	0.546444444444
tr	Q8Y8P9	Q8Y8P9	LISMO				211	K	E	0.65	0.018	0.047	0.935	0.541
tr	Q8Y8P9	Q8Y8P9	LISMO				212	G	E	0.668	0.018	0.047	0.935	0.523
tr	Q8Y8P9	Q8Y8P9	LISMO				224	N	E	0.356	0.053	0.004	0.942	0.526888888889
tr	Q8Y8P9	Q8Y8P9	LISMO				225	Q	E	0.618	0.782	0.003	0.215	0.533777777778
tr	Q8Y8P9	Q8Y8P9	LISMO				226	E	E	0.669	0.859	0.002	0.139	0.539888888889
tr	Q8Y8P9	Q8Y8P9	LISMO				229	E	E	0.621	0.970	0.001	0.029	0.515444444444
tr	Q8Y8P9	Q8Y8P9	LISMO				242	G	E	0.526	0.406	0.004	0.591	0.507888888889
tr	Q8Y8P9	Q8Y8P9	LISMO				243	E	E	0.409	0.622	0.015	0.363	0.541
tr	Q8Y8P9	Q8Y8P9	LISMO				245	E	E	0.427	0.878	0.010	0.111	0.554222222222
tr	Q8Y8P9	Q8Y8P9	LISMO				246	K	E	0.545	0.938	0.007	0.055	0.554888888889
tr	Q8Y8P9	Q8Y8P9	LISMO				249	K	E	0.512	0.802	0.014	0.185	0.572111111111
tr	Q8Y8P9	Q8Y8P9	LISMO				250	N	E	0.471	0.802	0.014	0.185	0.578111111111
tr	Q8Y8P9	Q8Y8P9	LISMO				252	L	E	0.332	0.561	0.047	0.393	0.596
tr	Q8Y8P9	Q8Y8P9	LISMO				253	G	E	0.427	0.455	0.046	0.498	0.609666666667
tr	Q8Y8P9	Q8Y8P9	LISMO				254	K	E	0.345	0.353	0.048	0.598	0.631333333333
tr	Q8Y8P9	Q8Y8P9	LISMO				255	N	E	0.399	0.278	0.093	0.628	0.637777777778
tr	Q8Y8P9	Q8Y8P9	LISMO				256	A	E	0.366	0.199	0.152	0.649	0.648222222222
tr	Q8Y8P9	Q8Y8P9	LISMO				257	I	E	0.377	0.199	0.152	0.649	0.664555555556
tr	Q8Y8P9	Q8Y8P9	LISMO				258	K	E	0.346	0.191	0.086	0.723	0.672111111111
tr	Q8Y8P9	Q8Y8P9	LISMO				259	E	E	0.38	0.191	0.086	0.723	0.667888888889
tr	Q8Y8P9	Q8Y8P9	LISMO				260	N	E	0.456	0.191	0.086	0.723	0.672777777778
tr	Q8Y8P9	Q8Y8P9	LISMO				261	T	E	0.462	0.191	0.086	0.723	0.661888888889
tr	Q8Y8P9	Q8Y8P9	LISMO				262	T	E	0.407	0.191	0.086	0.723	0.633777777778
tr	Q8Y8P9	Q8Y8P9	LISMO				263	E	E	0.347	0.278	0.093	0.628	0.602444444444
tr	Q8Y8P9	Q8Y8P9	LISMO				264	K	E	0.4	0.386	0.097	0.517	0.577555555556
tr	Q8Y8P9	Q8Y8P9	LISMO				265	G	E	0.419	0.353	0.048	0.598	0.559222222222
tr	Q8Y8P9	Q8Y8P9	LISMO				345	D	E	0.558	0.116	0.016	0.868	0.541
tr	Q8Y8P9	Q8Y8P9	LISMO				347	R	E	0.564	0.052	0.084	0.864	0.538777777778
tr	Q8Y8P9	Q8Y8P9	LISMO				378	D	E	0.503	0.053	0.043	0.903	0.506666666667
tr	Q8Y8P9	Q8Y8P9	LISMO				379	K	E	0.467	0.502	0.002	0.495	0.526222222222
tr	Q8Y8P9	Q8Y8P9	LISMO				391	P	E	0.383	0.053	0.004	0.942	0.517444444444
tr	Q8Y8P9	Q8Y8P9	LISMO				475	R	E	0.475	0.970	0.001	0.029	0.510888888889
16
tr	Q8Y8E2	Q8Y8E2	LISMO				27	K	E	0.518	0.923	0.002	0.076	0.516444444444
tr	Q8Y8E2	Q8Y8E2	LISMO				29	R	E	0.352	0.970	0.001	0.029	0.527111111111
tr	Q8Y8E2	Q8Y8E2	LISMO				30	N	E	0.538	0.970	0.001	0.029	0.551222222222
tr	Q8Y8E2	Q8Y8E2	LISMO				31	R	E	0.458	0.988	0.000	0.012	0.557222222222
tr	Q8Y8E2	Q8Y8E2	LISMO				33	D	E	0.47	0.970	0.001	0.029	0.539888888889
tr	Q8Y8E2	Q8Y8E2	LISMO				34	E	E	0.611	0.923	0.002	0.076	0.541555555556
tr	Q8Y8E2	Q8Y8E2	LISMO				37	A	E	0.385	0.782	0.003	0.215	0.506666666667
tr	Q8Y8E2	Q8Y8E2	LISMO				44	K	E	0.478	0.970	0.001	0.029	0.51
tr	Q8Y8E2	Q8Y8E2	LISMO				45	R	E	0.454	0.970	0.001	0.029	0.505444444444
tr	Q8Y8E2	Q8Y8E2	LISMO	Q8Y8E2			48	D	E	0.55	0.923	0.002	0.076	0.526
tr	Q8Y8E2	Q8Y8E2	LISMO				59	G	E	0.522	0.970	0.001	0.029	0.500222222222
tr	Q8Y8E2	Q8Y8E2	LISMO				62	K	E	0.648	0.859	0.002	0.139	0.529555555556
tr	Q8Y8E2	Q8Y8E2	LISMO				63	H	E	0.313	0.859	0.002	0.139	0.528777777778
tr	Q8Y8E2	Q8Y8E2	LISMO				65	K	E	0.492	0.970	0.001	0.029	0.524777777778
tr	Q8Y8E2	Q8Y8E2	LISMO				66	E	E	0.587	0.970	0.001	0.029	0.533666666667
tr	Q8Y8E2	Q8Y8E2	LISMO				69	T	E	0.488	0.988	0.000	0.012	0.511666666667
tr	Q8Y8E2	Q8Y8E2	LISMO				70	K	E	0.409	0.988	0.000	0.012	0.510444444444
tr	Q8Y8E2	Q8Y8E2	LISMO				73	E	E	0.572	0.988	0.000	0.012	0.520666666667
tr	Q8Y8E2	Q8Y8E2	LISMO				76	N	E	0.428	0.923	0.002	0.076	0.543888888889
tr	Q8Y8E2	Q8Y8E2	LISMO				77	K	E	0.495	0.923	0.002	0.076	0.544
tr	Q8Y8E2	Q8Y8E2	LISMO				79	M	E	0.417	0.600	0.003	0.397	0.545666666667
tr	Q8Y8E2	Q8Y8E2	LISMO				80	E	E	0.678	0.321	0.003	0.675	0.548555555556
tr	Q8Y8E2	Q8Y8E2	LISMO				81	V	E	0.297	0.109	0.005	0.886	0.549333333333
tr	Q8Y8E2	Q8Y8E2	LISMO				82	P	E	0.612	0.016	0.005	0.979	0.549777777778
tr	Q8Y8E2	Q8Y8E2	LISMO				83	A	E	0.424	0.053	0.004	0.942	0.574333333333
tr	Q8Y8E2	Q8Y8E2	LISMO				84	D	E	0.7	0.053	0.004	0.942	0.562666666667
tr	Q8Y8E2	Q8Y8E2	LISMO				85	N	E	0.378	0.053	0.004	0.942	0.553444444444
tr	Q8Y8E2	Q8Y8E2	LISMO				86	R	E	0.386	0.923	0.002	0.076	0.553555555556
tr	Q8Y8E2	Q8Y8E2	LISMO				87	Q	E	0.647	0.970	0.001	0.029	0.547666666667
tr	Q8Y8E2	Q8Y8E2	LISMO				88	G	E	0.491	0.970	0.001	0.029	0.537555555556
tr	Q8Y8E2	Q8Y8E2	LISMO				90	I	E	0.378	0.970	0.001	0.029	0.527555555556
tr	Q8Y8E2	Q8Y8E2	LISMO				91	E	E	0.583	0.970	0.001	0.029	0.531
tr	Q8Y8E2	Q8Y8E2	LISMO				108	E	E	0.399	0.307	0.165	0.527	0.535222222222
tr	Q8Y8E2	Q8Y8E2	LISMO				109	A	E	0.614	0.113	0.043	0.844	0.526777777778
tr	Q8Y8E2	Q8Y8E2	LISMO				111	P	E	0.503	0.058	0.017	0.925	0.549222222222
tr	Q8Y8E2	Q8Y8E2	LISMO				112	D	E	0.636	0.058	0.017	0.925	0.556222222222
tr	Q8Y8E2	Q8Y8E2	LISMO				114	K	E	0.527	0.181	0.017	0.803	0.545888888889
tr	Q8Y8E2	Q8Y8E2	LISMO				115	A	E	0.279	0.406	0.004	0.591	0.523666666667
tr	Q8Y8E2	Q8Y8E2	LISMO				116	N	E	0.331	0.600	0.003	0.397	0.520777777778
tr	Q8Y8E2	Q8Y8E2	LISMO				117	T	E	0.677	0.923	0.002	0.076	0.516111111111
tr	Q8Y8E2	Q8Y8E2	LISMO				118	S	E	0.287	0.923	0.002	0.076	0.501222222222
tr	Q8Y8E2	Q8Y8E2	LISMO				149	T	E	0.474	0.878	0.010	0.111	0.521444444444
tr	Q8Y8E2	Q8Y8E2	LISMO				153	S	E	0.349	0.606	0.105	0.289	0.501666666667
tr	Q8Y8E2	Q8Y8E2	LISMO				164	N	E	0.58	0.053	0.004	0.942	0.504555555556
tr	Q8Y8E2	Q8Y8E2	LISMO				166	T	E	0.601	0.005	0.045	0.951	0.546888888889
tr	Q8Y8E2	Q8Y8E2	LISMO				167	E	E	0.647	0.018	0.047	0.935	0.545
tr	Q8Y8E2	Q8Y8E2	LISMO				168	R	E	0.263	0.018	0.047	0.935	0.537666666667
tr	Q8Y8E2	Q8Y8E2	LISMO				169	D	E	0.597	0.053	0.043	0.903	0.522666666667
tr	Q8Y8E2	Q8Y8E2	LISMO				170	M	E	0.287	0.056	0.142	0.802	0.532888888889
tr	Q8Y8E2	Q8Y8E2	LISMO				172	S	E	0.614	0.020	0.205	0.775	0.518555555556
tr	Q8Y8E2	Q8Y8E2	LISMO				174	P	E	0.548	0.113	0.043	0.844	0.527666666667
tr	Q8Y8E2	Q8Y8E2	LISMO				175	E	E	0.693	0.430	0.016	0.555	0.530666666667
tr	Q8Y8E2	Q8Y8E2	LISMO				176	V	E	0.605	0.430	0.016	0.555	0.545222222222
tr	Q8Y8E2	Q8Y8E2	LISMO				177	E	E	0.548	0.339	0.016	0.645	0.550111111111
tr	Q8Y8E2	Q8Y8E2	LISMO				178	R	E	0.53	0.353	0.048	0.598	0.569111111111
tr	Q8Y8E2	Q8Y8E2	LISMO				179	V	E	0.563	0.268	0.043	0.689	0.561
tr	Q8Y8E2	Q8Y8E2	LISMO				180	A	E	0.391	0.058	0.017	0.925	0.566444444444
17
tr	Q7AP48	Q7AP48	LISMO				14	Q	E	0.38	0.600	0.003	0.397	0.508666666667
tr	Q7AP48	Q7AP48	LISMO				15	E	E	0.614	0.406	0.004	0.591	0.544888888889
tr	Q7AP48	Q7AP48	LISMO				18	T	E	0.363	0.970	0.001	0.029	0.518888888889
tr	Q7AP48	Q7AP48	LISMO				19	T	E	0.473	0.970	0.001	0.029	0.509666666667
tr	Q7AP48	Q7AP48	LISMO				29	D	E	0.625	0.782	0.003	0.215	0.518666666667
tr	Q7AP48	Q7AP48	LISMO				30	S	E	0.608	0.694	0.003	0.303	0.519
tr	Q7AP48	Q7AP48	LISMO				32	K	E	0.417	0.246	0.004	0.750	0.510111111111
tr	Q7AP48	Q7AP48	LISMO				33	D	E	0.653	0.116	0.016	0.868	0.522
tr	Q7AP48	Q7AP48	LISMO				34	K	E	0.56	0.018	0.019	0.964	0.5
tr	Q7AP48	Q7AP48	LISMO				49	K	E	0.426	0.109	0.005	0.886	0.520333333333
tr	Q7AP48	Q7AP48	LISMO				52	E	E	0.59	0.970	0.001	0.029	0.508333333333
tr	Q7AP48	Q7AP48	LISMO				59	K	E	0.699	0.600	0.003	0.397	0.518333333333
tr	Q7AP48	Q7AP48	LISMO	Q7AP48			71	R	E	0.558	0.018	0.088	0.893	0.500444444444
tr	Q7AP48	Q7AP48	LISMO				72	N	E	0.517	0.052	0.084	0.864	0.521333333333
tr	Q7AP48	Q7AP48	LISMO				73	Y	E	0.353	0.053	0.043	0.903	0.525
tr	Q7AP48	Q7AP48	LISMO				101	P	E	0.287	0.016	0.005	0.979	0.506444444444
tr	Q7AP48	Q7AP48	LISMO				103	E	E	0.637	0.923	0.002	0.076	0.529666666667
tr	Q7AP48	Q7AP48	LISMO				106	K	E	0.275	0.970	0.001	0.029	0.525555555556
tr	Q7AP48	Q7AP48	LISMO				107	E	E	0.498	0.970	0.001	0.029	0.537777777778
tr	Q7AP48	Q7AP48	LISMO				110	E	E	0.512	0.970	0.001	0.029	0.529555555556
tr	Q7AP48	Q7AP48	LISMO				111	L	E	0.252	0.970	0.001	0.029	0.518888888889
tr	Q7AP48	Q7AP48	LISMO				113	E	E	0.435	0.859	0.002	0.139	0.516888888889
tr	Q7AP48	Q7AP48	LISMO				124	N	E	0.289	0.021	0.452	0.528	0.507333333333
tr	Q7AP48	Q7AP48	LISMO				125	K	E	0.419	0.022	0.359	0.619	0.528
tr	Q7AP48	Q7AP48	LISMO				126	R	E	0.462	0.020	0.205	0.775	0.555444444444
tr	Q7AP48	Q7AP48	LISMO				127	H	E	0.613	0.018	0.047	0.935	0.566666666667
tr	Q7AP48	Q7AP48	LISMO				128	G	E	0.7	0.058	0.017	0.925	0.564888888889
tr	Q7AP48	Q7AP48	LISMO				129	E	E	0.377	0.116	0.016	0.868	0.555777777778
tr	Q7AP48	Q7AP48	LISMO				130	S	E	0.404	0.430	0.016	0.555	0.545
tr	Q7AP48	Q7AP48	LISMO				149	K	E	0.605	0.053	0.004	0.942	0.517444444444
tr	Q7AP48	Q7AP48	LISMO				151	P	E	0.592	0.005	0.045	0.951	0.519444444444
tr	Q7AP48	Q7AP48	LISMO				153	L	E	0.39	0.018	0.088	0.893	0.529666666667
tr	Q7AP48	Q7AP48	LISMO				171	K	E	0.352	0.694	0.003	0.303	0.518666666667
tr	Q7AP48	Q7AP48	LISMO				172	K	E	0.563	0.502	0.002	0.495	0.528555555556
tr	Q7AP48	Q7AP48	LISMO				173	L	E	0.327	0.246	0.004	0.750	0.528555555556
tr	Q7AP48	Q7AP48	LISMO				174	R	E	0.574	0.053	0.004	0.942	0.538222222222
tr	Q7AP48	Q7AP48	LISMO				175	E	E	0.486	0.053	0.004	0.942	0.558222222222
tr	Q7AP48	Q7AP48	LISMO				177	Q	E	0.309	0.278	0.093	0.628	0.507333333333
tr	Q7AP48	Q7AP48	LISMO				197	D	E	0.492	0.021	0.452	0.528	0.546888888889
tr	Q7AP48	Q7AP48	LISMO				198	A	E	0.337	0.021	0.452	0.528	0.563333333333
tr	Q7AP48	Q7AP48	LISMO				199	A	E	0.366	0.022	0.359	0.619	0.598111111111
tr	Q7AP48	Q7AP48	LISMO				200	P	E	0.542	0.066	0.296	0.638	0.613222222222
tr	Q7AP48	Q7AP48	LISMO				202	H	E	0.59	0.064	0.216	0.721	0.621
tr	Q7AP48	Q7AP48	LISMO				203	A	E	0.543	0.052	0.084	0.864	0.63
tr	Q7AP48	Q7AP48	LISMO				204	G	E	0.443	0.018	0.088	0.893	0.633111111111
tr	Q7AP48	Q7AP48	LISMO				205	E	E	0.504	0.018	0.141	0.840	0.632333333333
tr	Q7AP48	Q7AP48	LISMO				206	T	E	0.3	0.021	0.279	0.699	0.620888888889
tr	Q7AP48	Q7AP48	LISMO				207	K	E	0.531	0.021	0.279	0.699	0.619444444444
tr	Q7AP48	Q7AP48	LISMO				208	W	E	0.297	0.020	0.205	0.775	0.606
tr	Q7AP48	Q7AP48	LISMO				209	N	E	0.382	0.018	0.088	0.893	0.595333333333
tr	Q7AP48	Q7AP48	LISMO				211	R	E	0.354	0.802	0.014	0.185	0.580555555556
tr	Q7AP48	Q7AP48	LISMO				212	S	E	0.457	0.878	0.010	0.111	0.564777777778
tr	Q7AP48	Q7AP48	LISMO				215	N	E	0.401	0.988	0.000	0.012	0.511
tr	Q7AP48	Q7AP48	LISMO				227	L	E	0.291	0.600	0.003	0.397	0.502444444444
tr	Q7AP48	Q7AP48	LISMO				256	I	E	0.276	0.694	0.003	0.303	0.528777777778
tr	Q7AP48	Q7AP48	LISMO				257	V	E	0.418	0.321	0.003	0.675	0.553666666667
tr	Q7AP48	Q7AP48	LISMO				258	G	E	0.529	0.109	0.005	0.886	0.567111111111
tr	Q7AP48	Q7AP48	LISMO				259	S	E	0.395	0.109	0.005	0.886	0.584333333333
tr	Q7AP48	Q7AP48	LISMO				260	D	E	0.378	0.176	0.004	0.820	0.588888888889
tr	Q7AP48	Q7AP48	LISMO				298	K	E	0.742	0.176	0.004	0.820	0.500666666667
tr	Q7AP48	Q7AP48	LISMO				305	E	E	0.4	0.268	0.505	0.227	0.530111111111
tr	Q7AP48	Q7AP48	LISMO				306	E	E	0.369	0.373	0.401	0.226	0.547888888889
tr	Q7AP48	Q7AP48	LISMO				307	Y	E	0.355	0.478	0.309	0.214	0.557555555556
tr	Q7AP48	Q7AP48	LISMO				308	N	E	0.299	0.321	0.252	0.427	0.578
tr	Q7AP48	Q7AP48	LISMO				309	G	E	0.418	0.307	0.165	0.527	0.613
tr	Q7AP48	Q7AP48	LISMO				310	E	E	0.431	0.191	0.086	0.723	0.607222222222
tr	Q7AP48	Q7AP48	LISMO				311	K	E	0.653	0.191	0.086	0.723	0.602888888889
tr	Q7AP48	Q7AP48	LISMO				312	E	E	0.541	0.113	0.087	0.800	0.539333333333
18
sp	P66125	RL27	LISMO				12	K	E	0.376	0.231	0.330	0.439	0.619666666667
sp	P66125	RL27	LISMO				13	K	E	0.486	0.216	0.235	0.548	0.644222222222
sp	P66125	RL27	LISMO				14	G	E	0.494	0.118	0.150	0.732	0.668888888889
sp	P66125	RL27	LISMO				15	G	E	0.499	0.118	0.150	0.732	0.701444444444
sp	P66125	RL27	LISMO				16	G	E	0.417	0.118	0.150	0.732	0.716444444444
sp	P66125	RL27	LISMO				17	S	E	0.356	0.118	0.150	0.732	0.721
sp	P66125	RL27	LISMO				18	T	E	0.513	0.118	0.150	0.732	0.73
sp	P66125	RL27	LISMO				19	S	E	0.56	0.113	0.087	0.800	0.722333333333
sp	P66125	RL27	LISMO				20	N	E	0.445	0.053	0.043	0.903	0.702555555556
sp	P66125	RL27	LISMO				21	G	E	0.573	0.018	0.019	0.964	0.694333333333
sp	P66125	RL27	LISMO				22	R	E	0.557	0.018	0.019	0.964	0.681222222222
sp	P66125	RL27	LISMO	P66125			23	D	E	0.612	0.018	0.019	0.964	0.675555555556
sp	P66125	RL27	LISMO				24	S	E	0.43	0.018	0.019	0.964	0.672777777778
sp	P66125	RL27	LISMO				25	E	E	0.619	0.058	0.017	0.925	0.649777777778
sp	P66125	RL27	LISMO				26	S	E	0.314	0.058	0.017	0.925	0.632222222222
sp	P66125	RL27	LISMO				27	K	E	0.412	0.052	0.084	0.864	0.596222222222
sp	P66125	RL27	LISMO				28	R	E	0.351	0.064	0.216	0.721	0.583
sp	P66125	RL27	LISMO				35	D	E	0.623	0.018	0.088	0.893	0.531444444444
sp	P66125	RL27	LISMO				36	G	E	0.505	0.018	0.047	0.935	0.537
sp	P66125	RL27	LISMO				37	Q	E	0.398	0.022	0.359	0.619	0.530444444444
sp	P66125	RL27	LISMO				38	F	E	0.387	0.021	0.756	0.223	0.512
sp	P66125	RL27	LISMO				50	G	E	0.433	0.020	0.205	0.775	0.509222222222
sp	P66125	RL27	LISMO				52	K	E	0.382	0.024	0.655	0.322	0.525
sp	P66125	RL27	LISMO				57	T	E	0.521	0.018	0.047	0.935	0.534222222222
sp	P66125	RL27	LISMO				58	N	E	0.34	0.056	0.142	0.802	0.532777777778
sp	P66125	RL27	LISMO				79	R	E	0.352	0.001	0.900	0.099	0.502333333333
sp	P66125	RL27	LISMO				80	M	E	0.42	0.004	0.514	0.481	0.519
sp	P66125	RL27	LISMO				81	G	E	0.506	0.004	0.085	0.910	0.523111111111
sp	P66125	RL27	LISMO				82	R	E	0.659	0.005	0.015	0.979	0.534888888889
sp	P66125	RL27	LISMO				83	D	E	0.759	0.004	0.085	0.910	0.516
sp	P66125	RL27	LISMO				84	K	E	0.288	0.004	0.514	0.481	0.507666666667
sp	P66125	RL27	LISMO				92	E	E	0.466	0.018	0.088	0.893	0.515111111111
19
sp	Q8Y6Z8	RUVB	LISMO				4	R	E	0.501	0.184	0.043	0.773	0.501333333333
sp	Q8Y6Z8	RUVB	LISMO				5	I	E	0.319	0.113	0.043	0.844	0.576777777778
sp	Q8Y6Z8	RUVB	LISMO				7	S	E	0.486	0.053	0.043	0.903	0.596666666667
sp	Q8Y6Z8	RUVB	LISMO				8	S	E	0.479	0.053	0.043	0.903	0.596555555556
sp	Q8Y6Z8	RUVB	LISMO				9	E	E	0.642	0.113	0.043	0.844	0.588666666667
sp	Q8Y6Z8	RUVB	LISMO				10	T	E	0.528	0.113	0.043	0.844	0.590111111111
sp	Q8Y6Z8	RUVB	LISMO				11	V	E	0.502	0.058	0.017	0.925	0.588
sp	Q8Y6Z8	RUVB	LISMO				12	D	E	0.572	0.058	0.017	0.925	0.590111111111
sp	Q8Y6Z8	RUVB	LISMO				13	A	E	0.609	0.116	0.016	0.868	0.584111111111
sp	Q8Y6Z8	RUVB	LISMO				14	E	E	0.693	0.181	0.017	0.803	0.561222222222
sp	Q8Y6Z8	RUVB	LISMO				15	E	E	0.421	0.257	0.016	0.727	0.545444444444
sp	Q8Y6Z8	RUVB	LISMO	Q8Y6Z8			16	V	E	0.347	0.339	0.016	0.645	0.540777777778
sp	Q8Y6Z8	RUVB	LISMO				17	S	E	0.424	0.622	0.015	0.363	0.535333333333
sp	Q8Y6Z8	RUVB	LISMO				20	T	E	0.497	0.751	0.050	0.199	0.533
sp	Q8Y6Z8	RUVB	LISMO				21	S	E	0.463	0.717	0.014	0.269	0.541444444444
sp	Q8Y6Z8	RUVB	LISMO				25	Q	E	0.546	0.058	0.017	0.925	0.562777777778
sp	Q8Y6Z8	RUVB	LISMO				26	N	E	0.365	0.116	0.016	0.868	0.569333333333
sp	Q8Y6Z8	RUVB	LISMO				28	S	E	0.626	0.339	0.016	0.645	0.573555555556
sp	Q8Y6Z8	RUVB	LISMO				29	Q	E	0.486	0.353	0.048	0.598	0.576111111111
sp	Q8Y6Z8	RUVB	LISMO				32	G	E	0.333	0.184	0.043	0.773	0.565888888889
sp	Q8Y6Z8	RUVB	LISMO				34	D	E	0.657	0.878	0.010	0.111	0.540666666667
sp	Q8Y6Z8	RUVB	LISMO				35	K	E	0.457	0.923	0.002	0.076	0.532222222222
sp	Q8Y6Z8	RUVB	LISMO				38	N	E	0.604	0.859	0.002	0.139	0.526444444444
sp	Q8Y6Z8	RUVB	LISMO				49	L	E	0.291	0.859	0.002	0.139	0.514222222222
sp	Q8Y6Z8	RUVB	LISMO				50	R	E	0.529	0.694	0.003	0.303	0.505444444444
sp	Q8Y6Z8	RUVB	LISMO				51	N	E	0.677	0.246	0.004	0.750	0.507111111111
sp	Q8Y6Z8	RUVB	LISMO				88	P	E	0.307	0.018	0.019	0.964	0.536
sp	Q8Y6Z8	RUVB	LISMO				89	A	E	0.373	0.053	0.043	0.903	0.549111111111
sp	Q8Y6Z8	RUVB	LISMO				90	I	E	0.415	0.116	0.016	0.868	0.563
sp	Q8Y6Z8	RUVB	LISMO				91	E	E	0.59	0.058	0.017	0.925	0.565333333333
sp	Q8Y6Z8	RUVB	LISMO				92	R	E	0.459	0.018	0.019	0.964	0.553333333333
sp	Q8Y6Z8	RUVB	LISMO				94	G	E	0.567	0.923	0.002	0.076	0.553777777778
sp	Q8Y6Z8	RUVB	LISMO				95	D	E	0.289	0.970	0.001	0.029	0.518555555556
sp	Q8Y6Z8	RUVB	LISMO				118	S	E	0.336	0.018	0.019	0.964	0.509555555556
sp	Q8Y6Z8	RUVB	LISMO				119	R	E	0.552	0.859	0.002	0.139	0.518444444444
sp	Q8Y6Z8	RUVB	LISMO				120	A	E	0.506	0.923	0.002	0.076	0.506888888889
sp	Q8Y6Z8	RUVB	LISMO				142	P	E	0.486	0.018	0.088	0.893	0.512555555556
sp	Q8Y6Z8	RUVB	LISMO				143	T	E	0.548	0.018	0.088	0.893	0.546111111111
sp	Q8Y6Z8	RUVB	LISMO				145	R	E	0.459	0.021	0.452	0.528	0.565888888889
sp	Q8Y6Z8	RUVB	LISMO				146	S	E	0.326	0.022	0.552	0.426	0.574777777778
sp	Q8Y6Z8	RUVB	LISMO				147	V	E	0.306	0.024	0.655	0.322	0.567222222222
sp	Q8Y6Z8	RUVB	LISMO				148	R	E	0.512	0.022	0.552	0.426	0.554222222222
sp	Q8Y6Z8	RUVB	LISMO				150	D	E	0.659	0.018	0.088	0.893	0.527
sp	Q8Y6Z8	RUVB	LISMO				165	L	E	0.402	0.058	0.017	0.925	0.504
sp	Q8Y6Z8	RUVB	LISMO				181	E	E	0.6	0.004	0.336	0.660	0.526555555556
sp	Q8Y6Z8	RUVB	LISMO				182	F	E	0.468	0.004	0.138	0.858	0.536333333333
sp	Q8Y6Z8	RUVB	LISMO				184	T	E	0.535	0.003	0.003	0.994	0.560555555556
sp	Q8Y6Z8	RUVB	LISMO				185	E	E	0.497	0.923	0.002	0.076	0.577555555556
sp	Q8Y6Z8	RUVB	LISMO				186	E	E	0.786	0.970	0.001	0.029	0.580222222222
sp	Q8Y6Z8	RUVB	LISMO				187	Q	E	0.322	0.970	0.001	0.029	0.574111111111
sp	Q8Y6Z8	RUVB	LISMO				189	T	E	0.262	0.970	0.001	0.029	0.534888888889
sp	Q8Y6Z8	RUVB	LISMO				190	E	E	0.499	0.970	0.001	0.029	0.525
sp	Q8Y6Z8	RUVB	LISMO				202	K	E	0.617	0.004	0.197	0.799	0.525666666667
sp	Q8Y6Z8	RUVB	LISMO				204	D	E	0.395	0.018	0.047	0.935	0.500666666667
sp	Q8Y6Z8	RUVB	LISMO				238	N	E	0.757	0.003	0.003	0.994	0.521888888889
sp	Q8Y6Z8	RUVB	LISMO				239	G	E	0.509	0.018	0.047	0.935	0.52
sp	Q8Y6Z8	RUVB	LISMO				240	T	E	0.489	0.004	0.263	0.733	0.522444444444
sp	Q8Y6Z8	RUVB	LISMO				251	T	E	0.625	0.600	0.003	0.397	0.513111111111
sp	Q8Y6Z8	RUVB	LISMO				252	L	E	0.399	0.502	0.002	0.495	0.514777777778
sp	Q8Y6Z8	RUVB	LISMO				254	Q	E	0.521	0.116	0.016	0.868	0.592666666667
sp	Q8Y6Z8	RUVB	LISMO				256	D	E	0.372	0.278	0.093	0.628	0.626555555556
sp	Q8Y6Z8	RUVB	LISMO				257	P	E	0.405	0.278	0.093	0.628	0.627888888889
sp	Q8Y6Z8	RUVB	LISMO				258	R	E	0.405	0.184	0.043	0.773	0.631444444444
sp	Q8Y6Z8	RUVB	LISMO				259	G	E	0.47	0.116	0.016	0.868	0.625888888889
sp	Q8Y6Z8	RUVB	LISMO				260	L	E	0.415	0.053	0.004	0.942	0.614888888889
sp	Q8Y6Z8	RUVB	LISMO				261	D	E	0.527	0.109	0.005	0.886	0.596777777778
sp	Q8Y6Z8	RUVB	LISMO				262	T	E	0.595	0.600	0.003	0.397	0.579444444444
sp	Q8Y6Z8	RUVB	LISMO				263	I	E	0.365	0.782	0.003	0.215	0.537555555556
sp	Q8Y6Z8	RUVB	LISMO				276	R	E	0.466	0.246	0.004	0.750	0.559111111111
sp	Q8Y6Z8	RUVB	LISMO				277	G	E	0.61	0.053	0.004	0.942	0.581444444444
sp	Q8Y6Z8	RUVB	LISMO				279	P	E	0.481	0.058	0.017	0.925	0.580222222222
sp	Q8Y6Z8	RUVB	LISMO				280	V	E	0.327	0.053	0.043	0.903	0.578555555556
sp	Q8Y6Z8	RUVB	LISMO				294	E	E	0.378	0.522	0.016	0.462	0.544555555556
sp	Q8Y6Z8	RUVB	LISMO				297	E	E	0.422	0.353	0.048	0.598	0.580333333333
sp	Q8Y6Z8	RUVB	LISMO				298	D	E	0.531	0.268	0.043	0.689	0.570222222222
sp	Q8Y6Z8	RUVB	LISMO				311	Q	E	0.468	0.268	0.043	0.689	0.530111111111
sp	Q8Y6Z8	RUVB	LISMO				312	R	E	0.449	0.184	0.043	0.773	0.531666666667
sp	Q8Y6Z8	RUVB	LISMO				314	P	E	0.356	0.257	0.016	0.727	0.532555555556
sp	Q8Y6Z8	RUVB	LISMO				315	R	E	0.346	0.353	0.048	0.598	0.510555555556
sp	Q8Y6Z8	RUVB	LISMO				328	G	E	0.466	0.053	0.004	0.942	0.521666666667
sp	Q8Y6Z8	RUVB	LISMO				330	S	E	0.403	0.016	0.005	0.979	0.556111111111
sp	Q8Y6Z8	RUVB	LISMO				331	Y	E	0.438	0.016	0.005	0.979	0.548777777778
20
tr	Q8Y3X4	Q8Y3X4	LISMO				5	Q	E	0.411	0.018	0.846	0.136	0.510777777778
tr	Q8Y3X4	Q8Y3X4	LISMO				6	K	E	0.485	0.021	0.756	0.223	0.512666666667
tr	Q8Y3X4	Q8Y3X4	LISMO				8	Y	E	0.6	0.018	0.141	0.840	0.520444444444
tr	Q8Y3X4	Q8Y3X4	LISMO				10	S	E	0.352	0.058	0.017	0.925	0.505
tr	Q8Y3X4	Q8Y3X4	LISMO				12	K	E	0.604	0.970	0.001	0.029	0.506777777778
tr	Q8Y3X4	Q8Y3X4	LISMO				27	K	E	0.404	0.970	0.001	0.029	0.536888888889
tr	Q8Y3X4	Q8Y3X4	LISMO				28	N	E	0.612	0.923	0.002	0.076	0.537222222222
tr	Q8Y3X4	Q8Y3X4	LISMO				29	A	E	0.385	0.694	0.003	0.303	0.538111111111
tr	Q8Y3X4	Q8Y3X4	LISMO				30	T	E	0.329	0.406	0.004	0.591	0.558111111111
tr	Q8Y3X4	Q8Y3X4	LISMO				31	G	E	0.599	0.053	0.004	0.942	0.594555555556
tr	Q8Y3X4	Q8Y3X4	LISMO				32	K	E	0.525	0.113	0.043	0.844	0.584555555556
tr	Q8Y3X4	Q8Y3X4	LISMO	Q8Y3X4			33	T	E	0.625	0.278	0.093	0.628	0.597666666667
tr	Q8Y3X4	Q8Y3X4	LISMO				35	Q	E	0.333	0.353	0.048	0.598	0.586111111111
tr	Q8Y3X4	Q8Y3X4	LISMO				36	V	E	0.454	0.622	0.015	0.363	0.581888888889
tr	Q8Y3X4	Q8Y3X4	LISMO				37	R	E	0.593	0.660	0.049	0.291	0.578888888889
tr	Q8Y3X4	Q8Y3X4	LISMO				38	K	E	0.487	0.660	0.049	0.291	0.577666666667
tr	Q8Y3X4	Q8Y3X4	LISMO				40	E	E	0.592	0.268	0.043	0.689	0.572
tr	Q8Y3X4	Q8Y3X4	LISMO				41	G	E	0.588	0.113	0.087	0.800	0.570222222222
tr	Q8Y3X4	Q8Y3X4	LISMO				43	K	E	0.415	0.087	0.683	0.230	0.567222222222
tr	Q8Y3X4	Q8Y3X4	LISMO				45	Q	E	0.5	0.085	0.775	0.140	0.581777777778
tr	Q8Y3X4	Q8Y3X4	LISMO				46	R	E	0.388	0.021	0.756	0.223	0.593888888889
tr	Q8Y3X4	Q8Y3X4	LISMO				47	T	E	0.57	0.021	0.756	0.223	0.589777777778
tr	Q8Y3X4	Q8Y3X4	LISMO				49	S	E	0.596	0.018	0.141	0.840	0.597
tr	Q8Y3X4	Q8Y3X4	LISMO				50	N	E	0.607	0.018	0.088	0.893	0.590888888889
tr	Q8Y3X4	Q8Y3X4	LISMO				51	G	E	0.586	0.018	0.088	0.893	0.564333333333
tr	Q8Y3X4	Q8Y3X4	LISMO				52	A	E	0.407	0.020	0.205	0.775	0.537666666667
tr	Q8Y3X4	Q8Y3X4	LISMO				53	L	E	0.412	0.004	0.616	0.381	0.528777777778
tr	Q8Y3X4	Q8Y3X4	LISMO				62	Q	E	0.373	0.004	0.420	0.576	0.514
tr	Q8Y3X4	Q8Y3X4	LISMO				63	P	E	0.567	0.004	0.138	0.858	0.526444444444
tr	Q8Y3X4	Q8Y3X4	LISMO				64	N	E	0.54	0.005	0.045	0.951	0.521555555556
tr	Q8Y3X4	Q8Y3X4	LISMO				74	R	E	0.623	0.004	0.197	0.799	0.517
tr	Q8Y3X4	Q8Y3X4	LISMO				75	V	E	0.438	0.004	0.138	0.858	0.512666666667
tr	Q8Y3X4	Q8Y3X4	LISMO				76	N	E	0.624	0.004	0.138	0.858	0.521888888889
tr	Q8Y3X4	Q8Y3X4	LISMO				77	T	E	0.521	0.004	0.420	0.576	0.514666666667
tr	Q8Y3X4	Q8Y3X4	LISMO				78	H	E	0.289	0.002	0.816	0.182	0.520444444444
tr	Q8Y3X4	Q8Y3X4	LISMO				99	L	E	0.485	0.021	0.756	0.223	0.504444444444
tr	Q8Y3X4	Q8Y3X4	LISMO				101	E	E	0.476	0.135	0.317	0.548	0.527
tr	Q8Y3X4	Q8Y3X4	LISMO				103	E	E	0.432	0.717	0.014	0.269	0.535
tr	Q8Y3X4	Q8Y3X4	LISMO				104	K	E	0.535	0.782	0.003	0.215	0.546444444444
tr	Q8Y3X4	Q8Y3X4	LISMO				107	N	E	0.424	0.923	0.002	0.076	0.548555555556
tr	Q8Y3X4	Q8Y3X4	LISMO				108	K	E	0.466	0.923	0.002	0.076	0.536666666667
tr	Q8Y3X4	Q8Y3X4	LISMO				121	F	E	0.339	0.622	0.015	0.363	0.510555555556
tr	Q8Y3X4	Q8Y3X4	LISMO				122	R	E	0.416	0.502	0.002	0.495	0.520888888889
tr	Q8Y3X4	Q8Y3X4	LISMO				123	K	E	0.576	0.694	0.003	0.303	0.538888888889
tr	Q8Y3X4	Q8Y3X4	LISMO				124	K	E	0.528	0.859	0.002	0.139	0.537222222222
tr	Q8Y3X4	Q8Y3X4	LISMO				125	R	E	0.377	0.859	0.002	0.139	0.530444444444
tr	Q8Y3X4	Q8Y3X4	LISMO				127	K	E	0.39	0.970	0.001	0.029	0.514222222222
tr	Q8Y3X4	Q8Y3X4	LISMO				142	K	E	0.552	0.970	0.001	0.029	0.521222222222
tr	Q8Y3X4	Q8Y3X4	LISMO				143	Q	E	0.623	0.970	0.001	0.029	0.529888888889
tr	Q8Y3X4	Q8Y3X4	LISMO				144	K	E	0.274	0.970	0.001	0.029	0.522888888889
tr	Q8Y3X4	Q8Y3X4	LISMO				145	Q	E	0.391	0.970	0.001	0.029	0.543555555556
tr	Q8Y3X4	Q8Y3X4	LISMO				146	E	E	0.62	0.970	0.001	0.029	0.543222222222
tr	Q8Y3X4	Q8Y3X4	LISMO				147	K	E	0.513	0.970	0.001	0.029	0.539333333333
tr	Q8Y3X4	Q8Y3X4	LISMO				149	A	E	0.447	0.859	0.002	0.139	0.534333333333
tr	Q8Y3X4	Q8Y3X4	LISMO				150	A	E	0.536	0.782	0.003	0.215	0.526666666667
21
sp	Q9XDA6	ZURA	LISMO				13	H	E	0.35	0.018	0.846	0.136	0.501777777778
[truncated: 2,815 more rows]

## Sheet: EETS page 4
Entry							Position	AminoAcid	Exposed/Buried	RelativeSurfaceAccessilibity	HelixProbability	SheetProbability	CoilProbability	EpitopeProbability
tr	Q8Y6I9	Q8Y6I9	LISMO	Q8Y6I9			5	L	E	0.29	0.923	0.002	0.076	0.515111111111
tr	Q8Y6I9	Q8Y6I9	LISMO				6	M	E	0.472	0.923	0.002	0.076	0.529
tr	Q8Y6I9	Q8Y6I9	LISMO				7	Q	E	0.401	0.923	0.002	0.076	0.545666666667
tr	Q8Y6I9	Q8Y6I9	LISMO				10	A	E	0.406	0.970	0.001	0.029	0.534888888889
tr	Q8Y6I9	Q8Y6I9	LISMO				13	Q	E	0.402	0.970	0.001	0.029	0.551333333333
tr	Q8Y6I9	Q8Y6I9	LISMO				14	K	E	0.42	0.970	0.001	0.029	0.548111111111
tr	Q8Y6I9	Q8Y6I9	LISMO				16	S	E	0.369	0.923	0.002	0.076	0.528666666667
tr	Q8Y6I9	Q8Y6I9	LISMO				17	T	E	0.517	0.923	0.002	0.076	0.543333333333
tr	Q8Y6I9	Q8Y6I9	LISMO				45	P	E	0.603	0.938	0.007	0.055	0.500666666667
tr	Q8Y6I9	Q8Y6I9	LISMO				55	S	E	0.559	0.016	0.005	0.979	0.506444444444
tr	Q8Y6I9	Q8Y6I9	LISMO				57	E	E	0.402	0.859	0.002	0.139	0.528222222222
tr	Q8Y6I9	Q8Y6I9	LISMO				86	G	E	0.403	0.018	0.019	0.964	0.509111111111
tr	Q8Y6I9	Q8Y6I9	LISMO				87	K	E	0.661	0.018	0.019	0.964	0.514444444444
tr	Q8Y6I9	Q8Y6I9	LISMO				109	F	E	0.445	0.109	0.005	0.886	0.524666666667
tr	Q8Y6I9	Q8Y6I9	LISMO				110	G	E	0.392	0.176	0.004	0.820	0.513777777778
tr	Q8Y6I9	Q8Y6I9	LISMO				111	G	E	0.414	0.246	0.004	0.750	0.500666666667
tr	Q8Y6I9	Q8Y6I9	LISMO				126	A	E	0.654	0.058	0.017	0.925	0.523444444444
tr	Q8Y6I9	Q8Y6I9	LISMO				128	H	E	0.509	0.257	0.016	0.727	0.546444444444
tr	Q8Y6I9	Q8Y6I9	LISMO				130	E	E	0.42	0.970	0.001	0.029	0.518444444444
tr	Q8Y6I9	Q8Y6I9	LISMO				160	P	E	0.383	0.600	0.003	0.397	0.506222222222
tr	Q8Y6I9	Q8Y6I9	LISMO				161	G	E	0.378	0.600	0.003	0.397	0.508444444444
tr	Q8Y6I9	Q8Y6I9	LISMO				162	F	E	0.442	0.600	0.003	0.397	0.518333333333
tr	Q8Y6I9	Q8Y6I9	LISMO				163	A	E	0.411	0.694	0.003	0.303	0.523111111111
tr	Q8Y6I9	Q8Y6I9	LISMO				164	D	E	0.346	0.694	0.003	0.303	0.537555555556
tr	Q8Y6I9	Q8Y6I9	LISMO				165	H	E	0.329	0.782	0.003	0.215	0.547666666667
tr	Q8Y6I9	Q8Y6I9	LISMO				166	F	E	0.317	0.923	0.002	0.076	0.554777777778
tr	Q8Y6I9	Q8Y6I9	LISMO				167	V	E	0.384	0.923	0.002	0.076	0.55
tr	Q8Y6I9	Q8Y6I9	LISMO				168	N	E	0.359	0.970	0.001	0.029	0.547555555556
tr	Q8Y6I9	Q8Y6I9	LISMO				169	Y	E	0.288	0.970	0.001	0.029	0.530666666667
tr	Q8Y6I9	Q8Y6I9	LISMO				188	K	E	0.371	0.717	0.014	0.269	0.552555555556
tr	Q8Y6I9	Q8Y6I9	LISMO				189	W	E	0.307	0.717	0.014	0.269	0.586222222222
tr	Q8Y6I9	Q8Y6I9	LISMO				190	K	E	0.477	0.622	0.015	0.363	0.604111111111
tr	Q8Y6I9	Q8Y6I9	LISMO				191	S	E	0.353	0.455	0.046	0.498	0.626222222222
tr	Q8Y6I9	Q8Y6I9	LISMO				192	K	E	0.45	0.184	0.043	0.773	0.639777777778
tr	Q8Y6I9	Q8Y6I9	LISMO				193	S	E	0.532	0.184	0.043	0.773	0.647444444444
tr	Q8Y6I9	Q8Y6I9	LISMO				195	F	E	0.375	0.125	0.227	0.648	0.634222222222
tr	Q8Y6I9	Q8Y6I9	LISMO				196	V	E	0.332	0.125	0.227	0.648	0.630444444444
tr	Q8Y6I9	Q8Y6I9	LISMO				197	D	E	0.56	0.125	0.227	0.648	0.618444444444
tr	Q8Y6I9	Q8Y6I9	LISMO				199	P	E	0.454	0.058	0.017	0.925	0.600666666667
tr	Q8Y6I9	Q8Y6I9	LISMO				200	I	E	0.352	0.502	0.002	0.495	0.583333333333
tr	Q8Y6I9	Q8Y6I9	LISMO				201	K	E	0.384	0.782	0.003	0.215	0.578333333333
tr	Q8Y6I9	Q8Y6I9	LISMO				202	R	E	0.367	0.923	0.002	0.076	0.557333333333
tr	Q8Y6I9	Q8Y6I9	LISMO				231	P	E	0.673	0.053	0.004	0.942	0.524111111111
tr	Q8Y6I9	Q8Y6I9	LISMO				233	D	E	0.389	0.109	0.005	0.886	0.542333333333
tr	Q8Y6I9	Q8Y6I9	LISMO				235	F	E	0.31	0.970	0.001	0.029	0.524333333333
tr	Q8Y6I9	Q8Y6I9	LISMO				236	K	E	0.381	0.970	0.001	0.029	0.512444444444
tr	Q8Y6I9	Q8Y6I9	LISMO				252	M	E	0.342	0.406	0.004	0.591	0.524555555556
tr	Q8Y6I9	Q8Y6I9	LISMO				272	G	E	0.66	0.053	0.004	0.942	0.542888888889
tr	Q8Y6I9	Q8Y6I9	LISMO				274	S	E	0.511	0.016	0.005	0.979	0.563888888889
tr	Q8Y6I9	Q8Y6I9	LISMO				275	Q	E	0.459	0.859	0.002	0.139	0.555888888889
tr	Q8Y6I9	Q8Y6I9	LISMO				276	E	E	0.428	0.923	0.002	0.076	0.519888888889
tr	Q8Y6I9	Q8Y6I9	LISMO				306	G	E	0.329	0.406	0.004	0.591	0.534777777778
tr	Q8Y6I9	Q8Y6I9	LISMO				307	K	E	0.468	0.522	0.016	0.462	0.584333333333
tr	Q8Y6I9	Q8Y6I9	LISMO				308	K	E	0.4	0.430	0.016	0.555	0.604555555556
tr	Q8Y6I9	Q8Y6I9	LISMO				310	N	E	0.323	0.278	0.093	0.628	0.634111111111
tr	Q8Y6I9	Q8Y6I9	LISMO				311	D	E	0.538	0.199	0.152	0.649	0.638111111111
tr	Q8Y6I9	Q8Y6I9	LISMO				312	F	E	0.415	0.199	0.152	0.649	0.627
tr	Q8Y6I9	Q8Y6I9	LISMO				314	E	E	0.431	0.113	0.087	0.800	0.641111111111
tr	Q8Y6I9	Q8Y6I9	LISMO				315	G	E	0.504	0.113	0.043	0.844	0.637777777778
tr	Q8Y6I9	Q8Y6I9	LISMO				317	P	E	0.402	0.056	0.142	0.802	0.616222222222
tr	Q8Y6I9	Q8Y6I9	LISMO				318	L	E	0.473	0.069	0.386	0.545	0.612333333333
tr	Q8Y6I9	Q8Y6I9	LISMO				319	L	E	0.356	0.135	0.317	0.548	0.596888888889
tr	Q8Y6I9	Q8Y6I9	LISMO				322	Q	E	0.37	0.802	0.014	0.185	0.561333333333
tr	Q8Y6I9	Q8Y6I9	LISMO				323	K	E	0.355	0.802	0.014	0.185	0.541111111111
tr	Q8Y6I9	Q8Y6I9	LISMO				348	N	E	0.345	0.053	0.004	0.942	0.544777777778
tr	Q8Y6I9	Q8Y6I9	LISMO				349	A	E	0.326	0.246	0.004	0.750	0.550111111111
tr	Q8Y6I9	Q8Y6I9	LISMO				350	I	E	0.387	0.406	0.004	0.591	0.559666666667
tr	Q8Y6I9	Q8Y6I9	LISMO				351	Y	E	0.314	0.406	0.004	0.591	0.566222222222
tr	Q8Y6I9	Q8Y6I9	LISMO				412	V	E	0.396	0.321	0.003	0.675	0.502
tr	Q8Y6I9	Q8Y6I9	LISMO				414	S	E	0.462	0.109	0.005	0.886	0.528777777778
tr	Q8Y6I9	Q8Y6I9	LISMO				416	K	E	0.361	0.859	0.002	0.139	0.520111111111
tr	Q8Y6I9	Q8Y6I9	LISMO				438	E	E	0.503	0.191	0.086	0.723	0.575333333333
tr	Q8Y6I9	Q8Y6I9	LISMO				439	K	E	0.418	0.191	0.086	0.723	0.585
tr	Q8Y6I9	Q8Y6I9	LISMO				441	V	E	0.319	0.268	0.043	0.689	0.597222222222
tr	Q8Y6I9	Q8Y6I9	LISMO				442	Y	E	0.324	0.353	0.048	0.598	0.601555555556
tr	Q8Y6I9	Q8Y6I9	LISMO				443	T	E	0.414	0.430	0.016	0.555	0.594888888889
tr	Q8Y6I9	Q8Y6I9	LISMO				444	W	E	0.299	0.622	0.015	0.363	0.579
tr	Q8Y6I9	Q8Y6I9	LISMO				445	S	E	0.31	0.717	0.014	0.269	0.565666666667
tr	Q8Y6I9	Q8Y6I9	LISMO				446	K	E	0.461	0.782	0.003	0.215	0.541111111111
tr	Q8Y6I9	Q8Y6I9	LISMO				447	V	E	0.32	0.859	0.002	0.139	0.520111111111
tr	Q8Y6I9	Q8Y6I9	LISMO				448	I	E	0.287	0.923	0.002	0.076	0.500888888889
tr	Q8Y6I9	Q8Y6I9	LISMO				470	P	E	0.584	0.053	0.004	0.942	0.548666666667
tr	Q8Y6I9	Q8Y6I9	LISMO				471	N	E	0.496	0.053	0.004	0.942	0.565444444444
tr	Q8Y6I9	Q8Y6I9	LISMO				473	K	E	0.55	0.058	0.017	0.925	0.576222222222
tr	Q8Y6I9	Q8Y6I9	LISMO				475	S	E	0.31	0.268	0.043	0.689	0.550888888889
tr	Q8Y6I9	Q8Y6I9	LISMO				476	K	E	0.399	0.268	0.043	0.689	0.532333333333
tr	Q8Y6I9	Q8Y6I9	LISMO				485	A	E	0.261	0.268	0.043	0.689	0.512111111111
tr	Q8Y6I9	Q8Y6I9	LISMO				486	S	E	0.465	0.257	0.016	0.727	0.519555555556
tr	Q8Y6I9	Q8Y6I9	LISMO				512	S	E	0.329	0.246	0.004	0.750	0.523
tr	Q8Y6I9	Q8Y6I9	LISMO				513	T	E	0.463	0.176	0.004	0.820	0.567888888889
tr	Q8Y6I9	Q8Y6I9	LISMO				514	T	E	0.635	0.116	0.016	0.868	0.579888888889
tr	Q8Y6I9	Q8Y6I9	LISMO				515	K	E	0.537	0.058	0.017	0.925	0.611
tr	Q8Y6I9	Q8Y6I9	LISMO				516	E	E	0.432	0.058	0.017	0.925	0.632888888889
tr	Q8Y6I9	Q8Y6I9	LISMO				517	K	E	0.576	0.058	0.017	0.925	0.640222222222
tr	Q8Y6I9	Q8Y6I9	LISMO				518	L	E	0.319	0.058	0.017	0.925	0.650888888889
tr	Q8Y6I9	Q8Y6I9	LISMO				519	G	E	0.304	0.018	0.019	0.964	0.649333333333
tr	Q8Y6I9	Q8Y6I9	LISMO				520	S	E	0.458	0.018	0.019	0.964	0.628888888889
tr	Q8Y6I9	Q8Y6I9	LISMO				521	P	E	0.618	0.058	0.017	0.925	0.614444444444
tr	Q8Y6I9	Q8Y6I9	LISMO				522	F	E	0.552	0.181	0.017	0.803	0.597555555556
tr	Q8Y6I9	Q8Y6I9	LISMO				523	E	E	0.582	0.116	0.016	0.868	0.587111111111
tr	Q8Y6I9	Q8Y6I9	LISMO				524	A	E	0.294	0.782	0.003	0.215	0.573111111111
tr	Q8Y6I9	Q8Y6I9	LISMO				525	V	E	0.547	0.859	0.002	0.139	0.556666666667
tr	Q8Y6I9	Q8Y6I9	LISMO				526	K	E	0.464	0.859	0.002	0.139	0.543111111111
tr	Q8Y6I9	Q8Y6I9	LISMO				528	R	E	0.279	0.923	0.002	0.076	0.507333333333
tr	Q8Y6I9	Q8Y6I9	LISMO				529	E	E	0.57	0.923	0.002	0.076	0.512333333333
tr	Q8Y6I9	Q8Y6I9	LISMO				532	A	E	0.539	0.859	0.002	0.139	0.533444444444
tr	Q8Y6I9	Q8Y6I9	LISMO				533	K	E	0.629	0.782	0.003	0.215	0.534333333333
tr	Q8Y6I9	Q8Y6I9	LISMO				534	W	E	0.338	0.406	0.004	0.591	0.55
tr	Q8Y6I9	Q8Y6I9	LISMO				535	G	E	0.388	0.053	0.004	0.942	0.546444444444
tr	Q8Y6I9	Q8Y6I9	LISMO				536	G	E	0.617	0.018	0.019	0.964	0.556888888889
tr	Q8Y6I9	Q8Y6I9	LISMO				537	N	E	0.305	0.018	0.047	0.935	0.534111111111
tr	Q8Y6I9	Q8Y6I9	LISMO				538	E	E	0.335	0.052	0.084	0.864	0.510222222222
tr	Q8Y6I9	Q8Y6I9	LISMO				579	M	E	0.486	0.600	0.003	0.397	0.503777777778
tr	Q8Y6I9	Q8Y6I9	LISMO				580	D	E	0.8	0.502	0.002	0.495	0.508333333333
tr	Q8Y6I9	Q8Y6I9	LISMO				632	Q	E	0.618	0.018	0.047	0.935	0.520666666667
tr	Q8Y6I9	Q8Y6I9	LISMO				633	N	E	0.611	0.053	0.043	0.903	0.538222222222
tr	Q8Y6I9	Q8Y6I9	LISMO				635	T	E	0.473	0.052	0.084	0.864	0.587666666667
tr	Q8Y6I9	Q8Y6I9	LISMO				636	M	E	0.301	0.113	0.087	0.800	0.603444444444
tr	Q8Y6I9	Q8Y6I9	LISMO				637	S	E	0.621	0.052	0.084	0.864	0.590333333333
tr	Q8Y6I9	Q8Y6I9	LISMO				638	G	E	0.358	0.116	0.016	0.868	0.582555555556
tr	Q8Y6I9	Q8Y6I9	LISMO				639	K	E	0.533	0.430	0.016	0.555	0.581666666667
tr	Q8Y6I9	Q8Y6I9	LISMO				640	K	E	0.583	0.430	0.016	0.555	0.561
tr	Q8Y6I9	Q8Y6I9	LISMO				641	K	E	0.297	0.717	0.014	0.269	0.562333333333
tr	Q8Y6I9	Q8Y6I9	LISMO				642	K	E	0.457	0.878	0.010	0.111	0.557333333333
tr	Q8Y6I9	Q8Y6I9	LISMO				643	G	E	0.537	0.923	0.002	0.076	0.557333333333
tr	Q8Y6I9	Q8Y6I9	LISMO				646	A	E	0.502	0.988	0.000	0.012	0.519
tr	Q8Y6I9	Q8Y6I9	LISMO				649	N	E	0.393	0.923	0.002	0.076	0.513666666667
tr	Q8Y6I9	Q8Y6I9	LISMO				650	K	E	0.342	0.782	0.003	0.215	0.509555555556
tr	Q8Y6I9	Q8Y6I9	LISMO				653	R	E	0.498	0.257	0.016	0.727	0.501888888889
tr	Q8Y6I9	Q8Y6I9	LISMO				662	E	E	0.497	0.004	0.420	0.576	0.521333333333
tr	Q8Y6I9	Q8Y6I9	LISMO				664	P	E	0.794	0.005	0.015	0.979	0.549
tr	Q8Y6I9	Q8Y6I9	LISMO				665	F	E	0.289	0.003	0.003	0.994	0.553444444444
tr	Q8Y6I9	Q8Y6I9	LISMO				666	N	E	0.306	0.016	0.005	0.979	0.551888888889
tr	Q8Y6I9	Q8Y6I9	LISMO				667	H	E	0.65	0.782	0.003	0.215	0.535444444444
tr	Q8Y6I9	Q8Y6I9	LISMO				668	D	E	0.708	0.859	0.002	0.139	0.521
tr	Q8Y6I9	Q8Y6I9	LISMO				681	L	E	0.333	0.859	0.002	0.139	0.52
tr	Q8Y6I9	Q8Y6I9	LISMO				682	D	E	0.731	0.600	0.003	0.397	0.531
tr	Q8Y6I9	Q8Y6I9	LISMO				683	G	E	0.718	0.246	0.004	0.750	0.515555555556
tr	Q8Y6I9	Q8Y6I9	LISMO				684	R	E	0.48	0.058	0.017	0.925	0.516222222222
tr	Q8Y6I9	Q8Y6I9	LISMO				685	E	E	0.619	0.018	0.047	0.935	0.502555555556
tr	Q8Y6I9	Q8Y6I9	LISMO				696	T	E	0.54	0.058	0.017	0.925	0.502777777778
tr	Q8Y6I9	Q8Y6I9	LISMO				697	Y	E	0.542	0.058	0.017	0.925	0.515777777778
tr	Q8Y6I9	Q8Y6I9	LISMO				773	N	E	0.495	0.058	0.017	0.925	0.518
tr	Q8Y6I9	Q8Y6I9	LISMO				775	G	E	0.413	0.058	0.017	0.925	0.560222222222
tr	Q8Y6I9	Q8Y6I9	LISMO				776	E	E	0.667	0.058	0.017	0.925	0.567444444444
tr	Q8Y6I9	Q8Y6I9	LISMO				777	S	E	0.539	0.058	0.017	0.925	0.557
tr	Q8Y6I9	Q8Y6I9	LISMO				778	K	E	0.583	0.018	0.019	0.964	0.552555555556
tr	Q8Y6I9	Q8Y6I9	LISMO				779	Y	E	0.398	0.018	0.019	0.964	0.539
tr	Q8Y6I9	Q8Y6I9	LISMO				781	F	E	0.382	0.522	0.016	0.462	0.512777777778
tr	Q8Y6I9	Q8Y6I9	LISMO				796	G	E	0.466	0.430	0.016	0.555	0.556333333333
tr	Q8Y6I9	Q8Y6I9	LISMO				799	G	E	0.399	0.053	0.043	0.903	0.577
tr	Q8Y6I9	Q8Y6I9	LISMO				801	K	E	0.576	0.522	0.016	0.462	0.564111111111
tr	Q8Y6I9	Q8Y6I9	LISMO				802	G	E	0.346	0.622	0.015	0.363	0.555111111111
tr	Q8Y6I9	Q8Y6I9	LISMO				804	R	E	0.424	0.802	0.014	0.185	0.552111111111
tr	Q8Y6I9	Q8Y6I9	LISMO				805	N	E	0.49	0.802	0.014	0.185	0.557
tr	Q8Y6I9	Q8Y6I9	LISMO				807	K	E	0.364	0.717	0.014	0.269	0.550333333333
tr	Q8Y6I9	Q8Y6I9	LISMO				808	S	E	0.641	0.622	0.015	0.363	0.558444444444
tr	Q8Y6I9	Q8Y6I9	LISMO				809	K	E	0.399	0.339	0.016	0.645	0.563222222222
tr	Q8Y6I9	Q8Y6I9	LISMO				811	V	E	0.493	0.018	0.019	0.964	0.582777777778
tr	Q8Y6I9	Q8Y6I9	LISMO				812	T	E	0.343	0.018	0.019	0.964	0.568
tr	Q8Y6I9	Q8Y6I9	LISMO				813	E	E	0.564	0.018	0.088	0.893	0.557666666667
tr	Q8Y6I9	Q8Y6I9	LISMO				814	W	E	0.338	0.020	0.205	0.775	0.524333333333
tr	Q8Y6I9	Q8Y6I9	LISMO				815	E	E	0.396	0.004	0.263	0.733	0.506666666667
tr	Q8Y6I9	Q8Y6I9	LISMO				840	K	E	0.515	0.016	0.005	0.979	0.535777777778
tr	Q8Y6I9	Q8Y6I9	LISMO				841	K	E	0.676	0.003	0.003	0.994	0.553111111111
tr	Q8Y6I9	Q8Y6I9	LISMO				842	R	E	0.379	0.005	0.015	0.979	0.595333333333
tr	Q8Y6I9	Q8Y6I9	LISMO				843	P	E	0.603	0.018	0.047	0.935	0.624
tr	Q8Y6I9	Q8Y6I9	LISMO				844	L	E	0.34	0.018	0.047	0.935	0.642333333333
tr	Q8Y6I9	Q8Y6I9	LISMO				845	A	E	0.45	0.018	0.019	0.964	0.643333333333
tr	Q8Y6I9	Q8Y6I9	LISMO				846	N	E	0.542	0.058	0.017	0.925	0.630444444444
tr	Q8Y6I9	Q8Y6I9	LISMO				847	S	E	0.489	0.113	0.043	0.844	0.614666666667
tr	Q8Y6I9	Q8Y6I9	LISMO				848	Q	E	0.38	0.113	0.043	0.844	0.624666666667
tr	Q8Y6I9	Q8Y6I9	LISMO				849	V	E	0.447	0.113	0.043	0.844	0.613222222222
tr	Q8Y6I9	Q8Y6I9	LISMO				852	D	E	0.604	0.018	0.019	0.964	0.623333333333
tr	Q8Y6I9	Q8Y6I9	LISMO				853	F	E	0.33	0.058	0.017	0.925	0.612222222222
tr	Q8Y6I9	Q8Y6I9	LISMO				854	P	E	0.465	0.058	0.017	0.925	0.610555555556
tr	Q8Y6I9	Q8Y6I9	LISMO				855	L	E	0.376	0.181	0.017	0.803	0.626555555556
tr	Q8Y6I9	Q8Y6I9	LISMO				856	E	E	0.538	0.257	0.016	0.727	0.647555555556
tr	Q8Y6I9	Q8Y6I9	LISMO				857	E	E	0.585	0.339	0.016	0.645	0.635888888889
tr	Q8Y6I9	Q8Y6I9	LISMO				858	E	E	0.554	0.339	0.016	0.645	0.635333333333
tr	Q8Y6I9	Q8Y6I9	LISMO				859	T	E	0.531	0.257	0.016	0.727	0.628888888889
tr	Q8Y6I9	Q8Y6I9	LISMO				860	K	E	0.638	0.181	0.017	0.803	0.622111111111
tr	Q8Y6I9	Q8Y6I9	LISMO				861	K	E	0.622	0.116	0.016	0.868	0.620222222222
tr	Q8Y6I9	Q8Y6I9	LISMO				862	P	E	0.517	0.116	0.016	0.868	0.554222222222
1
sp	P0DJP1	RS21	LISMO				7	R	E	0.435	0.004	0.138	0.858	0.514444444444
sp	P0DJP1	RS21	LISMO				8	K	E	0.761	0.018	0.019	0.964	0.505444444444
sp	P0DJP1	RS21	LISMO				9	N	E	0.698	0.018	0.019	0.964	0.514333333333
sp	P0DJP1	RS21	LISMO				10	E	E	0.419	0.058	0.017	0.925	0.521666666667
sp	P0DJP1	RS21	LISMO				11	S	E	0.441	0.257	0.016	0.727	0.524777777778
sp	P0DJP1	RS21	LISMO				13	E	E	0.401	0.923	0.002	0.076	0.511222222222
sp	P0DJP1	RS21	LISMO				14	D	E	0.408	0.970	0.001	0.029	0.509777777778
sp	P0DJP1	RS21	LISMO				24	S	E	0.432	0.782	0.003	0.215	0.515555555556
sp	P0DJP1	RS21	LISMO				25	K	E	0.591	0.717	0.014	0.269	0.506111111111
sp	P0DJP1	RS21	LISMO	P0DJP1			26	S	E	0.367	0.430	0.016	0.555	0.503333333333
sp	P0DJP1	RS21	LISMO				27	G	E	0.339	0.339	0.016	0.645	0.507444444444
sp	P0DJP1	RS21	LISMO				30	Q	E	0.491	0.802	0.014	0.185	0.531777777778
sp	P0DJP1	RS21	LISMO				31	E	E	0.447	0.802	0.014	0.185	0.539111111111
sp	P0DJP1	RS21	LISMO				33	R	E	0.382	0.751	0.050	0.199	0.574222222222
sp	P0DJP1	RS21	LISMO				34	K	E	0.526	0.660	0.049	0.291	0.592333333333
sp	P0DJP1	RS21	LISMO				35	R	E	0.374	0.660	0.049	0.291	0.602222222222
sp	P0DJP1	RS21	LISMO				36	E	E	0.513	0.561	0.047	0.393	0.612111111111
sp	P0DJP1	RS21	LISMO				37	F	E	0.358	0.353	0.048	0.598	0.622666666667
sp	P0DJP1	RS21	LISMO				39	E	E	0.464	0.113	0.043	0.844	0.617777777778
sp	P0DJP1	RS21	LISMO				40	K	E	0.549	0.058	0.017	0.925	0.61
sp	P0DJP1	RS21	LISMO				41	P	E	0.401	0.321	0.003	0.675	0.599888888889
sp	P0DJP1	RS21	LISMO				42	S	E	0.536	0.694	0.003	0.303	0.592
sp	P0DJP1	RS21	LISMO				43	V	E	0.417	0.859	0.002	0.139	0.582888888889
sp	P0DJP1	RS21	LISMO				44	K	E	0.458	0.923	0.002	0.076	0.584888888889
sp	P0DJP1	RS21	LISMO				45	R	E	0.356	0.878	0.010	0.111	0.583777777778
sp	P0DJP1	RS21	LISMO				46	K	E	0.452	0.878	0.010	0.111	0.580777777778
sp	P0DJP1	RS21	LISMO				47	K	E	0.429	0.923	0.002	0.076	0.582888888889
sp	P0DJP1	RS21	LISMO				48	K	E	0.441	0.923	0.002	0.076	0.577222222222
sp	P0DJP1	RS21	LISMO				49	S	E	0.43	0.923	0.002	0.076	0.571444444444
sp	P0DJP1	RS21	LISMO				50	E	E	0.516	0.970	0.001	0.029	0.564555555556
sp	P0DJP1	RS21	LISMO				51	A	E	0.402	0.970	0.001	0.029	0.563888888889
sp	P0DJP1	RS21	LISMO				52	A	E	0.362	0.970	0.001	0.029	0.556333333333
sp	P0DJP1	RS21	LISMO				53	R	E	0.422	0.923	0.002	0.076	0.530222222222
2
tr	Q8Y8H1	Q8Y8H1	LISMO				18	E	E	0.605	0.406	0.004	0.591	0.505
tr	Q8Y8H1	Q8Y8H1	LISMO				29	E	E	0.638	0.970	0.001	0.029	0.508
tr	Q8Y8H1	Q8Y8H1	LISMO				48	R	E	0.483	0.018	0.019	0.964	0.505222222222
tr	Q8Y8H1	Q8Y8H1	LISMO	Q8Y8H1			50	L	E	0.441	0.109	0.005	0.886	0.508777777778
tr	Q8Y8H1	Q8Y8H1	LISMO				72	R	E	0.571	0.018	0.047	0.935	0.514444444444
tr	Q8Y8H1	Q8Y8H1	LISMO				73	N	E	0.516	0.053	0.043	0.903	0.531444444444
tr	Q8Y8H1	Q8Y8H1	LISMO				74	F	E	0.354	0.058	0.017	0.925	0.519888888889
tr	Q8Y8H1	Q8Y8H1	LISMO				102	P	E	0.265	0.016	0.005	0.979	0.508222222222
tr	Q8Y8H1	Q8Y8H1	LISMO				104	E	E	0.632	0.859	0.002	0.139	0.530222222222
tr	Q8Y8H1	Q8Y8H1	LISMO				107	I	E	0.286	0.970	0.001	0.029	0.500333333333
tr	Q8Y8H1	Q8Y8H1	LISMO				108	E	E	0.497	0.970	0.001	0.029	0.500888888889
tr	Q8Y8H1	Q8Y8H1	LISMO				127	R	E	0.44	0.018	0.088	0.893	0.528777777778
tr	Q8Y8H1	Q8Y8H1	LISMO				128	K	E	0.685	0.018	0.019	0.964	0.537333333333
tr	Q8Y8H1	Q8Y8H1	LISMO				129	G	E	0.705	0.058	0.017	0.925	0.546555555556
tr	Q8Y8H1	Q8Y8H1	LISMO				130	E	E	0.417	0.058	0.017	0.925	0.541333333333
tr	Q8Y8H1	Q8Y8H1	LISMO				131	T	E	0.373	0.430	0.016	0.555	0.543
tr	Q8Y8H1	Q8Y8H1	LISMO				152	N	E	0.601	0.005	0.045	0.951	0.514444444444
tr	Q8Y8H1	Q8Y8H1	LISMO				154	P	E	0.386	0.018	0.088	0.893	0.524555555556
tr	Q8Y8H1	Q8Y8H1	LISMO				172	A	E	0.36	0.694	0.003	0.303	0.514111111111
tr	Q8Y8H1	Q8Y8H1	LISMO				173	G	E	0.609	0.600	0.003	0.397	0.537666666667
tr	Q8Y8H1	Q8Y8H1	LISMO				174	L	E	0.316	0.246	0.004	0.750	0.527
tr	Q8Y8H1	Q8Y8H1	LISMO				175	H	E	0.514	0.053	0.004	0.942	0.540111111111
tr	Q8Y8H1	Q8Y8H1	LISMO				176	E	E	0.477	0.058	0.017	0.925	0.555555555556
tr	Q8Y8H1	Q8Y8H1	LISMO				178	N	E	0.321	0.199	0.152	0.649	0.513444444444
tr	Q8Y8H1	Q8Y8H1	LISMO				200	D	E	0.41	0.022	0.359	0.619	0.570111111111
tr	Q8Y8H1	Q8Y8H1	LISMO				201	E	E	0.604	0.056	0.142	0.802	0.581777777778
tr	Q8Y8H1	Q8Y8H1	LISMO				203	A	E	0.528	0.064	0.216	0.721	0.636888888889
tr	Q8Y8H1	Q8Y8H1	LISMO				204	A	E	0.516	0.056	0.142	0.802	0.649888888889
tr	Q8Y8H1	Q8Y8H1	LISMO				205	G	E	0.441	0.056	0.142	0.802	0.649
[truncated: 4,783 more rows]

## Sheet: EETS page 5
Entry							Position	AminoAcid	Exposed/Buried	RelativeSurfaceAccessilibity	HelixProbability	SheetProbability	CoilProbability	EpitopeProbability
[truncated: 4,701 more rows]

[truncated: 3 more sheets: EETS page 6, EETS page 7, Filtered proteins]
