# Supplementary material for: A comprehensive investigation of protein expression profiles in L. monocytogenes exposed to thermal abuse, mild acid, and salt stress conditions
Source: Front Microbiol. 2023 Oct 9;14:1271787. doi: 10.3389/fmicb.2023.1271787 (PMC10591339; doi:10.3389/fmicb.2023.1271787)
Supplement: Supplementary file 2 [file Table_2.XLSX]

## Sheet: VirulentPred
S.No.	Protein Name	Prediction results	Predicted Scores
Cascade of SVMs and PSI-BLAST
1.	>sp|Q8Y8N0|CSHA_LISMO ATP-dependent RNA helicase CshA OS=Listeria monocytogenes serovar 1/2a (strain ATCC BAA-679 / EGD-e) OX=169963 GN=cshA PE=2 SV=1	Non-Virulent	-1005			VirulentPred: predictive software to identify virulent proteins.
2.	>tr|Q8Y435|Q8Y435_LISMO Lmo2638 protein OS=Listeria monocytogenes serovar 1/2a (strain ATCC BAA-679 / EGD-e) OX=169963 GN=lmo2638 PE=3 SV=1	Non-Virulent	-1103			Method: two-layer cascade Support Vector Machine (SVM) approach
3.	>sp|P60426|RL2_LISMO 50S ribosomal protein L2 OS=Listeria monocytogenes serovar 1/2a (strain ATCC BAA-679 / EGD-e) OX=169963 GN=rplB PE=1 SV=1	Virulent	0.5410			Threshold to select virulent proteins: > 0.0
4.	>sp|Q8Y4C1|ATPB2_LISMO ATP synthase subunit beta 2 OS=Listeria monocytogenes serovar 1/2a (strain ATCC BAA-679 / EGD-e) OX=169963 GN=atpD2 PE=3 SV=1	Non-Virulent	-0.998
5.	>tr|Q8Y864|Q8Y864_LISMO PdhB protein OS=Listeria monocytogenes serovar 1/2a (strain ATCC BAA-679 / EGD-e) OX=169963 GN=PdhB PE=4 SV=1	Non-Virulent	-1067
6.	>tr|Q8Y851|Q8Y851_LISMO 50S ribosomal subunit assembly factor BipA OS=Listeria monocytogenes serovar 1/2a (strain ATCC BAA-679 / EGD-e) OX=169963 GN=bipA PE=3 SV=1	Non-Virulent	-1024
7.	>tr|Q8YAC6|Q8YAC6_LISMO ATP-dependent zinc metalloprotease FtsH OS=Listeria monocytogenes serovar 1/2a (strain ATCC BAA-679 / EGD-e) OX=169963 GN=ftsH PE=3 SV=1	Non-Virulent	-0.977
8.	>tr|Q8Y5Q0|Q8Y5Q0_LISMO AlsS protein OS=Listeria monocytogenes serovar 1/2a (strain ATCC BAA-679 / EGD-e) OX=169963 GN=alsS PE=3 SV=1	Non-Virulent	-1009
9.	>tr|Q8Y496|Q8Y496_LISMO Autolysin, amidase OS=Listeria monocytogenes serovar 1/2a (strain ATCC BAA-679 / EGD-e) OX=169963 GN=ami PE=3 SV=1	Non-Virulent	-0.842
10.	>tr|Q8Y4P6|Q8Y4P6_LISMO Lmo2389 protein OS=Listeria monocytogenes serovar 1/2a (strain ATCC BAA-679 / EGD-e) OX=169963 GN=lmo2389 PE=4 SV=1	Non-Virulent	-1029
11.	>tr|Q8Y5H3|Q8Y5H3_LISMO Lmo2089 protein OS=Listeria monocytogenes serovar 1/2a (strain ATCC BAA-679 / EGD-e) OX=169963 GN=lmo2089 PE=4 SV=1	Non-Virulent	-0.997
12.	>tr|Q7AP76|Q7AP76_LISMO GbuA protein OS=Listeria monocytogenes serovar 1/2a (strain ATCC BAA-679 / EGD-e) OX=169963 GN=gbuA PE=3 SV=1	Non-Virulent	-1024
13.	>sp|P66372|RS12_LISMO 30S ribosomal protein S12 OS=Listeria monocytogenes serovar 1/2a (strain ATCC BAA-679 / EGD-e) OX=169963 GN=rpsL PE=1 SV=1	Virulent	10001
14.	>sp|Q8YAR8|SSB1_LISMO Single-stranded DNA-binding protein 1 OS=Listeria monocytogenes serovar 1/2a (strain ATCC BAA-679 / EGD-e) OX=169963 GN=ssb1 PE=3 SV=1	Virulent	0.9895
15.	>tr|Q8YA11|Q8YA11_LISMO Lmo0355 protein OS=Listeria monocytogenes serovar 1/2a (strain ATCC BAA-679 / EGD-e) OX=169963 GN=lmo0355 PE=3 SV=1	Non-Virulent	-1035
16.	>tr|Q8Y920|Q8Y920_LISMO Lmo0722 protein OS=Listeria monocytogenes serovar 1/2a (strain ATCC BAA-679 / EGD-e) OX=169963 GN=lmo0722 PE=3 SV=1	Non-Virulent	-1029
17.	>tr|Q8Y4U6|Q8Y4U6_LISMO FruA protein OS=Listeria monocytogenes serovar 1/2a (strain ATCC BAA-679 / EGD-e) OX=169963 GN=fruA PE=4 SV=1	Non-Virulent	-0.993
18.	>tr|Q7AP59|Q7AP59_LISMO Lmo1601 protein OS=Listeria monocytogenes serovar 1/2a (strain ATCC BAA-679 / EGD-e) OX=169963 GN=lmo1601 PE=4 SV=1	Non-Virulent	-0.888
19.	>sp|Q8Y6Y9|RL21_LISMO 50S ribosomal protein L21 OS=Listeria monocytogenes serovar 1/2a (strain ATCC BAA-679 / EGD-e) OX=169963 GN=rplU PE=1 SV=1	Non-Virulent	-0.921
20.	>tr|Q8Y9P3|Q8Y9P3_LISMO Lmo0481 protein OS=Listeria monocytogenes serovar 1/2a (strain ATCC BAA-679 / EGD-e) OX=169963 GN=lmo0481 PE=4 SV=1	Non-Virulent	-0.965
21.	>sp|Q8Y459|RS9_LISMO 30S ribosomal protein S9 OS=Listeria monocytogenes serovar 1/2a (strain ATCC BAA-679 / EGD-e) OX=169963 GN=rpsI PE=1 SV=1	Non-Virulent	-0.386
22.	>tr|Q8Y581|Q8Y581_LISMO Lmo2192 protein OS=Listeria monocytogenes serovar 1/2a (strain ATCC BAA-679 / EGD-e) OX=169963 GN=lmo2192 PE=3 SV=1	Non-Virulent	-0.986
23.	>tr|Q8Y695|Q8Y695_LISMO Signal recognition particle protein OS=Listeria monocytogenes serovar 1/2a (strain ATCC BAA-679 / EGD-e) OX=169963 GN=ffh PE=3 SV=1	Virulent	0.0192
24.	>sp|P0DJP2|RNY_LISMO Ribonuclease Y OS=Listeria monocytogenes serovar 1/2a (strain ATCC BAA-679 / EGD-e) OX=169963 GN=rny PE=3 SV=1	Non-Virulent	-1010
25.	>tr|Q7AP53|Q7AP53_LISMO Lmo2193 protein OS=Listeria monocytogenes serovar 1/2a (strain ATCC BAA-679 / EGD-e) OX=169963 GN=lmo2193 PE=3 SV=1	Non-Virulent	-1031
26.	>tr|Q7AP52|Q7AP52_LISMO Lmo2196 protein OS=Listeria monocytogenes serovar 1/2a (strain ATCC BAA-679 / EGD-e) OX=169963 GN=lmo2196 PE=3 SV=1	Non-Virulent	-0.866
27.	>tr|Q8Y841|Q8Y841_LISMO Lmo1077 protein OS=Listeria monocytogenes serovar 1/2a (strain ATCC BAA-679 / EGD-e) OX=169963 GN=lmo1077 PE=3 SV=1	Virulent	0.8790
28.	>tr|Q8Y8D5|Q8Y8D5_LISMO Enoyl-[acyl-carrier-protein] reductase [NADH] OS=Listeria monocytogenes serovar 1/2a (strain ATCC BAA-679 / EGD-e) OX=169963 GN=lmo0970 PE=3 SV=1	Virulent	10036
29.	>sp|Q92EP8|FLOA_LISMO Flotillin-like protein FloA OS=Listeria monocytogenes serovar 1/2a (strain ATCC BAA-679 / EGD-e) OX=169963 GN=floA PE=3 SV=1	Non-Virulent	-1061
30.	>sp|Q8Y651|MNTB_LISMO Manganese transport system ATP-binding protein MntB OS=Listeria monocytogenes serovar 1/2a (strain ATCC BAA-679 / EGD-e) OX=169963 GN=mntB PE=3 SV=1	Non-Virulent	-1023
31.	>sp|Q8Y5W8|DER_LISMO GTPase Der OS=Listeria monocytogenes serovar 1/2a (strain ATCC BAA-679 / EGD-e) OX=169963 GN=der PE=3 SV=1	Non-Virulent	-0.980
32.	>tr|Q8Y610|Q8Y610_LISMO PbpA protein OS=Listeria monocytogenes serovar 1/2a (strain ATCC BAA-679 / EGD-e) OX=169963 GN=pbpA PE=4 SV=1	Non-Virulent	-1013
33.	>sp|O32823|TRXB_LISMO Thioredoxin reductase OS=Listeria monocytogenes serovar 1/2a (strain ATCC BAA-679 / EGD-e) OX=169963 GN=trxB PE=3 SV=1	Non-Virulent	-0.920
34.	>tr|Q8YAM0|Q8YAM0_LISMO Lmo0098 protein OS=Listeria monocytogenes serovar 1/2a (strain ATCC BAA-679 / EGD-e) OX=169963 GN=lmo0098 PE=4 SV=1	Non-Virulent	-0.992
35.	>tr|Q8Y574|Q8Y574_LISMO 3-oxoacyl-[acyl-carrier-protein] synthase 2 OS=Listeria monocytogenes serovar 1/2a (strain ATCC BAA-679 / EGD-e) OX=169963 GN=lmo2201 PE=1 SV=1	Non-Virulent	-1033
36.	>tr|Q8Y703|Q8Y703_LISMO Multifunctional fusion protein OS=Listeria monocytogenes serovar 1/2a (strain ATCC BAA-679 / EGD-e) OX=169963 GN=secD PE=3 SV=1	Non-Virulent	-1022
37.	>tr|Q8Y9H5|Q8Y9H5_LISMO Lmo0553 protein OS=Listeria monocytogenes serovar 1/2a (strain ATCC BAA-679 / EGD-e) OX=169963 GN=lmo0553 PE=4 SV=1	Virulent	10090
38.	>tr|Q8Y7A1|Q8Y7A1_LISMO Lmo1389 protein OS=Listeria monocytogenes serovar 1/2a (strain ATCC BAA-679 / EGD-e) OX=169963 GN=lmo1389 PE=4 SV=1	Non-Virulent	-1016
39.	>tr|Q8Y436|Q8Y436_LISMO Lmo2637 protein OS=Listeria monocytogenes serovar 1/2a (strain ATCC BAA-679 / EGD-e) OX=169963 GN=lmo2637 PE=4 SV=1	Virulent	0.9408
40.	>sp|P21171|P60_LISMO Probable endopeptidase p60 OS=Listeria monocytogenes serovar 1/2a (strain ATCC BAA-679 / EGD-e) OX=169963 GN=iap PE=1 SV=2	Virulent	10111
41.	>tr|Q8Y3Y8|Q8Y3Y8_LISMO Peptidoglycan hydrolase OS=Listeria monocytogenes serovar 1/2a (strain ATCC BAA-679 / EGD-e) OX=169963 GN=lmo2691 PE=4 SV=1	Virulent	0.8722
42.	>tr|Q8Y6S7|Q8Y6S7_LISMO Lmo1606 protein OS=Listeria monocytogenes serovar 1/2a (strain ATCC BAA-679 / EGD-e) OX=169963 GN=lmo1606 PE=3 SV=1	Non-Virulent	-1039
43.	>tr|Q8Y6H3|Q8Y6H3_LISMO Cell shape-determining protein MreB OS=Listeria monocytogenes serovar 1/2a (strain ATCC BAA-679 / EGD-e) OX=169963 GN=mreB PE=3 SV=1	Non-Virulent	-1002
44.	>tr|Q8Y764|Q8Y764_LISMO Aspartate-semialdehyde dehydrogenase OS=Listeria monocytogenes serovar 1/2a (strain ATCC BAA-679 / EGD-e) OX=169963 GN=asd PE=3 SV=1	Non-Virulent	-1069
45.	>tr|Q8Y8W9|Q8Y8W9_LISMO Lmo0773 protein OS=Listeria monocytogenes serovar 1/2a (strain ATCC BAA-679 / EGD-e) OX=169963 GN=lmo0773 PE=4 SV=1	Non-Virulent	-1012
46.	>sp|Q48754|TCSA_LISMO CD4+ T-cell-stimulating antigen OS=Listeria monocytogenes serovar 1/2a (strain ATCC BAA-679 / EGD-e) OX=169963 GN=tcsA PE=3 SV=2	Non-Virulent	-1003
47.	>tr|Q8YA12|Q8YA12_LISMO Lmo0354 protein OS=Listeria monocytogenes serovar 1/2a (strain ATCC BAA-679 / EGD-e) OX=169963 GN=lmo0354 PE=4 SV=1	Non-Virulent	-0.993
48.	>tr|Q8Y5F0|Q8Y5F0_LISMO Lmo2114 protein OS=Listeria monocytogenes serovar 1/2a (strain ATCC BAA-679 / EGD-e) OX=169963 GN=lmo2114 PE=4 SV=1	Non-Virulent	-0.860
49.	>tr|Q8Y4S2|Q8Y4S2_LISMO Transmembrane protein OS=Listeria monocytogenes serovar 1/2a (strain ATCC BAA-679 / EGD-e) OX=169963 GN=lmo2360 PE=4 SV=1	Virulent	10143
50.	>tr|Q8Y4I0|Q8Y4I0_LISMO Lmo2460 protein OS=Listeria monocytogenes serovar 1/2a (strain ATCC BAA-679 / EGD-e) OX=169963 GN=lmo2460 PE=3 SV=1	Non-Virulent	-1021
51.	>sp|Q8Y4G9|Y2474_LISMO Nucleotide-binding protein lmo2474 OS=Listeria monocytogenes serovar 1/2a (strain ATCC BAA-679 / EGD-e) OX=169963 GN=lmo2474 PE=3 SV=1	Non-Virulent	-1044
52.	>tr|Q7AP65|Q7AP65_LISMO OpuCA protein OS=Listeria monocytogenes serovar 1/2a (strain ATCC BAA-679 / EGD-e) OX=169963 GN=opuCA PE=3 SV=1	Non-Virulent	-1037
53.	>sp|Q8Y5M2|MURG_LISMO UDP-N-acetylglucosamine--N-acetylmuramyl-(pentapeptide) pyrophosphoryl-undecaprenol N-acetylglucosamine transferase OS=Listeria monocytogenes serovar 1/2a (strain ATCC BAA-679 / EGD-e) OX=169963 GN=murG PE=3 SV=1	Non-Virulent	-0.968
54.	>sp|P28764|SODM_LISMO Superoxide dismutase [Mn] OS=Listeria monocytogenes serovar 1/2a (strain ATCC BAA-679 / EGD-e) OX=169963 GN=sodA PE=3 SV=1	Non-Virulent	-1026
55.	>sp|Q8Y8Q5|LMCA1_LISMO Calcium-transporting ATPase lmo0841 OS=Listeria monocytogenes serovar 1/2a (strain ATCC BAA-679 / EGD-e) OX=169963 GN=lmo0841 PE=1 SV=1	Non-Virulent	-1079
56.	>tr|Q8Y842|Q8Y842_LISMO Lmo1076 protein OS=Listeria monocytogenes serovar 1/2a (strain ATCC BAA-679 / EGD-e) OX=169963 GN=lmo1076 PE=1 SV=1	Non-Virulent	-0.785
57.	>tr|Q8Y9T0|Q8Y9T0_LISMO Lmo0443 protein OS=Listeria monocytogenes serovar 1/2a (strain ATCC BAA-679 / EGD-e) OX=169963 GN=lmo0443 PE=3 SV=1	Non-Virulent	-0.473
58.	>tr|Q8Y679|Q8Y679_LISMO Non-specific serine/threonine protein kinase OS=Listeria monocytogenes serovar 1/2a (strain ATCC BAA-679 / EGD-e) OX=169963 GN=lmo1820 PE=4 SV=1	Non-Virulent	-0.997
59.	>tr|Q8YA81|Q8YA81_LISMO Lmo0278 protein OS=Listeria monocytogenes serovar 1/2a (strain ATCC BAA-679 / EGD-e) OX=169963 GN=lmo0278 PE=4 SV=1	Non-Virulent	-1023
60.	>sp|P66144|RL28_LISMO 50S ribosomal protein L28 OS=Listeria monocytogenes serovar 1/2a (strain ATCC BAA-679 / EGD-e) OX=169963 GN=rpmB PE=1 SV=1	Virulent	10405
61.	>sp|Q8Y750|ERA_LISMO GTPase Era OS=Listeria monocytogenes serovar 1/2a (strain ATCC BAA-679 / EGD-e) OX=169963 GN=era PE=3 SV=1	Non-Virulent	-1060
62.	>sp|Q8Y742|LEPA_LISMO Elongation factor 4 OS=Listeria monocytogenes serovar 1/2a (strain ATCC BAA-679 / EGD-e) OX=169963 GN=lepA PE=3 SV=1	Non-Virulent	-1046
63.	>tr|Q8Y6Y7|Q8Y6Y7_LISMO Septum site-determining protein MinD OS=Listeria monocytogenes serovar 1/2a (strain ATCC BAA-679 / EGD-e) OX=169963 GN=minD PE=3 SV=1	Non-Virulent	-0.943
64.	>tr|Q8Y6P8|Q8Y6P8_LISMO Lmo1636 protein OS=Listeria monocytogenes serovar 1/2a (strain ATCC BAA-679 / EGD-e) OX=169963 GN=lmo1636 PE=4 SV=1	Non-Virulent	-1045
65.	>tr|Q8Y4E0|Q8Y4E0_LISMO Cell division ATP-binding protein FtsE OS=Listeria monocytogenes serovar 1/2a (strain ATCC BAA-679 / EGD-e) OX=169963 GN=ftsE PE=3 SV=1	Virulent	10741
66.	>tr|Q8Y966|Q8Y966_LISMO Lmo0667 protein OS=Listeria monocytogenes serovar 1/2a (strain ATCC BAA-679 / EGD-e) OX=169963 GN=lmo0667 PE=4 SV=1	Non-Virulent	-1019
67.	>tr|Q8Y9R9|Q8Y9R9_LISMO Lmo0454 protein OS=Listeria monocytogenes serovar 1/2a (strain ATCC BAA-679 / EGD-e) OX=169963 GN=lmo0454 PE=4 SV=1	Non-Virulent	-0.864
68.	>tr|Q8Y705|Q8Y705_LISMO Single-stranded-DNA-specific exonuclease RecJ OS=Listeria monocytogenes serovar 1/2a (strain ATCC BAA-679 / EGD-e) OX=169963 GN=lmo1525 PE=3 SV=1	Non-Virulent	-1037
69.	>tr|Q8Y7P7|Q8Y7P7_LISMO Lmo1226 protein OS=Listeria monocytogenes serovar 1/2a (strain ATCC BAA-679 / EGD-e) OX=169963 GN=lmo1226 PE=4 SV=1	Non-Virulent	-0.285
70.	>tr|Q8Y798|Q8Y798_LISMO Lmo1392 protein OS=Listeria monocytogenes serovar 1/2a (strain ATCC BAA-679 / EGD-e) OX=169963 GN=lmo1392 PE=4 SV=1	Non-Virulent	-1025
71.	>tr|Q8Y8H6|Q8Y8H6_LISMO Lmo0927 protein OS=Listeria monocytogenes serovar 1/2a (strain ATCC BAA-679 / EGD-e) OX=169963 GN=lmo0927 PE=1 SV=1	Virulent	0.7114
72.	>tr|Q8Y669|Q8Y669_LISMO Lmo1830 protein OS=Listeria monocytogenes serovar 1/2a (strain ATCC BAA-679 / EGD-e) OX=169963 GN=lmo1830 PE=4 SV=1	Virulent	0.2892
73.	>tr|Q8Y693|Q8Y693_LISMO Signal recognition particle receptor FtsY OS=Listeria monocytogenes serovar 1/2a (strain ATCC BAA-679 / EGD-e) OX=169963 GN=ftsY PE=3 SV=1	Non-Virulent	-1173
74.	>tr|Q8YAJ6|Q8YAJ6_LISMO Lmo0129 protein OS=Listeria monocytogenes serovar 1/2a (strain ATCC BAA-679 / EGD-e) OX=169963 GN=lmo0129 PE=4 SV=1	Non-Virulent	-0.538
75.	>tr|Q8Y6B7|Q8Y6B7_LISMO N5-carboxyaminoimidazole ribonucleotide synthase OS=Listeria monocytogenes serovar 1/2a (strain ATCC BAA-679 / EGD-e) OX=169963 GN=purK PE=3 SV=1	Non-Virulent	-0.962
76.	>sp|Q8Y4L8|METN2_LISMO Methionine import ATP-binding protein MetN 2 OS=Listeria monocytogenes serovar 1/2a (strain ATCC BAA-679 / EGD-e) OX=169963 GN=metN2 PE=3 SV=1	Non-Virulent	-1076
77.	>tr|Q92F34|Q92F34_LISMO Lmo0241 protein OS=Listeria monocytogenes serovar 1/2a (strain ATCC BAA-679 / EGD-e) OX=169963 GN=lmo0241 PE=4 SV=1	Non-Virulent	-1050
78.	>tr|Q8Y919|Q8Y919_LISMO Lmo0723 protein OS=Listeria monocytogenes serovar 1/2a (strain ATCC BAA-679 / EGD-e) OX=169963 GN=lmo0723 PE=3 SV=1	Virulent	10045
79.	>sp|Q8Y7A3|FTSK_LISMO DNA translocase FtsK OS=Listeria monocytogenes serovar 1/2a (strain ATCC BAA-679 / EGD-e) OX=169963 GN=ftsK PE=3 SV=1	Non-Virulent	-1015
80.	>sp|Q9RQI6|CLPP_LISMO ATP-dependent Clp protease proteolytic subunit OS=Listeria monocytogenes serovar 1/2a (strain ATCC BAA-679 / EGD-e) OX=169963 GN=clpP PE=1 SV=1	Non-Virulent	-1046
81.	>tr|Q8Y4R3|Q8Y4R3_LISMO Lmo2371 protein OS=Listeria monocytogenes serovar 1/2a (strain ATCC BAA-679 / EGD-e) OX=169963 GN=lmo2371 PE=4 SV=1	Non-Virulent	-0.212
82.	>tr|Q8Y4S1|Q8Y4S1_LISMO Glutamate/gamma-aminobutyrate antiporter OS=Listeria monocytogenes serovar 1/2a (strain ATCC BAA-679 / EGD-e) OX=169963 GN=lmo2362 PE=3 SV=1	Non-Virulent	-1010
83.	>tr|Q8YA67|Q8YA67_LISMO Lmo0292 protein OS=Listeria monocytogenes serovar 1/2a (strain ATCC BAA-679 / EGD-e) OX=169963 GN=lmo0292 PE=3 SV=1	Virulent	0.2850
84.	>tr|Q8Y4R2|Q8Y4R2_LISMO Lmo2372 protein OS=Listeria monocytogenes serovar 1/2a (strain ATCC BAA-679 / EGD-e) OX=169963 GN=lmo2372 PE=4 SV=1	Non-Virulent	-1044
85.	>tr|Q8Y3W3|Q8Y3W3_LISMO CydC protein OS=Listeria monocytogenes serovar 1/2a (strain ATCC BAA-679 / EGD-e) OX=169963 GN=cydC PE=4 SV=1	Non-Virulent	-0.951
86.	>sp|Q8Y454|ECFA1_LISMO Energy-coupling factor transporter ATP-binding protein EcfA1 OS=Listeria monocytogenes serovar 1/2a (strain ATCC BAA-679 / EGD-e) OX=169963 GN=ecfA1 PE=3 SV=1	Non-Virulent	-0.999
87.	>tr|Q8Y448|Q8Y448_LISMO Protein translocase subunit SecY OS=Listeria monocytogenes serovar 1/2a (strain ATCC BAA-679 / EGD-e) OX=169963 GN=secY PE=3 SV=1	Non-Virulent	-1036
88.	>tr|Q7AP78|Q7AP78_LISMO Protein DltD OS=Listeria monocytogenes serovar 1/2a (strain ATCC BAA-679 / EGD-e) OX=169963 GN=dltD PE=3 SV=1	Non-Virulent	-0.740
89.	>tr|Q8Y839|Q8Y839_LISMO Lmo1079 protein OS=Listeria monocytogenes serovar 1/2a (strain ATCC BAA-679 / EGD-e) OX=169963 GN=lmo1079 PE=4 SV=1	Virulent	0.7864
90.	>tr|Q8Y7L6|Q8Y7L6_LISMO Lmo1261 protein OS=Listeria monocytogenes serovar 1/2a (strain ATCC BAA-679 / EGD-e) OX=169963 GN=lmo1261 PE=4 SV=1	Non-Virulent	-0.971
91.	>tr|Q8Y6F0|Q8Y6F0_LISMO Lmo1737 protein OS=Listeria monocytogenes serovar 1/2a (strain ATCC BAA-679 / EGD-e) OX=169963 GN=lmo1737 PE=3 SV=1	Non-Virulent	-1098
92.	>tr|Q8Y768|Q8Y768_LISMO Lmo1433 protein OS=Listeria monocytogenes serovar 1/2a (strain ATCC BAA-679 / EGD-e) OX=169963 GN=lmo1433 PE=3 SV=1	Non-Virulent	-1030
93.	>tr|Q8Y4D2|Q8Y4D2_LISMO Lmo2518 protein OS=Listeria monocytogenes serovar 1/2a (strain ATCC BAA-679 / EGD-e) OX=169963 GN=lmo2518 PE=3 SV=1	Virulent	0.9968
94.	>tr|Q8Y734|Q8Y734_LISMO Lmo1489 protein OS=Listeria monocytogenes serovar 1/2a (strain ATCC BAA-679 / EGD-e) OX=169963 GN=lmo1489 PE=4 SV=1	Virulent	10119
95.	>tr|Q8YAJ0|Q8YAJ0_LISMO Lmo0135 protein OS=Listeria monocytogenes serovar 1/2a (strain ATCC BAA-679 / EGD-e) OX=169963 GN=lmo0135 PE=1 SV=1	Non-Virulent	-1034
96.	>tr|Q8Y3W4|Q8Y3W4_LISMO CydD protein OS=Listeria monocytogenes serovar 1/2a (strain ATCC BAA-679 / EGD-e) OX=169963 GN=cydD PE=4 SV=1	Virulent	11073
97.	>sp|P66401|RS14Z_LISMO 30S ribosomal protein S14 type Z OS=Listeria monocytogenes serovar 1/2a (strain ATCC BAA-679 / EGD-e) OX=169963 GN=rpsZ PE=1 SV=1	Virulent	11251
98.	>tr|Q8Y7D2|Q8Y7D2_LISMO Lmo1351 protein OS=Listeria monocytogenes serovar 1/2a (strain ATCC BAA-679 / EGD-e) OX=169963 GN=lmo1351 PE=4 SV=1	Virulent	0.7131
99.	>tr|Q8YAR3|Q8YAR3_LISMO Cyclic-di-AMP phosphodiesterase OS=Listeria monocytogenes serovar 1/2a (strain ATCC BAA-679 / EGD-e) OX=169963 GN=lmo0052 PE=3 SV=1	Non-Virulent	-1024
100.	>sp|Q8Y843|TAGH_LISMO Teichoic acids export ATP-binding protein TagH OS=Listeria monocytogenes serovar 1/2a (strain ATCC BAA-679 / EGD-e) OX=169963 GN=tagH PE=3 SV=1	Non-Virulent	-1062
101.	>tr|Q8Y5S9|Q8Y5S9_LISMO Lmo1976 protein OS=Listeria monocytogenes serovar 1/2a (strain ATCC BAA-679 / EGD-e) OX=169963 GN=lmo1976 PE=3 SV=1	Virulent	0.8724
102.	>sp|Q8Y9V5|PGDA_LISMO Peptidoglycan-N-acetylglucosamine deacetylase PgdA OS=Listeria monocytogenes serovar 1/2a (strain ATCC BAA-679 / EGD-e) OX=169963 GN=pgdA PE=1 SV=1	Non-Virulent	-0.273
103.	>tr|Q8Y763|Q8Y763_LISMO Lmo1438 protein OS=Listeria monocytogenes serovar 1/2a (strain ATCC BAA-679 / EGD-e) OX=169963 GN=lmo1438 PE=3 SV=1	Non-Virulent	-1044
104.	>tr|Q926W7|Q926W7_LISMO Partition protein, ParA homolog OS=Listeria monocytogenes serovar 1/2a (strain ATCC BAA-679 / EGD-e) OX=169963 GN=parA PE=4 SV=1	Non-Virulent	-1007
105.	>tr|Q8Y5E5|Q8Y5E5_LISMO Lmo2119 protein OS=Listeria monocytogenes serovar 1/2a (strain ATCC BAA-679 / EGD-e) OX=169963 GN=lmo2119 PE=1 SV=1	Virulent	10283
106.	>tr|Q8Y5E9|Q8Y5E9_LISMO Lmo2115 protein OS=Listeria monocytogenes serovar 1/2a (strain ATCC BAA-679 / EGD-e) OX=169963 GN=lmo2115 PE=3 SV=1	Non-Virulent	-0.903
107.	>tr|Q8Y992|Q8Y992_LISMO Lmo0641 protein OS=Listeria monocytogenes serovar 1/2a (strain ATCC BAA-679 / EGD-e) OX=169963 GN=lmo0641 PE=3 SV=1	Non-Virulent	-1102
108.	>sp|Q8Y455|ECFA2_LISMO Energy-coupling factor transporter ATP-binding protein EcfA2 OS=Listeria monocytogenes serovar 1/2a (strain ATCC BAA-679 / EGD-e) OX=169963 GN=ecfA2 PE=3 SV=1	Non-Virulent	-1014
109.	>tr|Q8Y6I5|Q8Y6I5_LISMO Lmo1699 protein OS=Listeria monocytogenes serovar 1/2a (strain ATCC BAA-679 / EGD-e) OX=169963 GN=lmo1699 PE=4 SV=1	Non-Virulent	-1022
110.	>tr|Q8Y9D8|Q8Y9D8_LISMO Lmo0592 protein OS=Listeria monocytogenes serovar 1/2a (strain ATCC BAA-679 / EGD-e) OX=169963 GN=lmo0592 PE=4 SV=1	Non-Virulent	-0.954
111.	>sp|Q8Y4P5|FENR2_LISMO Ferredoxin--NADP reductase 2 OS=Listeria monocytogenes serovar 1/2a (strain ATCC BAA-679 / EGD-e) OX=169963 GN=lmo2390 PE=3 SV=1	Non-Virulent	-1031
112.	>tr|Q8Y9C4|Q8Y9C4_LISMO Lmo0608 protein OS=Listeria monocytogenes serovar 1/2a (strain ATCC BAA-679 / EGD-e) OX=169963 GN=lmo0608 PE=4 SV=1	Non-Virulent	-1013
113.	>tr|Q8Y580|Q8Y580_LISMO Lmo2194 protein OS=Listeria monocytogenes serovar 1/2a (strain ATCC BAA-679 / EGD-e) OX=169963 GN=lmo2194 PE=3 SV=1	Non-Virulent	-1020
114.	>tr|Q8Y6J0|Q8Y6J0_LISMO Lmo1694 protein OS=Listeria monocytogenes serovar 1/2a (strain ATCC BAA-679 / EGD-e) OX=169963 GN=lmo1694 PE=3 SV=1	Non-Virulent	-1049
115.	>tr|Q8Y9C5|Q8Y9C5_LISMO Lmo0607 protein OS=Listeria monocytogenes serovar 1/2a (strain ATCC BAA-679 / EGD-e) OX=169963 GN=lmo0607 PE=4 SV=1	Non-Virulent	-1027
116.	>tr|Q8Y8P9|Q8Y8P9_LISMO Lmo0847 protein OS=Listeria monocytogenes serovar 1/2a (strain ATCC BAA-679 / EGD-e) OX=169963 GN=lmo0847 PE=3 SV=1	Non-Virulent	-1025
117.	>tr|Q8Y8E2|Q8Y8E2_LISMO Listeria epitope LemA OS=Listeria monocytogenes serovar 1/2a (strain ATCC BAA-679 / EGD-e) OX=169963 GN=lemA PE=3 SV=1	Virulent	0.6989
118.	>tr|Q7AP48|Q7AP48_LISMO Lmo2550 protein OS=Listeria monocytogenes serovar 1/2a (strain ATCC BAA-679 / EGD-e) OX=169963 GN=lmo2550 PE=4 SV=1	Virulent	11024
119.	>sp|P66125|RL27_LISMO 50S ribosomal protein L27 OS=Listeria monocytogenes serovar 1/2a (strain ATCC BAA-679 / EGD-e) OX=169963 GN=rpmA PE=1 SV=1	Virulent	11382
120.	>sp|Q8Y676|FMT_LISMO Methionyl-tRNA formyltransferase OS=Listeria monocytogenes serovar 1/2a (strain ATCC BAA-679 / EGD-e) OX=169963 GN=fmt PE=3 SV=1	Non-Virulent	-1034
121.	>sp|Q8Y6Z8|RUVB_LISMO Holliday junction ATP-dependent DNA helicase RuvB OS=Listeria monocytogenes serovar 1/2a (strain ATCC BAA-679 / EGD-e) OX=169963 GN=ruvB PE=3 SV=1	Non-Virulent	-1044
122.	>tr|Q8Y3X4|Q8Y3X4_LISMO Lmo2705 protein OS=Listeria monocytogenes serovar 1/2a (strain ATCC BAA-679 / EGD-e) OX=169963 GN=lmo2705 PE=4 SV=1	Virulent	10708
123.	>sp|Q8Y5E4|DACA_LISMO Diadenylate cyclase OS=Listeria monocytogenes serovar 1/2a (strain ATCC BAA-679 / EGD-e) OX=169963 GN=dacA PE=1 SV=1	Non-Virulent	-0.809
124.	>sp|Q9XDA6|ZURA_LISMO Zinc uptake system ATP-binding protein ZurA OS=Listeria monocytogenes serovar 1/2a (strain ATCC BAA-679 / EGD-e) OX=169963 GN=zurA PE=3 SV=1	Virulent	0.2198
125.	>tr|Q8YAD6|Q8YAD6_LISMO Lmo0195 protein OS=Listeria monocytogenes serovar 1/2a (strain ATCC BAA-679 / EGD-e) OX=169963 GN=lmo0195 PE=4 SV=1	Non-Virulent	-1097
126.	>sp|P66503|RS20_LISMO 30S ribosomal protein S20 OS=Listeria monocytogenes serovar 1/2a (strain ATCC BAA-679 / EGD-e) OX=169963 GN=rpsT PE=1 SV=1	Virulent	10358
127.	>sp|Q8Y5X6|AROB_LISMO 3-dehydroquinate synthase OS=Listeria monocytogenes serovar 1/2a (strain ATCC BAA-679 / EGD-e) OX=169963 GN=aroB PE=3 SV=1	Non-Virulent	-1115
128.	>sp|Q48762|Y234_LISMO Uncharacterized PIN and TRAM-domain containing protein Lmo0234 OS=Listeria monocytogenes serovar 1/2a (strain ATCC BAA-679 / EGD-e) OX=169963 GN=lmo0234 PE=3 SV=1	Non-Virulent	-0.773
129.	>tr|Q8Y701|Q8Y701_LISMO Lmo1529 protein OS=Listeria monocytogenes serovar 1/2a (strain ATCC BAA-679 / EGD-e) OX=169963 GN=lmo1529 PE=3 SV=1	Virulent	0.8681
130.	>tr|Q8Y3K6|Q8Y3K6_LISMO Lmo2829 protein OS=Listeria monocytogenes serovar 1/2a (strain ATCC BAA-679 / EGD-e) OX=169963 GN=lmo2829 PE=4 SV=1	Non-Virulent	-0.243
131.	>sp|Q8Y6T8|EZRA_LISMO Septation ring formation regulator EzrA OS=Listeria monocytogenes serovar 1/2a (strain ATCC BAA-679 / EGD-e) OX=169963 GN=ezrA PE=3 SV=1	Non-Virulent	-1017
132.	>tr|Q8Y8T0|Q8Y8T0_LISMO Lmo0814 protein OS=Listeria monocytogenes serovar 1/2a (strain ATCC BAA-679 / EGD-e) OX=169963 GN=lmo0814 PE=4 SV=1	Non-Virulent	-0.987
133.	>sp|Q8Y653|MNTA_LISMO Manganese-binding lipoprotein MntA OS=Listeria monocytogenes serovar 1/2a (strain ATCC BAA-679 / EGD-e) OX=169963 GN=mntA PE=1 SV=1	Non-Virulent	-1029
134.	>tr|Q8Y3S7|Q8Y3S7_LISMO Serine-type D-Ala-D-Ala carboxypeptidase OS=Listeria monocytogenes serovar 1/2a (strain ATCC BAA-679 / EGD-e) OX=169963 GN=lmo2754 PE=3 SV=1	Non-Virulent	-1061
135.	>tr|Q928S1|Q928S1_LISMO Lmo2361 protein OS=Listeria monocytogenes serovar 1/2a (strain ATCC BAA-679 / EGD-e) OX=169963 GN=lmo2361 PE=4 SV=1	Virulent	0.7839
136.	>sp|Q8Y7P5|RNH3_LISMO Ribonuclease HIII OS=Listeria monocytogenes serovar 1/2a (strain ATCC BAA-679 / EGD-e) OX=169963 GN=rnhC PE=3 SV=1	Non-Virulent	-1018
137.	>sp|Q8Y9C1|AZOR1_LISMO FMN-dependent NADH:quinone oxidoreductase 1 OS=Listeria monocytogenes serovar 1/2a (strain ATCC BAA-679 / EGD-e) OX=169963 GN=azoR1 PE=3 SV=1	Non-Virulent	-0.934
138.	>tr|Q8YA78|Q8YA78_LISMO Lmo0281 protein OS=Listeria monocytogenes serovar 1/2a (strain ATCC BAA-679 / EGD-e) OX=169963 GN=lmo0281 PE=4 SV=1	Virulent	0.9976
139.	>tr|Q8Y795|Q8Y795_LISMO Lmo1395 protein OS=Listeria monocytogenes serovar 1/2a (strain ATCC BAA-679 / EGD-e) OX=169963 GN=lmo1395 PE=4 SV=1	Virulent	10200
140.	>tr|Q8Y9J7|Q8Y9J7_LISMO Lmo0530 protein OS=Listeria monocytogenes serovar 1/2a (strain ATCC BAA-679 / EGD-e) OX=169963 GN=lmo0530 PE=4 SV=1	Virulent	10277
141.	>tr|Q8Y6T9|Q8Y6T9_LISMO Lmo1593 protein OS=Listeria monocytogenes serovar 1/2a (strain ATCC BAA-679 / EGD-e) OX=169963 GN=lmo1593 PE=3 SV=1	Non-Virulent	-1034
142.	>tr|Q8Y555|Q8Y555_LISMO Lmo2221 protein OS=Listeria monocytogenes serovar 1/2a (strain ATCC BAA-679 / EGD-e) OX=169963 GN=lmo2221 PE=4 SV=1	Non-Virulent	-0.105
143.	>tr|Q8Y4E1|Q8Y4E1_LISMO Cell division protein FtsX OS=Listeria monocytogenes serovar 1/2a (strain ATCC BAA-679 / EGD-e) OX=169963 GN=ftsX PE=3 SV=1	Virulent	0.3278
144.	>tr|Q8Y5V8|Q8Y5V8_LISMO Histidine kinase OS=Listeria monocytogenes serovar 1/2a (strain ATCC BAA-679 / EGD-e) OX=169963 GN=resE PE=4 SV=1	Non-Virulent	-1027
145.	>tr|Q8Y5X9|Q8Y5X9_LISMO Prephenate dehydrogenase OS=Listeria monocytogenes serovar 1/2a (strain ATCC BAA-679 / EGD-e) OX=169963 GN=tyrA PE=3 SV=1	Non-Virulent	-0.137
146.	>sp|P0DJM0|INLA_LISMO Internalin A OS=Listeria monocytogenes serovar 1/2a (strain ATCC BAA-679 / EGD-e) OX=169963 GN=inlA PE=1 SV=1	Virulent	10630
147.	>tr|Q8Y980|Q8Y980_LISMO Lmo0653 protein OS=Listeria monocytogenes serovar 1/2a (strain ATCC BAA-679 / EGD-e) OX=169963 GN=lmo0653 PE=4 SV=1	Non-Virulent	-0.687
148.	>tr|Q8Y684|Q8Y684_LISMO L-serine deaminase OS=Listeria monocytogenes serovar 1/2a (strain ATCC BAA-679 / EGD-e) OX=169963 GN=lmo1813 PE=3 SV=1	Non-Virulent	-0.985
149.	>tr|Q8Y7L9|Q8Y7L9_LISMO Lmo1255 protein OS=Listeria monocytogenes serovar 1/2a (strain ATCC BAA-679 / EGD-e) OX=169963 GN=lmo1255 PE=4 SV=1	Non-Virulent	-1038
150.	>sp|Q8Y7G3|Y1318_LISMO Putative zinc metalloprotease Lmo1318 OS=Listeria monocytogenes serovar 1/2a (strain ATCC BAA-679 / EGD-e) OX=169963 GN=lmo1318 PE=3 SV=1	Non-Virulent	-1008
151.	>tr|Q8Y6I9|Q8Y6I9_LISMO Phosphatidylglycerol lysyltransferase OS=Listeria monocytogenes serovar 1/2a (strain ATCC BAA-679 / EGD-e) OX=169963 GN=mprF PE=3 SV=1	Non-Virulent	-1034
152.	>sp|P0DJP1|RS21_LISMO 30S ribosomal protein S21 OS=Listeria monocytogenes serovar 1/2a (strain ATCC BAA-679 / EGD-e) OX=169963 GN=rpsU PE=3 SV=1	Virulent	10523
153.	>tr|Q8Y8H1|Q8Y8H1_LISMO Lmo0933 protein OS=Listeria monocytogenes serovar 1/2a (strain ATCC BAA-679 / EGD-e) OX=169963 GN=lmo0933 PE=4 SV=1	Virulent	0.7087
154.	>tr|Q8Y3R6|Q8Y3R6_LISMO Lmo2767 protein OS=Listeria monocytogenes serovar 1/2a (strain ATCC BAA-679 / EGD-e) OX=169963 GN=lmo2767 PE=4 SV=1	Virulent	0.0900
155.	>tr|Q8YA14|Q8YA14_LISMO Lmo0352 protein OS=Listeria monocytogenes serovar 1/2a (strain ATCC BAA-679 / EGD-e) OX=169963 GN=lmo0352 PE=4 SV=1	Non-Virulent	-0.282
156.	>sp|P0A485|RL31B_LISMO 50S ribosomal protein L31 type B OS=Listeria monocytogenes serovar 1/2a (strain ATCC BAA-679 / EGD-e) OX=169963 GN=rpmE2 PE=1 SV=1	Virulent	10853
157.	>tr|Q8Y899|Q8Y899_LISMO Lmo1013 protein OS=Listeria monocytogenes serovar 1/2a (strain ATCC BAA-679 / EGD-e) OX=169963 GN=lmo1013 PE=3 SV=1	Non-Virulent	-0.998
158.	>tr|Q8Y775|Q8Y775_LISMO Lmo1422 protein OS=Listeria monocytogenes serovar 1/2a (strain ATCC BAA-679 / EGD-e) OX=169963 GN=lmo1422 PE=1 SV=1	Non-Virulent	-0.968
159.	>sp|Q8Y7N7|MURI_LISMO Glutamate racemase OS=Listeria monocytogenes serovar 1/2a (strain ATCC BAA-679 / EGD-e) OX=169963 GN=murI PE=1 SV=1	Non-Virulent	-1018
160.	>tr|Q8Y9S0|Q8Y9S0_LISMO Lmo0453 protein OS=Listeria monocytogenes serovar 1/2a (strain ATCC BAA-679 / EGD-e) OX=169963 GN=lmo0453 PE=4 SV=1	Virulent	0.4289
161.	>sp|Q02551|FLAA_LISMO Flagellin OS=Listeria monocytogenes serovar 1/2a (strain ATCC BAA-679 / EGD-e) OX=169963 GN=flaA PE=3 SV=2	Virulent	10298
162.	>tr|Q8Y5J3|Q8Y5J3_LISMO Lmo2067 protein OS=Listeria monocytogenes serovar 1/2a (strain ATCC BAA-679 / EGD-e) OX=169963 GN=lmo2067 PE=3 SV=1	Virulent	10593
163.	>tr|Q8Y547|Q8Y547_LISMO Lmo2229 protein OS=Listeria monocytogenes serovar 1/2a (strain ATCC BAA-679 / EGD-e) OX=169963 GN=lmo2229 PE=1 SV=1	Non-Virulent	-1069
164.	>tr|Q8YAL9|Q8YAL9_LISMO Lmo0099 protein OS=Listeria monocytogenes serovar 1/2a (strain ATCC BAA-679 / EGD-e) OX=169963 GN=lmo0099 PE=4 SV=1	Virulent	10159
165.	>sp|P0A491|RL35_LISMO 50S ribosomal protein L35 OS=Listeria monocytogenes serovar 1/2a (strain ATCC BAA-679 / EGD-e) OX=169963 GN=rpmI PE=1 SV=2	Virulent	10600
166.	>tr|Q8Y649|Q8Y649_LISMO Lmo1851 protein OS=Listeria monocytogenes serovar 1/2a (strain ATCC BAA-679 / EGD-e) OX=169963 GN=lmo1851 PE=3 SV=1	Virulent	0.5817
167.	>tr|Q8Y801|Q8Y801_LISMO Lmo1118 protein OS=Listeria monocytogenes serovar 1/2a (strain ATCC BAA-679 / EGD-e) OX=169963 GN=lmo1118 PE=4 SV=1	Virulent	10357
168.	>tr|Q8Y5U1|Q8Y5U1_LISMO Lmo1964 protein OS=Listeria monocytogenes serovar 1/2a (strain ATCC BAA-679 / EGD-e) OX=169963 GN=lmo1964 PE=4 SV=1	Virulent	11066
169.	>tr|Q8Y647|Q8Y647_LISMO Lmo1853 protein OS=Listeria monocytogenes serovar 1/2a (strain ATCC BAA-679 / EGD-e) OX=169963 GN=lmo1853 PE=3 SV=1	Non-Virulent	-1077
170.	>tr|Q8Y8P8|Q8Y8P8_LISMO Lmo0848 protein OS=Listeria monocytogenes serovar 1/2a (strain ATCC BAA-679 / EGD-e) OX=169963 GN=lmo0848 PE=4 SV=1	Non-Virulent	-1003
171.	>tr|Q8Y7M2|Q8Y7M2_LISMO Lmo1252 protein OS=Listeria monocytogenes serovar 1/2a (strain ATCC BAA-679 / EGD-e) OX=169963 GN=lmo1252 PE=4 SV=1	Non-Virulent	-1052
172.	>tr|Q8YAM1|Q8YAM1_LISMO Lmo0097 protein OS=Listeria monocytogenes serovar 1/2a (strain ATCC BAA-679 / EGD-e) OX=169963 GN=lmo0097 PE=4 SV=1	Non-Virulent	-1045
173.	>tr|Q8Y746|Q8Y746_LISMO Lmo1466 protein OS=Listeria monocytogenes serovar 1/2a (strain ATCC BAA-679 / EGD-e) OX=169963 GN=lmo1466 PE=1 SV=1	Non-Virulent	-0.982
174.	>sp|Q8YAC5|COAX_LISMO Type III pantothenate kinase OS=Listeria monocytogenes serovar 1/2a (strain ATCC BAA-679 / EGD-e) OX=169963 GN=coaX PE=3 SV=1	Non-Virulent	-0.999
175.	>tr|Q927C3|Q927C3_LISMO CydA protein OS=Listeria monocytogenes serovar 1/2a (strain ATCC BAA-679 / EGD-e) OX=169963 GN=cydA PE=3 SV=1	Non-Virulent	-0.979
176.	>tr|Q8Y983|Q8Y983_LISMO Lmo0650 protein OS=Listeria monocytogenes serovar 1/2a (strain ATCC BAA-679 / EGD-e) OX=169963 GN=lmo0650 PE=4 SV=1	Virulent	10688
177.	>tr|Q8Y827|Q8Y827_LISMO Lmo1091 protein OS=Listeria monocytogenes serovar 1/2a (strain ATCC BAA-679 / EGD-e) OX=169963 GN=lmo1091 PE=4 SV=1	Virulent	10798
178.	>tr|Q8Y437|Q8Y437_LISMO FAD:protein FMN transferase OS=Listeria monocytogenes serovar 1/2a (strain ATCC BAA-679 / EGD-e) OX=169963 GN=lmo2636 PE=3 SV=1	Virulent	0.9662
179.	>tr|Q8Y8W1|Q8Y8W1_LISMO Lmo0781 protein OS=Listeria monocytogenes serovar 1/2a (strain ATCC BAA-679 / EGD-e) OX=169963 GN=lmo0781 PE=4 SV=1	Non-Virulent	-0.994
180.	>tr|Q8Y605|Q8Y605_LISMO Lmo1898 protein OS=Listeria monocytogenes serovar 1/2a (strain ATCC BAA-679 / EGD-e) OX=169963 GN=lmo1898 PE=4 SV=1	Virulent	0.5568
181.	>tr|Q8Y4L6|Q8Y4L6_LISMO Histidine kinase OS=Listeria monocytogenes serovar 1/2a (strain ATCC BAA-679 / EGD-e) OX=169963 GN=lmo2421 PE=4 SV=1	Virulent	0.7525
182.	>tr|Q8Y6D1|Q8Y6D1_LISMO Lmo1757 protein OS=Listeria monocytogenes serovar 1/2a (strain ATCC BAA-679 / EGD-e) OX=169963 GN=lmo1757 PE=1 SV=1	Virulent	10256
183.	>tr|Q8Y9T2|Q8Y9T2_LISMO Lmo0441 protein OS=Listeria monocytogenes serovar 1/2a (strain ATCC BAA-679 / EGD-e) OX=169963 GN=lmo0441 PE=3 SV=1	Non-Virulent	-1048
184.	>tr|Q8Y9S1|Q8Y9S1_LISMO Lmo0452 protein OS=Listeria monocytogenes serovar 1/2a (strain ATCC BAA-679 / EGD-e) OX=169963 GN=lmo0452 PE=4 SV=1	Virulent	0.9917
185.	>tr|Q8Y8S6|Q8Y8S6_LISMO Lmo0818 protein OS=Listeria monocytogenes serovar 1/2a (strain ATCC BAA-679 / EGD-e) OX=169963 GN=lmo0818 PE=4 SV=1	Non-Virulent	-1028
186.	>tr|Q7AP82|Q7AP82_LISMO Lmo0685 protein OS=Listeria monocytogenes serovar 1/2a (strain ATCC BAA-679 / EGD-e) OX=169963 GN=lmo0685 PE=3 SV=1	Non-Virulent	-0.612
187.	>tr|Q8Y850|Q8Y850_LISMO Lmo1068 protein OS=Listeria monocytogenes serovar 1/2a (strain ATCC BAA-679 / EGD-e) OX=169963 GN=lmo1068 PE=1 SV=1	Virulent	0.9857
188.	>tr|Q8Y474|Q8Y474_LISMO Lmo2581 protein OS=Listeria monocytogenes serovar 1/2a (strain ATCC BAA-679 / EGD-e) OX=169963 GN=lmo2581 PE=4 SV=1	Non-Virulent	-0.922
189.	>tr|Q8Y4F8|Q8Y4F8_LISMO Lmo2486 protein OS=Listeria monocytogenes serovar 1/2a (strain ATCC BAA-679 / EGD-e) OX=169963 GN=lmo2486 PE=4 SV=1	Non-Virulent	-0.873
190.	>tr|Q8Y9D1|Q8Y9D1_LISMO Lmo0601 protein OS=Listeria monocytogenes serovar 1/2a (strain ATCC BAA-679 / EGD-e) OX=169963 GN=lmo0601 PE=4 SV=1	Virulent	10760
191.	>tr|Q8Y9S2|Q8Y9S2_LISMO Lmo0451 protein OS=Listeria monocytogenes serovar 1/2a (strain ATCC BAA-679 / EGD-e) OX=169963 GN=lmo0451 PE=4 SV=1	Virulent	0.1119
192.	>tr|Q8Y5P0|Q8Y5P0_LISMO Lmo2017 protein OS=Listeria monocytogenes serovar 1/2a (strain ATCC BAA-679 / EGD-e) OX=169963 GN=lmo2017 PE=4 SV=1	Non-Virulent	-1024
193.	>tr|Q8Y6Z1|Q8Y6Z1_LISMO Lmo1539 protein OS=Listeria monocytogenes serovar 1/2a (strain ATCC BAA-679 / EGD-e) OX=169963 GN=lmo1539 PE=3 SV=1	Non-Virulent	-1012
194.	>tr|Q8Y561|Q8Y561_LISMO Lmo2215 protein OS=Listeria monocytogenes serovar 1/2a (strain ATCC BAA-679 / EGD-e) OX=169963 GN=lmo2215 PE=4 SV=1	Virulent	0.7339
195.	>tr|Q8Y5C6|Q8Y5C6_LISMO Lmo2139 protein OS=Listeria monocytogenes serovar 1/2a (strain ATCC BAA-679 / EGD-e) OX=169963 GN=lmo2139 PE=4 SV=1	Non-Virulent	-0.358
196.	>tr|Q8Y7K5|Q8Y7K5_LISMO Ribosome biogenesis GTPase A OS=Listeria monocytogenes serovar 1/2a (strain ATCC BAA-679 / EGD-e) OX=169963 GN=lmo1272 PE=3 SV=1	Non-Virulent	-0.950
197.	>tr|Q8Y6L7|Q8Y6L7_LISMO L-lactate dehydrogenase OS=Listeria monocytogenes serovar 1/2a (strain ATCC BAA-679 / EGD-e) OX=169963 GN=lmo1667 PE=3 SV=1	Non-Virulent	-1012
198.	>tr|Q8Y9M9|Q8Y9M9_LISMO Lmo0497 protein OS=Listeria monocytogenes serovar 1/2a (strain ATCC BAA-679 / EGD-e) OX=169963 GN=lmo0497 PE=4 SV=1	Virulent	10495
199.	>tr|Q8Y4N3|Q8Y4N3_LISMO Lmo2403 protein OS=Listeria monocytogenes serovar 1/2a (strain ATCC BAA-679 / EGD-e) OX=169963 GN=lmo2403 PE=3 SV=1	Non-Virulent	-0.967
200.	>tr|Q8Y942|Q8Y942_LISMO Flagellar motor switch protein FliM OS=Listeria monocytogenes serovar 1/2a (strain ATCC BAA-679 / EGD-e) OX=169963 GN=lmo0699 PE=3 SV=1	Virulent	10332
201.	>tr|Q8Y6P7|Q8Y6P7_LISMO Lmo1637 protein OS=Listeria monocytogenes serovar 1/2a (strain ATCC BAA-679 / EGD-e) OX=169963 GN=lmo1637 PE=4 SV=1	Non-Virulent	-0.978
202.	>tr|Q8Y9J6|Q8Y9J6_LISMO Lmo0531 protein OS=Listeria monocytogenes serovar 1/2a (strain ATCC BAA-679 / EGD-e) OX=169963 GN=lmo0531 PE=4 SV=1	Non-Virulent	-0.427
203.	>tr|Q8Y6B6|Q8Y6B6_LISMO N5-carboxyaminoimidazole ribonucleotide mutase OS=Listeria monocytogenes serovar 1/2a (strain ATCC BAA-679 / EGD-e) OX=169963 GN=purE PE=3 SV=1	Non-Virulent	-1018
204.	>tr|Q8Y5Y4|Q8Y5Y4_LISMO Lmo1919 protein OS=Listeria monocytogenes serovar 1/2a (strain ATCC BAA-679 / EGD-e) OX=169963 GN=lmo1919 PE=4 SV=1	Non-Virulent	-1058
205.	>tr|Q8Y7A2|Q8Y7A2_LISMO Lmo1387 protein OS=Listeria monocytogenes serovar 1/2a (strain ATCC BAA-679 / EGD-e) OX=169963 GN=lmo1387 PE=3 SV=1	Virulent	10070
206.	>tr|Q8Y725|Q8Y725_LISMO Endolytic murein transglycosylase OS=Listeria monocytogenes serovar 1/2a (strain ATCC BAA-679 / EGD-e) OX=169963 GN=mltG PE=1 SV=1	Virulent	0.9920
207.	>tr|Q8Y889|Q8Y889_LISMO Lmo1026 protein OS=Listeria monocytogenes serovar 1/2a (strain ATCC BAA-679 / EGD-e) OX=169963 GN=lmo1026 PE=1 SV=1	Virulent	0.9980
208.	>tr|Q8Y9F1|Q8Y9F1_LISMO Putative conserved membrane protein OS=Listeria monocytogenes serovar 1/2a (strain ATCC BAA-679 / EGD-e) OX=169963 GN=lmo0578 PE=4 SV=1	Non-Virulent	-1004
209.	>tr|Q8Y499|Q8Y499_LISMO Lmo2555 protein OS=Listeria monocytogenes serovar 1/2a (strain ATCC BAA-679 / EGD-e) OX=169963 GN=lmo2555 PE=4 SV=1	Virulent	0.9489
210.	>tr|Q8Y8X2|Q8Y8X2_LISMO Lmo0770 protein OS=Listeria monocytogenes serovar 1/2a (strain ATCC BAA-679 / EGD-e) OX=169963 GN=lmo0770 PE=4 SV=1	Non-Virulent	-0.828
211.	>tr|Q8Y9K2|Q8Y9K2_LISMO Lmo0525 protein OS=Listeria monocytogenes serovar 1/2a (strain ATCC BAA-679 / EGD-e) OX=169963 GN=lmo0525 PE=4 SV=1	Non-Virulent	-1061
212.	>tr|Q8Y8V1|Q8Y8V1_LISMO Lmo0791 protein OS=Listeria monocytogenes serovar 1/2a (strain ATCC BAA-679 / EGD-e) OX=169963 GN=lmo0791 PE=4 SV=1	Non-Virulent	-0.099
213.	>tr|Q8Y844|Q8Y844_LISMO Transport permease protein OS=Listeria monocytogenes serovar 1/2a (strain ATCC BAA-679 / EGD-e) OX=169963 GN=lmo1074 PE=3 SV=1	Non-Virulent	-1089
214.	>tr|Q8Y6Z4|Q8Y6Z4_LISMO Prephenate dehydratase OS=Listeria monocytogenes serovar 1/2a (strain ATCC BAA-679 / EGD-e) OX=169963 GN=pheA PE=4 SV=1	Non-Virulent	-1052
215.	>sp|Q8Y773|MNTH_LISMO Divalent metal cation transporter MntH OS=Listeria monocytogenes serovar 1/2a (strain ATCC BAA-679 / EGD-e) OX=169963 GN=mntH PE=3 SV=1	Non-Virulent	-0.977
216.	>tr|Q8Y6I7|Q8Y6I7_LISMO Lmo1697 protein OS=Listeria monocytogenes serovar 1/2a (strain ATCC BAA-679 / EGD-e) OX=169963 GN=lmo1697 PE=4 SV=1	Non-Virulent	-1069
217.	>tr|Q8Y7B7|Q8Y7B7_LISMO Lmo1369 protein OS=Listeria monocytogenes serovar 1/2a (strain ATCC BAA-679 / EGD-e) OX=169963 GN=lmo1369 PE=1 SV=1	Non-Virulent	-0.947
218.	>tr|Q8YAV5|Q8YAV5_LISMO Cardiolipin synthase OS=Listeria monocytogenes serovar 1/2a (strain ATCC BAA-679 / EGD-e) OX=169963 GN=lmo0008 PE=3 SV=1	Non-Virulent	-0.997
219.	>tr|Q8Y828|Q8Y828_LISMO Lmo1090 protein OS=Listeria monocytogenes serovar 1/2a (strain ATCC BAA-679 / EGD-e) OX=169963 GN=lmo1090 PE=4 SV=1	Virulent	10204
220.	>sp|Q8Y557|PRSA2_LISMO Foldase protein PrsA 2 OS=Listeria monocytogenes serovar 1/2a (strain ATCC BAA-679 / EGD-e) OX=169963 GN=prsA2 PE=3 SV=1	Non-Virulent	-1043
221.	>tr|Q8Y717|Q8Y717_LISMO ATP-dependent RecD-like DNA helicase OS=Listeria monocytogenes serovar 1/2a (strain ATCC BAA-679 / EGD-e) OX=169963 GN=recD2 PE=3 SV=1	Non-Virulent	-0.998
222.	>tr|Q8Y579|Q8Y579_LISMO Lmo2195 protein OS=Listeria monocytogenes serovar 1/2a (strain ATCC BAA-679 / EGD-e) OX=169963 GN=lmo2195 PE=3 SV=1	Non-Virulent	-1005
223.	>tr|Q8Y409|Q8Y409_LISMO Lmo2669 protein OS=Listeria monocytogenes serovar 1/2a (strain ATCC BAA-679 / EGD-e) OX=169963 GN=lmo2669 PE=4 SV=1	Non-Virulent	-0.464
224.	>tr|Q8Y5K8|Q8Y5K8_LISMO Endopeptidase La OS=Listeria monocytogenes serovar 1/2a (strain ATCC BAA-679 / EGD-e) OX=169963 GN=lmo2051 PE=1 SV=1	Non-Virulent	-0.940
225.	>tr|Q8Y475|Q8Y475_LISMO Lmo2580 protein OS=Listeria monocytogenes serovar 1/2a (strain ATCC BAA-679 / EGD-e) OX=169963 GN=lmo2580 PE=4 SV=1	Non-Virulent	-1002
226.	>tr|Q8Y544|Q8Y544_LISMO Lmo2232 protein OS=Listeria monocytogenes serovar 1/2a (strain ATCC BAA-679 / EGD-e) OX=169963 GN=lmo2232 PE=3 SV=1	Non-Virulent	-0.887
227.	>tr|Q8Y9K3|Q8Y9K3_LISMO Lmo0524 protein OS=Listeria monocytogenes serovar 1/2a (strain ATCC BAA-679 / EGD-e) OX=169963 GN=lmo0524 PE=3 SV=1	Non-Virulent	-1076
228.	>tr|Q8Y6Y0|Q8Y6Y0_LISMO FolC protein OS=Listeria monocytogenes serovar 1/2a (strain ATCC BAA-679 / EGD-e) OX=169963 GN=folC PE=3 SV=1	Non-Virulent	-0.924
229.	>tr|Q8Y3V4|Q8Y3V4_LISMO Lmo2727 protein OS=Listeria monocytogenes serovar 1/2a (strain ATCC BAA-679 / EGD-e) OX=169963 GN=lmo2727 PE=4 SV=1	Virulent	0.9247
230.	>tr|Q8Y5Z3|Q8Y5Z3_LISMO Lmo1910 protein OS=Listeria monocytogenes serovar 1/2a (strain ATCC BAA-679 / EGD-e) OX=169963 GN=lmo1910 PE=4 SV=1	Non-Virulent	-1043
231.	>tr|Q8Y833|Q8Y833_LISMO Lmo1085 protein OS=Listeria monocytogenes serovar 1/2a (strain ATCC BAA-679 / EGD-e) OX=169963 GN=lmo1085 PE=3 SV=1	Non-Virulent	-0.234
232.	>tr|Q8YA71|Q8YA71_LISMO Histidine kinase OS=Listeria monocytogenes serovar 1/2a (strain ATCC BAA-679 / EGD-e) OX=169963 GN=lmo0288 PE=4 SV=1	Non-Virulent	-1033
233.	>tr|Q8Y854|Q8Y854_LISMO Lmo1064 protein OS=Listeria monocytogenes serovar 1/2a (strain ATCC BAA-679 / EGD-e) OX=169963 GN=lmo1064 PE=3 SV=1	Non-Virulent	-0.549
234.	>tr|Q92DA4|Q92DA4_LISMO Lmo0912 protein OS=Listeria monocytogenes serovar 1/2a (strain ATCC BAA-679 / EGD-e) OX=169963 GN=lmo0912 PE=3 SV=1	Non-Virulent	-1032
235.	>tr|Q8YAV0|Q8YAV0_LISMO Quinol oxidase subunit 2 OS=Listeria monocytogenes serovar 1/2a (strain ATCC BAA-679 / EGD-e) OX=169963 GN=qoxA PE=3 SV=1	Non-Virulent	-0.885
236.	>tr|Q8Y5H9|Q8Y5H9_LISMO Lmo2083 protein OS=Listeria monocytogenes serovar 1/2a (strain ATCC BAA-679 / EGD-e) OX=169963 GN=lmo2083 PE=4 SV=1	Non-Virulent	-1036
237.	>tr|Q8Y5L8|Q8Y5L8_LISMO PbpB protein OS=Listeria monocytogenes serovar 1/2a (strain ATCC BAA-679 / EGD-e) OX=169963 GN=pbpB PE=3 SV=1	Non-Virulent	-1056
238.	>tr|Q8YAH4|Q8YAH4_LISMO Lmo0152 protein OS=Listeria monocytogenes serovar 1/2a (strain ATCC BAA-679 / EGD-e) OX=169963 GN=lmo0152 PE=4 SV=1	Non-Virulent	-0.966
239.	>tr|Q8Y3Z4|Q8Y3Z4_LISMO Permease IIC component OS=Listeria monocytogenes serovar 1/2a (strain ATCC BAA-679 / EGD-e) OX=169963 GN=lmo2684 PE=4 SV=1	Non-Virulent	-1055
240.	>tr|Q8YAJ4|Q8YAJ4_LISMO Lmo0131 protein OS=Listeria monocytogenes serovar 1/2a (strain ATCC BAA-679 / EGD-e) OX=169963 GN=lmo0131 PE=1 SV=1	Non-Virulent	-0.759
241.	>sp|P66219|RL331_LISMO 50S ribosomal protein L33 1 OS=Listeria monocytogenes serovar 1/2a (strain ATCC BAA-679 / EGD-e) OX=169963 GN=rpmG1 PE=1 SV=1	Virulent	10248
242.	>tr|Q8Y9E6|Q8Y9E6_LISMO Lmo0584 protein OS=Listeria monocytogenes serovar 1/2a (strain ATCC BAA-679 / EGD-e) OX=169963 GN=lmo0584 PE=3 SV=1	Non-Virulent	-1015
243.	>tr|Q8Y5K4|Q8Y5K4_LISMO Lmo2056 protein OS=Listeria monocytogenes serovar 1/2a (strain ATCC BAA-679 / EGD-e) OX=169963 GN=lmo2056 PE=4 SV=1	Virulent	10064
244.	>tr|Q8Y3Z9|Q8Y3Z9_LISMO Histidine kinase OS=Listeria monocytogenes serovar 1/2a (strain ATCC BAA-679 / EGD-e) OX=169963 GN=lmo2679 PE=4 SV=1	Non-Virulent	-0.402
245.	>tr|Q8Y5Z9|Q8Y5Z9_LISMO Bifunctional ligase/repressor BirA OS=Listeria monocytogenes serovar 1/2a (strain ATCC BAA-679 / EGD-e) OX=169963 GN=birA PE=3 SV=1	Non-Virulent	-1077
246.	>tr|Q8Y645|Q8Y645_LISMO Lmo1855 protein OS=Listeria monocytogenes serovar 1/2a (strain ATCC BAA-679 / EGD-e) OX=169963 GN=lmo1855 PE=4 SV=1	Non-Virulent	-0.883
247.	>tr|Q8Y3W6|Q8Y3W6_LISMO Secreted protein with 1 GW repeat OS=Listeria monocytogenes serovar 1/2a (strain ATCC BAA-679 / EGD-e) OX=169963 GN=lmo2713 PE=4 SV=1	Virulent	10753
248.	>tr|Q8Y7M4|Q8Y7M4_LISMO Lmo1250 protein OS=Listeria monocytogenes serovar 1/2a (strain ATCC BAA-679 / EGD-e) OX=169963 GN=lmo1250 PE=4 SV=1	Non-Virulent	-1023
249.	>sp|P25145|Y432_LISMO Uncharacterized oxidoreductase Lmo0432 OS=Listeria monocytogenes serovar 1/2a (strain ATCC BAA-679 / EGD-e) OX=169963 GN=lmo0432 PE=3 SV=2	Non-Virulent	-0.544
250.	>tr|Q8Y7P9|Q8Y7P9_LISMO Lmo1224 protein OS=Listeria monocytogenes serovar 1/2a (strain ATCC BAA-679 / EGD-e) OX=169963 GN=lmo1224 PE=4 SV=1	Virulent	0.9984
251.	>tr|Q8YAD8|Q8YAD8_LISMO Lmo0193 protein OS=Listeria monocytogenes serovar 1/2a (strain ATCC BAA-679 / EGD-e) OX=169963 GN=lmo0193 PE=3 SV=1	Virulent	10107
252.	>tr|Q8Y4L9|Q8Y4L9_LISMO Lmo2418 protein OS=Listeria monocytogenes serovar 1/2a (strain ATCC BAA-679 / EGD-e) OX=169963 GN=lmo2418 PE=3 SV=1	Non-Virulent	-0.922
253.	>tr|Q8Y639|Q8Y639_LISMO Lmo1861 protein OS=Listeria monocytogenes serovar 1/2a (strain ATCC BAA-679 / EGD-e) OX=169963 GN=lmo1861 PE=4 SV=1	Virulent	0.8722
254.	>tr|Q8Y794|Q8Y794_LISMO CDP-diacylglycerol--glycerol-3-phosphate 3-phosphatidyltransferase OS=Listeria monocytogenes serovar 1/2a (strain ATCC BAA-679 / EGD-e) OX=169963 GN=lmo1396 PE=3 SV=1	Non-Virulent	-1117
255.	>tr|Q8Y707|Q8Y707_LISMO Lmo1521 protein OS=Listeria monocytogenes serovar 1/2a (strain ATCC BAA-679 / EGD-e) OX=169963 GN=lmo1521 PE=4 SV=1	Virulent	10768
256.	>tr|Q8Y3T0|Q8Y3T0_LISMO Lmo2751 protein OS=Listeria monocytogenes serovar 1/2a (strain ATCC BAA-679 / EGD-e) OX=169963 GN=lmo2751 PE=4 SV=1	Non-Virulent	-1010
257.	>tr|Q8Y8Y6|Q8Y8Y6_LISMO Lmo0756 protein OS=Listeria monocytogenes serovar 1/2a (strain ATCC BAA-679 / EGD-e) OX=169963 GN=lmo0756 PE=4 SV=1	Virulent	0.8192
258.	>tr|Q8Y954|Q8Y954_LISMO Lmo0680 protein OS=Listeria monocytogenes serovar 1/2a (strain ATCC BAA-679 / EGD-e) OX=169963 GN=lmo0680 PE=3 SV=1	Non-Virulent	-0.971
259.	>sp|Q8Y4B8|ATPF_LISMO ATP synthase subunit b OS=Listeria monocytogenes serovar 1/2a (strain ATCC BAA-679 / EGD-e) OX=169963 GN=atpF PE=3 SV=1	Virulent	0.8073
260.	>tr|Q8Y929|Q8Y929_LISMO Lmo0713 protein OS=Listeria monocytogenes serovar 1/2a (strain ATCC BAA-679 / EGD-e) OX=169963 GN=lmo0713 PE=3 SV=1	Virulent	0.9123
261.	>tr|Q929P4|Q929P4_LISMO Maltodextrin-binding protein OS=Listeria monocytogenes serovar 1/2a (strain ATCC BAA-679 / EGD-e) OX=169963 GN=lmo2125 PE=1 SV=1	Non-Virulent	-1004
262.	>sp|Q8Y7R4|Y1207_LISMO Putative ABC transporter ATP-binding protein lmo1207 OS=Listeria monocytogenes serovar 1/2a (strain ATCC BAA-679 / EGD-e) OX=169963 GN=lmo1207 PE=3 SV=1	Non-Virulent	-1028
263.	>tr|Q8Y559|Q8Y559_LISMO Lmo2217 protein OS=Listeria monocytogenes serovar 1/2a (strain ATCC BAA-679 / EGD-e) OX=169963 GN=lmo2217 PE=4 SV=1	Non-Virulent	-0.289
264.	>sp|Q8Y6B5|Y1776_LISMO UPF0316 protein lmo1776 OS=Listeria monocytogenes serovar 1/2a (strain ATCC BAA-679 / EGD-e) OX=169963 GN=lmo1776 PE=3 SV=1	Virulent	0.7377
265.	>sp|Q8Y4E3|CLS_LISMO Cardiolipin synthase OS=Listeria monocytogenes serovar 1/2a (strain ATCC BAA-679 / EGD-e) OX=169963 GN=cls PE=3 SV=1	Non-Virulent	-0.970
266.	>tr|Q8Y8V5|Q8Y8V5_LISMO Lmo0787 protein OS=Listeria monocytogenes serovar 1/2a (strain ATCC BAA-679 / EGD-e) OX=169963 GN=lmo0787 PE=4 SV=1	Non-Virulent	-1067
267.	>sp|P58414|CADA_LISMO Probable cadmium-transporting ATPase OS=Listeria monocytogenes serovar 1/2a (strain ATCC BAA-679 / EGD-e) OX=169963 GN=cadA PE=3 SV=1	Non-Virulent	-1026
268.	>tr|Q8Y893|Q8Y893_LISMO Sensor histidine kinase OS=Listeria monocytogenes serovar 1/2a (strain ATCC BAA-679 / EGD-e) OX=169963 GN=lmo1021 PE=4 SV=1	Non-Virulent	-1076
269.	>sp|Q8Y3I2|YIDC2_LISMO Membrane protein insertase YidC 2 OS=Listeria monocytogenes serovar 1/2a (strain ATCC BAA-679 / EGD-e) OX=169963 GN=yidC2 PE=3 SV=1	Non-Virulent	-0.127
270.	>sp|Q8Y4B6|ATP6_LISMO ATP synthase subunit a OS=Listeria monocytogenes serovar 1/2a (strain ATCC BAA-679 / EGD-e) OX=169963 GN=atpB PE=3 SV=1	Non-Virulent	-1027
271.	>sp|Q8Y8H5|SRTA_LISMO Sortase A OS=Listeria monocytogenes serovar 1/2a (strain ATCC BAA-679 / EGD-e) OX=169963 GN=srtA PE=1 SV=1	Virulent	0.7150
272.	>tr|Q8Y959|Q8Y959_LISMO Lmo0675 protein OS=Listeria monocytogenes serovar 1/2a (strain ATCC BAA-679 / EGD-e) OX=169963 GN=lmo0675 PE=4 SV=1	Non-Virulent	-0.019
273.	>tr|Q8Y8W0|Q8Y8W0_LISMO Lmo0782 protein OS=Listeria monocytogenes serovar 1/2a (strain ATCC BAA-679 / EGD-e) OX=169963 GN=lmo0782 PE=4 SV=1	Non-Virulent	-1053
274.	>tr|Q8Y4M0|Q8Y4M0_LISMO Lipoprotein OS=Listeria monocytogenes serovar 1/2a (strain ATCC BAA-679 / EGD-e) OX=169963 GN=lmo2417 PE=3 SV=1	Non-Virulent	-1059
275.	>tr|Q8Y762|Q8Y762_LISMO Lmo1440 protein OS=Listeria monocytogenes serovar 1/2a (strain ATCC BAA-679 / EGD-e) OX=169963 GN=lmo1440 PE=4 SV=1	Virulent	0.5430
276.	>tr|Q8Y7Q0|Q8Y7Q0_LISMO Lmo1223 protein OS=Listeria monocytogenes serovar 1/2a (strain ATCC BAA-679 / EGD-e) OX=169963 GN=lmo1223 PE=4 SV=1	Non-Virulent	-0.984
277.	>tr|Q8Y6I0|Q8Y6I0_LISMO Lmo1704 protein OS=Listeria monocytogenes serovar 1/2a (strain ATCC BAA-679 / EGD-e) OX=169963 GN=lmo1704 PE=3 SV=1	Virulent	0.8818
278.	>tr|Q8YAT2|Q8YAT2_LISMO Transcriptional regulator LacI family OS=Listeria monocytogenes serovar 1/2a (strain ATCC BAA-679 / EGD-e) OX=169963 GN=lmo0031 PE=4 SV=1	Virulent	0.4285
279.	>tr|Q8Y6P2|Q8Y6P2_LISMO Lmo1642 protein OS=Listeria monocytogenes serovar 1/2a (strain ATCC BAA-679 / EGD-e) OX=169963 GN=lmo1642 PE=4 SV=1	Virulent	10648
280.	>tr|Q8Y830|Q8Y830_LISMO TagB protein OS=Listeria monocytogenes serovar 1/2a (strain ATCC BAA-679 / EGD-e) OX=169963 GN=tagB PE=3 SV=1	Non-Virulent	-0.413
281.	>tr|Q8Y9V9|Q8Y9V9_LISMO Lmo0411 protein OS=Listeria monocytogenes serovar 1/2a (strain ATCC BAA-679 / EGD-e) OX=169963 GN=lmo0411 PE=4 SV=1	Virulent	0.7625
282.	>tr|Q8Y4I6|Q8Y4I6_LISMO Lmo2453 protein OS=Listeria monocytogenes serovar 1/2a (strain ATCC BAA-679 / EGD-e) OX=169963 GN=lmo2453 PE=4 SV=1	Non-Virulent	-0.833
283.	>tr|Q7AP69|Q7AP69_LISMO Lmo1421 protein OS=Listeria monocytogenes serovar 1/2a (strain ATCC BAA-679 / EGD-e) OX=169963 GN=lmo1421 PE=4 SV=1	Non-Virulent	-1057
284.	>tr|Q8YAD7|Q8YAD7_LISMO ABC transporter, ATP-binding protein OS=Listeria monocytogenes serovar 1/2a (strain ATCC BAA-679 / EGD-e) OX=169963 GN=lmo0194 PE=4 SV=1	Non-Virulent	-1057
285.	>tr|Q8Y3T6|Q8Y3T6_LISMO Lmo2745 protein OS=Listeria monocytogenes serovar 1/2a (strain ATCC BAA-679 / EGD-e) OX=169963 GN=lmo2745 PE=4 SV=1	Non-Virulent	-1013
286.	>tr|Q8Y5W4|Q8Y5W4_LISMO Lmo1941 protein OS=Listeria monocytogenes serovar 1/2a (strain ATCC BAA-679 / EGD-e) OX=169963 GN=lmo1941 PE=4 SV=1	Non-Virulent	-0.882
287.	>tr|Q8Y5D5|Q8Y5D5_LISMO Lmo2130 protein OS=Listeria monocytogenes serovar 1/2a (strain ATCC BAA-679 / EGD-e) OX=169963 GN=lmo2130 PE=4 SV=1	Non-Virulent	-1038
288.	>sp|Q8Y5M3|DIVIB_LISMO Cell division protein DivIB OS=Listeria monocytogenes serovar 1/2a (strain ATCC BAA-679 / EGD-e) OX=169963 GN=divIB PE=3 SV=1	Virulent	10346
289.	>tr|Q8YAR7|Q8YAR7_LISMO Lmo0047 protein OS=Listeria monocytogenes serovar 1/2a (strain ATCC BAA-679 / EGD-e) OX=169963 GN=lmo0047 PE=4 SV=1	Virulent	0.9878
290.	>tr|Q8Y9P5|Q8Y9P5_LISMO Putative secreted protein OS=Listeria monocytogenes serovar 1/2a (strain ATCC BAA-679 / EGD-e) OX=169963 GN=lmo0479 PE=4 SV=1	Virulent	10383
291.	>tr|Q8Y486|Q8Y486_LISMO Lmo2569 protein OS=Listeria monocytogenes serovar 1/2a (strain ATCC BAA-679 / EGD-e) OX=169963 GN=lmo2569 PE=3 SV=1	Non-Virulent	-0.785
292.	>tr|Q92DV7|Q92DV7_LISMO Flagellar hook protein FlgE OS=Listeria monocytogenes serovar 1/2a (strain ATCC BAA-679 / EGD-e) OX=169963 GN=lmo0697 PE=3 SV=1	Virulent	10327
293.	>tr|Q8Y9H3|Q8Y9H3_LISMO Lmo0555 protein OS=Listeria monocytogenes serovar 1/2a (strain ATCC BAA-679 / EGD-e) OX=169963 GN=lmo0555 PE=3 SV=1	Non-Virulent	-1045
294.	>sp|Q8Y9N9|RL321_LISMO 50S ribosomal protein L32-1 OS=Listeria monocytogenes serovar 1/2a (strain ATCC BAA-679 / EGD-e) OX=169963 GN=rpmF1 PE=3 SV=1	Virulent	0.9855
295.	>tr|Q8Y4E4|Q8Y4E4_LISMO Lmo2502 protein OS=Listeria monocytogenes serovar 1/2a (strain ATCC BAA-679 / EGD-e) OX=169963 GN=lmo2502 PE=4 SV=1	Non-Virulent	-0.987
296.	>tr|Q8Y7D0|Q8Y7D0_LISMO Lmo1353 protein OS=Listeria monocytogenes serovar 1/2a (strain ATCC BAA-679 / EGD-e) OX=169963 GN=lmo1353 PE=4 SV=1	Non-Virulent	-0.812
297.	>sp|Q8Y8T6|POTA_LISMO Spermidine/putrescine import ATP-binding protein PotA OS=Listeria monocytogenes serovar 1/2a (strain ATCC BAA-679 / EGD-e) OX=169963 GN=potA PE=3 SV=2	Non-Virulent	-1001
298.	>tr|Q8Y9E9|Q8Y9E9_LISMO Lmo0580 protein OS=Listeria monocytogenes serovar 1/2a (strain ATCC BAA-679 / EGD-e) OX=169963 GN=lmo0580 PE=4 SV=1	Non-Virulent	-1010
299.	>tr|Q8Y5T9|Q8Y5T9_LISMO Lmo1966 protein OS=Listeria monocytogenes serovar 1/2a (strain ATCC BAA-679 / EGD-e) OX=169963 GN=lmo1966 PE=4 SV=1	Non-Virulent	-0.644
300.	>tr|Q8Y7M5|Q8Y7M5_LISMO Lmo1249 protein OS=Listeria monocytogenes serovar 1/2a (strain ATCC BAA-679 / EGD-e) OX=169963 GN=lmo1249 PE=4 SV=1	Virulent	10109
301.	>tr|Q7AP67|Q7AP67_LISMO OpuCC protein OS=Listeria monocytogenes serovar 1/2a (strain ATCC BAA-679 / EGD-e) OX=169963 GN=opuCC PE=4 SV=1	Virulent	0.1316
302.	>tr|Q8Y3Z5|Q8Y3Z5_LISMO Lmo2683 protein OS=Listeria monocytogenes serovar 1/2a (strain ATCC BAA-679 / EGD-e) OX=169963 GN=lmo2683 PE=4 SV=1	Non-Virulent	-1006
303.	>tr|Q8Y5C5|Q8Y5C5_LISMO Lmo2140 protein OS=Listeria monocytogenes serovar 1/2a (strain ATCC BAA-679 / EGD-e) OX=169963 GN=lmo2140 PE=4 SV=1	Non-Virulent	-0.119
304.	>sp|Q8Y7A9|YIDC1_LISMO Membrane protein insertase YidC 1 OS=Listeria monocytogenes serovar 1/2a (strain ATCC BAA-679 / EGD-e) OX=169963 GN=yidC1 PE=3 SV=1	Non-Virulent	-0.762
305.	>tr|Q8Y823|Q8Y823_LISMO Lmo1095 protein OS=Listeria monocytogenes serovar 1/2a (strain ATCC BAA-679 / EGD-e) OX=169963 GN=lmo1095 PE=4 SV=1	Non-Virulent	-0.919
306.	>tr|Q8Y7I2|Q8Y7I2_LISMO GTPase HflX OS=Listeria monocytogenes serovar 1/2a (strain ATCC BAA-679 / EGD-e) OX=169963 GN=hflX PE=3 SV=1	Non-Virulent	-1034
307.	>tr|Q8Y7E6|Q8Y7E6_LISMO Lmo1337 protein OS=Listeria monocytogenes serovar 1/2a (strain ATCC BAA-679 / EGD-e) OX=169963 GN=lmo1337 PE=4 SV=1	Non-Virulent	-0.954
308.	>tr|Q8Y3R4|Q8Y3R4_LISMO Lmo2769 protein OS=Listeria monocytogenes serovar 1/2a (strain ATCC BAA-679 / EGD-e) OX=169963 GN=lmo2769 PE=4 SV=1	Virulent	0.1216
309.	>tr|Q8Y5U5|Q8Y5U5_LISMO FhuC protein OS=Listeria monocytogenes serovar 1/2a (strain ATCC BAA-679 / EGD-e) OX=169963 GN=fhuC PE=4 SV=1	Virulent	0.6862
310.	>tr|Q8Y3J0|Q8Y3J0_LISMO Lmo2845 protein OS=Listeria monocytogenes serovar 1/2a (strain ATCC BAA-679 / EGD-e) OX=169963 GN=lmo2845 PE=4 SV=1	Non-Virulent	-1023
311.	>tr|Q8Y4C9|Q8Y4C9_LISMO N-acetylglucosaminyldiphosphoundecaprenol N-acetyl-beta-D-mannosaminyltransferase OS=Listeria monocytogenes serovar 1/2a (strain ATCC BAA-679 / EGD-e) OX=169963 GN=lmo2521 PE=3 SV=1	Non-Virulent	-1041
312.	>tr|Q8Y527|Q8Y527_LISMO ArpJ protein OS=Listeria monocytogenes serovar 1/2a (strain ATCC BAA-679 / EGD-e) OX=169963 GN=arpJ PE=3 SV=1	Non-Virulent	-0.995
313.	>sp|Q8Y617|XPT_LISMO Xanthine phosphoribosyltransferase OS=Listeria monocytogenes serovar 1/2a (strain ATCC BAA-679 / EGD-e) OX=169963 GN=xpt PE=3 SV=1	Non-Virulent	-1016
314.	>sp|P66207|RL322_LISMO 50S ribosomal protein L32-2 OS=Listeria monocytogenes serovar 1/2a (strain ATCC BAA-679 / EGD-e) OX=169963 GN=rpmF2 PE=1 SV=1	Virulent	10614
315.	>tr|Q8Y8L4|Q8Y8L4_LISMO Lmo0883 protein OS=Listeria monocytogenes serovar 1/2a (strain ATCC BAA-679 / EGD-e) OX=169963 GN=lmo0883 PE=4 SV=1	Non-Virulent	-0.991
316.	>tr|Q8Y953|Q8Y953_LISMO Flagellar biosynthesis protein FlhF OS=Listeria monocytogenes serovar 1/2a (strain ATCC BAA-679 / EGD-e) OX=169963 GN=lmo0681 PE=3 SV=1	Virulent	10918
317.	>tr|Q8Y9D7|Q8Y9D7_LISMO Lmo0593 protein OS=Listeria monocytogenes serovar 1/2a (strain ATCC BAA-679 / EGD-e) OX=169963 GN=lmo0593 PE=4 SV=1	Non-Virulent	-1030
318.	>tr|Q8Y939|Q8Y939_LISMO Lmo0702 protein OS=Listeria monocytogenes serovar 1/2a (strain ATCC BAA-679 / EGD-e) OX=169963 GN=lmo0702 PE=4 SV=1	Virulent	0.7538
319.	>tr|Q8Y704|Q8Y704_LISMO Lmo1526 protein OS=Listeria monocytogenes serovar 1/2a (strain ATCC BAA-679 / EGD-e) OX=169963 GN=lmo1526 PE=4 SV=1	Non-Virulent	-0.105
320.	>tr|Q7AP49|Q7AP49_LISMO Peptidoglycan lytic protein P45 OS=Listeria monocytogenes serovar 1/2a (strain ATCC BAA-679 / EGD-e) OX=169963 GN=spl PE=3 SV=1	Non-Virulent	-1191
321.	>tr|Q8Y3S9|Q8Y3S9_LISMO Lmo2752 protein OS=Listeria monocytogenes serovar 1/2a (strain ATCC BAA-679 / EGD-e) OX=169963 GN=lmo2752 PE=4 SV=1	Non-Virulent	-1036
322.	>tr|Q8YAH2|Q8YAH2_LISMO Lmo0154 protein OS=Listeria monocytogenes serovar 1/2a (strain ATCC BAA-679 / EGD-e) OX=169963 GN=lmo0154 PE=4 SV=1	Non-Virulent	-1032
323.	>tr|Q8YAH3|Q8YAH3_LISMO Lmo0153 protein OS=Listeria monocytogenes serovar 1/2a (strain ATCC BAA-679 / EGD-e) OX=169963 GN=lmo0153 PE=3 SV=1	Virulent	0.5095
324.	>tr|Q8Y8L5|Q8Y8L5_LISMO Lmo0882 protein OS=Listeria monocytogenes serovar 1/2a (strain ATCC BAA-679 / EGD-e) OX=169963 GN=lmo0882 PE=4 SV=1	Non-Virulent	-0.246
325.	>tr|Q8Y4H5|Q8Y4H5_LISMO Lmo2466 protein OS=Listeria monocytogenes serovar 1/2a (strain ATCC BAA-679 / EGD-e) OX=169963 GN=lmo2466 PE=4 SV=1	Virulent	0.9755
326.	>sp|Q8Y6Y4|MREC_LISMO Cell shape-determining protein MreC OS=Listeria monocytogenes serovar 1/2a (strain ATCC BAA-679 / EGD-e) OX=169963 GN=mreC PE=1 SV=1	Non-Virulent	-0.784
327.	>tr|Q8Y6E7|Q8Y6E7_LISMO Lmo1740 protein OS=Listeria monocytogenes serovar 1/2a (strain ATCC BAA-679 / EGD-e) OX=169963 GN=lmo1740 PE=3 SV=1	Non-Virulent	-1032
328.	>tr|Q8Y6L8|Q8Y6L8_LISMO Peptidoglycan linked protein (LPxTG) OS=Listeria monocytogenes serovar 1/2a (strain ATCC BAA-679 / EGD-e) OX=169963 GN=lmo1666 PE=4 SV=1	Virulent	10189
329.	>tr|Q8Y845|Q8Y845_LISMO Lmo1073 protein OS=Listeria monocytogenes serovar 1/2a (strain ATCC BAA-679 / EGD-e) OX=169963 GN=lmo1073 PE=4 SV=1	Non-Virulent	-0.970
330.	>tr|Q8Y3U3|Q8Y3U3_LISMO Lmo2738 protein OS=Listeria monocytogenes serovar 1/2a (strain ATCC BAA-679 / EGD-e) OX=169963 GN=lmo2738 PE=3 SV=1	Non-Virulent	-1000
331.	>tr|Q8Y8A8|Q8Y8A8_LISMO Lmo1000 protein OS=Listeria monocytogenes serovar 1/2a (strain ATCC BAA-679 / EGD-e) OX=169963 GN=lmo1000 PE=3 SV=1	Virulent	0.5182
332.	>tr|Q8Y952|Q8Y952_LISMO Lmo0682 protein OS=Listeria monocytogenes serovar 1/2a (strain ATCC BAA-679 / EGD-e) OX=169963 GN=lmo0682 PE=3 SV=1	Virulent	10305
333.	>tr|Q8Y936|Q8Y936_LISMO Flagellar hook-associated protein 1 OS=Listeria monocytogenes serovar 1/2a (strain ATCC BAA-679 / EGD-e) OX=169963 GN=flgK PE=3 SV=1	Virulent	10226
334.	>sp|Q8YA75|METN1_LISMO Methionine import ATP-binding protein MetN 1 OS=Listeria monocytogenes serovar 1/2a (strain ATCC BAA-679 / EGD-e) OX=169963 GN=metN1 PE=3 SV=1	Non-Virulent	-1016
335.	>tr|Q8Y732|Q8Y732_LISMO Lmo1491 protein OS=Listeria monocytogenes serovar 1/2a (strain ATCC BAA-679 / EGD-e) OX=169963 GN=lmo1491 PE=4 SV=1	Non-Virulent	-1032

## Sheet: VirulenPred FILTERED 1
S.No.	Protein Name	Prediction results	Predicted Scores
Cascade of SVMs and PSI-BLAST
1	Q8Y8N0	Non-Virulent	-1005
2	Q8Y435	Non-Virulent	-1103
3	P60426	Virulent	0.5410
4	Q8Y4C1	Non-Virulent	-0.998
5	Q8Y864	Non-Virulent	-1067
6	Q8Y851	Non-Virulent	-1024
7	Q8YAC6	Non-Virulent	-0.977
8	Q8Y5Q0	Non-Virulent	-1009
9	Q8Y496	Non-Virulent	-0.842
10	Q8Y4P6	Non-Virulent	-1029
11	Q8Y5H3	Non-Virulent	-0.997
12	Q7AP76	Non-Virulent	-1024
13	P66372	Virulent	10001
14	Q8YAR8	Virulent	0.9895
15	Q8YA11	Non-Virulent	-1035
16	Q8Y920	Non-Virulent	-1029
17	Q8Y4U6	Non-Virulent	-0.993
18	Q7AP59	Non-Virulent	-0.888
19	Q8Y6Y9	Non-Virulent	-0.921
20	Q8Y9P3	Non-Virulent	-0.965
21	Q8Y459	Non-Virulent	-0.386
22	Q8Y581	Non-Virulent	-0.986
23	Q8Y695	Virulent	0.0192
24	P0DJP2	Non-Virulent	-1010
25	Q7AP53	Non-Virulent	-1031
26	Q7AP52	Non-Virulent	-0.866
27	Q8Y841	Virulent	0.8790
28	Q8Y8D5	Virulent	10036
29	Q92EP8	Non-Virulent	-1061
30	Q8Y651	Non-Virulent	-1023
31	Q8Y5W8	Non-Virulent	-0.980
32	Q8Y610	Non-Virulent	-1013
33	O32823	Non-Virulent	-0.920
34	Q8YAM0	Non-Virulent	-0.992
35	Q8Y574	Non-Virulent	-1033
36	Q8Y703	Non-Virulent	-1022
37	Q8Y9H5	Virulent	10090
38	Q8Y7A1	Non-Virulent	-1016
39	Q8Y436	Virulent	0.9408
40	P21171	Virulent	10111
41	Q8Y3Y8	Virulent	0.8722
42	Q8Y6S7	Non-Virulent	-1039
43	Q8Y6H3	Non-Virulent	-1002
44	Q8Y764	Non-Virulent	-1069
45	Q8Y8W9	Non-Virulent	-1012
46	Q48754	Non-Virulent	-1003
47	Q8YA12	Non-Virulent	-0.993
48	Q8Y5F0	Non-Virulent	-0.860
49	Q8Y4S2	Virulent	10143
50	Q8Y4I0	Non-Virulent	-1021
51	Q8Y4G9	Non-Virulent	-1044
52	Q7AP65	Non-Virulent	-1037
53	Q8Y5M2	Non-Virulent	-0.968
54	P28764	Non-Virulent	-1026
55	Q8Y8Q5	Non-Virulent	-1079
56	Q8Y842	Non-Virulent	-0.785
57	Q8Y9T0	Non-Virulent	-0.473
58	Q8Y679	Non-Virulent	-0.997
59	Q8YA81	Non-Virulent	-1023
60	P66144	Virulent	10405
61	Q8Y750	Non-Virulent	-1060
62	Q8Y742	Non-Virulent	-1046
63	Q8Y6Y7	Non-Virulent	-0.943
64	Q8Y6P8	Non-Virulent	-1045
65	Q8Y4E0	Virulent	10741
66	Q8Y966	Non-Virulent	-1019
67	Q8Y9R9	Non-Virulent	-0.864
68	Q8Y705	Non-Virulent	-1037
69	Q8Y7P7	Non-Virulent	-0.285
70	Q8Y798	Non-Virulent	-1025
71	Q8Y8H6	Virulent	0.7114
72	Q8Y669	Virulent	0.2892
73	Q8Y693	Non-Virulent	-1173
74	Q8YAJ6	Non-Virulent	-0.538
75	Q8Y6B7	Non-Virulent	-0.962
76	Q8Y4L8	Non-Virulent	-1076
77	Q92F34	Non-Virulent	-1050
78	Q8Y919	Virulent	10045
79	Q8Y7A3	Non-Virulent	-1015
80	Q9RQI6	Non-Virulent	-1046
81	Q8Y4R3	Non-Virulent	-0.212
82	Q8Y4S1	Non-Virulent	-1010
83	Q8YA67	Virulent	0.2850
84	Q8Y4R2	Non-Virulent	-1044
85	Q8Y3W3	Non-Virulent	-0.951
86	Q8Y454	Non-Virulent	-0.999
87	Q8Y448	Non-Virulent	-1036
88	Q7AP78	Non-Virulent	-0.740
89	Q8Y839	Virulent	0.7864
90	Q8Y7L6	Non-Virulent	-0.971
91	Q8Y6F0	Non-Virulent	-1098
92	Q8Y768	Non-Virulent	-1030
93	Q8Y4D2	Virulent	0.9968
94	Q8Y734	Virulent	10119
95	Q8YAJ0	Non-Virulent	-1034
96	Q8Y3W4	Virulent	11073
97	P66401	Virulent	11251
98	Q8Y7D2	Virulent	0.7131
99	Q8YAR3	Non-Virulent	-1024
100	Q8Y843	Non-Virulent	-1062
101	Q8Y5S9	Virulent	0.8724
102	Q8Y9V5	Non-Virulent	-0.273
103	Q8Y763	Non-Virulent	-1044
104	Q926W7	Non-Virulent	-1007
105	Q8Y5E5	Virulent	10283
106	Q8Y5E9	Non-Virulent	-0.903
107	Q8Y992	Non-Virulent	-1102
108	Q8Y455	Non-Virulent	-1014
109	Q8Y6I5	Non-Virulent	-1022
110	Q8Y9D8	Non-Virulent	-0.954
111	Q8Y4P5	Non-Virulent	-1031
112	Q8Y9C4	Non-Virulent	-1013
113	Q8Y580	Non-Virulent	-1020
114	Q8Y6J0	Non-Virulent	-1049
115	Q8Y732	Non-Virulent	-1032
116	Q8Y9C5	Non-Virulent	-1027
117	Q8Y8P9	Non-Virulent	-1025
118	Q8Y8E2	Virulent	0.6989
119	Q7AP48	Virulent	11024
120	P66125	Virulent	11382
121	Q8Y676	Non-Virulent	-1034
122	Q8Y6Z8	Non-Virulent	-1044
123	Q8Y3X4	Virulent	10708
124	Q8Y5E4	Non-Virulent	-0.809
125	Q9XDA6	Virulent	0.2198
126	Q8YAD6	Non-Virulent	-1097
127	P66503	Virulent	10358
128	Q8Y5X6	Non-Virulent	-1115
129	Q48762	Non-Virulent	-0.773
130	Q8Y701	Virulent	0.8681
131	Q8Y3K6	Non-Virulent	-0.243
132	Q8Y6T8	Non-Virulent	-1017
133	Q8Y8T0	Non-Virulent	-0.987
134	Q8Y653	Non-Virulent	-1029
135	Q8Y3S7	Non-Virulent	-1061
136	Q928S1	Virulent	0.7839
137	Q8Y7P5	Non-Virulent	-1018
138	Q8Y9C1	Non-Virulent	-0.934
139	Q8YA78	Virulent	0.9976
140	Q8Y795	Virulent	10200
141	Q8Y9J7	Virulent	10277
142	Q8Y6T9	Non-Virulent	-1034
143	Q8Y555	Non-Virulent	-0.105
144	Q8Y4E1	Virulent	0.3278
145	Q8Y5V8	Non-Virulent	-1027
146	Q8Y5X9	Non-Virulent	-0.137
147	P0DJM0	Virulent	10630
148	Q8Y980	Non-Virulent	-0.687
149	Q8Y684	Non-Virulent	-0.985
150	Q8Y7L9	Non-Virulent	-1038
151	Q8Y7G3	Non-Virulent	-1008
152	Q8Y6I9	Non-Virulent	-1034
153	P0DJP1	Virulent	10523
154	Q8Y8H1	Virulent	0.7087
155	Q8Y3R6	Virulent	0.0900
156	Q8YA14	Non-Virulent	-0.282
157	P0A485	Virulent	10853
158	Q8Y899	Non-Virulent	-0.998
159	Q8Y775	Non-Virulent	-0.968
160	Q8Y7N7	Non-Virulent	-1018
161	Q8Y9S0	Virulent	0.4289
162	Q02551	Virulent	10298
163	Q8Y5J3	Virulent	10593
164	Q8Y547	Non-Virulent	-1069
165	Q8YAL9	Virulent	10159
166	P0A491	Virulent	10600
167	Q8Y649	Virulent	0.5817
168	Q8Y801	Virulent	10357
169	Q8Y5U1	Virulent	11066
170	Q8Y647	Non-Virulent	-1077
171	Q8Y8P8	Non-Virulent	-1003
172	Q8Y7M2	Non-Virulent	-1052
173	Q8YAM1	Non-Virulent	-1045
174	Q8Y746	Non-Virulent	-0.982
175	Q8YAC5	Non-Virulent	-0.999
176	Q927C3	Non-Virulent	-0.979
177	Q8Y983	Virulent	10688
178	Q8Y827	Virulent	10798
179	Q8Y437	Virulent	0.9662
180	Q8Y8W1	Non-Virulent	-0.994
181	Q8Y605	Virulent	0.5568
182	Q8Y4L6	Virulent	0.7525
183	Q8Y6D1	Virulent	10256
184	Q8Y9T2	Non-Virulent	-1048
185	Q8Y9S1	Virulent	0.9917
186	Q8Y8S6	Non-Virulent	-1028
187	Q7AP82	Non-Virulent	-0.612
188	Q8Y850	Virulent	0.9857
189	Q8Y474	Non-Virulent	-0.922
190	Q8Y4F8	Non-Virulent	-0.873
191	Q8Y9D1	Virulent	10760
192	Q8Y9S2	Virulent	0.1119
193	Q8Y5P0	Non-Virulent	-1024
194	Q8Y6Z1	Non-Virulent	-1012
195	Q8Y561	Virulent	0.7339
196	Q8Y5C6	Non-Virulent	-0.358
197	Q8Y7K5	Non-Virulent	-0.950
198	Q8Y6L7	Non-Virulent	-1012
199	Q8Y9M9	Virulent	10495
200	Q8Y4N3	Non-Virulent	-0.967
201	Q8Y942	Virulent	10332
202	Q8Y6P7	Non-Virulent	-0.978
203	Q8Y9J6	Non-Virulent	-0.427
204	Q8Y6B6	Non-Virulent	-1018
205	Q8Y5Y4	Non-Virulent	-1058
206	Q8Y7A2	Virulent	10070
207	Q8Y725	Virulent	0.9920
208	Q8Y889	Virulent	0.9980
209	Q8Y9F1	Non-Virulent	-1004
210	Q8Y499	Virulent	0.9489
211	Q8Y8X2	Non-Virulent	-0.828
212	Q8Y9K2	Non-Virulent	-1061
213	Q8Y8V1	Non-Virulent	-0.099
214	Q8Y844	Non-Virulent	-1089
215	Q8Y6Z4	Non-Virulent	-1052
216	Q8Y773	Non-Virulent	-0.977
217	Q8Y6I7	Non-Virulent	-1069
218	Q8Y7B7	Non-Virulent	-0.947
219	Q8YAV5	Non-Virulent	-0.997
220	Q8Y828	Virulent	10204
221	Q8Y557	Non-Virulent	-1043
222	Q8Y717	Non-Virulent	-0.998
223	Q8Y579	Non-Virulent	-1005
224	Q8Y409	Non-Virulent	-0.464
225	Q8Y5K8	Non-Virulent	-0.940
226	Q8Y475	Non-Virulent	-1002
227	Q8Y544	Non-Virulent	-0.887
228	Q8Y9K3	Non-Virulent	-1076
229	Q8Y6Y0	Non-Virulent	-0.924
230	Q8Y3V4	Virulent	0.9247
231	Q8Y5Z3	Non-Virulent	-1043
232	Q8Y833	Non-Virulent	-0.234
233	Q8YA71	Non-Virulent	-1033
234	Q8Y854	Non-Virulent	-0.549
235	Q92DA4	Non-Virulent	-1032
236	Q8YAV0	Non-Virulent	-0.885
237	Q8Y5H9	Non-Virulent	-1036
238	Q8Y5L8	Non-Virulent	-1056
239	Q8YAH4	Non-Virulent	-0.966
240	Q8Y3Z4	Non-Virulent	-1055
241	Q8YAJ4	Non-Virulent	-0.759
242	P66219	Virulent	10248
243	Q8Y9E6	Non-Virulent	-1015
244	Q8Y5K4	Virulent	10064
245	Q8Y3Z9	Non-Virulent	-0.402
246	Q8Y5Z9	Non-Virulent	-1077
247	Q8Y645	Non-Virulent	-0.883
248	Q8Y3W6	Virulent	10753
249	Q8Y7M4	Non-Virulent	-1023
250	P25145	Non-Virulent	-0.544
251	Q8Y7P9	Virulent	0.9984
252	Q8YAD8	Virulent	10107
253	Q8Y4L9	Non-Virulent	-0.922
254	Q8Y639	Virulent	0.8722
255	Q8Y794	Non-Virulent	-1117
256	Q8Y707	Virulent	10768
257	Q8Y3T0	Non-Virulent	-1010
258	Q8Y8Y6	Virulent	0.8192
259	Q8Y954	Non-Virulent	-0.971
260	Q8Y4B8	Virulent	0.8073
261	Q8Y929	Virulent	0.9123
262	Q929P4	Non-Virulent	-1004
263	Q8Y7R4	Non-Virulent	-1028
264	Q8Y559	Non-Virulent	-0.289
265	Q8Y6B5	Virulent	0.7377
266	Q8Y4E3	Non-Virulent	-0.970
267	Q8Y8V5	Non-Virulent	-1067
268	P58414	Non-Virulent	-1026
269	Q8Y893	Non-Virulent	-1076
270	Q8Y3I2	Non-Virulent	-0.127
271	Q8Y4B6	Non-Virulent	-1027
272	Q8Y8H5	Virulent	0.7150
273	Q8Y959	Non-Virulent	-0.019
274	Q8Y8W0	Non-Virulent	-1053
275	Q8Y4M0	Non-Virulent	-1059
276	Q8Y762	Virulent	0.5430
277	Q8Y7Q0	Non-Virulent	-0.984
278	Q8Y6I0	Virulent	0.8818
279	Q8YAT2	Virulent	0.4285
280	Q8Y6P2	Virulent	10648
281	Q8Y830	Non-Virulent	-0.413
282	Q8Y9V9	Virulent	0.7625
283	Q8Y4I6	Non-Virulent	-0.833
284	Q7AP69	Non-Virulent	-1057
285	Q8YAD7	Non-Virulent	-1057
286	Q8Y3T6	Non-Virulent	-1013
287	Q8Y5W4	Non-Virulent	-0.882
288	Q8Y5D5	Non-Virulent	-1038
289	Q8Y5M3	Virulent	10346
290	Q8YAR7	Virulent	0.9878
291	Q8Y9P5	Virulent	10383
292	Q8Y486	Non-Virulent	-0.785
293	Q92DV7	Virulent	10327
294	Q8Y9H3	Non-Virulent	-1045
295	Q8Y9N9	Virulent	0.9855
296	Q8Y4E4	Non-Virulent	-0.987
297	Q8Y7D0	Non-Virulent	-0.812
298	Q8Y8T6	Non-Virulent	-1001
299	Q8Y9E9	Non-Virulent	-1010
300	Q8Y5T9	Non-Virulent	-0.644
301	Q8Y7M5	Virulent	10109
302	Q7AP67	Virulent	0.1316
303	Q8Y3Z5	Non-Virulent	-1006
304	Q8Y5C5	Non-Virulent	-0.119
305	Q8Y7A9	Non-Virulent	-0.762
306	Q8Y823	Non-Virulent	-0.919
307	Q8Y7I2	Non-Virulent	-1034
308	Q8Y7E6	Non-Virulent	-0.954
309	Q8Y3R4	Virulent	0.1216
310	Q8Y5U5	Virulent	0.6862
311	Q8Y3J0	Non-Virulent	-1023
312	Q8Y4C9	Non-Virulent	-1041
313	Q8Y527	Non-Virulent	-0.995
314	Q8Y617	Non-Virulent	-1016
315	P66207	Virulent	10614
316	Q8Y8L4	Non-Virulent	-0.991
317	Q8Y953	Virulent	10918
318	Q8Y9D7	Non-Virulent	-1030
319	Q8Y939	Virulent	0.7538
320	Q8Y704	Non-Virulent	-0.105
321	Q7AP49	Non-Virulent	-1191
322	Q8Y3S9	Non-Virulent	-1036
323	Q8YAH2	Non-Virulent	-1032
324	Q8YAH3	Virulent	0.5095
325	Q8Y8L5	Non-Virulent	-0.246
326	Q8Y4H5	Virulent	0.9755
327	Q8Y6Y4	Non-Virulent	-0.784
328	Q8Y6E7	Non-Virulent	-1032
329	Q8Y6L8	Virulent	10189
330	Q8Y845	Non-Virulent	-0.970
331	Q8Y3U3	Non-Virulent	-1000
332	Q8Y8A8	Virulent	0.5182
333	Q8Y952	Virulent	10305
334	Q8Y936	Virulent	10226
335	Q8YA75	Non-Virulent	-1016

## Sheet: VaxiJen
>sp|Q8Y8N0|CSHA_LISMO ATP-dependent RNA helicase CshA OS=Listeria monocytogenes serovar 1/2a (strain ATCC BAA-679 / EGD-e) OX=169963 GN=cshA PE=2 SV=1						VaxiJen: server used to foretell physicochemical traits of antigens and proteins.
						Criteria to select Adhesin or Adhesin-like proteins: "Minimum Adhesin Probability" (MAP)
MTKFSEFGLDEKIVKSVNRMGFEEATPIQEK						MAP > 0.4
TIPLGLEGKDLIGQAQTGTGKTAAFGLPMIH
KIDQKSNNVQALIIAPTRELAIQVSEELYKL
SYDKHVRVLAVYGGSDISRQIRSLKKNPQIV
VGTPGRILDHINRRTLKLDHVETLVLDEADE
MLNMGFIDDIETILKEVPAERQTLLFSATMP
DPIRRIGERFMHSPELIRIKAKEMTALLIEQ
FFVKVHEKEKFDVLSRLLDVQAPELAIVFGR
TKRRVDELSRALDMRGYVAEGIHGDLTQAKR
MSVLRKFKEGKIDVLVATDVAARGLDISGVT
HVYNYDIPQDPESYVHRIGRTGRAGKEGMAI
TFVQPREMGYLRIVEETTKKRMQPLQAPTWD
EAFAGQLRVATEKIQEAITEENLADYKTFAN
ELLEKYDATDIAAAMLKMLAKEPDKTPVHIT
EERPLPSRGGGGYKGKNGKGGKGGGYRGGSG
KGGSYRDRNNSGKGRRSGGGSGGGSGSGGGG
NRDRRGGGEQRSGGNKGNYSQKSK
Overall Prediction for the Protective Antigen = 0.8280 ( Probable ANTIGEN ).
Your Sequence:
>tr|Q8Y435|Q8Y435_LISMO Lmo2638 protein OS=Listeria monocytogenes serovar 1/2a (strain ATCC BAA-679 / EGD-e) OX=169963 GN=lmo2638 PE=3 SV=1
MPEKNIVLIGAGYAGVHAAKKLAKKYKKDKD
VNITLIDRHSYHTMMTELHEVAGGRVEPTAI
QYDLRRLFNRTKVNLVTDNVTHVDHDKKVVT
TEHGSYPFDYLVLGMGGEPNDFGTPGVGENG
FTLWSWEDSVKLRNHIEETVTKASREQDVEK
RKAMLTFVVCGSGFTGIEMVGELLEWKDRLA
KDNKIDASEIKLVVVEAAPTILNMLERRDAD
KAERYMVKKGIEIMKNAAIVEVKPESIVLKS
GEELPTSTLIWTAGVRANSDTKDYGMESARA
GRLKVNQYMEAEGLKDVYVVGDLAYFEDEEG
KPTPQIVEGAEQTALTAAKSIIVEMSGTGEK
EPFQGKYHGVMVSIGAKYGVAHLGGMHLSGW
FAILMKHMVNLYYFFGIRSGYYMWQYIMHEF
FHIKDHRNIFRGWTSRYGNVLWVLPLRVYLG
WFWIDEALSKIYGETTWDKVSITNLKPLFNG
IGSDSWLTATTSKMPFEWLQTAATSGASQAA
GDAAGAAATNVTTPILSHMPGWFQWIMELLM
PNLDVALVMQKVVPFVELAIGLAMVVGLFTW
LVSIGSAGFLVMFTLSAMLGWDKFWALPASI
ALLNGAGRTFGLDYWAVPWFQKHLGHWWYGK
PRSVYRDK
Overall Prediction for the Protective Antigen = 0.5127 ( Probable ANTIGEN ).
Your Sequence:
>sp|P60426|RL2_LISMO 50S ribosomal protein L2 OS=Listeria monocytogenes serovar 1/2a (strain ATCC BAA-679 / EGD-e) OX=169963 GN=rplB PE=1 SV=1
MAIKKYKPTTNGRRHMTSSDFAEITTSTPEK
SLLRPLKKKAGRNNQGKLTVRHHGGGHKRQY
RVIDFKRNKDGIPGRVATIEYDPNRSANIAL
INYADGEKRYIIAAKGLEVGQTIYSGAEADI
KVGNALELKDIPVGTVIHNIEMKPGKGGQLV
RSAGTSAQVLGKEGKYVLIRLNSGEVRMILA
TCRATIGQVGNEQHELINIGKAGRSRWMGKR
PTVRGSVMNPNDHPHGGGEGKAPIGRKSPMS
PWGKPTLGYKTRKKNNNSDKFIVRRRKKK
Overall Prediction for the Protective Antigen = 0.7240 ( Probable ANTIGEN ).
Your Sequence:
>sp|Q8Y4C1|ATPB2_LISMO ATP synthase subunit beta 2 OS=Listeria monocytogenes serovar 1/2a (strain ATCC BAA-679 / EGD-e) OX=169963 GN=atpD2 PE=3 SV=1
MSKGQVIQVMGPVVDVKFEGGNLPEIYNALV
IEYKSDAEEAPTSQLTLEVAIQLGDDVVRTI
AMASTDGVQRGMEVIDTGSPITVPVGTVTLG
RVFNVLGNTIDLDEPLPSDIKRNKIHREAPT
FDQLATTTEILETGIKVVDLLAPYLKGGKIG
LFGGAGVGKTVLIQELIHNIAQEHGGISVFA
GVGERTREGNDLYFEMKDSGVIEKTAMVFGQ
MNEPPGARMRVALTGLTIAEYFRDEEHQDVL
LFIDNIFRFTQAGSEVSALLGRMPSAVGYQP
TLATEMGQLQERITSTNVGSVTSIQAIYVPA
DDYTDPAPATTFAHLDATTNLERKLTEQGIY
PAVDPLASTSRALSPDIVGEEHYAVATEVQR
LLQRYKELQDIIAILGMDELSDEDKQSVSRA
RRVQFFLSQNFHVAEQFTGQKGSYVPVKETV
KGFKDLLAGKYDHIPEDAFRSVGRIEDVLEK
AKDMGVEV
Overall Prediction for the Protective Antigen = 0.3801 ( Probable ANTIGEN ).
Your Sequence:
>tr|Q8Y864|Q8Y864_LISMO PdhB protein OS=Listeria monocytogenes serovar 1/2a (strain ATCC BAA-679 / EGD-e) OX=169963 GN=PdhB PE=4 SV=1
MAQKTMIQAITDALAVELEKDENVLVFGEDV
GKNGGVFRATEGLQEKFGEDRVFDTPLAESG
IGGLAIGLALEGFRPVPEIQFFGFVFEVMDS
VAGQMARMRYRTGGTRNAPITIRAPFGGGVH
TPEMHADNLEGLMAQSPGLKVVIPSTPYDAK
GLLISAIRDNDPVIFLEHMKLYRSFREEVPE
GEYTVEIGKAAVRREGTDVSIITYGAMVQES
MKAAEALEKDGVSVEVIDLRTISPIDVETII
ASVKKTNRAVVVQEAQKQAGIAANIVAEIND
HAILSLEAPVMRVAAPDSVFPFSQAETVWLP
NHNDIIERVKEVIAF
Overall Prediction for the Protective Antigen = 0.4852 ( Probable ANTIGEN ).
Your Sequence:
>tr|Q8Y851|Q8Y851_LISMO 50S ribosomal subunit assembly factor BipA OS=Listeria monocytogenes serovar 1/2a (strain ATCC BAA-679 / EGD-e) OX=169963 GN=bipA PE=3 SV=1
MNLRNDIRNVAIIAHVDHGKTTLVDQLLRQS
GTFRDNETVAERAMDNNDLERERGITILAKN
TAIKYEDTRVNIMDTPGHADFGGEVERIMKM
VDGVLLVVDAYEGTMPQTRFVLKKALEQNLT
PIVVVNKIDRDFARPEEVVDEVLELFIELGA
NDDQLEFPVVYASAINGTSSYDSDPAEQKET
MKPLLDTIIEHIPAPVDNSDEPLQFQVSLLD
YNDYVGRIGIGRVFRGTMHVGQTVALIKLDG
TVKQFRVTKMFGFFGLKRDEIKEAKAGDLVA
LAGMEDIFVGETVTPFDHQEALPLLRIDEPT
LQMTFVTNNSPFAGREGKHVTSRKIEERLLA
ELQTDVSLRVEPTASPDAWVVSGRGELHLSI
LIETMRREGYELQVSKPEVIIREIDGVKCEP
VEDVQIDTPEEFMGSVIESISQRKGEMKNMI
NDGNGQVRLQFMVPARGLIGYTTDFLSMTRG
YGIINHTFDSYQPIQKGRVGGRSRGVLVSME
TGKSTTYGTMQVEDRGTIFIEPGTDIYEGMI
VGENNREGDIAVNIVKAKQMTNIRSANKDQT
NVIKKPRHLSLEESLEFLNEDEYCEVTPESI
RLRKKILNKNEREKAAKRSKTAE
Overall Prediction for the Protective Antigen = 0.4168 ( Probable ANTIGEN ).
Your Sequence:
>tr|Q8YAC6|Q8YAC6_LISMO ATP-dependent zinc metalloprotease FtsH OS=Listeria monocytogenes serovar 1/2a (strain ATCC BAA-679 / EGD-e) OX=169963 GN=ftsH PE=3 SV=1
MNRFFRNAIFYVIIFLVIIGIVASFNSNKEA
AKDISYSEFVSKLEDGKVKSVEIQPDRSVYT
INGEFKSSDKSSDDKKTGLGQSKTSSTAFTT
YALNSDTSLGDLQKTLDKEDVKMNVVPAKQN
SGWVTFLTSIVPFVIIFILFFFLMSQSQGGG
GGKVMSFGKSKAKLYNDDKKKVRFTDVAGAD
EEKQELVEVVEFLKDPRKFAELGARIPKGVL
LVGPPGTGKTLLARAVAGEAGVPFFSISGSD
FVEMFVGVGASRVRDLFENAKKNAPCIIFID
EIDAVGRQRGAGMGGGHDEREQTLNQLLVEM
DGFGGNEGIIIIAATNRADVLDPALLRPGRF
DRQIMVDRPDVKGREAVLRVHARNKPLAKSV
DLKAIAQRTPGFSGADLENLLNEAALVAARS
DKKEIDMSDLDEASDRVIAGPAKKNRVISEK
ERRTVAYHEGGHVIVGMVLDEAEVVHKVTIV
PRGQAGGYAVMLPKEDRFLMTKAELMDRITG
LLGGRVAEEVTFGEVTTGASNDFERATELAR
RMVTEWGMSDKIGPLQFTSGNGQVFMGRDFG
SDKGYSDKIAYEIDTEVQSLIRYCYDRAKTI
ITEHQEQHKLIAETLLKVETLDARQIRSLFD
DGVMPPDIDTIDVEAEYPSEKDEEVAGKSFE
EEREELKEEEKVEETQEEPKEVTSEDAPNIE
QTPNDKKDE
Overall Prediction for the Protective Antigen = 0.5912 ( Probable ANTIGEN ).
Your Sequence:
>tr|Q8Y5Q0|Q8Y5Q0_LISMO AlsS protein OS=Listeria monocytogenes serovar 1/2a (strain ATCC BAA-679 / EGD-e) OX=169963 GN=alsS PE=3 SV=1
MAKLEKDQEKVITQGKSGADLVVDSLINQGV
THVFGIPGAKIDKVFDVMEERGPELIVSRHE
QNAAFMAAAIGRLTGKPGVVLVTSGPGASNL
ATGLVTATAEGDPVVAIAGNVTRQDRLKRTH
QSMDNAALFRPITKYSEEVVHAESIPEAITN
AFRSATEPNQGAAFVSLPQDIVNEPNVPVKA
IRPLAKPENGPASKEQVAKLVTRLKKAKLPV
LLLGMRASSPEVTGAIRRLLQKTSIPVVETF
QAAGVISRDLEDNFFGRVGLFRNQPGDILLN
KADLVITVGYDPIEYDPKAWNASGDRTIVHL
DDIRADIDHYYQPVTELVGNIALTLDRVNAK
FSGLELAEKELETLKELHAQLEERDVPPESD
ETNRVHPLSVIQTLRSAIDDNVTVTVDVGSH
YIWMARHFRSYEPRRLLFSNGMQTLGVALPW
GIAATLVHPGEKVVSISGDGGFLFSAMELET
AVRLRAPLVHLVWNDGSYDMVAFQQKMKYGK
EAAVRFGDVDIVKFAESFGAKGLRVTNPAEL
SDVLKEALETEGPVVVDIPIDYRDNIKLGET
LLPDQFY
Overall Prediction for the Protective Antigen = 0.3579 ( Probable ANTIGEN ).
Your Sequence:
>tr|Q8Y496|Q8Y496_LISMO Autolysin, amidase OS=Listeria monocytogenes serovar 1/2a (strain ATCC BAA-679 / EGD-e) OX=169963 GN=ami PE=3 SV=1
MKKLVKSAVVFASLVFIGTSATMITEKASAA
SIDPVQKVDGQATYIPKGVRDGTATEEHDGF
EDGTNSVLQQVPLLRATTGYPDVNAYIKSNK
FSTAKIEKQLKSQFPKFNYRNGYGKPEGIVI
HETANNSSTITGEINYMSTNYNNAFVHAFVD
KSRIIQIHPTENGVWGAGQYANARFIQVELV
RSKTFDEFARSINNYAYYAAYLLDQYNLPVD
SAHSDGKGTVWSHDAVTRYLGGTTHTDPVAY
FNQWGYNFNNFVSLINEKYKAMQVNYEKIEY
DKAITAYSRVKTATGNSVWTKPNKTEGAKLV
NPLSSYSGKNLRIIREAKTSGGTIWYQFSIG
GKTIGWVDSKALNTFYTPSMEKTITGTRYVL
PSKQTVHYYGLPVEDSAIDRGPLSKFNGQAL
TLQREATIEGQLWYRVKDLGWVKAANLTTTK
YDLIEYDKAITAYSRVKTAAGNYVWSKPNKT
EGAKQGSALSTYSGKNMRIIREAKTSSGTIW
YQFSIDGKTIGWVDTKALNTFYTPSMEKNLT
ATRYVAPGQETQHYYGLPVADSAIDRGPLSK
FAGQTLTVQREATIEGQLWYRVKDLGWTKAS
TLTATQYDKLEYDKAITAYSRVKTATGNSVW
TKPYRTSGYKLVNPLSSYAGKNLRIIREAKT
SSGIWYQFSIGGKTIGWVDSKALNTFYTPSM
EKTITGTRYVLPSKQTVHYYGLPVEDSAIDR
GPLSKFNGQALTLQREATIEGQLWYRVKDLG
WVKAANLTTTKFDTLSYDKAITAYSRVKTAT
GNSVWTKPNKIEGAQKISALSTYSGKNMRIL
REAKTSSGTIWYQFSVGGKTIGWVETKALNT
FYTPSMEKNLTATRYVLTSKKNEHYYGLPVV
DSAIDRGPLSKFSGKTLTVQREATIEGQLWY
RVKDLGWTKAANLSAKKQ
Overall Prediction for the Protective Antigen = 0.3938 ( Probable ANTIGEN ).
Your Sequence:
>tr|Q8Y4P6|Q8Y4P6_LISMO Lmo2389 protein OS=Listeria monocytogenes serovar 1/2a (strain ATCC BAA-679 / EGD-e) OX=169963 GN=lmo2389 PE=4 SV=1
MSKPKIVILGAGYGGLKTLRKLQQRNLEAEI
VLVNKNDYHHETTWLHEAAAGTIEPEKLMYP
LDKVVNDTKTTFIQDTVVKINKDEKTVTLDA
NGDISYDYLLIALGSEAETFGISGLKEYAFT
ITSVESVKKIRAHIEAQFAKWKTDPRDELLT
IIVGGAGFTGIEFLGELTNRIPELVKQYDVP
REKVRIYCMEAAPKVLPQFDAKLVDYGVGVL
EDRGVEFHVGKPVKEATADGVKYAESENEVR
EIKAATIIWAAGVRGNSVIEASGFEAGRGRV
KVNNNLTVPGNEEILIVGDCSLIINPANDRP
FPPTAQIAMQQADVAAVNLAKLVKGETDLQD
FVYHEKGTVCSLGDNDAIGVVFGKNLKGYPA
SVMKKVIDDRALLLIGGSGVLASKGKFKFYK
Overall Prediction for the Protective Antigen = 0.3682 ( Probable ANTIGEN ).
Your Sequence:
>tr|Q8Y5H3|Q8Y5H3_LISMO Lmo2089 protein OS=Listeria monocytogenes serovar 1/2a (strain ATCC BAA-679 / EGD-e) OX=169963 GN=lmo2089 PE=4 SV=1
MKNTIKWIAIGFAGIILLPLLIVFFIYKKAV
GKKDYNPEVLENLDKASQEFVKNTSPLSDVD
SRYKYMRLATKALPSAKDIEIGDVENKKIDG
PAGKIPIRIYTPQEDGPFEIIVYYHGGGFVL
GGLQTHDAIARKLVQTTGARVVTVDYRLAPE
NPFPAAVEDAYAALLWVQNHRTSLRAKSSDI
IVAGDSVGGNLATVVTQIAKSKGKPNITAQI
LLYPATDIFSRDASVLYPSMDEFAEGYVLTK
ESLDKFFKLYIANASDRKYDPLVAPIRSKDL
VGLPKTFIATAEFDPLRDQGEAYAKKLKDAG
VEVFAKRFEKVPHGFMTTNSEATDETYELIS
EFLEEK
Overall Prediction for the Protective Antigen = 0.5006 ( Probable ANTIGEN ).
Your Sequence:
>tr|Q7AP76|Q7AP76_LISMO GbuA protein OS=Listeria monocytogenes serovar 1/2a (strain ATCC BAA-679 / EGD-e) OX=169963 GN=gbuA PE=3 SV=1
MSKIKVEELTKIFGKKASKASSLLSQGKSKT
DILKETGATIGVNKASFSVEEGEIFVIMGLS
GSGKSTLVRLLNRLIEPTSGKIWLDGKELSS
LNKKELLEVRRKSMSMVFQNFGLFPNRTINR
NVEYGLEIQGMDKEEREKNAAESLALVGLAG
YGDQYPSQLSGGMQQRVGLARALANNPDILL
MDEAFSALDPLNRKDMQDQLLDLQDKMKKTI
IFITHDLDEALRIGDHIMIMRDGSVVQTGSP
EEILAHPANEYVEKFIEDVDRSKVYTASNVM
IRPEIVNFEKDGPRVALKRMREAGTSSVFVV
KRNRELVGIVHAAEVSKLVKENITSLETALH
RDVPTTGLDTPLAEIMDTISTTTIPIAVTED
GKLKGIIIRGSVLAALSGNEVNVNA
Overall Prediction for the Protective Antigen = 0.3503 ( Probable ANTIGEN ).
Your Sequence:
>sp|P66372|RS12_LISMO 30S ribosomal protein S12 OS=Listeria monocytogenes serovar 1/2a (strain ATCC BAA-679 / EGD-e) OX=169963 GN=rpsL PE=1 SV=1
MPTINQLVRKPRQSKIKKSTSPALNKGLNSF
KRELTDVNSPQKRGVCTRVGTMTPKKPNSAL
RKYARVRLSNGIEVTAYIPGIGHNLQEHSVV
LIRGGRVKDLPGVRYHIVRGALDTAGVENRG
QSRSKYGTKKPKK
Overall Prediction for the Protective Antigen = 0.6942 ( Probable ANTIGEN ).
Your Sequence:
>sp|Q8YAR8|SSB1_LISMO Single-stranded DNA-binding protein 1 OS=Listeria monocytogenes serovar 1/2a (strain ATCC BAA-679 / EGD-e) OX=169963 GN=ssb1 PE=3 SV=1
MMNRVVLVGRLTKDPELRYTPAGVAVATFTL
AVNRTFTNQQGEREADFINCVVWRKPAENVA
NFLKKGSMAGVDGRVQTRNYEGNDGKRVYVT
EIVAESVQFLEPRNSNGGGGNNYQSGNNNNN
YNSGGNNFGQAPTNNGGFGQDQQQSQNQNYQ
STNNDPFASDGKPIDISDDDLPF
Overall Prediction for the Protective Antigen = 0.7912 ( Probable ANTIGEN ).
Your Sequence:
>tr|Q8YA11|Q8YA11_LISMO Lmo0355 protein OS=Listeria monocytogenes serovar 1/2a (strain ATCC BAA-679 / EGD-e) OX=169963 GN=lmo0355 PE=3 SV=1
MKKRLATTIIMLLSLALIIAGCGNNDTSKSD
TAKTKEKEKTEVTSGASKTSYTDPSELKDKY
DIVIVGAGGAGMSAALEAKAKGMNPVILEKM
PLAGGNTMKASSGMNASETKFQKEEGINDSN
DKFYEETLKGGHGTNDKAMLRFFVDNSASAI
DWLDSMDIKLNNLTITGGMSEKRTHRPEDGS
AVGKYLVDGLLKNVQEQKIPVFVNADVKEIT
QKDGKVTGVRVKLNNKDEKTISSDAVVVTTG
GYGANKDMIEKERPDLKGYVTTNQEGSTGDG
IKMIEKLGGTTVDMDQIQVHPTVQQDKSYLI
GEAVRGEGAILVSQEGKRFGNELDTRDNVTA
SINKLPEKSAYLVFDSGVKDRVKAIAQYEEM
GFVEEGKTIDELAGKINVPKEELTKTLDTWN
ASVKNKKDEAFGRTTAMDNDLSKAPYYAIKI
GPGIHYTMGGVKINTNTEVLDKDGKPITGLF
AAGEVTGGLHGENRIGGNSVAEIIIFGRQAG
DKSAEFVKAQ
Overall Prediction for the Protective Antigen = 0.7976 ( Probable ANTIGEN ).
Your Sequence:
>tr|Q8Y920|Q8Y920_LISMO Lmo0722 protein OS=Listeria monocytogenes serovar 1/2a (strain ATCC BAA-679 / EGD-e) OX=169963 GN=lmo0722 PE=3 SV=1
MKKVKASETLVQTLKNWGIDHVYGLPGDSID
TVVDALRKEQEAIEFIHVRHEEVATLAAAAY
TKLTGKIGVALSIGGPGAIHLLNGMYDAKMD
HVPMLVLAGQVTTDVLNTGFFQEVNLPAIFE
DVAVYNKQIDNAETLADVVDEAIRTAYKEKG
VAVLTIPNDIPSQVIKASLEAKPVKFEQENP
KLDEAAIQEAVTLIEKAEKPVILAGLGTKHA
GPELIAFSEKLKIPIIHSLPAKTIVPDDHPN
ALGNLGKIGTKPAYEAMQETDLLLMFGNDYP
YSDYLPKKTDCIQIDIDPAKISKRFPAIVGL
VGDAAEIISDLTAKIAPVEERKFLQACQENM
QEWWKWLEEDIAQTSDPIAPEVVMANIQKIA
DKDAVFSIDVGTATVWSTRYLHLTPENDFIV
SAWLGTMGCGLPGAIAAKKAFPDRQAIAIVG
DGGFSMVMQDFVTAVGLNMPMIVVVLNNQQL
SFIKYEQQSAGELNYAIDLPDINYAKFAESC
GGIGFRVEKMADLEAAFENAKLATKPVIIDV
SVDSAAAPLPGKIVMDEALGYTKFEIQSVLE
DHRFAKMPPLKTILRRFL
Overall Prediction for the Protective Antigen = 0.3666 ( Probable ANTIGEN ).
Your Sequence:
>tr|Q8Y4U6|Q8Y4U6_LISMO FruA protein OS=Listeria monocytogenes serovar 1/2a (strain ATCC BAA-679 / EGD-e) OX=169963 GN=fruA PE=4 SV=1
MRITDLLSKDVMIMSLQATTKEAAIDEMIAS
LKSNGKINDEVLFKKAIMNREAQSSTGVGEG
IAMPHAKTKAVNEPTVVFAKSEKGLDYDALD
GQPAHLFFMIAAPDGANATHLETLAALSRLL
VHPAFVQSLRDAKTPEEVINLFNNEQEDSEE
TVVAPTSTNDTGKSVVAVTACPTGIAHTYMA
AEKLQETANKLGVRIKVETNGSRGVENRLTD
KEIAEADGVIIAADVQVDMPRFDGKHLIAKP
VAAGIHKPEELIKEAISGNAPIYKAEEGSQA
TESADGLSIGQQIYKHLMSGVSHMLPFVIGG
GIAIAIAFMLDQMLGVPQDQLAKLGSYNEIP
ALLKQIGDVAFGFMLPVFAGYIAYSISDRPG
LVAGFVAGGVASVGGAGFLGALVGGFLAGYA
VELIKLALKKLPKTLDGIKVVLFYPVLSVLI
VGLLMLLLNVPMSALNTWLNDFLNSLSGTNA
VILGLLLGAMMAADLGGPINKAAYIFATGTL
AASVATGGSAIMAATMAAGMVPPLATFVATL
IFRNKFTAQERDAGLTNSILGASFITEGAIP
FAAADPLRMIPSFIAGSAITGAIVMFLNIKV
LAPHGGVFVIFLVSQPWFYIIAIIIGTLISA
GLIGVLRKKPTV
Overall Prediction for the Protective Antigen = 0.5405 ( Probable ANTIGEN ).
Your Sequence:
>tr|Q7AP59|Q7AP59_LISMO Lmo1601 protein OS=Listeria monocytogenes serovar 1/2a (strain ATCC BAA-679 / EGD-e) OX=169963 GN=lmo1601 PE=4 SV=1
MAEKDGINTKDFLIGGLIGAIVGSAAALLFA
PKSGKELREDLNTQVDTIKEKGNQWKDVAYE
KGIEISGVAKGTKDKLVDSAGGFVDVVKDKS
GKLADTVSKQSKAVKEVVSQNKEENQEAAKK
AADAVKNEAKDAADDVEKAADKAKKEAKKAV
DEGKDEAKKIASDVKKEVK
Overall Prediction for the Protective Antigen = 0.7080 ( Probable ANTIGEN ).
Your Sequence:
>sp|Q8Y6Y9|RL21_LISMO 50S ribosomal protein L21 OS=Listeria monocytogenes serovar 1/2a (strain ATCC BAA-679 / EGD-e) OX=169963 GN=rplU PE=1 SV=1
MYAIIETGGKQIKVEAGQEIYVEKLAGEVGD
VVTFDKVLFVGGDSAKVGVPFVEGATVTAKV
EKQGRAKKLTVYKYKPKKNYHKKQGHRQPYT
KLTIDAINA
Overall Prediction for the Protective Antigen = 0.8206 ( Probable ANTIGEN ).
Your Sequence:
>tr|Q8Y9P3|Q8Y9P3_LISMO Lmo0481 protein OS=Listeria monocytogenes serovar 1/2a (strain ATCC BAA-679 / EGD-e) OX=169963 GN=lmo0481 PE=4 SV=1
MKNKKRTLVALTGAAIGTGIAAKKISEQKAA
EKERAVDEAIKARYYGDKQVYFVGGGIASLA
GAVYLIRDANFDGKNIHIIEGMHILGGSNDG
AGSVEHGFVCRGGRMLNEETYENFWDLFSSI
PSLDMPNFSVTEEILNFDHLHPTHAQARLVD
KDRNILDAHSMGFNNNDRMLMTKLLATPEEK
LDNLTIRDWFDEHFFETNFWYMWQTTFAFQK
WSSLFEFRRYMNRMMLEFSRIDTLEGVTRTP
LNQYESLILPLKTFLDKHHVDFTINQTVEDI
DFKDAPGITATALHLSDESTIELGPDDDVIM
TNACMTDSATLGDMNTPAPKPEEKPISGELW
YKVAQKKPNLGNPEPFFAHEEETNWQSFTVT
CHGDKLLKRIERFTGNIPGSGALMTFKDSNW
LMSTVVAAQPHFKAQDANTTIFWGYGLYPDR
VGDFVKKPMKECTGEEILYELMCHLNWQDDF
EEIKADIINVIPCYMPYIDAQFEPRAMSDRP
AVVPEGSTNFAMISQFVEIPKDMVFTEEYSV
RAARIAVYTLLDIDKKICPVTPHNRDPKVLA
KATQTMFR
Overall Prediction for the Protective Antigen = 0.4433 ( Probable ANTIGEN ).
Your Sequence:
>sp|Q8Y459|RS9_LISMO 30S ribosomal protein S9 OS=Listeria monocytogenes serovar 1/2a (strain ATCC BAA-679 / EGD-e) OX=169963 GN=rpsI PE=1 SV=1
MAQVQYYGTGRRKSSVARVRLVPGDGKIVIN
NRDWEDYIPFAALREVIKQPLVATETLGNYD
VLVNVHGGGYTGQAGAIRHGVARALLQVAPE
YRPALKSAGLLTRDSRMKERKKPGLKGARRA
PQFSKR
Overall Prediction for the Protective Antigen = 0.5244 ( Probable ANTIGEN ).
Your Sequence:
>tr|Q8Y581|Q8Y581_LISMO Lmo2192 protein OS=Listeria monocytogenes serovar 1/2a (strain ATCC BAA-679 / EGD-e) OX=169963 GN=lmo2192 PE=3 SV=1
MTEQREKLLEIHNLKQYFNKGTASEVRAVDD
ISFDIYKGETLGLVGESGCGKSTTGRTIIRL
YDATGGEVIYNGKDVHARKSRKEMLEFRRKM
QMIFQDPYASLNPRMKVKDIIAEGIRIHGLA
KTPEETNKQVYDLLETVGLSKEHAGRYPHEF
SGGQRQRIGIARALAVQPEFIIADEPISALD
VSIQAQVVNLLRQLQKEKNLTYLFIAHDLSM
VKYISDRIGVMYFGKLVELAPANDLYHAPLH
PYTESLLSAIPLPDPNYERTRVRKTYDPTSH
NYKDGDEIKMREIAPGHFVYCSEEEEVMYKE
KHAKLTAEAAAK
Overall Prediction for the Protective Antigen = 0.5932 ( Probable ANTIGEN ).
Your Sequence:
>tr|Q8Y695|Q8Y695_LISMO Signal recognition particle protein OS=Listeria monocytogenes serovar 1/2a (strain ATCC BAA-679 / EGD-e) OX=169963 GN=ffh PE=3 SV=1
MAFEGLAGRLQETMNKIRGKGKVNEADVKEM
MREVRLALLEADVNFKVVKQFIKTVSERAVG
ADVMKSLTPGQQVIKIVQEELTSLMGGEESK
IGTADRPPTVIMMVGLQGAGKTTTSGKLANL
LRKKYNRKPLLVAADIYRPAAIKQLETLGKQ
LDMPVFSLGDQVSPVEIAKQAIAKAKEEHLD
YVIIDTAGRLHIDETLMDELKQVKEIATPTE
ILLVVDSMTGQDAVNVAQSFNEQLEITGVVL
TKLDGDTRGGAALSIRSVTGKPIKFIATGEK
MEALETFHPDRMASRILGMGDVLSLIEKAQT
DVDTEKMKAMEQKMKDNSMTLDDFLEQLQQV
KQMGPLDELLKMMPGANKMKGLDNMNVDDKQ
LGHIEAIIKSMTKNEKDNPDIINASRRKRIA
RGSGRPVQEINRLLKQFAEMKKMMKQMTGGG
KGKKGKNPFGNFKMPF
Overall Prediction for the Protective Antigen = 0.4381 ( Probable ANTIGEN ).
Your Sequence:
>sp|P0DJP2|RNY_LISMO Ribonuclease Y OS=Listeria monocytogenes serovar 1/2a (strain ATCC BAA-679 / EGD-e) OX=169963 GN=rny PE=3 SV=1
MTIAITIISSLLFLIVGLVVGSLIFKSSTEK
KLAAARGTAELIVEDAKKEAETTKKEALLEA
KEENHRLRTEIENELRGRRTETQKAENRLLQ
REENLDRKDTSLSKREATLERKEESISKRQQ
QIEEKESKLAEMIQAEQTELERISALSKEEA
KSIILNQVEEELTHDTAIMVKESENRAKEES
DKKAKNILSLAIQRCAADHVAETTVSVVTLP
NDEMKGRIIGREGRNIRTLETLTGIDLIIDD
TPEAVILSGFDPIRREIARIALEKLVQDGRI
HPARIEEMVDKARKEVDEHIREVGEQATFEV
GIHSIHPDLIKILGRLRYRTSYGQNVLNHSL
EVSKLAGILAGELGEDVTLAKRAGLLHDIGK
AIDHEIEGSHVEIGVELATKYKENDVVINSI
ASHHGDTEATSVIAVLVAAADALSAARPGAR
SETLENYIRRLEKLEEISESYDGVEKSYAIQ
AGREVRIIVEPDTIDDLSSYRLARDIRKRIE
EELDYPGHIKVTVIRETRAVEYAK
Overall Prediction for the Protective Antigen = 0.5492 ( Probable ANTIGEN ).
Your Sequence:
>tr|Q7AP53|Q7AP53_LISMO Lmo2193 protein OS=Listeria monocytogenes serovar 1/2a (strain ATCC BAA-679 / EGD-e) OX=169963 GN=lmo2193 PE=3 SV=1
MEKLLEVKDLNISFHTYAGEVKAIRGVNFDL
YKGETLAIVGESGSGKSVTTKSIMRLLPEGN
SEIKSGQILFNGMDIAKAHEKQMQKIRGKDI
AMIFQDPMTSLNPTMTIGKQISEPLIKHQKI
SKHEAHKTALRLLQLVGIANAEERIKQYPHQ
FSGGMRQRVVIAISLACNPQILIADEPTTAL
DVTIQAQILDLMKDLQKKIDTSIIFITHDLG
VVANVADRVAVMYGGKIVEIGTVDEIFYNPQ
HPYTWGLISSMPTLDTDDEELFVIPGTPPDL
LHPPKGDAFAARNKYAMQIDLEEEPPLFKVS
DTHYAATWLLHPDAPEVTPPDAVLRRQEQFA
ELHPGMQAVHAKGVEVE
Overall Prediction for the Protective Antigen = 0.5513 ( Probable ANTIGEN ).
Your Sequence:
>tr|Q7AP52|Q7AP52_LISMO Lmo2196 protein OS=Listeria monocytogenes serovar 1/2a (strain ATCC BAA-679 / EGD-e) OX=169963 GN=lmo2196 PE=3 SV=1
MKKSKLFLTLGLTLLLSLVLVACGGGSDSKS
DKKGSDSGKASGEQVLNLTESALIPSADSTK
ADDQVGLNVVNQTNEGLYALDKDGIPAIAGA
AEEPKISDDKTVYTIKLREDAKWSNGDPVTA
NDYVYSWRRAVDPNTAATYSYLFDAIKNGGD
IVAGKKKPEELGIKAVDDYTLEVTLSKPTAY
INSLFAFPTFFPLNEKFVTEKGEKYAQNSDN
MLFNGPFELKDWTGTNKKWTYVKNDKYWDKD
KVKLKQINVQVVQDSGTGLNLYNTDKVDRTV
LSADYAAQNKNNKDYVTVNDSSTFYIKFNQK
RAGKDTVFANKNIRKAIALAIDKQSYTDTVL
KNGSKPANNLVPEGFTFDPGNKEDYTKESGK
HLEYDVKEAQKAWKAGLKELGVNEITVEFTS
DDTENARKSSEFIQDQLQKNLDGLTVKLKNV
PFKVRLQNDQNQDYDFSMSGWGPDYQDPSTF
LDLFVTDGAQNRMSYSNKDYDKILNDASVTY
AADDQKRWDEMVKAEKILLTDDVAIQPLYQR
STAYLQKDYIKNLQKNPFGPDYTYKETYLTK
Overall Prediction for the Protective Antigen = 0.6263 ( Probable ANTIGEN ).
Your Sequence:
>tr|Q8Y841|Q8Y841_LISMO Lmo1077 protein OS=Listeria monocytogenes serovar 1/2a (strain ATCC BAA-679 / EGD-e) OX=169963 GN=lmo1077 PE=3 SV=1
MSNSKFIITELYWERIQLHVKGKIENISLEN
YTFSFRTLTDEFHFSPTGIKLEGNTFDLRFN
IAILNDGNYLPSGDYLLSLYNSETADEIVAQ
PAAELYKFPEDEDLLEELNEAKTENEKNNVL
LAGLRKEFKRGGANLKYTYKVTPMISADVNE
FVFSVSFTIPVPKPTKWQVFKNKIKEMYHTF
SFNFRTGLFKSIFYTSQALVPKNGKRILFSS
DSRAEIGGNFEFVLNKMKEMGIDKDYKIKMT
FKPNIRLRRAFIEKFRFPFLLGSSDIIFIDD
YHPMIYTIDFSEKTQVIQLWHACGAFKTVGF
SRSGKQGGPFFDDRAHRNYTRAIVASDTDIP
FYAEAFGIKESSILPTGVPRTDIFFDPEYKR
NIVTTMEQLFPETQGKQVILFAPTFRGNGAN
QAHYPYFKINLAKFAEYCRKNNSVVIFKMHP
FIKNEFIIPEQYADVFIDASSYREVNDILFI
TDILITDYSSVIFEFSTLQRKMLFYAFDLED
YVSTRDFYEEYEGFVPGKIVYDFEALIKALE
MNDFEQEKVKPFLDKHFKYQDTNSAKRIVEE
IFKK
Overall Prediction for the Protective Antigen = 0.4486 ( Probable ANTIGEN ).
Your Sequence:
>tr|Q8Y8D5|Q8Y8D5_LISMO Enoyl-[acyl-carrier-protein] reductase [NADH] OS=Listeria monocytogenes serovar 1/2a (strain ATCC BAA-679 / EGD-e) OX=169963 GN=lmo0970 PE=3 SV=1
MNLSLEGKTYVVMGVANKRSIAWAIARSLNE
AGAKLVFTYADDRAKKSITELVPSLSEVNQN
PLILACDVTSEEAITETFETIKDKAGKLSGL
AHCIAFANKDFLTGDYLEVDRKSFLQAHEIS
AYSFTAVARALKHLEMLTEDASLLTLTYLGG
ERVVENYNIMGVAKASLDASVRYLAMDLGAI
GVRVNAISAGPIRTVSARGVSGFSDSISLVE
ERAPLKRATQAEEVGDTAYYLFSNLSRGVTG
EVIHVDSGYHIIGF
Overall Prediction for the Protective Antigen = 0.4625 ( Probable ANTIGEN ).
Your Sequence:
>sp|Q92EP8|FLOA_LISMO Flotillin-like protein FloA OS=Listeria monocytogenes serovar 1/2a (strain ATCC BAA-679 / EGD-e) OX=169963 GN=floA PE=3 SV=1
MTMIGPIIIAVLIIIFLIVFFTLVPVGLWIS
ALSARVPVGLGTLIGMRLRRVVPSRVVKPLI
KAVKAGLDLEVNQLESHYLAGGDVDNTVDAL
IAAHRANIELDFSRAAAIDLAGRDVLEAVQT
SVTPKVIRTPEFTGVAQNGVEVKVITQITVQ
SNIERIVGGAGEDTVIARVGEAVVSTVGETR
EHTDVLENPNSISKKVQEQGLGDGTAYTILS
IDIAEMRIGDNIKAKLDIEKANADMEVAQAA
ASKRKAEAIALEQENRAAVVAAEAEVPRALS
RALEEGNLGVMDYYKMENVQSDTAMRESIAH
EDEK
Overall Prediction for the Protective Antigen = 0.7203 ( Probable ANTIGEN ).
Your Sequence:
>sp|Q8Y651|MNTB_LISMO Manganese transport system ATP-binding protein MntB OS=Listeria monocytogenes serovar 1/2a (strain ATCC BAA-679 / EGD-e) OX=169963 GN=mntB PE=3 SV=1
MEIQGLTIAYKQKVAIDNVTLQIASGKLTGI
VGPNGAGKSTLLKGMMGLIPREQGQVTLADK
PLTYWRKKIAYVPQRSEVDLTFPITVFDMVL
LGTYPALGLIKRPGKKEKQLALDALEQVEMT
GFMKRQIGELSGGQLQRVFIARALAQHAEIF
FLDEPFAGIDMTSEALIMRLLKKLRDNGKTI
VVVHHDFHKVAAYFDDIILLNKKLVAHGPVE
QTFTEEKIQFAYGDAPVAFAAGV
Overall Prediction for the Protective Antigen = 0.2335 ( Probable ANTIGEN ).
Your Sequence:
>sp|Q8Y5W8|DER_LISMO GTPase Der OS=Listeria monocytogenes serovar 1/2a (strain ATCC BAA-679 / EGD-e) OX=169963 GN=der PE=3 SV=1
MAKPVVAIVGRPNVGKSTIFNRIVGERVSIV
EDVPGVTRDRIYNSAEWLGKEFNIIDTGGID
LSDEPFLEQIRAQAEIAIDEADVIIFITNGR
EGVTDADEQVAKILYRSNKPIVLAINKVDNP
EMRDQIYDFYSLGFGEPYPISGSHGLGLGDM
LDAVRAHFPKEEEEEYPDDTVKFSLIGRPNV
GKSSILNALLGEDRVIVSDIAGTTRDAIDTT
YTFDGQDYVMIDTAGMRKRGKVYESTEKYSV
LRAMRAIERSDVVLVVINAEEGIREQDKRIA
GYAHDAGRAIIIVVNKWDAINKDEKTINVWT
EDIREQFQFLSYAPIVFVSAKTKQRLNNLFP
LINQVSDNHSLRVQSSMLNDVISDAVAMNPS
PMDKGKRLKIFYTTQVAVKPPTFVVFVNDPE
LMHFSYERFLENRIREAFPFEGTPIRVIARK
RK
Overall Prediction for the Protective Antigen = 0.3050 ( Probable ANTIGEN ).
Your Sequence:
>tr|Q8Y610|Q8Y610_LISMO PbpA protein OS=Listeria monocytogenes serovar 1/2a (strain ATCC BAA-679 / EGD-e) OX=169963 GN=pbpA PE=4 SV=1
MADKPQTRSQYRNKQSGGSKKKSQKRGKRVA
ANIFKTIFFVGLFLAFFGIAAGATVFYDYAK
DAPKLTDSKLRDPLSSKLLDKDGKVFAEVGT
ERREYIEYKDIPETLKNAILTTEDARFYEHD
GIDPIRLGGAVIANLTDGFGAEGASTLSQQI
IKMSYLDYTNKTLARKAQEAWLALQLEEKYS
KNDILEIYVNKVYMSDRVHGMQTASEHYFGK
NVKDLTLAQTALLAGMPQSPNNYNPYEHPEA
AKKRRDQVLTNMYTHDKITKEEMTEAQKTPI
TTGLRSKKDREDKIYKYDSYVTQVLSEIPKE
YDVYRDGLTIHTALDRDAQEYTEKMLNTNEI
VNFTDDEMQAGIVLQDTKTGRVQAIGGGRKQ
KVTRGYNYATQVKRSVGSTMKPIADYGPAFE
YLDWSTAHILEDEPYTYSGGTPINNWDFGYK
GPISVRQALYQSRNIPALKTLQAVGLDKSEE
FVNKLGITYDEGQNVESNAIGANSSNPMQMA
GAYAAFGNKGIYNKPHTVTKIVLSDGQTEID
TEPQSTVAMKESTAYMVSDVLKDVLSIGTGT
SAAVPGVPAAGKTGTTNIPPEFTSKYYYPSG
AARDSWFAGYTTNYSIAVWTGYDDKKKYVSA
SEQKIAQRMFSKLMAHASAGKTTADFKMPSN
VVSVPILKGSNPIARAAQGTSSDKVSYELFL
SGTAPTKTASTPEDEKKKAEEAAKKKKAEED
KKKTDEEKKKEEEAKKKAEEEAKKKAEEEAK
NLTAPAGLRASYNAGSKQINVSWSAVEGATY
EVTVNGSTTTVSSTSVSVSGGNPGDTVSINV
VAVKDGKRSPASSTTVKIPDS
Overall Prediction for the Protective Antigen = 0.6628 ( Probable ANTIGEN ).
Your Sequence:
>sp|O32823|TRXB_LISMO Thioredoxin reductase OS=Listeria monocytogenes serovar 1/2a (strain ATCC BAA-679 / EGD-e) OX=169963 GN=trxB PE=3 SV=1
MASEEKIYDVIIIGAGPAGMTAALYTSRADL
DTLMIERGVPGGQMVNTAEVENYPGFDSILG
PDLSDKMLSGAKQFGAEYAYGDIKEVVDGKE
FKTVTAGSKTYKARAIIIATGAEHRKLGAAG
EEELSGRGVSYCAVCDGAFFKNRELIVVGGG
DSAVEEGTYLTRYADKVTIVHRRDKLRAQQI
LQDRAFKDEKVDFIWNSTVEEIVGDGKKVTG
AKLVSTVDGSESIMPVDGVFIYVGLVPLTKA
FLNLGITDDEGYIVTDEEMRTNLPGIFAAGD
VRAKSLRQIVTATGDGGLAGQNAQKYVEELK
ESLEAEAAK
Overall Prediction for the Protective Antigen = 0.4816 ( Probable ANTIGEN ).
Your Sequence:
>tr|Q8YAM0|Q8YAM0_LISMO Lmo0098 protein OS=Listeria monocytogenes serovar 1/2a (strain ATCC BAA-679 / EGD-e) OX=169963 GN=lmo0098 PE=4 SV=1
MAEKIELSKRDRLRVAWRSTFIQGSWNYERM
QNGGWAFSMIPAIKKLYKTKEDRSQALKRHL
EFFNTHPYIASPILGVTLALEEERANGAEVD
DVAIQGVKVGMMGPLAGVGDPVFWFTIRPML
GALGASLALSGNILGPILFFVAWNVIRWGFM
WYTQEFGYKAGSKITDDLSGGLLQDITKGAS
ILGMFVLAALVQRWVNIQFAPIISKVKLDEG
AYIDWSHLPQGAQGIKTALEQQQAGLALSEI
KVTTLQNNLDNLIPGLAAVALTFLCMWLLKK
KISPIIIILGLFVVGIVGHLIGLL
Overall Prediction for the Protective Antigen = 0.5390 ( Probable ANTIGEN ).
Your Sequence:
>tr|Q8Y574|Q8Y574_LISMO 3-oxoacyl-[acyl-carrier-protein] synthase 2 OS=Listeria monocytogenes serovar 1/2a (strain ATCC BAA-679 / EGD-e) OX=169963 GN=lmo2201 PE=1 SV=1
MDKRRVVVTGVGAVTPIGNDAETSWENAKKG
VNGVAKMTRLNPDDFPVKIAAELKDFDVEKY
LEKKEARKMDRFTHYAIASAEMAVQDSGLVI
DDSNANRVGVWIGSGIGGMETFETQYEIFLN
RGHRRVSPFFVPMMIPDMGSGQVSIRFGAKG
INSTTVTACATATNSIGDAFKVIERGDADAM
ITGGAEAPITKMSLAGFTANKALSLNPDPET
ACRPFDKDRDGFIIGEGAGIVILEEYEHAKA
RGAKIYAEIVGYGATGDAYHITAPAPNGEGA
ARAMKMAIDDAGLTPDKVDYINAHGTSTPYN
DEYETQAIKTVFGEHAKKLAISSTKSMTGHT
LGASGGIEAIFALLTIRDNIIAPTIHLKNQD
EVCDLDYVPNEAREANVNVVISNSFGFGGHN
ATLVFKRIED
Overall Prediction for the Protective Antigen = 0.6021 ( Probable ANTIGEN ).
Your Sequence:
>tr|Q8Y703|Q8Y703_LISMO Multifunctional fusion protein OS=Listeria monocytogenes serovar 1/2a (strain ATCC BAA-679 / EGD-e) OX=169963 GN=secD PE=3 SV=1
MVKKSKIVIFFLVVAIIFGAVFGTAKMVMQN
INLGLDLQGGFEVLYEVSPADGKGTVSKQTL
TDTVTSLDKRVNSLGVAEPSIQIEGNNRIRV
QLAGVTDQAEARKMLSTTAQLSFRDANDKMM
MNGSDLVAGGAKQAFDSSNNPIVTLKLKSAD
KFASVTKTILAEAPDNQLVIWLDWKEGQKYK
TEREKKDPAYLSAPNVSSVLDTDKVEISGSF
TTEEAKDLAELLNSGALPVKMKEVYSTSVGA
QFGQDALQETILAGIIGVIAIFIFMMAVYRL
PGVIASITLVAYTYLVLLILSLLNATLTLPG
IAGLILGIGMAVDANVITYERIKEEIKVGRS
TKAAFEVGGKEAFRAILDGNLTTLIVAAVLF
YFGTSSIKGFATVLIISILVSFLTAVWGSRF
LLGLLVKSNWLNNKPGFFAVKRKDIHNLHEG
INSFSLKTHFDRFDFVKHHRLFLSIFAAIVI
VGIVILSIFRLNLGIDFASGTRAEVTANQTL
TETQIKKDLDTIDMPSDDIVFQGSGSKTAVV
SYKGTLSQNDVAKFKNYFEDKYKHEPSISTV
SPTVGKELAKNGFWALGVASVLIVLYIAVRF
EFYMGIAAILSLLFDAFIIFIFFSVTRLEVD
LTFIAAVLTVIGYSINDTIVTADRIRDISMK
MQRFKTKEEIADAVNKALRQTFTRSINTILT
VIFTVLALVLFGSESILNFSIALLVGLVSSV
FSSIFMAMQLWYVFKARQLRKKGPISTVKKK
KPRNNGQPVV
Overall Prediction for the Protective Antigen = 0.5676 ( Probable ANTIGEN ).
Your Sequence:
>tr|Q8Y9H5|Q8Y9H5_LISMO Lmo0553 protein OS=Listeria monocytogenes serovar 1/2a (strain ATCC BAA-679 / EGD-e) OX=169963 GN=lmo0553 PE=4 SV=1
MLIKNLCIPKINLTTVPGDATLQEAIHLLEE
SGYRCVPVLDEKGEKFLGNIYKMHIYKHAAN
GGSLSDPVMSLIKNATKHICVNASFFEVFFT
IKELPYIAVLNEQGNFYGILTHGKLLGLLQD
GWNVKTTSYVLTIATGEVQGALTKITKIIDR
YSSISSLITLDNQTEDFIRRVLVSLPVGVTE
EKKNEIVSHLERKGLRVVETEKIEK
Overall Prediction for the Protective Antigen = 0.2493 ( Probable ANTIGEN ).
Your Sequence:
>tr|Q8Y7A1|Q8Y7A1_LISMO Lmo1389 protein OS=Listeria monocytogenes serovar 1/2a (strain ATCC BAA-679 / EGD-e) OX=169963 GN=lmo1389 PE=4 SV=1
MDFVIEMLGIRKEFSGFVANDNITLQLKQGE
IHALLGENGAGKSTLMNVLFGLYEPDGGEIR
VRGTKENINSPNKANELGIGMVHQHFMLVDK
FTVAENIILGKEPSKLGVIEKKKAIEEIKEI
SDRYGLRVDPNAIVRDISIGMQQRVEILKTL
YRGADILIFDEPTAVLTPQEIKELIQIMRSL
IKEGKSIILITHKLKEIMDVCDRVTVIRRGK
GMGTVNVPETTPQDLANLMVGREVVFTTEKI
DANPGKDVLEVKDLVVKESRGVESVRGLNLT
VRAGEIVGIAGVDGNGQSELISAIAGLSKVT
SGSILLNGEHIENKKPRKITEAGLGHIPEDR
HKHGLVLEMSLGENIALQTYYKKPISSKGFL
NHKAMYDFARELIEEYDVRASSEYVAAKSLS
GGNQQKAIIAREIHRNPDFLIAAQPTRGLDV
GAIEFIHRRLIEQRDNGKAVLLMSFELDEIM
NVSDRIAVIYEGKIVAIVDPKETTEQELGLM
MAGSSKQEAEMGEKEHV
Overall Prediction for the Protective Antigen = 0.4551 ( Probable ANTIGEN ).
Your Sequence:
>tr|Q8Y436|Q8Y436_LISMO Lmo2637 protein OS=Listeria monocytogenes serovar 1/2a (strain ATCC BAA-679 / EGD-e) OX=169963 GN=lmo2637 PE=4 SV=1
MKLKKVAMGITVVMASSLLLVGCGSSDDSSK
DKKSTDTKQTETKKTAKTDGTMTDGTYKLEE
KNFDDKGWKGFMSIEVKDGKITKANYDYKNK
DGKLKSEDADYEKAMKDKVGTGPQEYLKQLS
DSLVKNQSAASVEVVSGATHSSDAFINYANQ
LIQAAQKADTTTISINNLAKMEDGTYKLEEQ
NYAHGYRVVFSMDVKDGKITKSDYNYVDKDG
KLKSDDADYEKNMKAKSGTGPKEYIPALNKS
LVEKQDVAAVDTVSGATNSSNQFKIYAAQLQ
NAAQNGNTDTIKVYNLVEAE
Overall Prediction for the Protective Antigen = 0.9372 ( Probable ANTIGEN ).
Your Sequence:
>sp|P21171|P60_LISMO Probable endopeptidase p60 OS=Listeria monocytogenes serovar 1/2a (strain ATCC BAA-679 / EGD-e) OX=169963 GN=iap PE=1 SV=2
MNMKKATIAATAGIAVTAFAAPTIASASTVV
VEAGDTLWGIAQSKGTTVDAIKKANNLTTDK
IVPGQKLQVNNEVAAAEKTEKSVSATWLNVR
SGAGVDNSIITSIKGGTKVTVETTESNGWHK
ITYNDGKTGFVNGKYLTDKAVSTPVAPTQEV
KKETTTQQAAPAAETKTEVKQTTQATTPAPK
VAETKETPVVDQNATTHAVKSGDTIWALSVK
YGVSVQDIMSWNNLSSSSIYVGQKLAIKQTA
NTATPKAEVKTEAPAAEKQAAPVVKENTNTN
TATTEKKETATQQQTAPKAPTEAAKPAPAPS
TNTNANKTNTNTNTNTNTNNTNTNTPSKNTN
TNSNTNTNTNSNTNANQGSSNNNSNSSASAI
IAEAQKHLGKAYSWGGNGPTTFDCSGYTKYV
FAKAGISLPRTSGAQYASTTRISESQAKPGD
LVFFDYGSGISHVGIYVGNGQMINAQDNGVK
YDNIHGSGWGKYLVGFGRV
Overall Prediction for the Protective Antigen = 0.8169 ( Probable ANTIGEN ).
Your Sequence:
>tr|Q8Y3Y8|Q8Y3Y8_LISMO Peptidoglycan hydrolase OS=Listeria monocytogenes serovar 1/2a (strain ATCC BAA-679 / EGD-e) OX=169963 GN=lmo2691 PE=4 SV=1
MQKTRKERILEALQEEKKNKKSKKFKTGATI
AGVTAIATSITVPGIEVIVSADETAPADEAS
KSAEANTTKEASATATPENTAKQTVGPQQTE
TKEQTKTPEEKQAATNQVEKAPAEPATVSNP
DNATSSSTPATYNLLQKSALRSGATVQSFIQ
TIQASSSQIAAENDLYASVMIAQAILESAYG
TSELGSAPNYNLFGIKGAYNGQSYTKQTLED
DGKGNYYTITAKFRKYPSYHQSLEDYAQVIR
KGPSWNPNYYSKAWKSNTTSYKDATKALTGT
YATDTAYATKLNDLISRYNLTQYDSGKTTGG
NSGSTGNSSNTGNTNTSNAKIYTVVKGDSLW
RIANNHKVTVANLKAWNNLKSDFIYPGQKLK
VSAGSTTSDTNTSKPSTGTSTSKPSTGTSTN
AKVYTVVKGDSLWRIANNNKVTIANLKAWNN
LKSDFIYPGQKLKVSAGSTSNTNTSKPSTNT
NTSKPSTNTNTNAKVYTVAKGDSLWRIANNN
KVTIANLKAWNNLKSDFIYPGQKLKVSAGST
TNTNTAKPSTNNPSNSTVKTYTVKKGDSLWA
ISRQYKTTVDNIKAWNKLTSNMIHVGQKLTI
K
Overall Prediction for the Protective Antigen = 0.7569 ( Probable ANTIGEN ).
Your Sequence:
>tr|Q8Y6S7|Q8Y6S7_LISMO Lmo1606 protein OS=Listeria monocytogenes serovar 1/2a (strain ATCC BAA-679 / EGD-e) OX=169963 GN=lmo1606 PE=3 SV=1
MGWFKDFFFGDMDEEIDTYEDTSSRKVEKKA
KQRASEVLPKSNVTAIKTKERTIRNERPVAY
KTAPKQKHMQPVKRQMKTQMVYQYPKGEFRF
PLIPDKQKSQPIQPKKQPITERQVAETQPVK
EETRKRPFTATDVPSPVYAFNKRPSKFEFAV
TEAEELSTIQEDLTITPVDLLDSAEAETIAF
DAGLNRQIEEEVVSVPVMEEVVTEQPEVEVN
PEPVEQQEPARVSLITEEPAQTKTTTRSKQV
ESNRQEQLLKSRIPFNVMMVKKDKQALQKED
AQEINVQQPVEIEAEQTNIVQQTQVATASYP
MNYEFPSFGLLHPPVSKREDDSWLQMQQEML
DETLENFNVQASVVNRTQGPAVTRFEVQPEK
GVKVSKITNLTDDIKLNLAAKDIRIEAPIPG
KSTVGIEIPNQTSRPVMLSELMNTEAFQTSA
SPLTAALGLDISGTPIITDLQKMPHGLIAGA
TGSGKSVCINSLLVSLLYKATPDQLKLLLID
PKMVELAPYNRIPHLVSPVITDAKAATVALK
WAVEEMERRYQLFSHTGVRNMEKYNEYASHP
DHTGEKLPYILIVIDELADLMMVAPNDVEES
ISRIAQKARACGIHMIVATQRPSVDVITGLI
KANIPTRVSFSVSSQIDSRTILDASGAEKLL
GKGDMLFLPSGASKPVRLQGTFVSDEEIDAV
VAHVRSQGEADYIFEEQELLVKETAKENTDE
LFEEACDFVLSQNAASTSLLQRHFRIGYNRA
ARLMESLENHQIVSGINGSKPRDVIITKDQL
AKLRNKES
Overall Prediction for the Protective Antigen = 0.5940 ( Probable ANTIGEN ).
Your Sequence:
>tr|Q8Y6H3|Q8Y6H3_LISMO Cell shape-determining protein MreB OS=Listeria monocytogenes serovar 1/2a (strain ATCC BAA-679 / EGD-e) OX=169963 GN=mreB PE=3 SV=1
MFGTTTIGIDLGTANILVYSKEKGIILNEPS
VVALNTNDGTVLAIGQEAKEMIGKTPTSISA
VRPMKDGVIADFDLTSGLLREIMRRISVSGV
RKPNVVVCTPTGATSVERRAISDAVRSTGAR
SVVLIEEPVAAAIGADLPVAEPVANVIVDIG
GGTSEIAIISYGGVVSSTSIRTGGDHMDEEI
IQYIRKNYNLLIGQTTAERIKMELGYAPIEH
VTQTADIRGRDLLTGLPKTIQVSSTEIQSAL
AETLQRILEAIRNTLELCPPELSGDIVDRGI
ILSGGGSLLQGFRDWLVEEIDVPVHMAPSPL
ESVAIGTGRSLVFADKLAKN
Overall Prediction for the Protective Antigen = 0.3686 ( Probable ANTIGEN ).
Your Sequence:
>tr|Q8Y764|Q8Y764_LISMO Aspartate-semialdehyde dehydrogenase OS=Listeria monocytogenes serovar 1/2a (strain ATCC BAA-679 / EGD-e) OX=169963 GN=asd PE=3 SV=1
MTKSYHVAVVGATGAVGTQMIELLEEAATFK
IKQVSFLSSIRSAGKKLSFRGEEVTIQEATP
ESFEGVDIALFSAGGSVSKALAKEAVKRGAI
VIDNTSAYRMDPTVPLVVPEVNEKALFSHNG
IIANPNCSTIQMVAALEPIREAFGLNRIIVS
TYQAVSGSGVSAIQELKDGSKAVLDNKEFTP
QIMPVKGDKKHYPIAFNALPQIDVFTENDYT
YEEMKMINETKKIMEDNTIKVSATCVRIPVV
SGHSESVYIEVDKEGITAKEIQNALKNAPGI
VLEDDPANQVYPQAVQAAGKKEVFVGRIRAD
IDDPKGFHMWIVSDNLLKGAAWNSIQIAESL
VKLAII
Overall Prediction for the Protective Antigen = 0.4567 ( Probable ANTIGEN ).
Your Sequence:
>tr|Q8Y8W9|Q8Y8W9_LISMO Lmo0773 protein OS=Listeria monocytogenes serovar 1/2a (strain ATCC BAA-679 / EGD-e) OX=169963 GN=lmo0773 PE=4 SV=1
MKSFQALFIEKEADNTSLHFRETTIDNLPEN
EVTIEVHYSGINYKDGLAVLPDGKIVSEYPF
IPGIDASGVVVNSKSDQFQVGDEVIVTSYDF
GVSYFGGYSEFIRVPAEWVVPLPDGLSLKEA
MILGTAGFTAALSVDALEFSGVTPNAGKIAV
SGATGGVGSLSSAILSKRGFSVVASSGKSDA
KEFLEKFGVSEIVSREAFQPEKVRALDKQLY
AGAIDCVGGKPLSYLLTAVQYGGAVTTCGMS
AGGKLDTTVFPFILRGIQLFGIDSVLCPMSK
RERIWNRLATDYKLTNLESLATEIAFSELPE
SLHQVMNGGVTGRYLVKVK
Overall Prediction for the Protective Antigen = 0.5629 ( Probable ANTIGEN ).
Your Sequence:
>sp|Q48754|TCSA_LISMO CD4+ T-cell-stimulating antigen OS=Listeria monocytogenes serovar 1/2a (strain ATCC BAA-679 / EGD-e) OX=169963 GN=tcsA PE=3 SV=2
MKKRTFALALSMIIASGVILGACGSSSDDKK
SSDDKSSKDFTVAMVTDTGGVDDRSFNQSAW
EGLQKFGKANDMEKGTDGYNYLQSASEADYK
TNLNTAVRSDYDLIYGIGYKLKDAIEEVSKQ
KPKNQFAIVDDTIDDRDNVVSIGFKDNDGSY
LVGVVAGLTTKTNKVGFVGGVKGTVIDRFEA
GFTAGVKAVNPNAQIDVQYANDFAKADKGQQ
IASSMYSSGVDVIFHAAGGTGNGVFAEAKNL
KKKDPSRAVWVIGVDRDQWDEGKVTANDGKD
YNVTLTSEIKRVDIAVEDLATRAKAGDFPGG
TKIEYGLDKDAVGLSEHQDNISKDVLAKVEE
YKQKIVDGDIKVPEKP
Overall Prediction for the Protective Antigen = 0.7071 ( Probable ANTIGEN ).
Your Sequence:
>tr|Q8YA12|Q8YA12_LISMO Lmo0354 protein OS=Listeria monocytogenes serovar 1/2a (strain ATCC BAA-679 / EGD-e) OX=169963 GN=lmo0354 PE=4 SV=1
MTIKKYEPLNLYTNFKKSAERYPEMPIHFDE
ELVTFPELGLHSTYKKCEEAIIQKAAHLHKF
GVRKEEKVIVYKSAKFDSYILAVAISYIGAV
PIMVSPHLPASTIDIFVNRLDQPWLLFDSET
SDKSHQLNNLPDSRLINAEQLFKAPLDGYTC
EQEELPKDMIAYMTHTSGTTGVPKLIAHSAN
SMGWRTKYQRRILNFIKPRGLVAFHISPVHS
RFNIGVSSLMSLGFPLLPIANPSKANVEKVL
REYKPYVLETHPNHFVQWASLAREKPDVFQS
IKFYHSTFDAINKETMAVFLRTSEYKKPLFL
QIYGQSECGPMILRGHTLQSIETLNARDMGI
GVPGLTEVRIVDQDGNPVPAGVSGNIQMLSK
GRALTYYKEEARFEENVYGPWWDSGDYGMKD
EKGRLFLQDRQVDLVETIDSTLAIEDKLLDT
LTFLDEVVIIRGENGSPQPIIAVHNDGEMNW
DAWWKAVSDLPHMNEPMVMKYDEIPRTATMK
VQRLQMERELKK
Overall Prediction for the Protective Antigen = 0.3578 ( Probable ANTIGEN ).
Your Sequence:
>tr|Q8Y5F0|Q8Y5F0_LISMO Lmo2114 protein OS=Listeria monocytogenes serovar 1/2a (strain ATCC BAA-679 / EGD-e) OX=169963 GN=lmo2114 PE=4 SV=1
METVLQAKNVRKIYGSKGNVYTALENISIDI
KEGEFTGIMGPSGAGKSTLLNVLSTIDKPTS
GQIVISGQELENMNEQQMSTFRRDKLGFIFQ
DYNLLDTLTIRENIILPLALAKRPVKEMEEK
LAIISEKFGITEILDKYPSEISGGQKQRTAA
SRAIITSPSLIFADEPTGALDSKSATNLLES
LRDLNEQDKSTIMMVTHDAFAASFCKRILFI
KDGELYTEIYRGTKTRKEFFQKILDVLAKLG
GDSDDVI
Overall Prediction for the Protective Antigen = 0.3905 ( Probable ANTIGEN ).
Your Sequence:
>tr|Q8Y4S2|Q8Y4S2_LISMO Transmembrane protein OS=Listeria monocytogenes serovar 1/2a (strain ATCC BAA-679 / EGD-e) OX=169963 GN=lmo2360 PE=4 SV=1
MDMVKNEWKKLFKNKILLLSFVVILFIPLLY
ASFFLKSVWDPYGKTGDLPVAVVNNDKPVDY
NGQTMDVGDQLVTKLKSNKELDWNFLSKEEA
EQGLKDGKYYMIVTIPKDFSKNAASVLDKDP
KKMELSYKTNGSLNYLGQVVSEQGAKQLKSE
VSAEVTKSYAEAIFDKIKESGDGFAQAADGS
GKIKDGLVKSQEGNKTISTNLKTLADSSLTF
KDGANTLEVGLKTYTDGVNTAAAGGDKLNAG
VSTLAAGVGPLKDGVAALDGGATKLASGVST
YTSGVDTLAGGINQAYTGSTALSDGLNKMNG
SVPTLASGITQLNNGQKSLATGLDSLVDGSN
KLSAGLKELDGNLTDKQGKIAQLKQGMNDLQ
QGIDQLNQSVNGEDAALAKQLATLQKSLSDL
QNGLTFIKSNANFDAEAIKSKINATAGVSAE
DKQKIIDAIQADLDKETQKSATQVATVEQLQ
SGLSGLDLAAIQTQVTELQTGVAKISAGYQA
VHGGTNEAFNSIHQAINGSGSQTLLGGANQL
TAGLKSAQAGSAKLVAGTNQLNSQVPTLTSG
VGQLAAGSASMENGLSKLNDGGNKLASNSGA
LRSGATELQGGTNQLAAKVPTLAGGVNQLQA
GSNQLAGGLNQLSANSPKLVSGVGQLADGSS
KIADGSSKLANGSFQLGDGLTKLTDGSTELT
DKLADGAQQVKDTKATDKTFNMIAAPTKLAH
NEYTHVSNYGHALAPYVLSLALYVGALVFNF
IMPIRRVSMEGQPAYKWWLSKLSLGFVAAVA
MALLEGGIMIALGLRPDSIVEFFGTAIITAL
AYMFLIMLLAMTFDNPGRFIAMVLLIVQLAG
SGGTFPMPLTGWFFNLIHPFLPMTYSIYAFR
ESLAAGMGPNVYSMSMLILTIIMVACVGLLY
LSMSHLKKRHDAHESALDDNQKLMALEN
Overall Prediction for the Protective Antigen = 0.6950 ( Probable ANTIGEN ).
Your Sequence:
>tr|Q8Y4I0|Q8Y4I0_LISMO Lmo2460 protein OS=Listeria monocytogenes serovar 1/2a (strain ATCC BAA-679 / EGD-e) OX=169963 GN=lmo2460 PE=3 SV=1
MSDLINIQKKLLPDVLMIMQKRYQILRSIYF
SEPVGRRTLAGMLGMSERVLRGEVEFLKAQG
LVEIASSGMTVTKEGLVVFRDLESVMNQLSG
LHSMEEQLAKKLQIKKCLVVQGDSDDTPWVR
EEMGRVAVEQLDMALTEKRNIVAVMGGSTMA
TVAEMMTTDFAKGRELLFVPGRGGIGEDLDN
QANTICDKMATKTNTKHRVLYVPEQLGEEAY
RSLLKEPAIQEGLRLVQSANAIILGIGDALA
MAKRRHTGEDVLEKIIHRKAVGEAFGYYFDE
QGEVVHKVPTFGLQFEDLAQIPHIIAVAGGT
SKAKAIKSYMKSAPKNTILITDEGAAKSLLK
GSNTLLK
Overall Prediction for the Protective Antigen = 0.2931 ( Probable ANTIGEN ).
Your Sequence:
>sp|Q8Y4G9|Y2474_LISMO Nucleotide-binding protein lmo2474 OS=Listeria monocytogenes serovar 1/2a (strain ATCC BAA-679 / EGD-e) OX=169963 GN=lmo2474 PE=3 SV=1
MASKQLKLVIITGMSGAGKTVAMQSLEDLGY
FCVDNLPPSLLPKFWELMKESDKMDKIALVM
DLRGREFFDSIEPALDELDNTNFITTKILFL
EADDKVLVSRYKETRRHHPLEPNGSVLDGIN
AERELLSDLKGRSQLVINTSNMAPRELRERI
NNEFQTEDKDIFNVQLMSFGFKYGIPIDADL
VFDVRFLPNPHYIDKMRPLTGLDEDVYEYVM
KWPETQTFLDKLVDLLMFTLPFYKREGKTQL
VIAIGCTGGQHRSVALTEFVGKTIQQKYETT
ISHRDMKRRKGR
Overall Prediction for the Protective Antigen = 0.5289 ( Probable ANTIGEN ).
Your Sequence:
>tr|Q7AP65|Q7AP65_LISMO OpuCA protein OS=Listeria monocytogenes serovar 1/2a (strain ATCC BAA-679 / EGD-e) OX=169963 GN=opuCA PE=3 SV=1
MLKFEHVTKTYKGGKKAVNDLTLNIDKGEFV
CFIGPSGCGKTTTMKMINRLIEPTEGKIFIN
DKDIMAEDPVKLRRSIGYVIQQIGLMPHMTI
RENIVLVPKLLKWSEEKKQERAKELIKLVDL
PEEFLDRYPYELSGGQQQRIGVLRALAAEQN
LILMDEPFGALDPITRDSLQEEFKNLQKELG
KTIIFVTHDMDEAIKLADRIVIMKDGEIVQF
DTPDEILRNPANSFVEDFIGKDRLIEAKPDV
TQVAQIMNTNPVSITADKSLQAAITVMKEKR
VDTLLVVDEGNVLKGFIDVEQIDLNRRTATS
VMDIIEKNVFYVYEDTLLRDTVQRILKRGYK
YIPVVDKDKRLVGIVTRASLVDIVYDSIWGT
LEDATENQEEQADSKTTEPEMKQEG
Overall Prediction for the Protective Antigen = 0.2518 ( Probable ANTIGEN ).
Your Sequence:
>sp|Q8Y5M2|MURG_LISMO UDP-N-acetylglucosamine--N-acetylmuramyl-(pentapeptide) pyrophosphoryl-undecaprenol N-acetylglucosamine transferase OS=Listeria monocytogenes serovar 1/2a (strain ATCC BAA-679 / EGD-e) OX=169963 GN=murG PE=3 SV=1
MKVAISGGGTGGHVYPALALIRELKKSHPEA
EFLYIGTEKGLEAGIVKREGIPFEAIEITGF
KRSLSLENIKTVMRFLSGAKKSKQILRDFKP
DVVIGTGGYVCGPVVYAAAKLKIPTLIHEQN
SVAGLTNKFLSRYTDKVAICFEEVSDSFASE
KIVFTGNPRASEVVGVDSEGALEAYGLVSGK
PTVLVFGGSRGARGVNEAVEAVLPEWNNRDF
QLLYVTGDVHYEKIKDSLAELNLGNHISVQP
FIYDMPKILNAVTLVVSRAGATTLAELTALG
VPSILIPSPYVTANHQENNARALEKNNAAIV
ITEAELKNTDLMATVDSILNDEAKLNSMKLS
AKQMGRPDAAAKLVEAVLSIMK
Overall Prediction for the Protective Antigen = 0.4784 ( Probable ANTIGEN ).
Your Sequence:
>sp|P28764|SODM_LISMO Superoxide dismutase [Mn] OS=Listeria monocytogenes serovar 1/2a (strain ATCC BAA-679 / EGD-e) OX=169963 GN=sodA PE=3 SV=1
MTYELPKLPYTYDALEPNFDKETMEIHYTKH
HNTYVTKLNEAVAGHPELASKSAEELVTNLD
SVPEDIRGAVRNHGGGHANHTLFWSILSPNG
GGAPTGNLKAAIESEFGTFDEFKEKFNAAAA
ARFGSGWAWLVVNDGKLEIVSTANQDSPLSD
GKTPVLGLDVWEHAYYLKFQNRRPEYIETFW
NVINWDEANKRFDAAK
Overall Prediction for the Protective Antigen = 0.6893 ( Probable ANTIGEN ).
Your Sequence:
>sp|Q8Y8Q5|LMCA1_LISMO Calcium-transporting ATPase lmo0841 OS=Listeria monocytogenes serovar 1/2a (strain ATCC BAA-679 / EGD-e) OX=169963 GN=lmo0841 PE=1 SV=1
MEIYRKSAAETFTQLEATEKGLTTSEVTKRQ
EKYGFNELKNKKKDPLWKLFLETFKDPMVIV
LVIAALVQLVLGEVVESLIIFLVLIVNSIIS
VVQTRKAESSLDALREMSAPVAKVIRDGSKQ
SIHARELVPGDVVILDAGDFVPADGRLFESG
SLKIDEGMLTGESEAVEKYIDTIPDEVGLGD
RVNMVFSGSLVVYGRGMFVVTGTASETEIGK
IAGLLETAEAKQTPLQRKLESFSKKLGLGIL
ALCVLIFAVEAGRVLLGDNSADMATAILNAF
MFAVAVAVAAIPEALSSIVTIVLAVGTNKMA
KQHAIIRKLPAVETLGSTSVICTDKTGTLTQ
NKMTVVDYYLPDGTKENFPESPENWSEGERR
LIHIAVLCNDSNINSEGKELGDPTEVALIAF
SNKNNQDYNEIREKFIREGEIPFDSDRKLMS
TLHTFNENKAMLTKGGPDVMFARCSYVFLDG
EEKPMTEEILAKLKETNEEFSNQALRVLAYG
YKRMPADTTELKLEDEQDIVLVGLTAMIDPP
REAVYASIEESKKAGIRTVMITGDHKTTAQA
IGRDIGLMDADDIALTGQELDAMPEEELDKK
LEHIAVYARVSPENKIRIVKAWQKKGKITAM
TGDGVNDAPALKQADIGVAMGSGTDVAKDSA
AMILTDDNFVSIVDAVGVGRTVFDNIKKSIA
YLFAGNLGAIIAILFALVLDWINPFTALQLL
FINLVNDSLPAIALGMEKAEPDVMKRKPRDI
NEGIFAGGTMRAVISRGVLIGIAVIISQYIG
MQISPEMSVAMAFTTLILARTLQTFAARSNV
QTAFGAGFFSNKYVIGAVLLCFVLYGITVLP
GAREIFSIPASFGLHEWSIAAGLALAAVVMM
EIIKVVQNKFFK
Overall Prediction for the Protective Antigen = 0.3469 ( Probable ANTIGEN ).
Your Sequence:
>tr|Q8Y842|Q8Y842_LISMO Lmo1076 protein OS=Listeria monocytogenes serovar 1/2a (strain ATCC BAA-679 / EGD-e) OX=169963 GN=lmo1076 PE=1 SV=1
MIKKVFHFILVLMLSVSIIPLFHAKAAETTN
GVDSSEQEDNTEVAREEMPPESEEPVFSLEQ
NRDDAMAALVVPQTRNSFLRAASTPTFQQTF
INSISTQAMDLCKKYNLYPSVMIAQAALESN
WGRSELGKAPNYNLFGIKGSYNGKSVTMKTW
EYSDSKGWYQINANFAKYPSHKESLEDNAKK
LRNGPSWDSSYYKGAWRENAKTYKDATAWLQ
GRYATDNTYASKLNTLISSYNLTQYDTLYDT
IKQQKNVSEDAKVVKADGHGVYSGIYNTSAA
SAKKLSTGAPYNNKDVKILKEGTTSRGTWVQ
FSLNNKVIGWMDKRAFVYYPKATNVKTLNLT
GKITAGSTNGLWSEVPGTVNAKKLATTAGAY
QNKDAKIIKQGQISGRTYYQFQVGGKTIGWL
DARAFHVYDKIQSQSNVNWNRTILNADKHGV
YSGVYNTSSSSMNKLSTGAKYNNKKVKVIKQ
AKTARGTWYQFQVNGKTVGWMDYRAFFDTIT
SQKTMNKTVTVGNATNHGVFDGVYRTSPTVK
RISLGKPYNNKKVKVLKEAVTDHATWVQFKY
GNTTAWMDKKAFKY
Overall Prediction for the Protective Antigen = 0.4845 ( Probable ANTIGEN ).
Your Sequence:
>tr|Q8Y9T0|Q8Y9T0_LISMO Lmo0443 protein OS=Listeria monocytogenes serovar 1/2a (strain ATCC BAA-679 / EGD-e) OX=169963 GN=lmo0443 PE=3 SV=1
MARHAQKRKARKGRIFVTILVALLILVGVVA
VIGYFQYQSSLKEAQNESKLKDYKFNGAKAV
GDEINVLLIGSDSRGEDQGRSDSLMIAHYNT
KTNTPKLVSIMRDTYVDIPGHGKNKINAAYS
YGGPELVRQTIKENFGVDVQYYVVANFEGFP
KIVDTLAPEGIKINAEKDMSKNIDANIKKGE
QVMDGKTLLQYARFRKDAEGDFGRIRRQQQV
LEALKEQAIDVGDVGKIPDVIGKLQGYSSTN
IPTGTLMSIGADFLLGKTETMEKFAIPVEGK
WHNERIDGAGAVLRLDDMAANAKALQDFLK
Overall Prediction for the Protective Antigen = 0.5150 ( Probable ANTIGEN ).
Your Sequence:
>tr|Q8Y679|Q8Y679_LISMO Non-specific serine/threonine protein kinase OS=Listeria monocytogenes serovar 1/2a (strain ATCC BAA-679 / EGD-e) OX=169963 GN=lmo1820 PE=4 SV=1
MMIGKRLSDRYKILHAIGGGGMANVYLAHDI
ILDRDVAVKILRIDLADESNLIRRFQREAQS
ATSLVHPNIVSVYDVGEENDLHYIVMEHVDG
MDLKQYIHENHPISYEKAVDIMLQIVSAVAI
AHQHHIIHRDLKPQNILIDHDGVVKITDFGI
AMALSETSITQTNSLLGSVHYLSPEQARGGM
ATQKSDIYSLGIVLYELLTGKVPFDGESAVS
IAIKHLQADIPSAREQNPEIPQSLENIIIKA
TAKDPFLRYQNAEEMEKDLQTCLNKDRLNEP
KYVFPTDDGDTKAIPIIATKDTMQNLDKTIV
PEGKVAAAEVVPEEKKDKKKKKMSKKKKIAL
IVSSVIIIFIIGILLLWLLGKSPDEVAVPDV
SGKTEDQAVALLQKEGFVIGKTAEKNSDEVD
EGKVINTDPEAGEMKEKGTKINLFVSIGSKK
ITMDDYTGRSYTDTKALLEEQGFKNISSEEA
YSSEIEKGLIISQTPTQGTEVVAKSTDVKFV
VSKGAEPITLKDLRGYTKTAVEDYASPLGLK
VSSKEENSSTVEKGQVISQSPSAGTAMNSGD
TIEIVISAGPKEKQVKEVTKTFNIPYTPSDE
ENPQPQKIQIYIQDKDHSMTSAYREMSITQN
TSVEITFQIEEGSSAGYKIISDDKVIDEGTV
PYPN
Overall Prediction for the Protective Antigen = 0.6096 ( Probable ANTIGEN ).
Your Sequence:
>tr|Q8YA81|Q8YA81_LISMO Lmo0278 protein OS=Listeria monocytogenes serovar 1/2a (strain ATCC BAA-679 / EGD-e) OX=169963 GN=lmo0278 PE=4 SV=1
MAQLSLEHIYKIYDNKVTAVSDFNLEIDDKE
FIVFVGPSGCGKSTTLRMIAGLEEISKGELS
IDGKVMNNVAPKDRDIAMVFQNYALYPHMTV
YDNMAFGLKLRKMPKDEIKKRVEHAANILGL
TEYLKRKPSALSGGQRQRVALGRAIVRDAKV
FLMDEPLSNLDAKLRVQMRAEITKLHQQLDT
TMIYVTHDQTEAMTMATRIVIMKDGVIQQVG
SPKQVYDHPVNMFVAGFIGSPAMNFFKGRLE
GSNFIGDDFTIEVPEGKLKLLKDRGFDGKNI
VFGIRPEDIHDEPIVIEANPGYTFKATTIVA
ELTGAEFMLHSRVGTHEFVARVDARSEHQPN
EVLTLAFEMSKSHFFDPETEDNLTD
Overall Prediction for the Protective Antigen = 0.5213 ( Probable ANTIGEN ).
Your Sequence:
>sp|P66144|RL28_LISMO 50S ribosomal protein L28 OS=Listeria monocytogenes serovar 1/2a (strain ATCC BAA-679 / EGD-e) OX=169963 GN=rpmB PE=1 SV=1
MAKECVITGRKSRSGNKRSHAMNSSKRTWKA
NLQKVRILVNGKPKKVWVSARALKSGKVERV
Overall Prediction for the Protective Antigen = 0.7751 ( Probable ANTIGEN ).
Your Sequence:
>sp|Q8Y750|ERA_LISMO GTPase Era OS=Listeria monocytogenes serovar 1/2a (strain ATCC BAA-679 / EGD-e) OX=169963 GN=era PE=3 SV=1
MSEPFKSGFVAIVGRPNVGKSTLLNHIIGQK
IAIMSDKAQTTRNKVQGVYTTDESQIIFIDT
PGIHKPKHKLGDFMVKIALNTFQEVDLIYFV
IDASTGFGRGDEFIIEKLKNVQTPVFLLINK
IDLIAPEDLFKLIEQYRDLMDFDEIIPISAL
QGNNVPNLLEQTNANLEIGPMYYPKDQITDH
PERFIISELIREQVLQLTREEVPHSVAVVIE
GIEKNPKTEKLTINATIIVERSTQKGIIIGK
QGQMLKQIGMRARKEIERLLGSKVFLEIWVK
VQKNWRDKEHYLQDYGFDREEY
Overall Prediction for the Protective Antigen = 0.1682 ( Probable ANTIGEN ).
Your Sequence:
>sp|Q8Y742|LEPA_LISMO Elongation factor 4 OS=Listeria monocytogenes serovar 1/2a (strain ATCC BAA-679 / EGD-e) OX=169963 GN=lepA PE=3 SV=1
MNKEEMNARQKKIRNFSIIAHIDHGKSTLAD
RILEQTGALTHREMKNQLLDSMDLERERGIT
IKLNAVQLKYKAKDGETYIFHLIDTPGHVDF
TYEVSRSLAACEGAILVVDAAQGIEAQTLAN
VYLALDNDLEILPVINKIDLPAADPERVREE
IEDVIGLDASDAVLASAKSGIGIEDILEQIV
EKVPEPSGDVNKPLKALIFDSVFDAYRGVIA
NIRIMDGVVKAGDRIKMMSNGKEFEVTEVGV
FSPKATPRDELLVGDVGYLTAAIKNVGDTRV
GDTITLANNPAEEALDGYRKLNPMVYCGLYP
IDSSKYNDLRDALEKLELNDSALQFEAETSQ
ALGFGFRCGFLGLLHMEIIQERIEREFNIDL
ITTAPSVIYHVNLTDGSNIVVDNPAEMPEPG
VIESVEEPYVKATVMVPNDYVGAVMELAQNK
RGNFITMEYLDDIRVSIVYEIPLSEIVYDFF
DQLKSSTKGYASFDYELIGYKASKLVKMDIL
LNAEKVDALSFIVHRDFAYERGKIIVEKLKE
LIPRQQFEVPIQAAIATKIVSRSTIKALRKN
VLAKCYGGDVSRKRKLLEKQKEGKKRMKQIG
SVEVPQEAFMAILKMDESK
Overall Prediction for the Protective Antigen = 0.4228 ( Probable ANTIGEN ).
Your Sequence:
>tr|Q8Y6Y7|Q8Y6Y7_LISMO Septum site-determining protein MinD OS=Listeria monocytogenes serovar 1/2a (strain ATCC BAA-679 / EGD-e) OX=169963 GN=minD PE=3 SV=1
MGEAIVITSGKGGVGKTTSTANLGTALALQG
KKVCLIDMDIGLRNLDVVLGLENRIIYDLVD
VVEGRCKIHQAMIKDKRFDDLLFLLPAAQTT
DKNAVSGEQMVDLINQLRPDYDFILIDCPAG
IETGYKNAVAGADKAIVVTTPEISAVRDADR
IIGLLEKEDIEPPKLIINRIRTQMMMNGDVM
DIDEITTHLSIELLGIIIDDDEVIRSSNSGD
PVAMLPNNRASQGYRNIARRILGESIPLMSI
ETKKAGFFARLKQLFSGK
Overall Prediction for the Protective Antigen = 0.4842 ( Probable ANTIGEN ).
Your Sequence:
>tr|Q8Y6P8|Q8Y6P8_LISMO Lmo1636 protein OS=Listeria monocytogenes serovar 1/2a (strain ATCC BAA-679 / EGD-e) OX=169963 GN=lmo1636 PE=4 SV=1
MTETVLKLEHVTKKIGQKNIVHDISFDIHKG
EVFGLLGPNGAGKTTIIRSIVGLIRRSEGTV
FINGKNVDTEYKAAISEVGAIIENPEFYMYM
SGWANLKQFARMSQKNITDEHIREIVELVKL
TGAINQKVKTYSLGMRQRLGVAQALIHSPAL
LILDEPTNGLDPQGMAEFRTLIRDLATNGTS
VLISSHLLSEIQQITDRFAIINKGVLTHIEK
MSDLIENHVAAYKLKVSDPVATTTVLATLPV
KLVAQNEDLFKIEVAHEDVHLIARALIQANI
DLLEMVPLQASLEERFLELTKSGGAEV
Overall Prediction for the Protective Antigen = 0.2817 ( Probable ANTIGEN ).
Your Sequence:
>tr|Q8Y4E0|Q8Y4E0_LISMO Cell division ATP-binding protein FtsE OS=Listeria monocytogenes serovar 1/2a (strain ATCC BAA-679 / EGD-e) OX=169963 GN=ftsE PE=3 SV=1
MILMEDVYKKYPNGITAANGLNINIGEGEFV
YVVGPSGAGKSTFIKMIYREERATKGKIIVD
KFDLINMKNREIPYLRRNVGVVFQDYKLLQS
KTVYENIAYAMEVVETEPSVIKERVMEVLDL
VNLKHKVRMLPDELSGGEQQRISIARSIANM
PKVLIADEPTGNLDPDTSWEIMNILEEISNR
GTTIVMATHNKEIVNTLKHRVIAIENGRIVR
DEQQGEYGYEI
Overall Prediction for the Protective Antigen = 0.3597 ( Probable ANTIGEN ).
Your Sequence:
>tr|Q8Y966|Q8Y966_LISMO Lmo0667 protein OS=Listeria monocytogenes serovar 1/2a (strain ATCC BAA-679 / EGD-e) OX=169963 GN=lmo0667 PE=4 SV=1
MTYALEIKGLRKIYSTGVEALRGVDLTVEEG
DFYALLGPNGAGKSTTIGIITSLVNKTSGQV
SVFGYDLDTDIVRAKQQIGLVPQEFNFNPFE
TVQQIVVNQAGYYGVSRKEAIKRSEKYLKQS
NLWEKRSERARMLSGGMKRRLMIARALMHEP
KLLILDEPTAGVDIELRREMWTFLRELNESG
TTIILTTHYLEEAEMLCRNIGIIQSGELIEN
TSMKSLLSKLQFETFIFDLEPYEEAFEITGY
NHVFEDKQTLSVEVERNQGVNHIFEQLSEHG
IKVLSMRNKSNRLEELFLKITEEKHQVGEKH
V
Overall Prediction for the Protective Antigen = 0.5134 ( Probable ANTIGEN ).
Your Sequence:
>tr|Q8Y9R9|Q8Y9R9_LISMO Lmo0454 protein OS=Listeria monocytogenes serovar 1/2a (strain ATCC BAA-679 / EGD-e) OX=169963 GN=lmo0454 PE=4 SV=1
MSIEPSIKINEIINEVEKVIVGKRHVVKLSL
TALLAGGHVLLEDVPGVGKTMMVRTLSKTIG
VSFKRIQFTPDLLPADVTGVSIFNPETRDFE
FRPGPVMGNIVLADEINRTAPRTQAALLEGM
AENSVTVDGITRKLANPFFVMATQNPIEYEG
TYALPEAQLDRFLLKINIGYPTVEEEMQLLT
LKQYQDPLDQTKQVVTLSELLDLKNKAKQVF
IDDVLKNYIIRLVDATRKHPSVALGISPRGS
LAFMQAAQAFALIEGRDYVIPDDIQYLAPYI
FTHRLILKSEAYYNEETAESIIASILKNTSV
PVEKR
Overall Prediction for the Protective Antigen = 0.3896 ( Probable ANTIGEN ).
Your Sequence:
>tr|Q8Y705|Q8Y705_LISMO Single-stranded-DNA-specific exonuclease RecJ OS=Listeria monocytogenes serovar 1/2a (strain ATCC BAA-679 / EGD-e) OX=169963 GN=lmo1525 PE=3 SV=1
MIHSKYLWNIEEAAEDKASQLAEQLKISLPL
AKLLWKRKITTQGQFDKFFHPEKYESYDPFL
FAEMDLAVARIKQAIERNEQILVYGDYDADG
VTSIAVLMKTLRHLGADADFYIPNRFTEGYG
PNIAAFDMAKNQGTDLIITVDNGIAALEVMA
HAKEIGLDVIVTDHHEPREIMPEAVAVIHPK
HPKSAYPFDELAGVGVAYKLSHALLGEEPKE
LLDLVAVGTVADLVSLTDENRLLVQLGLRQL
RESANLGLAVLAKKASLKLEEATEETIGFGL
APRLNAVGRLGPADPAADLLLTEDPEEALFL
AEEIDDANKERKQIVVDTTKLAMEAIEAKDT
LGNVLVVYGEGWNTGILGIVASKLVGTYSRP
AIVLGIDPVTGIAKGSGRSVDAFHLYQALDK
HRDLMMAFGGHPMAAGLTLPAENLTELEAKL
QEEASYLSEEDFRPALKIEEKIKLADVSVAF
IAQLEKLAPFGMDNPKPIFLLENMHLKGTKR
IGADKTHLKTMLATEKNDATLDSIGFGVGDL
VDKISPTAAVDVVGELSINEWNNVKKPQLRM
MDIHISHWQLFDVRNKSEWARILQEQTESRV
FVCFEERTIGTLGEQNYILVNEKADFVADFQ
TEELVFADMPTNIELVETIVRETKPERIFVH
FDAAEGNQIPAIPDRLAFAELYSLIKKFQPF
PIEKYTPRLMQKFGWNKEQIDFMSKVFFDLE
FAKMDSGQIIINEVVEKRNLDESLVYQQKVE
EITTRKKLLYSNYTELHSWMKSMMETSIYPN
AEELENGN
Overall Prediction for the Protective Antigen = 0.3791 ( Probable ANTIGEN ).
Your Sequence:
>tr|Q8Y7P7|Q8Y7P7_LISMO Lmo1226 protein OS=Listeria monocytogenes serovar 1/2a (strain ATCC BAA-679 / EGD-e) OX=169963 GN=lmo1226 PE=4 SV=1
MKWIMKLRWAILAFWLAAAVVLMFIAPPMAD
LVREKGELKLPDGYPSSLATEMQKKHNPDDK
GSAYIAVYTADHKLTGTELNDIQKSLDSIEK
DKDELHVTNVLSSFNQPELKDKFLAKDGKTM
VASLTVDDTDASVKSIRNALDKKMDVKGVDT
YLTGNKLIQEDVVQGSEDGLHKTEGITVVFI
LVVLFLVFRSAVAPFIPLITVGISYLVAQST
VAFLIDIFNFPVSTYTQIFMVCIMFGIGTDY
CILLMSRFKEEMGAGLNPREAVHATYRTAGK
TVIYSGVAVLVAFTSLYFVQFDLYRSAVAVG
VGIVVLLAALYTLVPFFMSTLGTHLFWPLNK
NISHKENKIWGAAGKFTFARPWIALLIVAAI
TLPPILLHTGTESFNSLDEISDKYPSKKGFE
IVSDSFGAGQVAPTQIFIENDDNMRTTDYIA
QIEKISDDLSHLKGIDMVMSASRPAGKRVDD
IYIKNQAGQVNDGVGQATDGVGEVKKGLDSA
SSELKKSEPALDKAVAGVGDLQKGTVATQEG
INQLQTALAQIQKGIESGATGAGDLKQGVAE
AKSQLATLQNGEAQIQAGYAEIQKNLQNVAD
QLKGFENPSSQAIDTSKLEEQFKKIGASFQA
FAAAHPEVRNDPRFQKLAADIQGLETAGNEL
KTSAGQQMAALQAKMKELNQGIQQLATAMNQ
LNEQSKQISDGLSAFSTGLGQIETGLDQLEK
GLNQAAVGQGQVVSKMPEVSNALTQIAAGQG
ALKDGFAGISGQMGQLTDGLTSGADGLGKVE
SGLNTANGLIDDWSKVPYASSGIYVPDALLK
NADFQKVLDQYISSDGKLATINVILTKNPYS
NEAMDSIDDINDQLAASMKGTKLENAKIGIG
GMTSANYDTRDMSTADYHLVLVIVLASVFVT
LVIVLRSLVMPIYLIASLVLTYFAALGFAEI
IFMRILGYSGLTWATPFFGFVVLVALGIDYS
IFLMSRFNEYNGLSVRDRMIKAMKNMGGVIF
SAVIILGGTFAAMMPAGVLSLLEIATVVLIG
LVLYAVVILPLFVPVMVKLFGRGNWWPFITR
KGDHQENVPPKK
Overall Prediction for the Protective Antigen = 0.5912 ( Probable ANTIGEN ).
Your Sequence:
>tr|Q8Y798|Q8Y798_LISMO Lmo1392 protein OS=Listeria monocytogenes serovar 1/2a (strain ATCC BAA-679 / EGD-e) OX=169963 GN=lmo1392 PE=4 SV=1
MTDKIFQEKVGPVALTIVPTQKYKSNKIVFK
FRAPLERETVTKRALLSILLETNSEKYPTQT
DFRKQLANLYGANFYTTTAKKGNEHVLTVIF
DMIDGQYVSDGNHILEDAFAFMEQALFRPNV
ANDAFNEETLTREKENLKSSLEGIYDDKIRF
ASKRLVEEMFRDDEFRFGSAGVLEDIDAITA
KDLYEYYLQFIAEDTIEIFICGDVTKEEVMP
LIEKMAFSPRPERKGIFYTKEAPKEVRVIHE
QQAINQGKLVLGYQTETLFGDDDFVALQLAN
GLLGGFANSKIFINVREKASLAYYASSRIDS
FKGYMIISAGIDEVNYEQALKIIEEQVVAMK
QGNFTDDELNQTKEMLINQLLETNDQAQGLI
ELVYNNVLRDANLDLENWIAKIKQATKEEVV
AAINKIKPDTIYFLSKGGEELHGKNHI
Overall Prediction for the Protective Antigen = 0.2946 ( Probable ANTIGEN ).
Your Sequence:
>tr|Q8Y8H6|Q8Y8H6_LISMO Lmo0927 protein OS=Listeria monocytogenes serovar 1/2a (strain ATCC BAA-679 / EGD-e) OX=169963 GN=lmo0927 PE=1 SV=1
MKDWKIKIQTFLSKNYGFFVLAVILYWLKTY
IAYQLEFKLGIENLMQQILLFINPLSGAIFF
MGLALFAKGRRSFIWIIVIDFLMSFILYANI
VYYRFFSDFITLPNLNAKQMQNMGDMGSSIT
ALLSWHDIIYFADIIILIALLAFRFVKPNKT
ARIRARKVVGVLTLGIAMFFGNLGLAEIDRP
QLLTRTFDRNYIVKYLGMTNYQIYDAVKSTE
SSTQRALADSSDVTEVLNYTKSKYAAPNPEY
FGKAKGKNVIYIHLESFQQFLVNYKLNGEEV
TPFINSFFKDQNTLSFTNFFHQTGQGKTADS
EMLLENSLYGLPQGSAFTTKGQNTYESASAI
LGQQGYTSAVFHGNYKSFWNRDEIYKQFGYD
NFFDASYYDMNEADVSNYGLKDKPFFKESEE
YLSSLQQPFYTKFITLTNHFPYPIDEKDASI
APATTGDSSVDTYFQTARYLDESVKSFVDYL
KKSGLYDNSVIIMYGDHYGISDNHEEAMTKI
LGKDYNTFENAQAQRVPLMIHVPGVQGGVQE
QYGGQVDLLPTLLHLLGVDNKEYLQFGTDLL
SKDHKQLVPFRNGDYITPTYSMIGGNMYNQQ
TGEPIATETKEMKETKEKVAKELELSDSVLQ
GDLLRFYAPDGFKKVDPSKYNYNKKKSTDSS
DK
Overall Prediction for the Protective Antigen = 0.4196 ( Probable ANTIGEN ).
Your Sequence:
>tr|Q8Y669|Q8Y669_LISMO Lmo1830 protein OS=Listeria monocytogenes serovar 1/2a (strain ATCC BAA-679 / EGD-e) OX=169963 GN=lmo1830 PE=4 SV=1
MKILLIGASGTLGSAVKDRLEKKAEVITAGR
HSGDVTVDITSIDSIKKMYEQVGKVDAIVSA
TGSATFSPLTELTPEKNAVTISSKLGGQINL
VLLGIDSLNDKGSFTLTTGIMMEDPIVQGAS
AAMANGAVTAFAKSAAIEMPRGIRINTVSPN
VLEESWDKLESFFQGFVPVPAAKVARAFEKS
VFGAQTGESYKVY
Overall Prediction for the Protective Antigen = 0.4537 ( Probable ANTIGEN ).
Your Sequence:
>tr|Q8Y693|Q8Y693_LISMO Signal recognition particle receptor FtsY OS=Listeria monocytogenes serovar 1/2a (strain ATCC BAA-679 / EGD-e) OX=169963 GN=ftsY PE=3 SV=1
MTFFKKLKDKITQQTDSVSGKFKDGLSKTRG
NFSGKINEMVARYRKVDEDFFEELEEILIGA
DVGFETVMELVDTLRREVQLRNISDPKDVQE
VIVEKLVEIYQGDEKEDEALHIEEDGLTVIL
FVGVNGVGKTTSIGKMAHRFKQEGKKVMLAA
GDTFRAGAIDQLEVWGERTGVDVIKQAEGSD
PAAVMFDAVQAAKARKADILLCDTAGRLQNK
VNLMNELEKVKRVITREIPNAPHEVLLVLDA
TTGQNAFVQAKQFKETTDVTGIILTKLDGTA
KGGIVIAIRNELDIPVKFVGLGEQMDDLQAF
DANEYVYGLFADMVDNEK
Overall Prediction for the Protective Antigen = 0.4113 ( Probable ANTIGEN ).
Your Sequence:
>tr|Q8YAJ6|Q8YAJ6_LISMO Lmo0129 protein OS=Listeria monocytogenes serovar 1/2a (strain ATCC BAA-679 / EGD-e) OX=169963 GN=lmo0129 PE=4 SV=1
MTKIWIDAGHGGKDSGASGNGLVEKNWVLTV
AKQLQTELVKAGFEVGMTRTNDTFYELSDRA
KKANSFKADLFISLHFNAGGGKGYEDYIYTS
VPAATVEIQKIIHKNIITKVTKHGMNDRGMK
KANFAVLRETAMDAILLEAGFCDSTDALILE
KKAYQTDYCLGIVSAVQEIFGAMVTKYRAGK
YLTSDDAISGTNIKGYLEAGTKVFVYKETEK
TLNLTTTKGVPGSWVLKTEVNTGKR
Overall Prediction for the Protective Antigen = 0.6221 ( Probable ANTIGEN ).
Your Sequence:
>tr|Q8Y6B7|Q8Y6B7_LISMO N5-carboxyaminoimidazole ribonucleotide synthase OS=Listeria monocytogenes serovar 1/2a (strain ATCC BAA-679 / EGD-e) OX=169963 GN=purK PE=3 SV=1
MDKKFLLTNSTIGIIGGGQLGRMLALAAKAM
GYRIIVLDPTADCPAAQVSDEQIIADYDDKV
ALRELSEKADVVTYEFENIDYDALKMTQNLV
SVPQGSELLSITQDRILEKAYLESANINIAP
YAVIVEQDEIENEIKSIGYPAVLKTAQGGYD
GKGQVVIHDARDIETAARLLRYGSCVLEAWI
PFEKEISVVVARNLDGQIETFPVAENVHVNN
ILHTTMVPADVAADVYEEAEEIARKLAEVLQ
LCGVLAVEMFVTKSGAIYVNELAPRPHNSGH
FTIEACSISQFTQHIRAIVGLPLVKPELLKP
AVMINILGQHVDAVNKQMVNYPHWFVHYYGK
KEAKINRKMGHVTVLADEPKAVIQDLEETQI
WK
Overall Prediction for the Protective Antigen = 0.3964 ( Probable ANTIGEN ).
Your Sequence:
>sp|Q8Y4L8|METN2_LISMO Methionine import ATP-binding protein MetN 2 OS=Listeria monocytogenes serovar 1/2a (strain ATCC BAA-679 / EGD-e) OX=169963 GN=metN2 PE=3 SV=1
MITLQNVVKEYTSRNNKVLAVDHVDLEIEQG
EIFGVVGYSGAGKSTLIRMFNGLELPSAGTV
EVDNLLISQIRGSKLRKARQQIGMIFQHFNL
LWSRTVAENIAFPLEIAGVRGEKRRFRVNEL
IRLVGLEGKENAYPAELSGGQKQRVGIARAL
ANNPKVLLCDEATSALDPQTTDEVLELLLDI
NKRLNLTIIVITHEMHVIRKICNRVAVMENG
KVVELGDVLDVFRHPQEKVTQRFVRQVTDSD
ETEELIHLLLDNYAEGKIVKLLFMSENATQP
VISQVAKENDVMLNVLHGNLTQTQNGAYGTL
YVQVLGTEDAINASLTQLRQLKVETEVLER
Overall Prediction for the Protective Antigen = 0.4993 ( Probable ANTIGEN ).
Your Sequence:
>tr|Q92F34|Q92F34_LISMO Lmo0241 protein OS=Listeria monocytogenes serovar 1/2a (strain ATCC BAA-679 / EGD-e) OX=169963 GN=lmo0241 PE=4 SV=1
MEQENEQEWIGGRNPVLEVLRSDRDIHKIYV
QEGSQKGVLKQVLTLAKERKIQVQFVPKQKI
EKVVSGAHQGVAAQVAAYQYAELDDLFAAAE
AKDEMPFFIILDELEDPHNLGSIMRTADSVG
AHGIIIPKRRSVGLTQTVAKASTGAMEYVPV
VRVTNMVRTMEELQKRGLWIFGTDAKGSSDY
RTMDVDMPLAIVIGSEGFGMSRLVREKCDFL
VHLPMRGKVTSLNASVAASLLLYEVYRKRFP
LEK
Overall Prediction for the Protective Antigen = 0.4638 ( Probable ANTIGEN ).
Your Sequence:
>tr|Q8Y919|Q8Y919_LISMO Lmo0723 protein OS=Listeria monocytogenes serovar 1/2a (strain ATCC BAA-679 / EGD-e) OX=169963 GN=lmo0723 PE=3 SV=1
MNLIKNRKLKTKLSINIVITTIMLIGLGATS
FLGFRHVATLSDNMVDNNVAPMKEIAKIQTN
MAQINIDILTMFDTINGKSTLIKDIDNLYAE
NDQAIHNFKKANLTAEDKKQLAYFEEKLADM
KASASSVISDTSSALDDAELLGAQNRYYQNV
KTKFDDATKQLNVLNDMNYKEVENSSQAISD
FGVKISLIFTAVIIAVLISLFIFNAYITRVI
LKGIRHLQTAVHKVASGDLSYRSTYNGRDEL
GDITNDLNEMSENLRLMIEDVKKASTDVKSS
SDNVIISSEIISAMTTEMDIEMKMMGEQIQT
QIGSMKESTDAMDQMTGGVQNVAEYALKVSD
LTKDSAEKTNDGIAVINNLVSQMDRISGVMR
SSTDVVSQLVNRVGEVEKALDTVTNIADQTN
LLALNAAIESARAGEHGRGFAVVAEEVRKLA
EQSRLAVVDINTVLKKIQTESKTTIEVMNTG
LSESEAGQKIISETEATFTDLLNRVNDISAQ
MQNVSQETEEMAAGIEEVNTSISDVTEISNQ
IGEKSTAALEFAEVNKMKVDELVVISEEMQK
ISGSLEGYIANFNTEVSEEAVEVTEEPESET
KDPGEPVLAENV
Overall Prediction for the Protective Antigen = 0.5009 ( Probable ANTIGEN ).
Your Sequence:
>sp|Q8Y7A3|FTSK_LISMO DNA translocase FtsK OS=Listeria monocytogenes serovar 1/2a (strain ATCC BAA-679 / EGD-e) OX=169963 GN=ftsK PE=3 SV=1
MATQKKKTSGRKKSSTRSKKKQSASFRLEIT
GVILIAIGVIGLLQLGFVGRGFFALAEMFVG
LLSYVLLAGSVILGGYMVIRRKMPHLFSKRL
VGIYLIVLGFLTYIHMYFIIHNLGANASVVS
STWKLVLENLFRPNQVGFVGGGMIGAAITSI
TYFLLDRLGTNLIAVLLIIYGFSLVSGISIR
QFFSKIAEFVRYLFTKGKVATEKGKEVKAKR
DKKKAEKIVDVEPDEVIDVIEPLQEEKTPPI
ISNFSSKVEQEKAPVEEKISQKEQDLEMFQQ
ESFENEIYQLPPVDILAPAKVTDQSKEYDQI
KVNAKKLEDTFESFGVKAKITQVHLGPAVTK
YEVQPSVGVKVSKIVSLSDDIALALAAKDIR
IEAPIPGKSAIGIEVANQNVAMVSLREVLEN
NPKNNPDEKLQIALGRDISGEAMMANLDKMP
HLLVAGATGSGKSVCINGIITSILLRAKPHE
VKMMMIDPKMVELNVYNGIPHLLAPVVTNPK
KAAQALQKVVAEMERRYDLFSHTGTRNMQGY
NDYVKKHNELNEEKQPELPFIVVIVDELADL
MMVASNDVEDAITRLAQMARAAGIHLIIATQ
RPSVDVITGVIKANIPSRIAFAVSSSIDSRT
ILDMGGAEKLLGRGDMLLLPVGSSKPTRIQG
AFLSDAEVEDVVNYVISQQKAQYSEEMIPDD
IPEVEGEVTDELYHEAVELVVEMQTASVSML
QRKFRIGYNRAARLIDEMEQRGVVGPHEGSK
PRRVNVEVSPEHE
Overall Prediction for the Protective Antigen = 0.5750 ( Probable ANTIGEN ).
Your Sequence:
>sp|Q9RQI6|CLPP_LISMO ATP-dependent Clp protease proteolytic subunit OS=Listeria monocytogenes serovar 1/2a (strain ATCC BAA-679 / EGD-e) OX=169963 GN=clpP PE=1 SV=1
MNLIPTVIEQTSRGERAYDIYSRLLKDRIIM
LGSAIDDNVANSIVSQLLFLDAQDPEKDIFL
YINSPGGSISAGMAIYDTMNFVKADVQTIGM
GMAASMGSFLLTAGANGKRFALPNAEIMIHQ
PLGGAQGQATEIEIAARHILKIKERMNTIMA
EKTGQPYEVIARDTDRDNFMTAQEAKDYGLI
DDIIINKSGLKG
Overall Prediction for the Protective Antigen = 0.4878 ( Probable ANTIGEN ).
Your Sequence:
>tr|Q8Y4R3|Q8Y4R3_LISMO Lmo2371 protein OS=Listeria monocytogenes serovar 1/2a (strain ATCC BAA-679 / EGD-e) OX=169963 GN=lmo2371 PE=4 SV=1
MFLGLRELVYSKLRYILVTGIMVLIMLLSLI
LSGLANGLAYDNASSVADNGVPYYVLSKDAQ
DKLSRSQFPESKLADVKKDANVKDAAVLGQS
MQTLKRESDDKKFSVALFGIQPDSFLAPKIS
DGANIQVTKPDEIVVDSSLKSDGIKIGDVLM
DDILNRELTVVGFTENQKYSHAPVVYINIAT
WQEINPVLYHQKIPQTSTIAIKTENPDKGVT
LTDKDLTTIDHKEFLNQIPGYSAEQMTLNMM
IFFLIIIGGFILTAFFYVMTLQKTTQFGILK
ALGTKTSYLVKSIITQVVIISIISILISVGV
TLILPSIMPAAMPFRLSPMTIALYSGLFFLV
ALFGALLSLRRIAKVDALDAIRGGDE
Overall Prediction for the Protective Antigen = 0.5898 ( Probable ANTIGEN ).
Your Sequence:
>tr|Q8Y4S1|Q8Y4S1_LISMO Glutamate/gamma-aminobutyrate antiporter OS=Listeria monocytogenes serovar 1/2a (strain ATCC BAA-679 / EGD-e) OX=169963 GN=lmo2362 PE=3 SV=1
MSKQAKSLTLFGFFAITASMVMTVYEYPTFA
TSGFHLVFFLLLGGFLWFLPVALCAAEMATV
DGWQEGGIFSWVGNTLGERFGFAAIFFQWFQ
ITVGFVTMIYFILGALSYVFDFPALESNPFI
KFIGVLVIFWGLTFSQLGGTKNTAKIAKFGF
IIGILIPAIILFILGIAYVAGGNPLHVTFSK
EAFIPDFSKASTLVIFVSFILAYMGVEASAS
HVNEMTNPKRDYPLAMIMLVILAIALNTIGG
LTISAVLPLKDLSLSSGVVQTFQALILHFGS
GLGWAVKLIAIMIALGVMGEVSAWVVGPSRG
MYTAAEQGLLPEKMKKVNKHGVPVPLIMVQG
VVVTIWAAILTFGGGGNNLSFLTAISLTVVI
YLVGYLLFFIGYLVLIFKKSSLKRTYQIPGG
KIVKVIVALIGLVTSIFALCISFVPPASIAA
KSDTTYMVILSISFIVTVLIPFIIYAVHDKK
DITPKDITHLDSSDINKFTHPRARGEHIINP
DEKHIMNQDKL
Overall Prediction for the Protective Antigen = 0.5862 ( Probable ANTIGEN ).
Your Sequence:
>tr|Q8YA67|Q8YA67_LISMO Lmo0292 protein OS=Listeria monocytogenes serovar 1/2a (strain ATCC BAA-679 / EGD-e) OX=169963 GN=lmo0292 PE=3 SV=1
MDEKEKNLNENSENESTPKREVEDTLHTPES
AQPVQETPIVEGVTPEGEKFAGATEDAAEAS
STNAFFEEASNKESEPARPAPGPRRAGTTGG
GAVPPNRVNNGGSGNGNGEPPKRGKHFIGYF
LTALIGVIIGGLIIFFVAWDNGDNADTTSNS
NNKATKVEKVSVDTTSDVTKAVDKVQDAVVS
VLNYQSSSSLDGTTTSEQEASSGSGVIYKKA
NGKAYIVTNNHVVADANKLEVTFTNGKKSEA
KLLGTDEWNDLAVLEIDDKNVTTVAAFGDSD
SLKLGEPAIAIGSPLGTEFSGSVTQGIISGL
NRAVPVDTNGDGTEDWEADVIQTDAAINPGN
SGGALINIEGQVIGINSMKISMENVEGISFA
IPSNTVEPIIEQLETKGEVERPSLGVSLRDV
DTIPETQQKNILKLPDSVDYGAMVQQVVSGS
AADKAGLKQYDVIVELNGQKVTNSMTLRKIL
YGNDVKIGDKVKVKYYRDGKEKSTDIKLEAA
KTTT
Overall Prediction for the Protective Antigen = 0.8461 ( Probable ANTIGEN ).
Your Sequence:
>tr|Q8Y4R2|Q8Y4R2_LISMO Lmo2372 protein OS=Listeria monocytogenes serovar 1/2a (strain ATCC BAA-679 / EGD-e) OX=169963 GN=lmo2372 PE=4 SV=1
METLLSFEKVYKDYPSGPSIIHALKETNFEA
KKGELIAIVGPSGSGKSTLLSLAGALLTPTG
GTISINGKSVGNLSSKEQTALRLEEIGFIFQ
AAHLVPYLHVKDQISFIGKMAGKSAAELEKD
TASLLSQLGISDRANFYPKDLSGGQKQRVAI
ARALINQPSVILADEPTASLDTERSREVVEL
IRNEVVQTSRTAIMVTHDERMLDLVNHVYRM
EDGILTQES
Overall Prediction for the Protective Antigen = 0.3171 ( Probable ANTIGEN ).
Your Sequence:
>tr|Q8Y3W3|Q8Y3W3_LISMO CydC protein OS=Listeria monocytogenes serovar 1/2a (strain ATCC BAA-679 / EGD-e) OX=169963 GN=cydC PE=4 SV=1
MGKDLRNYKGIKKIMAILAVFTLVQGAAIIV
MAITLARAITDLFHEHPFQSVTIQIGLFAGA
YFLRHFLNVWKKQIVYRYAAKLAKTMREELL
DSLFALGPRFARAEGTGKVVTMVMEGVADFR
NYLELFLPKMMNMAIIPAMIWVYIAFQDWTS
AFILMITLPILIVFMIILGLAAKKQADSQFE
TYRVLSNHFVDSLKGLETLKYLGLSHDHEGK
IASVSSRYRKATMKTLRVAFMSSFALDFFTM
LSIALVALFLGLGLIDGNMNLPIALSVLILA
PEYFLPVREVGSDYHATLDGQEAGRVIQGII
DQAKAEKPEMDALPLTTFAENTEFSFENITV
KHGADDADSLHKASFTVKGFEKIGIIGATGA
GKSTLIDVLSGFLTPTSGEFHWNGKSGASLA
STDWQTQVTYIPQHPYLFHDTIAGNIRFYHP
NSTEDEMKKAAESAGLNKLVAGLEDGYETLV
GEAGRMLSGGQEQRVALARAFLTDRPVVLMD
EPTAHLDIETEYELKKPMLDLFEDRLVFFAT
HRLHWMLEMDRIIVLDHGAVVETGTHEELLS
RKGFYYNLVKAQLEEV
Overall Prediction for the Protective Antigen = 0.4830 ( Probable ANTIGEN ).
Your Sequence:
>sp|Q8Y454|ECFA1_LISMO Energy-coupling factor transporter ATP-binding protein EcfA1 OS=Listeria monocytogenes serovar 1/2a (strain ATCC BAA-679 / EGD-e) OX=169963 GN=ecfA1 PE=3 SV=1
MAESFVRLEHVFYKYEDTEKYAVKDVSISAQ
KGEWVALVGHNGSGKSTIAKLLNGLLFPEDG
LIKIGHFVLSEKNIWEIRRQVGMVFQNPDNQ
FVGATVQDDVAFGLENHGVPHDTMVERVESA
LNEVGMQSYALHEPARLSGGQKQRVAIAGVL
ALQPDVIILDEATSMLDPRGRAEVMETIRIM
REQEDITVISITHDLDEVLFADRVIVMNKGE
IHSEGTPKEIFQQADAMREIGLGVPFIIELQ
EKLVAGGFETGSTVLSEGALLDQLWKLNSNN
Overall Prediction for the Protective Antigen = 0.3002 ( Probable ANTIGEN ).
Your Sequence:
>tr|Q8Y448|Q8Y448_LISMO Protein translocase subunit SecY OS=Listeria monocytogenes serovar 1/2a (strain ATCC BAA-679 / EGD-e) OX=169963 GN=secY PE=3 SV=1
MFQTLVNFFKVADIRKKILFTLAMLVIFRIG
TFVPVPGVNAAALQSSMDGGILGFLNTFNGG
ALKNFSIFAMGVMPYITSSIIVQLLQMDVVP
KLTEWSKQGEMGRKKLNQLTRYMTIGLGLVE
AFGMAYGFNRMSSAGLVIEPSIGRYAIIAIV
LTTGTMFLMWLGEQITVKGVGNGVSIIIFAG
IVARIPDGVRQLYVSQIENAGDQLFLHVLTL
VGVGVAILAIVVAVIFFQQALRKIPIQYSKR
VAGAKQSGAQATHLPLKLNSAGVIPVIFASA
FIITPQTILTFFDQSNDVVKVLKDVFDYTKP
IGMILYVALIVAFTYFYAFIQVNPEKVADNL
KKQGGYIPSKRPGRETQAYLTSVLYRLTFVG
AIFLSAVAILPTIGTTVFSLPQSLAVGGTSL
LIVIGVALDTTKQLEGQLVKRNYRGFIK
Overall Prediction for the Protective Antigen = 0.3712 ( Probable ANTIGEN ).
Your Sequence:
>tr|Q7AP78|Q7AP78_LISMO Protein DltD OS=Listeria monocytogenes serovar 1/2a (strain ATCC BAA-679 / EGD-e) OX=169963 GN=dltD PE=3 SV=1
MKKKLWMTFGPLLVAFAVFLFVLFGPSSLFS
KVSSDTVEKSATSMNESVIQGLDIQKKALQE
GNYLPIYGSSELSRVDPFHPSVVSKKYNQGY
TPFLLGRPGTQSLSHFLDVNALGDDLKGKKV
AVVLSPQWFQPKGVSDPSFGANFSPLHAYKF
ALEDTKNTPERRYAAKRLLSFQVVQSDSTLK
KLLENIVAKGPKKPHDPKLLNITGNVELKIL
ERKDDLESKYIIGSKQDRVSKGLKELPETLD
YQQLDELAKETGERSTGNNPFQVKEHYYQKK
IKPIEGKLKNSRKDLRYDQSPEFADLQLLMD
AFKKAGADVIFINPPINGKWIDYIGMDKQGL
DDYYAKTKEQIESQGFRYYSLEEYQNDAFFL
EDPIHLSWRGWVKIDQVLADFVKEPIQTNYK
PTPKEYYFKEHPENGPKKDRK
Overall Prediction for the Protective Antigen = 0.6052 ( Probable ANTIGEN ).
Your Sequence:
>tr|Q8Y839|Q8Y839_LISMO Lmo1079 protein OS=Listeria monocytogenes serovar 1/2a (strain ATCC BAA-679 / EGD-e) OX=169963 GN=lmo1079 PE=4 SV=1
MEDVRKKWKKVQWDNEITYKTFLTYSVLFVL
VTISIYLLFWLRGYSFIWSHDGFNQHYPILK
EFRNMLVDFLKHPTQVPELWSWQIGMGGDVV
GSFGYYVLGDIFAYLVVLFPADQMELAYTTL
ILLRLFCVGIAFLALAKNFKINHIAAVTGSL
VYVFSGYLFVSATRHPFFITPMILLPLLCLC
VERVLQKKSPVPLILVICWTLVSNFYFAYML
AIMVCIYTVIRYFTHYKKQGIPLLSTIGKLA
VYAITGFLMACILFLPNLIAFLGSSRANGEF
ANGLWFYDLSYYLSLGKMYITTESAGYWANL
GFAAIAVFVLPFIWQYRKKYPVVFISLVLGL
GMMLFPFFGALFNGLSSPSNRWMFAVALPVS
IGVSFLLTDYKTLTKKDMRNFLITLIIFIVV
SWWGPNFNIYQPILLVPLTLMLLTFFVFFLQ
FINLNYIKKKAYNGLFYFLIIMLVCVNLAYM
GNYMFSKNGANKVQGQLNSGVVERKITELYG
GADKKIDKSSFYRTSLSSGYNGFYDNSDANI
LLDVNTVNSFYSITNGAVADLASELNNSQFR
MTLPLGQMDNRTIFTNILGTTYLFARDDQAG
RIPYGFKKIDSAEIERVDKPGISHTDVYESE
NSVPLMYMNYHTEDRESYEKLSPLEKEEALS
YNAIIDNKDTSKREYKSNIKELEFETSIPKV
NGKAPAKLTKDKIEVSNAENSIQFKLKNPEE
TKNAELYFYIDGLDFTPYTFKQRKDIAFAKD
EYKTKNMRYNYYRNNLTKRIKEDYTLTAKTS
NRVVSASQVDKSELSGYFKRDNMLLNGGFSE
KARKQVSINLSGLGTYDYDNIKIYAVPFDDS
YTKRMQELKKQAATDLKFDTNKVSAKVSAKQ
DGVLVTTIPYTKGWKVKVDGKEVSTEKVNTG
FIGFSLDKGLHTIEMNYETPMLKAGMVASGL
GVILFAGIIVVYHLRKRKNKTQ
Overall Prediction for the Protective Antigen = 0.6395 ( Probable ANTIGEN ).
Your Sequence:
>tr|Q8Y7L6|Q8Y7L6_LISMO Lmo1261 protein OS=Listeria monocytogenes serovar 1/2a (strain ATCC BAA-679 / EGD-e) OX=169963 GN=lmo1261 PE=4 SV=1
MSEWYFKKNEQKVGPFTNVEMIALYRKKEIN
NLTLVQKSPHPEWVVFKQTELHQHALNHGNS
ELKIGNLFSAVFKKHSKEEGEKVFIAGTKYT
TPATSDIPHTWPHPWVFSRVFLVLIITYFLL
LACTYLFDNSNTIPGLMVIGSFAVPFSVLLF
FFETNAPRNISVFDVVKMFFIGGVAALVATL
VIYSIIPVGKLNYFNALLVGFIEETGKMIIV
ALFIRSLNSKYILNGLLIGAAVGAGFAAFES
LGYAFNYSVDAAFLFKDIHIAGETMMNVIFS
RGWQSIGGHVVWAAITGAALVIAKGDQKLGM
HHIFTGTFWKWFIIPIALHFVWDCPFNPLPA
IAFKQIVLIVIVWFVILRLISKGLKQVSVIS
AASKATK
Overall Prediction for the Protective Antigen = 0.4374 ( Probable ANTIGEN ).
Your Sequence:
>tr|Q8Y6F0|Q8Y6F0_LISMO Lmo1737 protein OS=Listeria monocytogenes serovar 1/2a (strain ATCC BAA-679 / EGD-e) OX=169963 GN=lmo1737 PE=3 SV=1
MLNKELIVRGAPQEYLCQVGAWDTLPTHLER
RGLKNVLVVRGNASWEVAKKKFPVLSTVTST
FEVYNGGSTYEERDRLVAIMETNKMDAIIAV
GGGKIADVCKAAAAVLRLPVIILPTLASTCA
AYTPLSVMYDEEGAMIRYDVFASSNALLLID
PEMILDSPKELLIAGIGDTLAKWYEADVIIN
SLPTKSVEIEIAHFAAKMCRDNLLQYSGEAL
AAMDKQVLNEAFVKIIETNILVGGMVGGFGD
DYGRCAGAHSIHDALTMVPETHHLLHGNKVA
YGILVQLVIENRWDEIERLLPFYSELGLPMS
LYDMGLATLAEETLVDVSRRATEPHETIHMM
PGEMTADVVLNAMKQLEDSMAMKRVTK
Overall Prediction for the Protective Antigen = 0.2578 ( Probable ANTIGEN ).
Your Sequence:
>tr|Q8Y768|Q8Y768_LISMO Lmo1433 protein OS=Listeria monocytogenes serovar 1/2a (strain ATCC BAA-679 / EGD-e) OX=169963 GN=lmo1433 PE=3 SV=1
MAKFTYDVVIIGSGASGTTVAFEAQAAGLKV
AIVEERNWGGTCVLRGCDPKKVLIGAREARN
LSTRLRGKGIKQAATISWTDLMAFKETFVEN
VPESRLASFQEAGIETFFGAASFQDSHSLQV
GDDLIYAEKIVIATGATPSTLKVEGKEYIQT
SDDFLSLEKLPDSVVFIGGGYISFEFASIAL
AAGRDVHIIHHNSEPLKKFDPDFVAALVANI
KDEGIHFHFDTDITKIENDGGKLHIKGKDSF
SLQTDLIIGATGRMPNIAHLSLENASIDYTK
KGIVVNEKLQTPNNPHIYACGDVAATKGAPL
TPVVSLEAALVAKNVIGVNEKITYPAIPSVV
FTSPKLASIGISTEEAKANPEKYQIKNHDTT
SWYTYKRTNEQIALAKIIEDRESGQIKGAHF
LSEEADYMINYIAILMKANLTLADLQSVIFA
YPSPASDLTALN
Overall Prediction for the Protective Antigen = 0.5238 ( Probable ANTIGEN ).
Your Sequence:
>tr|Q8Y4D2|Q8Y4D2_LISMO Lmo2518 protein OS=Listeria monocytogenes serovar 1/2a (strain ATCC BAA-679 / EGD-e) OX=169963 GN=lmo2518 PE=3 SV=1
MSKGTDDSRRSSKKYKRRRKILFWILIPVMC
LVLAGVGYGTYLFSKTKLAADNSYDNVRNGK
ASTLRTNDIEPIKDSFSILIIGVDTSSTRAE
NGNPRSDSLILATFNVKDSRVEMTSIPRDSY
VHIEDSAKDIDKYTKINAAHAYGGPELTMKT
VEEEFKIPIDYYVRFDFDAFLKIVDALDGID
VDVPVDFTEQDSKDNAGAITLKKGPQHLNAE
QALALARTRHIDSDIERGKRQQLIIKSIVSE
ATSISSVSKYSDIIEVVGDNMKTNLTFNQML
SIAKYGMTNKIDIKSLNLKGDSNPMDGIYYY
KLDESSVQSISNEFADELGIKQPFPGAAPYS
DESSSTTSSSN
Overall Prediction for the Protective Antigen = 0.7935 ( Probable ANTIGEN ).
Your Sequence:
>tr|Q8Y734|Q8Y734_LISMO Lmo1489 protein OS=Listeria monocytogenes serovar 1/2a (strain ATCC BAA-679 / EGD-e) OX=169963 GN=lmo1489 PE=4 SV=1
MLTATQKRFLRKEAHNIQPIFQVGKGSVSPN
LIIHVKEALEARELIKISILQNCEEDKQTVA
EKISARSGAEIVQVIGRTIILYKTSVNKQQI
KLP
Overall Prediction for the Protective Antigen = 0.4115 ( Probable ANTIGEN ).
Your Sequence:
>tr|Q8YAJ0|Q8YAJ0_LISMO Lmo0135 protein OS=Listeria monocytogenes serovar 1/2a (strain ATCC BAA-679 / EGD-e) OX=169963 GN=lmo0135 PE=1 SV=1
MKKFLLVAVISVFALVLTACGGSGASSDKAN
GSGKAKDGGSLIIGVTGDPEVINPNYASDRV
TLTIQQAVYAPLFWEVDGKPALAKSLDISDD
NLTYTVKLKDGLTWHDGKPLTADDVVFTVNS
ILDTKQNSPNRGNFVFDDKPVKVEAVDDTTV
KFTLPTVAPAFENTIKTFFPIPKHIFEGVEN
IEKSDKNKNPIGSGPYKFVEYKTGEYVSLER
FNDYFDGKPKLDKVTFRITKDQNAANLALQN
GEINLKSIQPSDRNKVEKASAVNIITYPENR
LSYATFNENQPALKSKELRQALSYALDREEI
IDAAYGSDEYAKPASSFLTENTKYFTDKVET
YDQDIAKAKKLVKESGFDTSQKLTVYYLNNS
KSQESIALYLQQQYKEIGVTLDLKPTDPNAL
SNITLDRKNADYSIALNGYIMGNDPDAYKSL
YLSDAPYNYSNYHNKDLDALWEKGAVTADDK
ERQEIYEKIQNTIADDAVIYPISYDNAVLAL
DSRYGGQKAATPQPVTMFRDLSKLYLTE
Overall Prediction for the Protective Antigen = 0.5211 ( Probable ANTIGEN ).
Your Sequence:
>tr|Q8Y3W4|Q8Y3W4_LISMO CydD protein OS=Listeria monocytogenes serovar 1/2a (strain ATCC BAA-679 / EGD-e) OX=169963 GN=cydD PE=4 SV=1
MRKSSWIIPYIKENRGLFLLVIFLGTLTFAS
AGALMFTSGHLISKSSLMPESIMAVYISTVG
VRAFGIMRSVSRYVERLSSHSLVLRILEKMR
VRLYRLLEPQALLLKSRYKTGDILGLLAGDI
EHLQNFYLTTMLPAIVSLVLYAGVVIALGAF
SIPFAALFVLLIGLLVLVLPWVSLLYARGKN
AYLKQGRNSLYQKFTDAVFGISDWKFSGREK
TFISNYEKDEADMLRTENKQFHFVNWRDFFS
QLVVGFMVIVMVYWSTAESRDGAFSGTLIAA
FVLAIMALAEAFVPVSSAISDKSLYQDSLAR
LDKIEDPALPTFEEETKEIERINTENVVLKA
ENLTFAYDEKSPEILNGFDFTLQQGEKVAII
GRSGTGKSTFLKLVQGALLPTAGKVTMNDVE
VEKLRPQIPELTSMLNQKAHLFSTTVLNNIR
LGNQDASDEEVYEAAKKVQLHDFIMSMPDGY
HTQMSEMGERFSGGERGRIALARILLQNTPI
VILDEPTVGLDPITERDLLATIFETLADKSL
IWVTHHLVGAEKMDRVLFLEEGKTLMEGPHA
ELMAEEPRYKRLYQLDRPIEL
Overall Prediction for the Protective Antigen = 0.3750 ( Probable ANTIGEN ).
Your Sequence:
>sp|P66401|RS14Z_LISMO 30S ribosomal protein S14 type Z OS=Listeria monocytogenes serovar 1/2a (strain ATCC BAA-679 / EGD-e) OX=169963 GN=rpsZ PE=1 SV=1
MAKKSMIAKQKRTPKYAVQAYTRCERCGRPH
SVIRKFKLCRICFRELAYKGQIPGVKKASW
Overall Prediction for the Protective Antigen = 0.3540 ( Probable ANTIGEN ).
Your Sequence:
>tr|Q8Y7D2|Q8Y7D2_LISMO Lmo1351 protein OS=Listeria monocytogenes serovar 1/2a (strain ATCC BAA-679 / EGD-e) OX=169963 GN=lmo1351 PE=4 SV=1
MISWIIAIIILVILLGYEIYQFVMRRKAVKV
LTEEEFKKGYRKAQLIDVREPNEFDAGHILG
ARNIPVTQMKNRTTEIRQDLPVYLYCQTAQR
SNRAAIMLYKRGYKQVYQLKGGYRKWTGKTK
SK
Overall Prediction for the Protective Antigen = 0.5670 ( Probable ANTIGEN ).
Your Sequence:
>tr|Q8YAR3|Q8YAR3_LISMO Cyclic-di-AMP phosphodiesterase OS=Listeria monocytogenes serovar 1/2a (strain ATCC BAA-679 / EGD-e) OX=169963 GN=lmo0052 PE=3 SV=1
MSGYFQKRMLKYPLYGLIAATIILSVITFFF
SWWLSALVVVGGIILTVAMFYFEYRLNEDVQ
LYVSNLTYRIKRSEEEALVEMPMGILLYDEH
YKIEWVNPFMSKYFDKAELIGESLEEVGPEF
LDVITGNDEKGIMSIAWRDHRFDTIVKRKER
ILYLYDRTEYYDLNKKFQANKSVFAVIFLDN
YDEWAQGMDDRRRSALNNLVTSMLTNWAREH
RIYLKRISTDRFMAFLTEEMLKRLEEEKFQI
LDRIRERTSKQNIPLTLSIGIGYKEDDLIQL
ADLAQSSLDLALGRGGDQVVIKQPEGKVRFY
GGKTNPMEKRTRVRARVISQALQELITQSDQ
VFVMGHRYPDMDVIGSSLGVMRIAEMNDRNA
YVVVEPGKMSPDVKRLMNEIEEYPNVIKNIV
TPQVALENITEKSLLVVVDTHKPSMVINKEL
LDSATNVVVVDHHRRSEEFVGSPVLVYIEPY
ASSTAELITELFEYQPDLEQVGKIEATALLS
GIVVDTKNFTLRTGSRTFDAASYLRSLGADT
ILVQQFLKEDITTFTQRSRLVESLEIYHDGM
AIATGHEDEEFGTVIAAQAADTMLSMEGVQA
SFVITLRPDKLIGISARSLGQINVQVIMEKL
GGGGHLSNAATQLKDVTIAEAEKQLISAIDA
YWKGET
Overall Prediction for the Protective Antigen = 0.3606 ( Probable ANTIGEN ).
Your Sequence:
>sp|Q8Y843|TAGH_LISMO Teichoic acids export ATP-binding protein TagH OS=Listeria monocytogenes serovar 1/2a (strain ATCC BAA-679 / EGD-e) OX=169963 GN=tagH PE=3 SV=1
MDKNIKVSFKHVSKEYDLYQNKSDKIKGLFL
PKSKRVQSFWALRNVCFDVYDGETVGLIGIN
GSGKSTISNIMSGVIPPTQGEVVINGETSLI
AIAVGLKGPLSGLENIRLKLLMHGLKGSQID
SLLPSIIEFADIGDFINQPIKNYSSGMRSRL
GFAISVHTDPDILVVDEALSVGDQTFYQKCV
DKINEFKAQGKTIVFVSHSLGQVKSLCDKII
WMHHGEVREIGDAAEVAEKYDEFVKWFNKQP
NDFKKKYQKEQKEKQKLPQEKIYPTPNANKY
KMGLFDKCFLVVLLALLVLFGSLISTGKSFM
GLFSATDNKVEQVTKVDKRTDWK
Overall Prediction for the Protective Antigen = 0.3916 ( Probable ANTIGEN ).
Your Sequence:
>tr|Q8Y5S9|Q8Y5S9_LISMO Lmo1976 protein OS=Listeria monocytogenes serovar 1/2a (strain ATCC BAA-679 / EGD-e) OX=169963 GN=lmo1976 PE=3 SV=1
MNPFLKNKTVLITGASNGLGAEIARQVAMSG
GNVIITARSTKKLIELQKDIHDKFSVEATYF
TLDMTDFEQVKQVSAEINASYQIDVLVNCAG
FGLFENAIDIPFETIEKMFDTNVLGLIQLTQ
LILPQMQARKAGHIINIASQAAKIATPKSTV
YSATKYAVLGFSNALRLELMPDKINVTTINP
GPIATNFFDVADKSSNYLETVGKLVLKPEKV
AHKTVQIMGTKRREINLPFVMNIATRLYQVM
PQVIEFFGKGAFLKK
Overall Prediction for the Protective Antigen = 0.3647 ( Probable ANTIGEN ).
Your Sequence:
>sp|Q8Y9V5|PGDA_LISMO Peptidoglycan-N-acetylglucosamine deacetylase PgdA OS=Listeria monocytogenes serovar 1/2a (strain ATCC BAA-679 / EGD-e) OX=169963 GN=pgdA PE=1 SV=1
MKIRWIRLSLVAILIIAVVFIGVIGFQKYQF
SKSRNKVIMQMDRLMKDQDGGNFRRLDKKEN
GVEIISYIPKTTEKKDNEIIQKEIGKATDAE
VKKLNRDKETQGIIFYTYQKHRMAEQAISYK
AVQSEYVKEGRTKFVLKDKKDICKNIVTDAE
TGALLTLGEVLIKSNQTKLNLKTAVEEELIK
TGDFSLKDVGNLGKIKSLVKWNQTDFEITNS
EIILPVKIPGAPEPKKVKVKLADIASSVNKR
YLPSSVKVPEVPKAKTNKRIALTFDDGPSSS
VTPGVLDTLKRHNVKATFFVLGSSVIQNPGL
VKRELEEGHQVGSHSWDHPQLTKQSTQEVYN
QILKTQKAVFDQTGYFPTTMRPPYGAVNKQV
AEEIGLPIIQWSVDTEDWKYRNAGIVTKKVL
AGATDGAIVLMHDIHKTTAASLDTTLTKLKS
QGYEFVTIDELYGEKLQIGKQYFDKTDSRMV
K
Overall Prediction for the Protective Antigen = 0.4934 ( Probable ANTIGEN ).
Your Sequence:
>tr|Q8Y763|Q8Y763_LISMO Lmo1438 protein OS=Listeria monocytogenes serovar 1/2a (strain ATCC BAA-679 / EGD-e) OX=169963 GN=lmo1438 PE=3 SV=1
MKLNFRKKKKDSTKKKRAIIPLRLNILFFII
FILFSVLILRLGIVQIVQGDTYKRQLEETDN
VTVSKNVPRGSIYDRNYNLLVGNSAVKSITY
TRSQQTQTAETLHVAQTLEKLITVEPEKLTD
RDLKDYWILTHQTESLNRLSAKEQALDSSKA
YKIQVDKVTKEDIASLTSEDLKVATIYKKMT
TGYAMTESVVKNKDVTDEEIARVSENMDSLP
GVDTTTDWNRYYTYDETLRSILGSVSTAKEG
LPKDKAEYYLSQGYSRNDRVGKSYLEAQYES
VLAGSKSQSESVLDSKGNIIETVNKYEGSKG
KDLVLSVDVEFQKAVEEILQKNIKQGKQYAG
SDLFDRAFVVAMDPYSGEVLALAGQKLNDKG
EFEDYSLGTFTTAYAMGSAVKGSTILGGIMD
GAITNKTVFTDQPIVLKGTKPKSSWFNRTGA
GNRPLDPVGALEISSNSYMYQVAMKMGGANY
VPNGPLRAPLSTFDDMRYYYNQFGLGVKTGI
DLPGEQTGYKGDDQTIGKILDFAIGQYDSYT
PLQMAQYVSTIANGGSRIAPSMVKEIRNPST
NGDSVGTLATANEPKVLNKIGVSESDIKTVQ
QGFYEVTHGSTGTARTVFTSSDYDVAGKTGT
ADAFYDGPKEGNKMASVWNTTFVGYAPVEKP
EIAISVVVPWIYRPYGTDQKTNMKISKEVFD
KYFELKKERSESKKDTSKVEQPINNKEAAAK
AQSEQTEN
Overall Prediction for the Protective Antigen = 0.6498 ( Probable ANTIGEN ).
Your Sequence:
>tr|Q926W7|Q926W7_LISMO Partition protein, ParA homolog OS=Listeria monocytogenes serovar 1/2a (strain ATCC BAA-679 / EGD-e) OX=169963 GN=parA PE=4 SV=1
MSKVIALANQKGGVGKTTSSVNLSSSLAFLG
KKVLLVDIDPQGNASSGVGVNKGEIEHCIYD
VLVDDVAIQDVLQKTDLDNLNVIPATIQLAG
AEVELVPAISREIRLKKAIDSIRDDYDYVII
DCPPSLGLLTLNALTAADSVLIPVQCEYYAL
EGLSQLLNTIRIVQKHLNEDLQIEGVLLTML
DARTNLGIQVIEEVKKYFQNKVFNTIIPRNV
RLSEAPSHGKPILLYDAKSKGAEVYLELAKE
VVAHG
Overall Prediction for the Protective Antigen = 0.4785 ( Probable ANTIGEN ).
Your Sequence:
>tr|Q8Y5E5|Q8Y5E5_LISMO Lmo2119 protein OS=Listeria monocytogenes serovar 1/2a (strain ATCC BAA-679 / EGD-e) OX=169963 GN=lmo2119 PE=1 SV=1
MDRILNNKWSIRIIALLLAAILFTSVNANNN
NATTFSTTSSSDSEVIENVPVKVYYDKTNLY
ISGIPETVTVTLSGPRSIVQSAKAQQDFTVY
ADLKNASIGTQEVKLQVKDVSDRLKVKVNPA
TVNVNVQEKVTKKFSVDVELSKSVVADGYQA
GTPIIDPKKVSITGAKDTIEQIAYVKATLES
DGKHKSEFTDKATVSVFDSNLNKLDVEVNPQ
EVEVTVPVEKVGKSVPVKIKQEGTPESDIEI
SSMTPDKSEVVVVGDDAVLEKIKEIEIPIDV
SKIKADTVKEVTVPVPTGAKSVQPTTIEVKI
KTVKKSEANNNPTTSDSNNQDTDTTDNNTDD
SGDNNTKISKSFSNMQVYMSGLKNTFDAQMI
TPANGKVSVTITGEKKTVDGIAAKDLSVIAN
LSKSKAGSYSIPLELNGLPDNVAYVINPRQA
DFIITDKEASIEVPSKST
Overall Prediction for the Protective Antigen = 0.7900 ( Probable ANTIGEN ).
Your Sequence:
>tr|Q8Y5E9|Q8Y5E9_LISMO Lmo2115 protein OS=Listeria monocytogenes serovar 1/2a (strain ATCC BAA-679 / EGD-e) OX=169963 GN=lmo2115 PE=3 SV=1
MTLFDLAKKNIRHNFVHYFLYFASMIFSIMI
YFTFLVLSKDPSVVARIDQSAKLSTAFSSSS
VILLIFVAIFILYSNNFFTRKRKKEIGLYSL
LGLRKKEIGRMLFYENFIMGLGALIIGIIAG
TLLSKLFVTILLNLINLDSIGGFAFSWAAVI
QTSIVFIIITLFTSFTGYRIIYRTTLLDLFH
SESKREKSPKPSFILALLSILLIGLGYFIAG
QPLDSKGSIWAQLGFSIGALVILASVIIGTA
LFITFFLPYLLTKLRNNKRIFYKGSNIISTS
QLAFRISSNAKTLIIISILSATTLSAIGTIS
SVYYQANTSASTSAPSSFEYEIPKDSETNNK
IIETAESDPDHPVEFKQKSTYYIVKAEGARP
DFVEYDINEGFPVISESDYNSLVKEQGTPEK
AASLKGNEAQMVLTITYDEDAQKEMVGEKFT
LASPNKPNIKIKSVVQNSPISTIPGLLVLPD
SQVAKIAADSSIAAHSVESISVKDAKQAQAL
DKKMRAVIPKDTNFISYTKMYQEIITVTGVL
LFIGMFIGFVFLAATGSIIYFKQLTEAYNDI
GTFDILKKIGLTRRDIRKVLAKQLLVVFLIP
LIIGIAHSSFALLGLSHMLALDLTLPVVIST
GVYTLMYIVYYFVTLNSYTNIVFGKK
Overall Prediction for the Protective Antigen = 0.4416 ( Probable ANTIGEN ).
Your Sequence:
>tr|Q8Y992|Q8Y992_LISMO Lmo0641 protein OS=Listeria monocytogenes serovar 1/2a (strain ATCC BAA-679 / EGD-e) OX=169963 GN=lmo0641 PE=3 SV=1
MKDWMKQNWQFITTGISGILIVIGCLVGSDV
GDFWTAIIFLSAFVIGGFEQAKEGIQATIKT
KKLNVELLMILAATGASIIGYWFEGAILIFI
FSVSGALETYTTNKSKREITKLMAFQPERAF
RLLSNGDLEEVAAKELQLDDMVFVRPGESVP
IDGVIVRGSTTLNEAAINGESVPATKTVGAD
VFGGTVNVSSAITVKVTQTFENTIFSKIIRL
VETAQSEPSKTARFIERFEDVYVKAVLLFVL
VMMFLPHFALGWSWNETFYRAMVLLTVASPC
ALVASVTPATLAAISNGARHGILFKGGVHLE
NLRGVKAIAFDKTGTLTNGTPALTDRLFAEN
VDKQLVINVVGAMERQSLHPLAAAITQDLEP
EITEKLTEIEVTDVPGWGVQAIYREGNWQVG
KAGFVGKEAAAAFSNGAFERLASEGKTIVYV
AKDGVIQAMFALKDTCRPEAIRTIKALQAKG
IKTIMVTGDNEQTGAAIQAELGMDYVVSGCL
PEKKVDVLRELSVTYGSVAMVGDGINDAPAL
AHAAVGIAMGEGTDIAMETADVVLMKNDLEK
IPYAYTLSERLHWITWQNICFAIAVILVLIT
ANVFQLINLPFGVVGHEGSTILVILNGLRLL
RSNRKK
Overall Prediction for the Protective Antigen = 0.4994 ( Probable ANTIGEN ).
Your Sequence:
>sp|Q8Y455|ECFA2_LISMO Energy-coupling factor transporter ATP-binding protein EcfA2 OS=Listeria monocytogenes serovar 1/2a (strain ATCC BAA-679 / EGD-e) OX=169963 GN=ecfA2 PE=3 SV=1
MEIKLEQLGYCYQKNSPFEKRALLDVNVSFD
SGSYSAIIGHTGSGKSTLLQHLNALLMPTEG
KITVGDREIVAGVKQKKLRDLRKKVGIVFQF
PEAQLFEETVEKDICFGPMNFGVSEEDAKLR
AKKVIYEVGLTEEILSRSPFELSGGQMRRVA
IAGVLAMDPEVLVLDEPTAGLDPHGREEIME
MFYNLHKEKGLTTVLVTHSMEDAARYAEKIV
LMKAGTVLQIGTPREIFAKPDELVDLGLSVP
DVVRFQGLFERKFDVKLTKTCLTIDELTTEM
APYLAKGGA
Overall Prediction for the Protective Antigen = 0.4629 ( Probable ANTIGEN ).
Your Sequence:
>tr|Q8Y6I5|Q8Y6I5_LISMO Lmo1699 protein OS=Listeria monocytogenes serovar 1/2a (strain ATCC BAA-679 / EGD-e) OX=169963 GN=lmo1699 PE=4 SV=1
MNVNAETEDATLLLDGLLQNVAIIRFDTNKK
VTYANALFAEAMGYSEEEMLKLSHPDLCFPD
FVQSASYKAMWTNLLAGQKFQNKIERKNARG
ERVWFEATYIPIIREDTVVGVAKIATDITRR
EETVHDFASGLKSMATNLKEHSSVGKTRSEA
LLELVKSITKESNENTDTLHDLQTEAQNIHG
IINTINGIASQTNLLALNAAIEAARAGDAGR
GFSVVAEEVRKLSSRVEEAIKEVEKSVNGIT
QEINTISSGTERVEAKVEESQEVLILSLEDF
SQIESASTALDQNAGAFTKMI
Overall Prediction for the Protective Antigen = 0.5076 ( Probable ANTIGEN ).
Your Sequence:
>tr|Q8Y9D8|Q8Y9D8_LISMO Lmo0592 protein OS=Listeria monocytogenes serovar 1/2a (strain ATCC BAA-679 / EGD-e) OX=169963 GN=lmo0592 PE=4 SV=1
MKKEKTVLIMNFDEESISYQAFSEMKRLHQE
RKIIGYQMAVVKHEPGNKLVAQDFLDFTGAD
KNMKDSLIGMLIGILGGPFGILIGWMVGAIV
GSMRDAGEVKDALTVFERTLKTIPEGSTGVI
LIATEQELANVNDVAMDELHGRVQRMDEAIV
AQEIKSAQETEGKAKDSAKKHWFSK
Overall Prediction for the Protective Antigen = 0.3388 ( Probable ANTIGEN ).
Your Sequence:
>sp|Q8Y4P5|FENR2_LISMO Ferredoxin--NADP reductase 2 OS=Listeria monocytogenes serovar 1/2a (strain ATCC BAA-679 / EGD-e) OX=169963 GN=lmo2390 PE=3 SV=1
MDEKTKIYDITIIGGGPVGLFAAFYAGMRNA
SVKIIESLPQLGGQLSTLYPEKYIYDIPGYP
SVRAQELVNNLIQQMKPFDPTVALEEAVQSV
EKQVDGTFEIITKKDTHYSKAIIITAGNGAF
EPRRLDLPEAEQYEGTNIHYFINDLSRFSGR
RVAVCGGGDSAVDWALMLEKVASSVAIVHRR
NAFRAHEHSVNNLEKSSIAIKTPFIPTEVLG
NGDKLTHITLQEVKGDTTETLEIDDFIINYG
FVSSLGPIKNWGLELERNSIVVNSKMETSIP
GIYCAGDICTYDGKVKLIATGFGEAPTAVNN
AMNFIDPKTRVQPMHSTSLFE
Overall Prediction for the Protective Antigen = 0.4065 ( Probable ANTIGEN ).
Your Sequence:
>tr|Q8Y9C4|Q8Y9C4_LISMO Lmo0608 protein OS=Listeria monocytogenes serovar 1/2a (strain ATCC BAA-679 / EGD-e) OX=169963 GN=lmo0608 PE=4 SV=1
MSGPGPGGGMRMQTAAKPKNFKQTLFRLLGY
MKPRSVAIIVVFIFAILSTIFNIFSPKELGK
ATTEIFKGVMSQDGINNDKIFNILMIVLVLY
LGSSLFSFIQQYVMSSVAQRTVYDMRKDLKA
KMARLPLKYYDTRSNGDILSRSVNDMDNIAN
TLQQSLTQAITAIVQMIGVLIMMLTISWQMT
LIVLVTVPISIILVAIIAGRSQRYFGAQQRN
LGILNDTVEETYGGQTIIKAFGQEKKTLVKF
DEVNEDYFKAAKKAQFISGIMMPVMQFVGNL
GYVGVCVAGGIFVTNGTLQVGDIQSFTQYVQ
LFTQPISSVANIANIIQSTIASAERVFEMMD
EEEEKDEIPANVNQVAGEEHSIVFDHVKFGY
TPDKPLMTDLNIHVEEGQMVAIVGPTGAGKT
TIINLLMRFYDVDGGQIRMKGIDTRDMTKDA
VREKFGMVLQDTWLFNGTIADNIAYGREGAT
KDEVIGAAKAAYADDFIRRLPNGYDTILNEE
GSNISQGQKQLLTIARAILSDPSILILDEAT
SSVDTRTELNIQLAMGNLMEGRTSFVIAHRL
STIRDADLILVMNHGSVIEQGTHQELLDAKG
FYADLYNSQFTGAQAV
Overall Prediction for the Protective Antigen = 0.4242 ( Probable ANTIGEN ).
Your Sequence:
>tr|Q8Y580|Q8Y580_LISMO Lmo2194 protein OS=Listeria monocytogenes serovar 1/2a (strain ATCC BAA-679 / EGD-e) OX=169963 GN=lmo2194 PE=3 SV=1
MAEHKIAKERFQPAHILDAEAEKINRPSLTF
LQDSWLRIRKNKAALVSLIVLALVIIMAIVG
PYLSQNLGPEHNINRQITENASLPPKVQGFE
NMPFWNGHQSIGGEDVDIYKQNNIKEGTYYW
LGSDTLGRDQFARIWAGTRVSLIIAVVAALC
DLVIGVAYGLISGYVGGRVDNFMQRVLEVIG
AIPNLVVVILMMLILEPGIVSIIIAIAMTSW
ITMARVVRGQVLKLKNQEFVMASMTLGESTP
KILIKHLIPNISGIIIINIMFSIPSAIFFEA
FLSFIGLGLPAPAASLGVLVNDGYKTLQVLP
YMILYPCIVLCIIMIAFNLIADGLRDAFDPK
MRD
Overall Prediction for the Protective Antigen = 0.5348 ( Probable ANTIGEN ).
Your Sequence:
>tr|Q8Y6J0|Q8Y6J0_LISMO Lmo1694 protein OS=Listeria monocytogenes serovar 1/2a (strain ATCC BAA-679 / EGD-e) OX=169963 GN=lmo1694 PE=3 SV=1
MHILLTGATGFIGDHLVHELEKSDHELYILT
RQKLKNRANVHYIEWLNEDKLPNLEDLPVDV
CINLAGAGLMDEKWTYDRKKVIVNSRIEATS
ALLSIVKKMKSKPKLWINASAIGAYTSSKST
IYLDTEENTYADNFLGKTVYEWEKTASAASD
LGIRVVYARFGLVLGTNGGSFPVFEKLFQTY
TGGRFGNGRQWYSWIHVDDVVAAILFIFDHE
QINGVVNFTAPHPVQEKKFAERLGKKMHKPY
KTPVPKKIIKFILGERAMTILDSQRAYPEKL
MSNHFEFRFETLQEALDDLLD
Overall Prediction for the Protective Antigen = 0.3054 ( Probable ANTIGEN ).
Your Sequence:
>tr|Q8Y732|Q8Y732_LISMO Lmo1491 protein OS=Listeria monocytogenes serovar 1/2a (strain ATCC BAA-679 / EGD-e) OX=169963 GN=lmo1491 PE=4 SV=1
MTEEVRCIGCGAVIQTEDPDKIGYAPKSSLN
NEQVICKRCFRLKHYNEIQDVALTDDDFLRI
LNQISSKQALIVYVVDIFDFDGSWLPGLPRF
AGSNPVLLVGNKEDVLPKSLKRDKLTRWMRT
RAKEQGLAATDVVLVSAEKGHGFDTLLEKID
ELRNGQDVYVVGCTNVGKSTLINRIIKQASG
ENNVITTSQFPGTTLDKIEIPLADGNVLVDT
PGIINHHQMAHFIDTTTLKAITPKKEVKPAV
FQLNEEQTLFLGALARLDYVSGGRKSLVVYV
SNNLPIHRTKLEKAEALYEKQAGLVLQPPTE
EDMKTLPKLVPYSFTVKEKADIVFSGLGWVT
IPEGGAKVTAWVPEGVSATIRTSLV
Overall Prediction for the Protective Antigen = 0.3479 ( Probable ANTIGEN ).
Your Sequence:
>tr|Q8Y9C5|Q8Y9C5_LISMO Lmo0607 protein OS=Listeria monocytogenes serovar 1/2a (strain ATCC BAA-679 / EGD-e) OX=169963 GN=lmo0607 PE=4 SV=1
MKRLKPYWLSITAVLVLTFGQVIGQLYLPTL
MSNIIDKGVVTGDTDYIWSTGMKMLLISFAS
VILSVIVVYLASRISMGFGKELRDKIFTKVE
DFSLQEFDKVGTSSLITRTTNDVVQIQNVLY
MMMRLMVMAPIMLLGGIIMAVGRDAKLSLIF
VVVLPLLLLLVVILGGKAMPMFKSLQKKMDK
LNRVIREGLTGIRVVRSFNRNEDELEKFEEA
NADYATTAIKVNRLLSLMSPLMMLLMNLTSI
AIVWIGSIFIGNGDMQVGDLMAFIQYAMQIM
MSFMMLSAVFIMIPRAGASAERINEVLDMNA
EILNPENPKTSTPPAKLSFEHVTFRYEGAEK
PVIEDITFEANAGETIAIIGSTGAGKSTLIN
MIPRFYDVESGVVKINGIDVREMDQSSLRQK
[truncated: 3,309 more rows]

## Sheet: Vaxijen FILTERED 1
Q8Y8N0	0.8280
Q8Y435	0.5127
P60426	0.7240
Q8Y4C1	0.3801
Q8Y864	0.4852
Q8Y851	0.4168
Q8YAC6	0.5912
Q8Y5Q0	0.3579
Q8Y496	0.3938
Q8Y4P6	0.3682
Q8Y5H3	0.5006
Q7AP76	0.3503
P66372	0.6942
Q8YAR8	0.7912
Q8YA11	0.7976
Q8Y920	0.3666
Q8Y4U6	0.5405
Q7AP59	0.7080
Q8Y6Y9	0.8206
Q8Y9P3	0.4433
Q8Y459	0.5244
Q8Y581	0.5932
Q8Y695	0.4381
P0DJP2	0.5492
Q7AP53	0.5513
Q7AP52	0.6263
Q8Y841	0.4486
Q8Y8D5	0.4625
Q92EP8	0.7203
Q8Y651	0.2335
Q8Y5W8	0.3050
Q8Y610	0.6628
O32823	0.4816
Q8YAM0	0.5390
Q8Y574	0.6021
Q8Y703	0.5676
Q8Y9H5	0.2493
Q8Y7A1	0.4551
Q8Y436	0.9372
P21171	0.8169
Q8Y3Y8	0.7569
Q8Y6S7	0.5940
Q8Y6H3	0.3686
Q8Y764	0.4567
Q8Y8W9	0.5629
Q48754	0.7071
Q8YA12	0.3578
Q8Y5F0	0.3905
Q8Y4S2	0.6950
Q8Y4I0	0.2931
Q8Y4G9	0.5289
Q7AP65	0.2518
Q8Y5M2	0.4784
P28764	0.6893
Q8Y8Q5	0.3469
Q8Y842	0.4845
Q8Y9T0	0.5150
Q8Y679	0.6096
Q8YA81	0.5213
P66144	0.7751
Q8Y750	0.1682
Q8Y742	0.4228
Q8Y6Y7	0.4842
Q8Y6P8	0.2817
Q8Y4E0	0.3597
Q8Y966	0.5134
Q8Y9R9	0.3896
Q8Y705	0.3791
Q8Y7P7	0.5912
Q8Y798	0.2946
Q8Y8H6	0.4196
Q8Y669	0.4537
Q8Y693	0.4113
Q8YAJ6	0.6221
Q8Y6B7	0.3964
Q8Y4L8	0.4993
Q92F34	0.4638
Q8Y919	0.5009
Q8Y7A3	0.5750
Q9RQI6	0.4878
Q8Y4R3	0.5898
Q8Y4S1	0.5862
Q8YA67	0.8461
Q8Y4R2	0.3171
Q8Y3W3	0.4830
Q8Y454	0.3002
Q8Y448	0.3712
Q7AP78	0.6052
Q8Y839	0.6395
Q8Y7L6	0.4374
Q8Y6F0	0.2578
Q8Y768	0.5238
Q8Y4D2	0.7935
Q8Y734	0.4115
Q8YAJ0	0.5211
Q8Y3W4	0.3750
P66401	0.3540
Q8Y7D2	0.5670
Q8YAR3	0.3606
Q8Y843	0.3916
Q8Y5S9	0.3647
Q8Y9V5	0.4934
Q8Y763	0.6498
Q926W7	0.4785
Q8Y5E5	0.7900
Q8Y5E9	0.4416
Q8Y992	0.4994
Q8Y455	0.4629
Q8Y6I5	0.5076
Q8Y9D8	0.3388
Q8Y4P5	0.4065
Q8Y9C4	0.4242
Q8Y580	0.5348
Q8Y6J0	0.3054
Q8Y732	0.3479
Q8Y9C5	0.5089
Q8Y8P9	0.5676
Q8Y8E2	0.4962
Q7AP48	0.3522
P66125	0.9321
Q8Y676	0.3315
Q8Y6Z8	0.4293
Q8Y3X4	0.5396
Q8Y5E4	0.2719
Q9XDA6	0.2632
Q8YAD6	0.5763
P66503	0.6367
Q8Y5X6	0.3053
Q48762	0.3944
Q8Y701	0.6582
Q8Y3K6	0.2993
Q8Y6T8	0.4176
Q8Y8T0	0.4591
Q8Y653	0.5184
Q8Y3S7	0.5625
Q928S1	0.2397
Q8Y7P5	0.3416
Q8Y9C1	0.4983
Q8YA78	0.1597
Q8Y795	1.0372
Q8Y9J7	0.5770
Q8Y6T9	0.4139
Q8Y555	0.4592
Q8Y4E1	0.4162
Q8Y5V8	0.3519
Q8Y5X9	0.3891
P0DJM0	0.3994
Q8Y980	0.5315
Q8Y684	0.5499
Q8Y7L9	0.5582
Q8Y7G3	0.6581
Q8Y6I9	0.4311
P0DJP1	0.5010
Q8Y8H1	0.2630
Q8Y3R6	0.6112
Q8YA14	0.2257
P0A485	0.7914
Q8Y899	0.4837
Q8Y775	0.5704
Q8Y7N7	0.2996
Q8Y9S0	0.4451
Q02551	0.5755
Q8Y5J3	0.6123
Q8Y547	0.4526
Q8YAL9	0.2786
P0A491	0.7824
Q8Y649	0.6587
Q8Y801	0.3814
Q8Y5U1	0.4046
Q8Y647	0.4992
Q8Y8P8	0.4627
Q8Y7M2	0.4387
Q8YAM1	0.6225
Q8Y746	0.5740
Q8YAC5	0.4754
Q927C3	0.5130
Q8Y983	0.3786
Q8Y827	0.3523
Q8Y437	0.6218
Q8Y8W1	0.4670
Q8Y605	0.6795
Q8Y4L6	0.5365
Q8Y6D1	0.5241
Q8Y9T2	0.6792
Q8Y9S1	0.5101
Q8Y8S6	0.4153
Q7AP82	0.3574
Q8Y850	0.8317
Q8Y474	0.5789
Q8Y4F8	0.7045
Q8Y9D1	0.9576
Q8Y9S2	0.2429
Q8Y5P0	0.3957
Q8Y6Z1	0.6063
Q8Y561	0.5126
Q8Y5C6	0.4311
Q8Y7K5	0.3298
Q8Y6L7	0.3659
Q8Y9M9	0.4015
Q8Y4N3	0.2588
Q8Y942	0.4567
Q8Y6P7	0.5630
Q8Y9J6	0.6391
Q8Y6B6	0.4257
Q8Y5Y4	0.4073
Q8Y7A2	0.3872
Q8Y725	0.5277
Q8Y889	0.5872
Q8Y9F1	0.5058
Q8Y499	0.3978
Q8Y8X2	0.3474
Q8Y9K2	0.3953
Q8Y8V1	0.7095
Q8Y844	0.6611
Q8Y6Z4	0.3504
Q8Y773	0.4914
Q8Y6I7	0.2335
Q8Y7B7	0.4110
Q8YAV5	0.4290
Q8Y828	0.3486
Q8Y557	0.7866
Q8Y717	0.3076
Q8Y579	0.4894
Q8Y409	0.5855
Q8Y5K8	0.7790
Q8Y475	0.3730
Q8Y544	0.4852
Q8Y9K3	0.3017
Q8Y6Y0	0.2446
Q8Y3V4	0.2557
Q8Y5Z3	0.3321
Q8Y833	0.3553
Q8YA71	0.2915
Q8Y854	0.3674
Q92DA4	0.4426
Q8YAV0	0.6905
Q8Y5H9	0.4786
Q8Y5L8	0.6359
Q8YAH4	0.4449
Q8Y3Z4	0.4755
Q8YAJ4	0.3094
P66219	1.0674
Q8Y9E6	0.5342
Q8Y5K4	0.5717
Q8Y3Z9	0.4458
Q8Y5Z9	0.4053
Q8Y645	0.5368
Q8Y3W6	0.4719
Q8Y7M4	0.5284
P25145	0.4454
Q8Y7P9	0.5313
Q8YAD8	0.5090
Q8Y4L9	0.4901
Q8Y639	0.6021
Q8Y794	0.3701
Q8Y707	0.7236
Q8Y3T0	0.3817
Q8Y8Y6	0.3288
Q8Y954	0.4957
Q8Y4B8	0.5800
Q8Y929	0.6891
Q929P4	0.5327
Q8Y7R4	0.3119
Q8Y559	0.2819
Q8Y6B5	0.2590
Q8Y4E3	0.5836
Q8Y8V5	0.5086
P58414	0.4766
Q8Y893	0.5379
Q8Y3I2	0.7121
Q8Y4B6	0.5874
Q8Y8H5	0.4583
Q8Y959	0.5172
Q8Y8W0	0.6157
Q8Y4M0	0.4904
Q8Y762	0.5881
Q8Y7Q0	0.5274
Q8Y6I0	0.3520
Q8YAT2	0.2919
Q8Y6P2	0.3119
Q8Y830	0.4096
Q8Y9V9	0.3573
Q8Y4I6	0.4547
Q7AP69	0.3618
Q8YAD7	0.4720
Q8Y3T6	0.5032
Q8Y5W4	1.2200
Q8Y5D5	0.5429
Q8Y5M3	0.5074
Q8YAR7	0.9560
Q8Y9P5	0.7546
Q8Y486	0.5165
Q92DV7	0.7296
Q8Y9H3	0.5060
Q8Y9N9	0.8958
Q8Y4E4	0.6478
Q8Y7D0	0.4435
Q8Y8T6	0.4920
Q8Y9E9	0.3734
Q8Y5T9	0.2287
Q8Y7M5	0.1197
Q7AP67	0.5292
Q8Y3Z5	0.4828
Q8Y5C5	0.4505
Q8Y7A9	0.5505
Q8Y823	0.4356
Q8Y7I2	0.3896
Q8Y7E6	0.4726
Q8Y3R4	0.3402
Q8Y5U5	0.2919
Q8Y3J0	0.6274
Q8Y4C9	0.3689
Q8Y527	0.4605
Q8Y617	0.2116
P66207	0.8380
Q8Y8L4	0.5160
Q8Y953	0.3442
Q8Y9D7	0.4899
Q8Y939	0.4538
Q8Y704	0.8769
Q7AP49	0.7255
Q8Y3S9	0.3190
Q8YAH2	0.4232
Q8YAH3	0.6077
Q8Y8L5	0.6293
Q8Y4H5	0.5455
Q8Y6Y4	0.6526
Q8Y6E7	0.2924
Q8Y6L8	0.6271
Q8Y845	0.6172
Q8Y3U3	0.3432
Q8Y8A8	0.3646
Q8Y952	0.4657
Q8Y936	0.4545
Q8YA75	0.4227

## Sheet: virulentpP-all
	VirulentPred			Vaxijen
S.No.	Protein Name	Prediction results	Predicted Scores		Overall Prediction for the Protective Antigen
1	Q8Y8N0	Non-Virulent	-1005	Q8Y8N0	0.8280
2	Q8Y435	Non-Virulent	-1103	Q8Y435	0.5127
3	P60426	Virulent	0.5410	P60426	0.7240
4	Q8Y4C1	Non-Virulent	-0.998	Q8Y4C1	0.3801
5	Q8Y864	Non-Virulent	-1067	Q8Y864	0.4852
6	Q8Y851	Non-Virulent	-1024	Q8Y851	0.4168
7	Q8YAC6	Non-Virulent	-0.977	Q8YAC6	0.5912
8	Q8Y5Q0	Non-Virulent	-1009	Q8Y5Q0	0.3579
9	Q8Y496	Non-Virulent	-0.842	Q8Y496	0.3938
10	Q8Y4P6	Non-Virulent	-1029	Q8Y4P6	0.3682
11	Q8Y5H3	Non-Virulent	-0.997	Q8Y5H3	0.5006
12	Q7AP76	Non-Virulent	-1024	Q7AP76	0.3503
13	P66372	Virulent	10001	P66372	0.6942
14	Q8YAR8	Virulent	0.9895	Q8YAR8	0.7912
15	Q8YA11	Non-Virulent	-1035	Q8YA11	0.7976
16	Q8Y920	Non-Virulent	-1029	Q8Y920	0.3666
17	Q8Y4U6	Non-Virulent	-0.993	Q8Y4U6	0.5405
18	Q7AP59	Non-Virulent	-0.888	Q7AP59	0.7080
19	Q8Y6Y9	Non-Virulent	-0.921	Q8Y6Y9	0.8206
20	Q8Y9P3	Non-Virulent	-0.965	Q8Y9P3	0.4433
21	Q8Y459	Non-Virulent	-0.386	Q8Y459	0.5244
22	Q8Y581	Non-Virulent	-0.986	Q8Y581	0.5932
23	Q8Y695	Virulent	0.0192	Q8Y695	0.4381
24	P0DJP2	Non-Virulent	-1010	P0DJP2	0.5492
25	Q7AP53	Non-Virulent	-1031	Q7AP53	0.5513
26	Q7AP52	Non-Virulent	-0.866	Q7AP52	0.6263
27	Q8Y841	Virulent	0.8790	Q8Y841	0.4486
28	Q8Y8D5	Virulent	10036	Q8Y8D5	0.4625
29	Q92EP8	Non-Virulent	-1061	Q92EP8	0.7203
30	Q8Y651	Non-Virulent	-1023	Q8Y651	0.2335
31	Q8Y5W8	Non-Virulent	-0.980	Q8Y5W8	0.3050
32	Q8Y610	Non-Virulent	-1013	Q8Y610	0.6628
33	O32823	Non-Virulent	-0.920	O32823	0.4816
34	Q8YAM0	Non-Virulent	-0.992	Q8YAM0	0.5390
35	Q8Y574	Non-Virulent	-1033	Q8Y574	0.6021
36	Q8Y703	Non-Virulent	-1022	Q8Y703	0.5676
37	Q8Y9H5	Virulent	10090	Q8Y9H5	0.2493
38	Q8Y7A1	Non-Virulent	-1016	Q8Y7A1	0.4551
39	Q8Y436	Virulent	0.9408	Q8Y436	0.9372
40	P21171	Virulent	10111	P21171	0.8169
41	Q8Y3Y8	Virulent	0.8722	Q8Y3Y8	0.7569
42	Q8Y6S7	Non-Virulent	-1039	Q8Y6S7	0.5940
43	Q8Y6H3	Non-Virulent	-1002	Q8Y6H3	0.3686
44	Q8Y764	Non-Virulent	-1069	Q8Y764	0.4567
45	Q8Y8W9	Non-Virulent	-1012	Q8Y8W9	0.5629
46	Q48754	Non-Virulent	-1003	Q48754	0.7071
47	Q8YA12	Non-Virulent	-0.993	Q8YA12	0.3578
48	Q8Y5F0	Non-Virulent	-0.860	Q8Y5F0	0.3905
49	Q8Y4S2	Virulent	10143	Q8Y4S2	0.6950
50	Q8Y4I0	Non-Virulent	-1021	Q8Y4I0	0.2931
51	Q8Y4G9	Non-Virulent	-1044	Q8Y4G9	0.5289
52	Q7AP65	Non-Virulent	-1037	Q7AP65	0.2518
53	Q8Y5M2	Non-Virulent	-0.968	Q8Y5M2	0.4784
54	P28764	Non-Virulent	-1026	P28764	0.6893
55	Q8Y8Q5	Non-Virulent	-1079	Q8Y8Q5	0.3469
56	Q8Y842	Non-Virulent	-0.785	Q8Y842	0.4845
57	Q8Y9T0	Non-Virulent	-0.473	Q8Y9T0	0.5150
58	Q8Y679	Non-Virulent	-0.997	Q8Y679	0.6096
59	Q8YA81	Non-Virulent	-1023	Q8YA81	0.5213
60	P66144	Virulent	10405	P66144	0.7751
61	Q8Y750	Non-Virulent	-1060	Q8Y750	0.1682
62	Q8Y742	Non-Virulent	-1046	Q8Y742	0.4228
63	Q8Y6Y7	Non-Virulent	-0.943	Q8Y6Y7	0.4842
64	Q8Y6P8	Non-Virulent	-1045	Q8Y6P8	0.2817
65	Q8Y4E0	Virulent	10741	Q8Y4E0	0.3597
66	Q8Y966	Non-Virulent	-1019	Q8Y966	0.5134
67	Q8Y9R9	Non-Virulent	-0.864	Q8Y9R9	0.3896
68	Q8Y705	Non-Virulent	-1037	Q8Y705	0.3791
69	Q8Y7P7	Non-Virulent	-0.285	Q8Y7P7	0.5912
70	Q8Y798	Non-Virulent	-1025	Q8Y798	0.2946
71	Q8Y8H6	Virulent	0.7114	Q8Y8H6	0.4196
72	Q8Y669	Virulent	0.2892	Q8Y669	0.4537
73	Q8Y693	Non-Virulent	-1173	Q8Y693	0.4113
74	Q8YAJ6	Non-Virulent	-0.538	Q8YAJ6	0.6221
75	Q8Y6B7	Non-Virulent	-0.962	Q8Y6B7	0.3964
76	Q8Y4L8	Non-Virulent	-1076	Q8Y4L8	0.4993
77	Q92F34	Non-Virulent	-1050	Q92F34	0.4638
78	Q8Y919	Virulent	10045	Q8Y919	0.5009
79	Q8Y7A3	Non-Virulent	-1015	Q8Y7A3	0.5750
80	Q9RQI6	Non-Virulent	-1046	Q9RQI6	0.4878
81	Q8Y4R3	Non-Virulent	-0.212	Q8Y4R3	0.5898
82	Q8Y4S1	Non-Virulent	-1010	Q8Y4S1	0.5862
83	Q8YA67	Virulent	0.2850	Q8YA67	0.8461
84	Q8Y4R2	Non-Virulent	-1044	Q8Y4R2	0.3171
85	Q8Y3W3	Non-Virulent	-0.951	Q8Y3W3	0.4830
86	Q8Y454	Non-Virulent	-0.999	Q8Y454	0.3002
87	Q8Y448	Non-Virulent	-1036	Q8Y448	0.3712
88	Q7AP78	Non-Virulent	-0.740	Q7AP78	0.6052
89	Q8Y839	Virulent	0.7864	Q8Y839	0.6395
90	Q8Y7L6	Non-Virulent	-0.971	Q8Y7L6	0.4374
91	Q8Y6F0	Non-Virulent	-1098	Q8Y6F0	0.2578
92	Q8Y768	Non-Virulent	-1030	Q8Y768	0.5238
93	Q8Y4D2	Virulent	0.9968	Q8Y4D2	0.7935
94	Q8Y734	Virulent	10119	Q8Y734	0.4115
95	Q8YAJ0	Non-Virulent	-1034	Q8YAJ0	0.5211
96	Q8Y3W4	Virulent	11073	Q8Y3W4	0.3750
97	P66401	Virulent	11251	P66401	0.3540
98	Q8Y7D2	Virulent	0.7131	Q8Y7D2	0.5670
99	Q8YAR3	Non-Virulent	-1024	Q8YAR3	0.3606
100	Q8Y843	Non-Virulent	-1062	Q8Y843	0.3916
101	Q8Y5S9	Virulent	0.8724	Q8Y5S9	0.3647
102	Q8Y9V5	Non-Virulent	-0.273	Q8Y9V5	0.4934
103	Q8Y763	Non-Virulent	-1044	Q8Y763	0.6498
104	Q926W7	Non-Virulent	-1007	Q926W7	0.4785
105	Q8Y5E5	Virulent	10283	Q8Y5E5	0.7900
106	Q8Y5E9	Non-Virulent	-0.903	Q8Y5E9	0.4416
107	Q8Y992	Non-Virulent	-1102	Q8Y992	0.4994
108	Q8Y455	Non-Virulent	-1014	Q8Y455	0.4629
109	Q8Y6I5	Non-Virulent	-1022	Q8Y6I5	0.5076
110	Q8Y9D8	Non-Virulent	-0.954	Q8Y9D8	0.3388
111	Q8Y4P5	Non-Virulent	-1031	Q8Y4P5	0.4065
112	Q8Y9C4	Non-Virulent	-1013	Q8Y9C4	0.4242
113	Q8Y580	Non-Virulent	-1020	Q8Y580	0.5348
114	Q8Y6J0	Non-Virulent	-1049	Q8Y6J0	0.3054
115	Q8Y732	Non-Virulent	-1032	Q8Y732	0.3479
116	Q8Y9C5	Non-Virulent	-1027	Q8Y9C5	0.5089
117	Q8Y8P9	Non-Virulent	-1025	Q8Y8P9	0.5676
118	Q8Y8E2	Virulent	0.6989	Q8Y8E2	0.4962
119	Q7AP48	Virulent	11024	Q7AP48	0.3522
120	P66125	Virulent	11382	P66125	0.9321
121	Q8Y676	Non-Virulent	-1034	Q8Y676	0.3315
122	Q8Y6Z8	Non-Virulent	-1044	Q8Y6Z8	0.4293
123	Q8Y3X4	Virulent	10708	Q8Y3X4	0.5396
124	Q8Y5E4	Non-Virulent	-0.809	Q8Y5E4	0.2719
125	Q9XDA6	Virulent	0.2198	Q9XDA6	0.2632
126	Q8YAD6	Non-Virulent	-1097	Q8YAD6	0.5763
127	P66503	Virulent	10358	P66503	0.6367
128	Q8Y5X6	Non-Virulent	-1115	Q8Y5X6	0.3053
129	Q48762	Non-Virulent	-0.773	Q48762	0.3944
130	Q8Y701	Virulent	0.8681	Q8Y701	0.6582
131	Q8Y3K6	Non-Virulent	-0.243	Q8Y3K6	0.2993
132	Q8Y6T8	Non-Virulent	-1017	Q8Y6T8	0.4176
133	Q8Y8T0	Non-Virulent	-0.987	Q8Y8T0	0.4591
134	Q8Y653	Non-Virulent	-1029	Q8Y653	0.5184
135	Q8Y3S7	Non-Virulent	-1061	Q8Y3S7	0.5625
136	Q928S1	Virulent	0.7839	Q928S1	0.2397
137	Q8Y7P5	Non-Virulent	-1018	Q8Y7P5	0.3416
138	Q8Y9C1	Non-Virulent	-0.934	Q8Y9C1	0.4983
139	Q8YA78	Virulent	0.9976	Q8YA78	0.1597
140	Q8Y795	Virulent	10200	Q8Y795	1.0372
141	Q8Y9J7	Virulent	10277	Q8Y9J7	0.5770
142	Q8Y6T9	Non-Virulent	-1034	Q8Y6T9	0.4139
143	Q8Y555	Non-Virulent	-0.105	Q8Y555	0.4592
144	Q8Y4E1	Virulent	0.3278	Q8Y4E1	0.4162
145	Q8Y5V8	Non-Virulent	-1027	Q8Y5V8	0.3519
146	Q8Y5X9	Non-Virulent	-0.137	Q8Y5X9	0.3891
147	P0DJM0	Virulent	10630	P0DJM0	0.3994
148	Q8Y980	Non-Virulent	-0.687	Q8Y980	0.5315
149	Q8Y684	Non-Virulent	-0.985	Q8Y684	0.5499
150	Q8Y7L9	Non-Virulent	-1038	Q8Y7L9	0.5582
151	Q8Y7G3	Non-Virulent	-1008	Q8Y7G3	0.6581
152	Q8Y6I9	Non-Virulent	-1034	Q8Y6I9	0.4311
153	P0DJP1	Virulent	10523	P0DJP1	0.5010
154	Q8Y8H1	Virulent	0.7087	Q8Y8H1	0.2630
155	Q8Y3R6	Virulent	0.0900	Q8Y3R6	0.6112
156	Q8YA14	Non-Virulent	-0.282	Q8YA14	0.2257
157	P0A485	Virulent	10853	P0A485	0.7914
158	Q8Y899	Non-Virulent	-0.998	Q8Y899	0.4837
159	Q8Y775	Non-Virulent	-0.968	Q8Y775	0.5704
160	Q8Y7N7	Non-Virulent	-1018	Q8Y7N7	0.2996
161	Q8Y9S0	Virulent	0.4289	Q8Y9S0	0.4451
162	Q02551	Virulent	10298	Q02551	0.5755
163	Q8Y5J3	Virulent	10593	Q8Y5J3	0.6123
164	Q8Y547	Non-Virulent	-1069	Q8Y547	0.4526
165	Q8YAL9	Virulent	10159	Q8YAL9	0.2786
166	P0A491	Virulent	10600	P0A491	0.7824
167	Q8Y649	Virulent	0.5817	Q8Y649	0.6587
168	Q8Y801	Virulent	10357	Q8Y801	0.3814
169	Q8Y5U1	Virulent	11066	Q8Y5U1	0.4046
170	Q8Y647	Non-Virulent	-1077	Q8Y647	0.4992
171	Q8Y8P8	Non-Virulent	-1003	Q8Y8P8	0.4627
172	Q8Y7M2	Non-Virulent	-1052	Q8Y7M2	0.4387
173	Q8YAM1	Non-Virulent	-1045	Q8YAM1	0.6225
174	Q8Y746	Non-Virulent	-0.982	Q8Y746	0.5740
175	Q8YAC5	Non-Virulent	-0.999	Q8YAC5	0.4754
176	Q927C3	Non-Virulent	-0.979	Q927C3	0.5130
177	Q8Y983	Virulent	10688	Q8Y983	0.3786
178	Q8Y827	Virulent	10798	Q8Y827	0.3523
179	Q8Y437	Virulent	0.9662	Q8Y437	0.6218
180	Q8Y8W1	Non-Virulent	-0.994	Q8Y8W1	0.4670
181	Q8Y605	Virulent	0.5568	Q8Y605	0.6795
182	Q8Y4L6	Virulent	0.7525	Q8Y4L6	0.5365
183	Q8Y6D1	Virulent	10256	Q8Y6D1	0.5241
184	Q8Y9T2	Non-Virulent	-1048	Q8Y9T2	0.6792
185	Q8Y9S1	Virulent	0.9917	Q8Y9S1	0.5101
186	Q8Y8S6	Non-Virulent	-1028	Q8Y8S6	0.4153
187	Q7AP82	Non-Virulent	-0.612	Q7AP82	0.3574
188	Q8Y850	Virulent	0.9857	Q8Y850	0.8317
189	Q8Y474	Non-Virulent	-0.922	Q8Y474	0.5789
190	Q8Y4F8	Non-Virulent	-0.873	Q8Y4F8	0.7045
191	Q8Y9D1	Virulent	10760	Q8Y9D1	0.9576
192	Q8Y9S2	Virulent	0.1119	Q8Y9S2	0.2429
193	Q8Y5P0	Non-Virulent	-1024	Q8Y5P0	0.3957
194	Q8Y6Z1	Non-Virulent	-1012	Q8Y6Z1	0.6063
195	Q8Y561	Virulent	0.7339	Q8Y561	0.5126
196	Q8Y5C6	Non-Virulent	-0.358	Q8Y5C6	0.4311
197	Q8Y7K5	Non-Virulent	-0.950	Q8Y7K5	0.3298
198	Q8Y6L7	Non-Virulent	-1012	Q8Y6L7	0.3659
199	Q8Y9M9	Virulent	10495	Q8Y9M9	0.4015
200	Q8Y4N3	Non-Virulent	-0.967	Q8Y4N3	0.2588
201	Q8Y942	Virulent	10332	Q8Y942	0.4567
202	Q8Y6P7	Non-Virulent	-0.978	Q8Y6P7	0.5630
203	Q8Y9J6	Non-Virulent	-0.427	Q8Y9J6	0.6391
204	Q8Y6B6	Non-Virulent	-1018	Q8Y6B6	0.4257
205	Q8Y5Y4	Non-Virulent	-1058	Q8Y5Y4	0.4073
206	Q8Y7A2	Virulent	10070	Q8Y7A2	0.3872
207	Q8Y725	Virulent	0.9920	Q8Y725	0.5277
208	Q8Y889	Virulent	0.9980	Q8Y889	0.5872
209	Q8Y9F1	Non-Virulent	-1004	Q8Y9F1	0.5058
210	Q8Y499	Virulent	0.9489	Q8Y499	0.3978
211	Q8Y8X2	Non-Virulent	-0.828	Q8Y8X2	0.3474
212	Q8Y9K2	Non-Virulent	-1061	Q8Y9K2	0.3953
213	Q8Y8V1	Non-Virulent	-0.099	Q8Y8V1	0.7095
214	Q8Y844	Non-Virulent	-1089	Q8Y844	0.6611
215	Q8Y6Z4	Non-Virulent	-1052	Q8Y6Z4	0.3504
216	Q8Y773	Non-Virulent	-0.977	Q8Y773	0.4914
217	Q8Y6I7	Non-Virulent	-1069	Q8Y6I7	0.2335
218	Q8Y7B7	Non-Virulent	-0.947	Q8Y7B7	0.4110
219	Q8YAV5	Non-Virulent	-0.997	Q8YAV5	0.4290
220	Q8Y828	Virulent	10204	Q8Y828	0.3486
221	Q8Y557	Non-Virulent	-1043	Q8Y557	0.7866
222	Q8Y717	Non-Virulent	-0.998	Q8Y717	0.3076
223	Q8Y579	Non-Virulent	-1005	Q8Y579	0.4894
224	Q8Y409	Non-Virulent	-0.464	Q8Y409	0.5855
225	Q8Y5K8	Non-Virulent	-0.940	Q8Y5K8	0.7790
226	Q8Y475	Non-Virulent	-1002	Q8Y475	0.3730
227	Q8Y544	Non-Virulent	-0.887	Q8Y544	0.4852
228	Q8Y9K3	Non-Virulent	-1076	Q8Y9K3	0.3017
229	Q8Y6Y0	Non-Virulent	-0.924	Q8Y6Y0	0.2446
230	Q8Y3V4	Virulent	0.9247	Q8Y3V4	0.2557
231	Q8Y5Z3	Non-Virulent	-1043	Q8Y5Z3	0.3321
232	Q8Y833	Non-Virulent	-0.234	Q8Y833	0.3553
233	Q8YA71	Non-Virulent	-1033	Q8YA71	0.2915
234	Q8Y854	Non-Virulent	-0.549	Q8Y854	0.3674
235	Q92DA4	Non-Virulent	-1032	Q92DA4	0.4426
236	Q8YAV0	Non-Virulent	-0.885	Q8YAV0	0.6905
237	Q8Y5H9	Non-Virulent	-1036	Q8Y5H9	0.4786
238	Q8Y5L8	Non-Virulent	-1056	Q8Y5L8	0.6359
239	Q8YAH4	Non-Virulent	-0.966	Q8YAH4	0.4449
240	Q8Y3Z4	Non-Virulent	-1055	Q8Y3Z4	0.4755
241	Q8YAJ4	Non-Virulent	-0.759	Q8YAJ4	0.3094
242	P66219	Virulent	10248	P66219	1.0674
243	Q8Y9E6	Non-Virulent	-1015	Q8Y9E6	0.5342
244	Q8Y5K4	Virulent	10064	Q8Y5K4	0.5717
245	Q8Y3Z9	Non-Virulent	-0.402	Q8Y3Z9	0.4458
246	Q8Y5Z9	Non-Virulent	-1077	Q8Y5Z9	0.4053
247	Q8Y645	Non-Virulent	-0.883	Q8Y645	0.5368
248	Q8Y3W6	Virulent	10753	Q8Y3W6	0.4719
249	Q8Y7M4	Non-Virulent	-1023	Q8Y7M4	0.5284
250	P25145	Non-Virulent	-0.544	P25145	0.4454
251	Q8Y7P9	Virulent	0.9984	Q8Y7P9	0.5313
252	Q8YAD8	Virulent	10107	Q8YAD8	0.5090
253	Q8Y4L9	Non-Virulent	-0.922	Q8Y4L9	0.4901
254	Q8Y639	Virulent	0.8722	Q8Y639	0.6021
255	Q8Y794	Non-Virulent	-1117	Q8Y794	0.3701
256	Q8Y707	Virulent	10768	Q8Y707	0.7236
257	Q8Y3T0	Non-Virulent	-1010	Q8Y3T0	0.3817
258	Q8Y8Y6	Virulent	0.8192	Q8Y8Y6	0.3288
259	Q8Y954	Non-Virulent	-0.971	Q8Y954	0.4957
260	Q8Y4B8	Virulent	0.8073	Q8Y4B8	0.5800
261	Q8Y929	Virulent	0.9123	Q8Y929	0.6891
262	Q929P4	Non-Virulent	-1004	Q929P4	0.5327
263	Q8Y7R4	Non-Virulent	-1028	Q8Y7R4	0.3119
264	Q8Y559	Non-Virulent	-0.289	Q8Y559	0.2819
265	Q8Y6B5	Virulent	0.7377	Q8Y6B5	0.2590
266	Q8Y4E3	Non-Virulent	-0.970	Q8Y4E3	0.5836
267	Q8Y8V5	Non-Virulent	-1067	Q8Y8V5	0.5086
268	P58414	Non-Virulent	-1026	P58414	0.4766
269	Q8Y893	Non-Virulent	-1076	Q8Y893	0.5379
270	Q8Y3I2	Non-Virulent	-0.127	Q8Y3I2	0.7121
271	Q8Y4B6	Non-Virulent	-1027	Q8Y4B6	0.5874
272	Q8Y8H5	Virulent	0.7150	Q8Y8H5	0.4583
273	Q8Y959	Non-Virulent	-0.019	Q8Y959	0.5172
274	Q8Y8W0	Non-Virulent	-1053	Q8Y8W0	0.6157
275	Q8Y4M0	Non-Virulent	-1059	Q8Y4M0	0.4904
276	Q8Y762	Virulent	0.5430	Q8Y762	0.5881
277	Q8Y7Q0	Non-Virulent	-0.984	Q8Y7Q0	0.5274
278	Q8Y6I0	Virulent	0.8818	Q8Y6I0	0.3520
279	Q8YAT2	Virulent	0.4285	Q8YAT2	0.2919
280	Q8Y6P2	Virulent	10648	Q8Y6P2	0.3119
281	Q8Y830	Non-Virulent	-0.413	Q8Y830	0.4096
282	Q8Y9V9	Virulent	0.7625	Q8Y9V9	0.3573
283	Q8Y4I6	Non-Virulent	-0.833	Q8Y4I6	0.4547
284	Q7AP69	Non-Virulent	-1057	Q7AP69	0.3618
285	Q8YAD7	Non-Virulent	-1057	Q8YAD7	0.4720
286	Q8Y3T6	Non-Virulent	-1013	Q8Y3T6	0.5032
287	Q8Y5W4	Non-Virulent	-0.882	Q8Y5W4	1.2200
288	Q8Y5D5	Non-Virulent	-1038	Q8Y5D5	0.5429
289	Q8Y5M3	Virulent	10346	Q8Y5M3	0.5074
290	Q8YAR7	Virulent	0.9878	Q8YAR7	0.9560
291	Q8Y9P5	Virulent	10383	Q8Y9P5	0.7546
292	Q8Y486	Non-Virulent	-0.785	Q8Y486	0.5165
293	Q92DV7	Virulent	10327	Q92DV7	0.7296
294	Q8Y9H3	Non-Virulent	-1045	Q8Y9H3	0.5060
295	Q8Y9N9	Virulent	0.9855	Q8Y9N9	0.8958
296	Q8Y4E4	Non-Virulent	-0.987	Q8Y4E4	0.6478
297	Q8Y7D0	Non-Virulent	-0.812	Q8Y7D0	0.4435
298	Q8Y8T6	Non-Virulent	-1001	Q8Y8T6	0.4920
299	Q8Y9E9	Non-Virulent	-1010	Q8Y9E9	0.3734
300	Q8Y5T9	Non-Virulent	-0.644	Q8Y5T9	0.2287
301	Q8Y7M5	Virulent	10109	Q8Y7M5	0.1197
302	Q7AP67	Virulent	0.1316	Q7AP67	0.5292
303	Q8Y3Z5	Non-Virulent	-1006	Q8Y3Z5	0.4828
304	Q8Y5C5	Non-Virulent	-0.119	Q8Y5C5	0.4505
305	Q8Y7A9	Non-Virulent	-0.762	Q8Y7A9	0.5505
306	Q8Y823	Non-Virulent	-0.919	Q8Y823	0.4356
307	Q8Y7I2	Non-Virulent	-1034	Q8Y7I2	0.3896
308	Q8Y7E6	Non-Virulent	-0.954	Q8Y7E6	0.4726
309	Q8Y3R4	Virulent	0.1216	Q8Y3R4	0.3402
310	Q8Y5U5	Virulent	0.6862	Q8Y5U5	0.2919
311	Q8Y3J0	Non-Virulent	-1023	Q8Y3J0	0.6274
312	Q8Y4C9	Non-Virulent	-1041	Q8Y4C9	0.3689
313	Q8Y527	Non-Virulent	-0.995	Q8Y527	0.4605
314	Q8Y617	Non-Virulent	-1016	Q8Y617	0.2116
315	P66207	Virulent	10614	P66207	0.8380
316	Q8Y8L4	Non-Virulent	-0.991	Q8Y8L4	0.5160
317	Q8Y953	Virulent	10918	Q8Y953	0.3442
318	Q8Y9D7	Non-Virulent	-1030	Q8Y9D7	0.4899
319	Q8Y939	Virulent	0.7538	Q8Y939	0.4538
320	Q8Y704	Non-Virulent	-0.105	Q8Y704	0.8769
321	Q7AP49	Non-Virulent	-1191	Q7AP49	0.7255
322	Q8Y3S9	Non-Virulent	-1036	Q8Y3S9	0.3190
323	Q8YAH2	Non-Virulent	-1032	Q8YAH2	0.4232
324	Q8YAH3	Virulent	0.5095	Q8YAH3	0.6077
325	Q8Y8L5	Non-Virulent	-0.246	Q8Y8L5	0.6293
326	Q8Y4H5	Virulent	0.9755	Q8Y4H5	0.5455
327	Q8Y6Y4	Non-Virulent	-0.784	Q8Y6Y4	0.6526
328	Q8Y6E7	Non-Virulent	-1032	Q8Y6E7	0.2924
329	Q8Y6L8	Virulent	10189	Q8Y6L8	0.6271
330	Q8Y845	Non-Virulent	-0.970	Q8Y845	0.6172
331	Q8Y3U3	Non-Virulent	-1000	Q8Y3U3	0.3432
332	Q8Y8A8	Virulent	0.5182	Q8Y8A8	0.3646
333	Q8Y952	Virulent	10305	Q8Y952	0.4657
334	Q8Y936	Virulent	10226	Q8Y936	0.4545
335	Q8YA75	Non-Virulent	-1016	Q8YA75	0.4227
