# Supplementary material for: A comprehensive investigation of protein expression profiles in L. monocytogenes exposed to thermal abuse, mild acid, and salt stress conditions
Source: Front Microbiol. 2023 Oct 9;14:1271787. doi: 10.3389/fmicb.2023.1271787 (PMC10591339; doi:10.3389/fmicb.2023.1271787)
Supplement: Supplementary file 3 [file Table_3.XLSX]

## Sheet: 3-Protein Report msms analysis
FDO_220419_AX (1), Protein report created on 04/22/2022
Experiment: FDO_220419_AX (1)
	Peak List Generator: unknown
		Version: unknown
		Charge States Calculated: unknown
		Deisotoped: unknown
		Textual Annotation: unknown
	Database Set: 20 Databases
		Database Name: Mascot5_uniprot_listeria_monocytogenes_All entries
			Version: unknown
			Taxonomy: All Entries
			Number of Proteins: 1187
		Database Name: Mascot5_uniprot_listeria_monocytogenes_All entries
			Version: unknown
			Taxonomy: All Entries
			Number of Proteins: 1221
		Database Name: Mascot5_uniprot_listeria_monocytogenes_All entries
			Version: unknown
			Taxonomy: All Entries
			Number of Proteins: 1280
		Database Name: Mascot5_uniprot_listeria_monocytogenes_All entries
			Version: unknown
			Taxonomy: All Entries
			Number of Proteins: 1491
		Database Name: Mascot5_uniprot_listeria_monocytogenes_All entries
			Version: unknown
			Taxonomy: All Entries
			Number of Proteins: 1495
		Database Name: Mascot5_uniprot_listeria_monocytogenes_All entries
			Version: unknown
			Taxonomy: All Entries
			Number of Proteins: 1505
		Database Name: Mascot5_uniprot_listeria_monocytogenes_All entries
			Version: unknown
			Taxonomy: All Entries
			Number of Proteins: 1517
		Database Name: Mascot5_uniprot_listeria_monocytogenes_All entries
			Version: unknown
			Taxonomy: All Entries
			Number of Proteins: 1520
		Database Name: Mascot5_uniprot_listeria_monocytogenes_All entries
			Version: unknown
			Taxonomy: All Entries
			Number of Proteins: 1527
		Database Name: Mascot5_uniprot_listeria_monocytogenes_All entries
			Version: unknown
			Taxonomy: All Entries
			Number of Proteins: 1573
		Database Name: Mascot5_uniprot_listeria_monocytogenes_All entries
			Version: unknown
			Taxonomy: All Entries
			Number of Proteins: 1587
		Database Name: Mascot5_uniprot_listeria_monocytogenes_All entries
			Version: unknown
			Taxonomy: All Entries
			Number of Proteins: 1589
		Database Name: Mascot5_uniprot_listeria_monocytogenes_All entries
			Version: unknown
			Taxonomy: All Entries
			Number of Proteins: 1593
		Database Name: Mascot5_uniprot_listeria_monocytogenes_All entries
			Version: unknown
			Taxonomy: All Entries
			Number of Proteins: 1613
		Database Name: Mascot5_uniprot_listeria_monocytogenes_All entries
			Version: unknown
			Taxonomy: All Entries
			Number of Proteins: 1615
		Database Name: Mascot5_uniprot_listeria_monocytogenes_All entries
			Version: unknown
			Taxonomy: All Entries
			Number of Proteins: 1620
		Database Name: Mascot5_uniprot_listeria_monocytogenes_All entries
			Version: unknown
			Taxonomy: All Entries
			Number of Proteins: 1623
		Database Name: Mascot5_uniprot_listeria_monocytogenes_All entries
			Version: unknown
			Taxonomy: All Entries
			Number of Proteins: 1633
		Database Name: Mascot5_uniprot_listeria_monocytogenes_All entries
			Version: unknown
			Taxonomy: All Entries
			Number of Proteins: 677
		Database Name: Mascot5_uniprot_listeria_monocytogenes_All entries
			Version: unknown
			Taxonomy: All Entries
			Number of Proteins: 747
		Explain Database w/ < 1000 entries:
		Does database contain common contaminants?: unknown
	Search Engine Set: 1 Search Engine
		Search Engine: Mascot
			Version: 1.4.1.14
			Samples: All Samples
			Fragment Tolerance: 20 PPM (Monoisotopic)
			Parent Tolerance: 10,0 PPM (Monoisotopic)
			Fixed Modifications: +57 on C (Carbamidomethyl)
			Variable Modifications: +16 on M (Oxidation), +42 on Peptide N-Terminal (Acetyl)
			Database: Mascot5_uniprot_listeria_monocytogenes_All entries (unknown version, 1187 entries) (FDO_080422_Lismo_cond1_C), Mascot5_uniprot_listeria_monocytogenes_All entries (unknown version, 1221 entries) (FDO_080422_Lismo_cond2_D), Mascot5_uniprot_listeria_monocytogenes_All entries (unknown version, 1280 entries) (FDO_080422_Lismo_cond2_E), Mascot5_uniprot_listeria_monocytogenes_All entries (unkn…
			Digestion Enzyme: Trypsin (FDO_080422_Lismo_cond1_C), Trypsin (FDO_080422_Lismo_cond2_D), Trypsin (FDO_080422_Lismo_cond2_E), Trypsin (FDO_080422_Lismo_cond2_F), Trypsin (FDO_080422_Lismo_cond3_G), Trypsin (FDO_080422_Lismo_cond3_H), Trypsin (FDO_080422_Lismo_cond3_I), Trypsin (FDO_080422_Lismo_cond4_J), Trypsin (FDO_080422_Lismo_cond4_K), Trypsin (FDO_080422_Lismo_cond4_L), Trypsin (FDO_150422_L…
			Max Missed Cleavages: 2 (FDO_080422_Lismo_cond1_C), 2 (FDO_080422_Lismo_cond2_D), 2 (FDO_080422_Lismo_cond2_E), 2 (FDO_080422_Lismo_cond2_F), 2 (FDO_080422_Lismo_cond3_G), 2 (FDO_080422_Lismo_cond3_H), 2 (FDO_080422_Lismo_cond3_I), 2 (FDO_080422_Lismo_cond4_J), 2 (FDO_080422_Lismo_cond4_K), 2 (FDO_080422_Lismo_cond4_L), 2 (FDO_150422_Lismo_3178_V, FDO_150422_Lismo_3178_W, FDO_150422_Lismo_3178_X)…
			Probability Model:
				FDO_080422_Lismo_cond1_A: LFDR Model, Classifier data: Bayes, Good (95%) m:65,7/s:17,6 m:NA m:NA m:64,8/s:18,6 m:NA, Bad (4,6%) m:14,6/s:4,54 m:NA m:NA m:5,45/s:7,89 m:NA [all charge states]
				FDO_080422_Lismo_cond1_B: LFDR Model, Classifier data: Bayes, Good (96%) m:66,3/s:19,3 m:NA m:NA m:65,7/s:20,0 m:NA, Bad (3,8%) m:15,1/s:5,55 m:NA m:NA m:3,76/s:6,80 m:NA [all charge states]
				FDO_080422_Lismo_cond1_C: LFDR Model, Classifier data: Bayes, Good (96%) m:67,0/s:18,4 m:NA m:NA m:66,2/s:19,1 m:NA, Bad (4,1%) m:15,1/s:5,23 m:NA m:NA m:4,85/s:7,59 m:NA [all charge states]
				FDO_080422_Lismo_cond4_J: LFDR Model, Classifier data: Bayes, Good (96%) m:63,0/s:17,4 m:NA m:NA m:62,3/s:18,2 m:NA, Bad (4,3%) m:15,2/s:4,95 m:NA m:NA m:6,00/s:7,81 m:NA [all charge states]
				FDO_080422_Lismo_cond4_K: LFDR Model, Classifier data: Bayes, Good (97%) m:68,3/s:20,0 m:NA m:NA m:67,6/s:20,8 m:NA, Bad (2,8%) m:15,0/s:5,57 m:NA m:NA m:4,52/s:7,21 m:NA [all charge states]
				FDO_080422_Lismo_cond4_L: LFDR Model, Classifier data: Bayes, Good (97%) m:65,8/s:19,2 m:NA m:NA m:65,0/s:20,0 m:NA, Bad (3,3%) m:15,7/s:6,07 m:NA m:NA m:3,27/s:7,36 m:NA [all charge states]
				FDO_080422_Lismo_cond2_D: LFDR Model, Classifier data: Bayes, Good (96%) m:66,4/s:18,4 m:NA m:NA m:65,6/s:19,2 m:NA, Bad (3,9%) m:14,5/s:5,00 m:NA m:NA m:4,60/s:7,26 m:NA [all charge states]
				FDO_080422_Lismo_cond2_E: LFDR Model, Classifier data: Bayes, Good (97%) m:66,8/s:20,0 m:NA m:NA m:66,2/s:20,6 m:NA, Bad (3,2%) m:15,1/s:4,85 m:NA m:NA m:4,31/s:7,67 m:NA [all charge states]
				FDO_080422_Lismo_cond2_F: LFDR Model, Classifier data: Bayes, Good (96%) m:65,5/s:18,7 m:NA m:NA m:64,8/s:19,4 m:NA, Bad (3,9%) m:15,1/s:5,93 m:NA m:NA m:4,55/s:7,55 m:NA [all charge states]
				FDO_080422_Lismo_cond3_G: LFDR Model, Classifier data: Bayes, Good (96%) m:64,8/s:17,4 m:NA m:NA m:63,6/s:18,6 m:NA, Bad (3,9%) m:14,8/s:5,03 m:NA m:NA m:5,24/s:7,45 m:NA [all charge states]
				FDO_080422_Lismo_cond3_H: LFDR Model, Classifier data: Bayes, Good (97%) m:64,6/s:18,6 m:NA m:NA m:63,8/s:19,6 m:NA, Bad (2,9%) m:15,4/s:5,67 m:NA m:NA m:3,29/s:6,33 m:NA [all charge states]
				FDO_080422_Lismo_cond3_I: LFDR Model, Classifier data: Bayes, Good (96%) m:61,1/s:17,5 m:NA m:NA m:60,4/s:18,2 m:NA, Bad (4,4%) m:16,0/s:6,55 m:NA m:NA m:3,93/s:7,64 m:NA [all charge states]
				FDO_150422_Lismo_3178_M: LFDR Model, Classifier data: Bayes, Good (96%) m:64,1/s:17,9 m:NA m:NA m:63,5/s:18,5 m:NA, Bad (3,9%) m:15,1/s:5,49 m:NA m:NA m:3,98/s:7,06 m:NA [all charge states]
				FDO_150422_Lismo_3178_N: LFDR Model, Classifier data: Bayes, Good (97%) m:66,4/s:20,4 m:NA m:NA m:66,0/s:20,9 m:NA, Bad (2,8%) m:14,6/s:5,35 m:NA m:NA m:3,98/s:6,45 m:NA [all charge states]
				FDO_150422_Lismo_3178_O: LFDR Model, Classifier data: Bayes, Good (97%) m:68,6/s:19,3 m:NA m:NA m:67,7/s:20,1 m:NA, Bad (3,1%) m:15,1/s:4,86 m:NA m:NA m:5,04/s:8,28 m:NA [all charge states]
				FDO_150422_Lismo_3178_P: LFDR Model, Classifier data: Bayes, Good (96%) m:63,5/s:17,6 m:NA m:NA m:62,9/s:18,2 m:NA, Bad (3,8%) m:15,0/s:5,25 m:NA m:NA m:3,49/s:6,54 m:NA [all charge states]
				FDO_150422_Lismo_3178_Q: LFDR Model, Classifier data: Bayes, Good (97%) m:66,0/s:19,8 m:NA m:NA m:65,3/s:20,5 m:NA, Bad (2,8%) m:15,1/s:5,63 m:NA m:NA m:4,12/s:6,92 m:NA [all charge states]
				FDO_150422_Lismo_3178_R: LFDR Model, Classifier data: Bayes, Good (97%) m:65,9/s:19,0 m:NA m:NA m:65,2/s:19,7 m:NA, Bad (3,4%) m:14,8/s:6,06 m:NA m:NA m:3,80/s:6,43 m:NA [all charge states]
				FDO_150422_Lismo_3178_V: LFDR Model, Classifier data: Bayes, Good (96%) m:62,4/s:17,9 m:NA m:NA m:61,5/s:18,6 m:NA, Bad (3,5%) m:15,8/s:5,41 m:NA m:NA m:4,43/s:7,46 m:NA [all charge states]
				FDO_150422_Lismo_3178_W: LFDR Model, Classifier data: Bayes, Good (97%) m:67,5/s:20,0 m:NA m:NA m:66,5/s:21,0 m:NA, Bad (3,0%) m:15,0/s:5,66 m:NA m:NA m:3,69/s:6,49 m:NA [all charge states]
				FDO_150422_Lismo_3178_X: LFDR Model, Classifier data: Bayes, Good (97%) m:64,2/s:19,1 m:NA m:NA m:63,4/s:20,0 m:NA, Bad (3,3%) m:14,5/s:4,65 m:NA m:NA m:2,71/s:6,48 m:NA [all charge states]
				FDO_150422_Lismo_3178_S: LFDR Model, Classifier data: Bayes, Good (96%) m:64,0/s:17,5 m:NA m:NA m:63,3/s:18,2 m:NA, Bad (4,4%) m:15,7/s:5,49 m:NA m:NA m:5,61/s:7,91 m:NA [all charge states]
				FDO_150422_Lismo_3178_T: LFDR Model, Classifier data: Bayes, Good (97%) m:66,4/s:19,3 m:NA m:NA m:65,9/s:19,8 m:NA, Bad (2,9%) m:15,2/s:5,22 m:NA m:NA m:4,74/s:7,92 m:NA [all charge states]
				FDO_150422_Lismo_3178_U: LFDR Model, Classifier data: Bayes, Good (97%) m:64,7/s:19,3 m:NA m:NA m:63,8/s:20,2 m:NA, Bad (3,2%) m:14,8/s:5,30 m:NA m:NA m:2,89/s:7,13 m:NA [all charge states]
	Scaffold: Version: Scaffold_4.8.9
		Modification Metadata Set: 1541 modifications
			Source: C:\Program Files\Scaffold 4\parameters\unimod.xml
			Comment:
		Protein Grouping Strategy: Experiment-wide grouping with protein cluster analysis
		Peptide Thresholds: 95,0% minimum
		Protein Thresholds: 99,0% minimum and 2 peptides minimum
		Peptide FDR: 0,0% (Decoy)
		Protein FDR: 0,0% (Decoy)
		GO Annotation Source(s):
		Alternate ID Source(s):
Experiment name	Biological sample category	Biological sample name	MS/MS sample name	Cluster	Protein name	Protein accession numbers	Database sources	Protein molecular weight (Da)	Protein identification probability	Exclusive unique peptide count	Exclusive unique spectrum count	Total spectrum count	Percentage of total spectra	Percentage sequence coverage
FDO_220419_AX (1)	1_268M_C1	1_268M_C1	FDO_080422_Lismo_cond1_A	Cluster of ATP-dependent helicase/deoxyribonuclease subunit B OS=Listeria monocytogenes serovar 1/2a (strain ATCC BAA-679 / EGD-e) OX=169963 GN=addB PE=3 SV=1 (ADDB_LISMO)	ATP-dependent helicase/deoxyribonuclease subunit B OS=Listeria monocytogenes serovar 1/2a (strain ATCC BAA-679 / EGD-e) OX=169963 GN=addB PE=3 SV=1	ADDB_LISMO	uniprot-listeria+monocytogenes+ATCC+BAA-679+_+EGD-e.fasta	132610	1	13	13	13	0.0006	0.109
FDO_220419_AX (1)	1_268M_C1	1_268M_C1	FDO_080422_Lismo_cond1_A	Cluster of Glycerol-3-phosphate dehydrogenase OS=Listeria monocytogenes serovar 1/2a (strain ATCC BAA-679 / EGD-e) OX=169963 GN=glpD PE=3 SV=1 (Q8Y7I4_LISMO)	Glycerol-3-phosphate dehydrogenase OS=Listeria monocytogenes serovar 1/2a (strain ATCC BAA-679 / EGD-e) OX=169963 GN=glpD PE=3 SV=1	Q8Y7I4_LISMO	uniprot-listeria+monocytogenes+ATCC+BAA-679+_+EGD-e.fasta	63240.8	1	7	7	7	0.0003	0.116
FDO_220419_AX (1)	1_268M_C1	1_268M_C1	FDO_080422_Lismo_cond1_A	Cluster of Lmo0788 protein OS=Listeria monocytogenes serovar 1/2a (strain ATCC BAA-679 / EGD-e) OX=169963 GN=lmo0788 PE=3 SV=1 (Q8Y8V4_LISMO)	Lmo0788 protein OS=Listeria monocytogenes serovar 1/2a (strain ATCC BAA-679 / EGD-e) OX=169963 GN=lmo0788 PE=3 SV=1	Q8Y8V4_LISMO	uniprot-listeria+monocytogenes+ATCC+BAA-679+_+EGD-e.fasta	163032	1	4	4	4	0.0002	0.0278
FDO_220419_AX (1)	1_268M_C1	1_268M_C1	FDO_080422_Lismo_cond1_A	Cluster of 60 kDa chaperonin OS=Listeria monocytogenes serovar 1/2a (strain ATCC BAA-679 / EGD-e) OX=169963 GN=groL PE=3 SV=1 (CH60_LISMO)	60 kDa chaperonin OS=Listeria monocytogenes serovar 1/2a (strain ATCC BAA-679 / EGD-e) OX=169963 GN=groL PE=3 SV=1	CH60_LISMO	uniprot-listeria+monocytogenes+ATCC+BAA-679+_+EGD-e.fasta	57367.1	1	15	17	17	0.0007	0.319
FDO_220419_AX (1)	1_268M_C1	1_268M_C1	FDO_080422_Lismo_cond1_A	Cluster of Lmo0355 protein OS=Listeria monocytogenes serovar 1/2a (strain ATCC BAA-679 / EGD-e) OX=169963 GN=lmo0355 PE=3 SV=1 (Q8YA11_LISMO)	Lmo0355 protein OS=Listeria monocytogenes serovar 1/2a (strain ATCC BAA-679 / EGD-e) OX=169963 GN=lmo0355 PE=3 SV=1	Q8YA11_LISMO	uniprot-listeria+monocytogenes+ATCC+BAA-679+_+EGD-e.fasta	54464.2	1	4	4	4	0.0002	0.083
FDO_220419_AX (1)	1_268M_C1	1_268M_C1	FDO_080422_Lismo_cond1_A	Cluster of Alanine--tRNA ligase OS=Listeria monocytogenes serovar 1/2a (strain ATCC BAA-679 / EGD-e) OX=169963 GN=alaS PE=3 SV=1 (SYA_LISMO)	Alanine--tRNA ligase OS=Listeria monocytogenes serovar 1/2a (strain ATCC BAA-679 / EGD-e) OX=169963 GN=alaS PE=3 SV=1	SYA_LISMO	uniprot-listeria+monocytogenes+ATCC+BAA-679+_+EGD-e.fasta	97978.6	1	40	53	61	0.0026	0.502
FDO_220419_AX (1)	1_268M_C1	1_268M_C1	FDO_080422_Lismo_cond1_A	Cluster of Glucokinase OS=Listeria monocytogenes serovar 1/2a (strain ATCC BAA-679 / EGD-e) OX=169963 GN=lmo1339 PE=3 SV=1 (Q8Y7E4_LISMO)	Glucokinase OS=Listeria monocytogenes serovar 1/2a (strain ATCC BAA-679 / EGD-e) OX=169963 GN=lmo1339 PE=3 SV=1	Q8Y7E4_LISMO	uniprot-listeria+monocytogenes+ATCC+BAA-679+_+EGD-e.fasta	33713.6	1	3	3	3	0.0001	0.102
FDO_220419_AX (1)	1_268M_C1	1_268M_C1	FDO_080422_Lismo_cond1_A	Cluster of Translation initiation factor IF-2 OS=Listeria monocytogenes serovar 1/2a (strain ATCC BAA-679 / EGD-e) OX=169963 GN=infB PE=3 SV=1 (IF2_LISMO)	Translation initiation factor IF-2 OS=Listeria monocytogenes serovar 1/2a (strain ATCC BAA-679 / EGD-e) OX=169963 GN=infB PE=3 SV=1	IF2_LISMO	uniprot-listeria+monocytogenes+ATCC+BAA-679+_+EGD-e.fasta	84576.5	1	39	70	86	0.0037	0.574
FDO_220419_AX (1)	1_268M_C1	1_268M_C1	FDO_080422_Lismo_cond1_A	Cluster of Aconitate hydratase OS=Listeria monocytogenes serovar 1/2a (strain ATCC BAA-679 / EGD-e) OX=169963 GN=citB PE=3 SV=1 (Q8Y6P3_LISMO)	Aconitate hydratase OS=Listeria monocytogenes serovar 1/2a (strain ATCC BAA-679 / EGD-e) OX=169963 GN=citB PE=3 SV=1	Q8Y6P3_LISMO	uniprot-listeria+monocytogenes+ATCC+BAA-679+_+EGD-e.fasta	98308.4	1	28	34	39	0.0017	0.321
FDO_220419_AX (1)	1_268M_C1	1_268M_C1	FDO_080422_Lismo_cond1_A	Cluster of 3'-5' exonuclease DinG OS=Listeria monocytogenes serovar 1/2a (strain ATCC BAA-679 / EGD-e) OX=169963 GN=dinG PE=3 SV=1 (Q8Y604_LISMO)	3'-5' exonuclease DinG OS=Listeria monocytogenes serovar 1/2a (strain ATCC BAA-679 / EGD-e) OX=169963 GN=dinG PE=3 SV=1	Q8Y604_LISMO	uniprot-listeria+monocytogenes+ATCC+BAA-679+_+EGD-e.fasta	106070	1	2	2	2	0.0001	0.0269
FDO_220419_AX (1)	1_268M_C1	1_268M_C1	FDO_080422_Lismo_cond1_A	Cluster of L-lactate dehydrogenase 1 OS=Listeria monocytogenes serovar 1/2a (strain ATCC BAA-679 / EGD-e) OX=169963 GN=ldh1 PE=3 SV=2 (LDH1_LISMO)	L-lactate dehydrogenase 1 OS=Listeria monocytogenes serovar 1/2a (strain ATCC BAA-679 / EGD-e) OX=169963 GN=ldh1 PE=3 SV=2	LDH1_LISMO	uniprot-listeria+monocytogenes+ATCC+BAA-679+_+EGD-e.fasta	34193	1	5	6	6	0.0003	0.163
FDO_220419_AX (1)	1_268M_C1	1_268M_C1	FDO_080422_Lismo_cond1_A	Cluster of ATP synthase subunit alpha 2 OS=Listeria monocytogenes serovar 1/2a (strain ATCC BAA-679 / EGD-e) OX=169963 GN=atpA2 PE=3 SV=1 (ATPA2_LISMO)	ATP synthase subunit alpha 2 OS=Listeria monocytogenes serovar 1/2a (strain ATCC BAA-679 / EGD-e) OX=169963 GN=atpA2 PE=3 SV=1	ATPA2_LISMO	uniprot-listeria+monocytogenes+ATCC+BAA-679+_+EGD-e.fasta	55088.1	1	11	12	12	0.0005	0.242
FDO_220419_AX (1)	1_268M_C1	1_268M_C1	FDO_080422_Lismo_cond1_A	Cluster of Transcription termination/antitermination protein NusA OS=Listeria monocytogenes serovar 1/2a (strain ATCC BAA-679 / EGD-e) OX=169963 GN=nusA PE=3 SV=1 (Q8Y7F9_LISMO)	Transcription termination/antitermination protein NusA OS=Listeria monocytogenes serovar 1/2a (strain ATCC BAA-679 / EGD-e) OX=169963 GN=nusA PE=3 SV=1	Q8Y7F9_LISMO	uniprot-listeria+monocytogenes+ATCC+BAA-679+_+EGD-e.fasta	41683.8	1	2	2	2	0.0001	0.0672
FDO_220419_AX (1)	1_268M_C1	1_268M_C1	FDO_080422_Lismo_cond1_A	Cluster of GMP synthase [glutamine-hydrolyzing] OS=Listeria monocytogenes serovar 1/2a (strain ATCC BAA-679 / EGD-e) OX=169963 GN=guaA PE=3 SV=1 (GUAA_LISMO)	GMP synthase [glutamine-hydrolyzing] OS=Listeria monocytogenes serovar 1/2a (strain ATCC BAA-679 / EGD-e) OX=169963 GN=guaA PE=3 SV=1	GUAA_LISMO	uniprot-listeria+monocytogenes+ATCC+BAA-679+_+EGD-e.fasta	58114.9	1	4	4	4	0.0002	0.0792
FDO_220419_AX (1)	1_268M_C1	1_268M_C1	FDO_080422_Lismo_cond1_A	Cluster of DNA polymerase III PolC-type OS=Listeria monocytogenes serovar 1/2a (strain ATCC BAA-679 / EGD-e) OX=169963 GN=polC PE=3 SV=1 (DPO3_LISMO)	DNA polymerase III PolC-type OS=Listeria monocytogenes serovar 1/2a (strain ATCC BAA-679 / EGD-e) OX=169963 GN=polC PE=3 SV=1	DPO3_LISMO	uniprot-listeria+monocytogenes+ATCC+BAA-679+_+EGD-e.fasta	162738	1	5	5	5	0.0002	0.0388
FDO_220419_AX (1)	1_268M_C1	1_268M_C1	FDO_080422_Lismo_cond1_A	Cluster of Lmo1606 protein OS=Listeria monocytogenes serovar 1/2a (strain ATCC BAA-679 / EGD-e) OX=169963 GN=lmo1606 PE=3 SV=1 (Q8Y6S7_LISMO)	Lmo1606 protein OS=Listeria monocytogenes serovar 1/2a (strain ATCC BAA-679 / EGD-e) OX=169963 GN=lmo1606 PE=3 SV=1	Q8Y6S7_LISMO	uniprot-listeria+monocytogenes+ATCC+BAA-679+_+EGD-e.fasta	87794.6	1	16	22	27	0.0012	0.23
FDO_220419_AX (1)	1_268M_C1	1_268M_C1	FDO_080422_Lismo_cond1_A	Cluster of ATP-dependent 6-phosphofructokinase OS=Listeria monocytogenes serovar 1/2a (strain ATCC BAA-679 / EGD-e) OX=169963 GN=pfkA PE=3 SV=1 (PFKA_LISMO)	ATP-dependent 6-phosphofructokinase OS=Listeria monocytogenes serovar 1/2a (strain ATCC BAA-679 / EGD-e) OX=169963 GN=pfkA PE=3 SV=1	PFKA_LISMO	uniprot-listeria+monocytogenes+ATCC+BAA-679+_+EGD-e.fasta	34421.4	1	9	10	10	0.0004	0.304
FDO_220419_AX (1)	1_268M_C1	1_268M_C1	FDO_080422_Lismo_cond1_A	Cluster of NifJ protein OS=Listeria monocytogenes serovar 1/2a (strain ATCC BAA-679 / EGD-e) OX=169963 GN=nifJ PE=3 SV=1 (Q8Y8R6_LISMO)	NifJ protein OS=Listeria monocytogenes serovar 1/2a (strain ATCC BAA-679 / EGD-e) OX=169963 GN=nifJ PE=3 SV=1	Q8Y8R6_LISMO	uniprot-listeria+monocytogenes+ATCC+BAA-679+_+EGD-e.fasta	134208	1	15	17	17	0.0007	0.129
FDO_220419_AX (1)	1_268M_C1	1_268M_C1	FDO_080422_Lismo_cond1_A	Cluster of Pyruvate kinase OS=Listeria monocytogenes serovar 1/2a (strain ATCC BAA-679 / EGD-e) OX=169963 GN=pykA PE=3 SV=1 (Q8Y6W1_LISMO)	Pyruvate kinase OS=Listeria monocytogenes serovar 1/2a (strain ATCC BAA-679 / EGD-e) OX=169963 GN=pykA PE=3 SV=1	Q8Y6W1_LISMO	uniprot-listeria+monocytogenes+ATCC+BAA-679+_+EGD-e.fasta	62597.7	1	21	32	36	0.0015	0.424
FDO_220419_AX (1)	1_268M_C1	1_268M_C1	FDO_080422_Lismo_cond1_A	Cluster of Glutamine synthetase OS=Listeria monocytogenes serovar 1/2a (strain ATCC BAA-679 / EGD-e) OX=169963 GN=glnA PE=3 SV=1 (Q8Y7I0_LISMO)	Glutamine synthetase OS=Listeria monocytogenes serovar 1/2a (strain ATCC BAA-679 / EGD-e) OX=169963 GN=glnA PE=3 SV=1	Q8Y7I0_LISMO	uniprot-listeria+monocytogenes+ATCC+BAA-679+_+EGD-e.fasta	50463.6	1	3	3	4	0.0002	0.0856
FDO_220419_AX (1)	1_268M_C1	1_268M_C1	FDO_080422_Lismo_cond1_A	Cluster of 50S ribosomal protein L13 OS=Listeria monocytogenes serovar 1/2a (strain ATCC BAA-679 / EGD-e) OX=169963 GN=rplM PE=3 SV=1 (RL13_LISMO)	50S ribosomal protein L13 OS=Listeria monocytogenes serovar 1/2a (strain ATCC BAA-679 / EGD-e) OX=169963 GN=rplM PE=3 SV=1	RL13_LISMO	uniprot-listeria+monocytogenes+ATCC+BAA-679+_+EGD-e.fasta	16200.3	1	2	2	2	0.0001	0.131
FDO_220419_AX (1)	1_268M_C1	1_268M_C1	FDO_080422_Lismo_cond1_A	Cluster of Cysteine synthase OS=Listeria monocytogenes serovar 1/2a (strain ATCC BAA-679 / EGD-e) OX=169963 GN=cysK PE=3 SV=1 (Q8YAC3_LISMO)	Cysteine synthase OS=Listeria monocytogenes serovar 1/2a (strain ATCC BAA-679 / EGD-e) OX=169963 GN=cysK PE=3 SV=1	Q8YAC3_LISMO	uniprot-listeria+monocytogenes+ATCC+BAA-679+_+EGD-e.fasta	32218.8	1	2	2	2	0.0001	0.0617
FDO_220419_AX (1)	1_268M_C1	1_268M_C1	FDO_080422_Lismo_cond1_A	Cluster of Glutamate decarboxylase beta OS=Listeria monocytogenes serovar 1/2a (strain ATCC BAA-679 / EGD-e) OX=169963 GN=gadB PE=3 SV=2 (DCEB_LISMO)	Glutamate decarboxylase beta OS=Listeria monocytogenes serovar 1/2a (strain ATCC BAA-679 / EGD-e) OX=169963 GN=gadB PE=3 SV=2	DCEB_LISMO	uniprot-listeria+monocytogenes+ATCC+BAA-679+_+EGD-e.fasta	53544.5	1	19	27	45	0.0019	0.459
FDO_220419_AX (1)	1_268M_C1	1_268M_C1	FDO_080422_Lismo_cond1_A	Cluster of Enolase OS=Listeria monocytogenes serovar 1/2a (strain ATCC BAA-679 / EGD-e) OX=169963 GN=eno PE=1 SV=1 (ENO_LISMO)	Enolase OS=Listeria monocytogenes serovar 1/2a (strain ATCC BAA-679 / EGD-e) OX=169963 GN=eno PE=1 SV=1	ENO_LISMO	uniprot-listeria+monocytogenes+ATCC+BAA-679+_+EGD-e.fasta	46473.8	1	19	31	37	0.0016	0.523
FDO_220419_AX (1)	1_268M_C1	1_268M_C1	FDO_080422_Lismo_cond1_A	Cluster of DNA polymerase III subunit alpha OS=Listeria monocytogenes serovar 1/2a (strain ATCC BAA-679 / EGD-e) OX=169963 GN=dnaE PE=3 SV=1 (Q8Y6V7_LISMO)	DNA polymerase III subunit alpha OS=Listeria monocytogenes serovar 1/2a (strain ATCC BAA-679 / EGD-e) OX=169963 GN=dnaE PE=3 SV=1	Q8Y6V7_LISMO	uniprot-listeria+monocytogenes+ATCC+BAA-679+_+EGD-e.fasta	125065	1	5	5	5	0.0002	0.0397
FDO_220419_AX (1)	1_268M_C1	1_268M_C1	FDO_080422_Lismo_cond1_A	Cluster of Peptidoglycan hydrolase OS=Listeria monocytogenes serovar 1/2a (strain ATCC BAA-679 / EGD-e) OX=169963 GN=lmo2691 PE=4 SV=1 (Q8Y3Y8_LISMO)	Peptidoglycan hydrolase OS=Listeria monocytogenes serovar 1/2a (strain ATCC BAA-679 / EGD-e) OX=169963 GN=lmo2691 PE=4 SV=1	Q8Y3Y8_LISMO	uniprot-listeria+monocytogenes+ATCC+BAA-679+_+EGD-e.fasta	63574.1	1	6	6	6	0.0003	0.175
FDO_220419_AX (1)	1_268M_C1	1_268M_C1	FDO_080422_Lismo_cond1_A	Cluster of Pyruvate carboxylase OS=Listeria monocytogenes serovar 1/2a (strain ATCC BAA-679 / EGD-e) OX=169963 GN=pycA PE=4 SV=1 (Q8Y846_LISMO)	Pyruvate carboxylase OS=Listeria monocytogenes serovar 1/2a (strain ATCC BAA-679 / EGD-e) OX=169963 GN=pycA PE=4 SV=1	Q8Y846_LISMO	uniprot-listeria+monocytogenes+ATCC+BAA-679+_+EGD-e.fasta	128052	1	51	70	83	0.0035	0.516
FDO_220419_AX (1)	1_268M_C1	1_268M_C1	FDO_080422_Lismo_cond1_A	Cluster of Glucose-6-phosphate isomerase OS=Listeria monocytogenes serovar 1/2a (strain ATCC BAA-679 / EGD-e) OX=169963 GN=pgi PE=3 SV=1 (G6PI_LISMO)	Glucose-6-phosphate isomerase OS=Listeria monocytogenes serovar 1/2a (strain ATCC BAA-679 / EGD-e) OX=169963 GN=pgi PE=3 SV=1	G6PI_LISMO	uniprot-listeria+monocytogenes+ATCC+BAA-679+_+EGD-e.fasta	49898.2	1	3	3	3	0.0001	0.0622
FDO_220419_AX (1)	1_268M_C1	1_268M_C1	FDO_080422_Lismo_cond1_A	Cluster of Adenylosuccinate synthetase OS=Listeria monocytogenes serovar 1/2a (strain ATCC BAA-679 / EGD-e) OX=169963 GN=purA PE=3 SV=1 (PURA_LISMO)	Adenylosuccinate synthetase OS=Listeria monocytogenes serovar 1/2a (strain ATCC BAA-679 / EGD-e) OX=169963 GN=purA PE=3 SV=1	PURA_LISMO	uniprot-listeria+monocytogenes+ATCC+BAA-679+_+EGD-e.fasta	47605.9	1	3	3	3	0.0001	0.0791
FDO_220419_AX (1)	1_268M_C1	1_268M_C1	FDO_080422_Lismo_cond1_A	Cluster of Pyruvate dehydrogenase E1 component subunit alpha OS=Listeria monocytogenes serovar 1/2a (strain ATCC BAA-679 / EGD-e) OX=169963 GN=pdhA PE=4 SV=1 (Q8Y865_LISMO)	Pyruvate dehydrogenase E1 component subunit alpha OS=Listeria monocytogenes serovar 1/2a (strain ATCC BAA-679 / EGD-e) OX=169963 GN=pdhA PE=4 SV=1	Q8Y865_LISMO	uniprot-listeria+monocytogenes+ATCC+BAA-679+_+EGD-e.fasta	41268	1	3	3	3	0.0001	0.0889
FDO_220419_AX (1)	1_268M_C1	1_268M_C1	FDO_080422_Lismo_cond1_A	Cluster of Aldehyde-alcohol dehydrogenase OS=Listeria monocytogenes serovar 1/2a (strain ATCC BAA-679 / EGD-e) OX=169963 GN=lmo1634 PE=3 SV=1 (Q8Y6Q0_LISMO)	Aldehyde-alcohol dehydrogenase OS=Listeria monocytogenes serovar 1/2a (strain ATCC BAA-679 / EGD-e) OX=169963 GN=lmo1634 PE=3 SV=1	Q8Y6Q0_LISMO	uniprot-listeria+monocytogenes+ATCC+BAA-679+_+EGD-e.fasta	94683.6	1	54	106	224	0.0096	0.722
FDO_220419_AX (1)	1_268M_C1	1_268M_C1	FDO_080422_Lismo_cond1_A	Cluster of Glutathione biosynthesis bifunctional protein GshAB OS=Listeria monocytogenes serovar 1/2a (strain ATCC BAA-679 / EGD-e) OX=169963 GN=gshAB PE=1 SV=2 (GSHAB_LISMO)	Glutathione biosynthesis bifunctional protein GshAB OS=Listeria monocytogenes serovar 1/2a (strain ATCC BAA-679 / EGD-e) OX=169963 GN=gshAB PE=1 SV=2	GSHAB_LISMO	uniprot-listeria+monocytogenes+ATCC+BAA-679+_+EGD-e.fasta	87733.5	1	15	18	18	0.0008	0.205
FDO_220419_AX (1)	1_268M_C1	1_268M_C1	FDO_080422_Lismo_cond1_A	Cluster of Lmo2389 protein OS=Listeria monocytogenes serovar 1/2a (strain ATCC BAA-679 / EGD-e) OX=169963 GN=lmo2389 PE=4 SV=1 (Q8Y4P6_LISMO)	Lmo2389 protein OS=Listeria monocytogenes serovar 1/2a (strain ATCC BAA-679 / EGD-e) OX=169963 GN=lmo2389 PE=4 SV=1	Q8Y4P6_LISMO	uniprot-listeria+monocytogenes+ATCC+BAA-679+_+EGD-e.fasta	44057.4	1	2	2	2	0.0001	0.0496
FDO_220419_AX (1)	1_268M_C1	1_268M_C1	FDO_080422_Lismo_cond1_A	Cluster of Single-stranded-DNA-specific exonuclease RecJ OS=Listeria monocytogenes serovar 1/2a (strain ATCC BAA-679 / EGD-e) OX=169963 GN=lmo1525 PE=3 SV=1 (Q8Y705_LISMO)	Single-stranded-DNA-specific exonuclease RecJ OS=Listeria monocytogenes serovar 1/2a (strain ATCC BAA-679 / EGD-e) OX=169963 GN=lmo1525 PE=3 SV=1	Q8Y705_LISMO	uniprot-listeria+monocytogenes+ATCC+BAA-679+_+EGD-e.fasta	87695	1	3	3	3	0.0001	0.037
FDO_220419_AX (1)	1_268M_C1	1_268M_C1	FDO_080422_Lismo_cond1_A	Cluster of Protein translocase subunit SecA 1 OS=Listeria monocytogenes serovar 1/2a (strain ATCC BAA-679 / EGD-e) OX=169963 GN=secA1 PE=3 SV=2 (SECA1_LISMO)	Protein translocase subunit SecA 1 OS=Listeria monocytogenes serovar 1/2a (strain ATCC BAA-679 / EGD-e) OX=169963 GN=secA1 PE=3 SV=2	SECA1_LISMO	uniprot-listeria+monocytogenes+ATCC+BAA-679+_+EGD-e.fasta	94661.3	1	39	62	78	0.0033	0.489
FDO_220419_AX (1)	1_268M_C1	1_268M_C1	FDO_080422_Lismo_cond1_A	Cluster of Polyribonucleotide nucleotidyltransferase OS=Listeria monocytogenes serovar 1/2a (strain ATCC BAA-679 / EGD-e) OX=169963 GN=pnp PE=3 SV=1 (PNP_LISMO)	Polyribonucleotide nucleotidyltransferase OS=Listeria monocytogenes serovar 1/2a (strain ATCC BAA-679 / EGD-e) OX=169963 GN=pnp PE=3 SV=1	PNP_LISMO	uniprot-listeria+monocytogenes+ATCC+BAA-679+_+EGD-e.fasta	79604	1	15	15	15	0.0006	0.231
FDO_220419_AX (1)	1_268M_C1	1_268M_C1	FDO_080422_Lismo_cond1_A	Cluster of Formate acetyltransferase OS=Listeria monocytogenes serovar 1/2a (strain ATCC BAA-679 / EGD-e) OX=169963 GN=pflA PE=3 SV=1 (Q8Y5Y6_LISMO)	Formate acetyltransferase OS=Listeria monocytogenes serovar 1/2a (strain ATCC BAA-679 / EGD-e) OX=169963 GN=pflA PE=3 SV=1	Q8Y5Y6_LISMO	uniprot-listeria+monocytogenes+ATCC+BAA-679+_+EGD-e.fasta	85509.7	1	23	31	35	0.0015	0.379
FDO_220419_AX (1)	1_268M_C1	1_268M_C1	FDO_080422_Lismo_cond1_A	Cluster of Transketolase OS=Listeria monocytogenes serovar 1/2a (strain ATCC BAA-679 / EGD-e) OX=169963 GN=tkt PE=3 SV=1 (Q8Y7H4_LISMO)	Transketolase OS=Listeria monocytogenes serovar 1/2a (strain ATCC BAA-679 / EGD-e) OX=169963 GN=tkt PE=3 SV=1	Q8Y7H4_LISMO	uniprot-listeria+monocytogenes+ATCC+BAA-679+_+EGD-e.fasta	71827	1	7	7	7	0.0003	0.127
FDO_220419_AX (1)	1_268M_C1	1_268M_C1	FDO_080422_Lismo_cond1_A	Cluster of Lmo2115 protein OS=Listeria monocytogenes serovar 1/2a (strain ATCC BAA-679 / EGD-e) OX=169963 GN=lmo2115 PE=3 SV=1 (Q8Y5E9_LISMO)	Lmo2115 protein OS=Listeria monocytogenes serovar 1/2a (strain ATCC BAA-679 / EGD-e) OX=169963 GN=lmo2115 PE=3 SV=1	Q8Y5E9_LISMO	uniprot-listeria+monocytogenes+ATCC+BAA-679+_+EGD-e.fasta	71647	1	2	2	2	0.0001	0.0418
FDO_220419_AX (1)	1_268M_C1	1_268M_C1	FDO_080422_Lismo_cond1_A	Cluster of Aldehyde dehydrogenase OS=Listeria monocytogenes serovar 1/2a (strain ATCC BAA-679 / EGD-e) OX=169963 GN=lmo0913 PE=3 SV=1 (Q8Y8I9_LISMO)	Aldehyde dehydrogenase OS=Listeria monocytogenes serovar 1/2a (strain ATCC BAA-679 / EGD-e) OX=169963 GN=lmo0913 PE=3 SV=1	Q8Y8I9_LISMO	uniprot-listeria+monocytogenes+ATCC+BAA-679+_+EGD-e.fasta	53168.9	1	5	6	6	0.0003	0.105
FDO_220419_AX (1)	1_268M_C1	1_268M_C1	FDO_080422_Lismo_cond1_A	Cluster of Dihydrolipoamide acetyltransferase component of pyruvate dehydrogenase complex OS=Listeria monocytogenes serovar 1/2a (strain ATCC BAA-679 / EGD-e) OX=169963 GN=pdhC PE=3 SV=1 (Q8Y863_LISMO)	Dihydrolipoamide acetyltransferase component of pyruvate dehydrogenase complex OS=Listeria monocytogenes serovar 1/2a (strain ATCC BAA-679 / EGD-e) OX=169963 GN=pdhC PE=3 SV=1	Q8Y863_LISMO	uniprot-listeria+monocytogenes+ATCC+BAA-679+_+EGD-e.fasta	58194.3	1	10	11	12	0.0005	0.283
FDO_220419_AX (1)	1_268M_C1	1_268M_C1	FDO_080422_Lismo_cond1_A	Cluster of Lmo1076 protein OS=Listeria monocytogenes serovar 1/2a (strain ATCC BAA-679 / EGD-e) OX=169963 GN=lmo1076 PE=1 SV=1 (Q8Y842_LISMO)	Lmo1076 protein OS=Listeria monocytogenes serovar 1/2a (strain ATCC BAA-679 / EGD-e) OX=169963 GN=lmo1076 PE=1 SV=1	Q8Y842_LISMO	uniprot-listeria+monocytogenes+ATCC+BAA-679+_+EGD-e.fasta	64156.6	1	15	15	15	0.0006	0.276
FDO_220419_AX (1)	1_268M_C1	1_268M_C1	FDO_080422_Lismo_cond1_A	Cluster of Elongation factor Tu OS=Listeria monocytogenes serovar 1/2a (strain ATCC BAA-679 / EGD-e) OX=169963 GN=tuf PE=1 SV=1 (EFTU_LISMO)	Elongation factor Tu OS=Listeria monocytogenes serovar 1/2a (strain ATCC BAA-679 / EGD-e) OX=169963 GN=tuf PE=1 SV=1	EFTU_LISMO	uniprot-listeria+monocytogenes+ATCC+BAA-679+_+EGD-e.fasta	43341.9	1	21	39	54	0.0023	0.575
FDO_220419_AX (1)	1_268M_C1	1_268M_C1	FDO_080422_Lismo_cond1_A	Cluster of 30S ribosomal protein S5 OS=Listeria monocytogenes serovar 1/2a (strain ATCC BAA-679 / EGD-e) OX=169963 GN=rpsE PE=3 SV=1 (RS5_LISMO)	30S ribosomal protein S5 OS=Listeria monocytogenes serovar 1/2a (strain ATCC BAA-679 / EGD-e) OX=169963 GN=rpsE PE=3 SV=1	RS5_LISMO	uniprot-listeria+monocytogenes+ATCC+BAA-679+_+EGD-e.fasta	17455.8	1	2	3	3	0.0001	0.12
FDO_220419_AX (1)	1_268M_C1	1_268M_C1	FDO_080422_Lismo_cond1_A	Cluster of ATP synthase subunit beta 2 OS=Listeria monocytogenes serovar 1/2a (strain ATCC BAA-679 / EGD-e) OX=169963 GN=atpD2 PE=3 SV=1 (ATPB2_LISMO)	ATP synthase subunit beta 2 OS=Listeria monocytogenes serovar 1/2a (strain ATCC BAA-679 / EGD-e) OX=169963 GN=atpD2 PE=3 SV=1	ATPB2_LISMO	uniprot-listeria+monocytogenes+ATCC+BAA-679+_+EGD-e.fasta	51608.8	1	6	8	8	0.0003	0.169
FDO_220419_AX (1)	1_268M_C1	1_268M_C1	FDO_080422_Lismo_cond1_A	Cluster of Glutamine--fructose-6-phosphate aminotransferase [isomerizing] OS=Listeria monocytogenes serovar 1/2a (strain ATCC BAA-679 / EGD-e) OX=169963 GN=glmS PE=3 SV=3 (GLMS_LISMO)	Glutamine--fructose-6-phosphate aminotransferase [isomerizing] OS=Listeria monocytogenes serovar 1/2a (strain ATCC BAA-679 / EGD-e) OX=169963 GN=glmS PE=3 SV=3	GLMS_LISMO	uniprot-listeria+monocytogenes+ATCC+BAA-679+_+EGD-e.fasta	65769	1	16	18	20	0.0009	0.338
FDO_220419_AX (1)	1_268M_C1	1_268M_C1	FDO_080422_Lismo_cond1_A	Cluster of DNA gyrase subunit A OS=Listeria monocytogenes serovar 1/2a (strain ATCC BAA-679 / EGD-e) OX=169963 GN=gyrA PE=3 SV=1 (Q8YAV6_LISMO)	DNA gyrase subunit A OS=Listeria monocytogenes serovar 1/2a (strain ATCC BAA-679 / EGD-e) OX=169963 GN=gyrA PE=3 SV=1	Q8YAV6_LISMO	uniprot-listeria+monocytogenes+ATCC+BAA-679+_+EGD-e.fasta	94746.6	1	35	50	56	0.0024	0.429
FDO_220419_AX (1)	1_268M_C1	1_268M_C1	FDO_080422_Lismo_cond1_A	Cluster of Lmo1578 protein OS=Listeria monocytogenes serovar 1/2a (strain ATCC BAA-679 / EGD-e) OX=169963 GN=lmo1578 PE=4 SV=1 (Q8Y6V3_LISMO)	Lmo1578 protein OS=Listeria monocytogenes serovar 1/2a (strain ATCC BAA-679 / EGD-e) OX=169963 GN=lmo1578 PE=4 SV=1	Q8Y6V3_LISMO	uniprot-listeria+monocytogenes+ATCC+BAA-679+_+EGD-e.fasta	40307.4	1	5	5	5	0.0002	0.142
FDO_220419_AX (1)	1_268M_C1	1_268M_C1	FDO_080422_Lismo_cond1_A	Cluster of Transcription-repair-coupling factor OS=Listeria monocytogenes serovar 1/2a (strain ATCC BAA-679 / EGD-e) OX=169963 GN=mfd PE=3 SV=1 (Q8YAD0_LISMO)	Transcription-repair-coupling factor OS=Listeria monocytogenes serovar 1/2a (strain ATCC BAA-679 / EGD-e) OX=169963 GN=mfd PE=3 SV=1	Q8YAD0_LISMO	uniprot-listeria+monocytogenes+ATCC+BAA-679+_+EGD-e.fasta	134826	1	29	34	37	0.0016	0.262
FDO_220419_AX (1)	1_268M_C1	1_268M_C1	FDO_080422_Lismo_cond1_A	Cluster of UvrABC system protein A OS=Listeria monocytogenes serovar 1/2a (strain ATCC BAA-679 / EGD-e) OX=169963 GN=uvrA PE=3 SV=1 (UVRA_LISMO)	UvrABC system protein A OS=Listeria monocytogenes serovar 1/2a (strain ATCC BAA-679 / EGD-e) OX=169963 GN=uvrA PE=3 SV=1	UVRA_LISMO	uniprot-listeria+monocytogenes+ATCC+BAA-679+_+EGD-e.fasta	106487	1	25	31	35	0.0015	0.27
FDO_220419_AX (1)	1_268M_C1	1_268M_C1	FDO_080422_Lismo_cond1_A	Cluster of Lmo1645 protein OS=Listeria monocytogenes serovar 1/2a (strain ATCC BAA-679 / EGD-e) OX=169963 GN=lmo1645 PE=4 SV=1 (Q8Y6N9_LISMO)	Lmo1645 protein OS=Listeria monocytogenes serovar 1/2a (strain ATCC BAA-679 / EGD-e) OX=169963 GN=lmo1645 PE=4 SV=1	Q8Y6N9_LISMO	uniprot-listeria+monocytogenes+ATCC+BAA-679+_+EGD-e.fasta	116880	1	4	5	5	0.0002	0.0391
FDO_220419_AX (1)	1_268M_C1	1_268M_C1	FDO_080422_Lismo_cond1_A	Cluster of UDP-N-acetylglucosamine 1-carboxyvinyltransferase 2 OS=Listeria monocytogenes serovar 1/2a (strain ATCC BAA-679 / EGD-e) OX=169963 GN=murA2 PE=3 SV=1 (MURA2_LISMO)	UDP-N-acetylglucosamine 1-carboxyvinyltransferase 2 OS=Listeria monocytogenes serovar 1/2a (strain ATCC BAA-679 / EGD-e) OX=169963 GN=murA2 PE=3 SV=1	MURA2_LISMO	uniprot-listeria+monocytogenes+ATCC+BAA-679+_+EGD-e.fasta	45106.6	1	2	2	2	0.0001	0.0544
FDO_220419_AX (1)	1_268M_C1	1_268M_C1	FDO_080422_Lismo_cond1_A	Cluster of ATP-dependent Clp protease ATP-binding subunit ClpX OS=Listeria monocytogenes serovar 1/2a (strain ATCC BAA-679 / EGD-e) OX=169963 GN=clpX PE=1 SV=1 (CLPX_LISMO)	ATP-dependent Clp protease ATP-binding subunit ClpX OS=Listeria monocytogenes serovar 1/2a (strain ATCC BAA-679 / EGD-e) OX=169963 GN=clpX PE=1 SV=1	CLPX_LISMO	uniprot-listeria+monocytogenes+ATCC+BAA-679+_+EGD-e.fasta	46400	1	3	3	3	0.0001	0.0811
FDO_220419_AX (1)	1_268M_C1	1_268M_C1	FDO_080422_Lismo_cond1_A	Cluster of Aspartyl/glutamyl-tRNA(Asn/Gln) amidotransferase subunit B OS=Listeria monocytogenes serovar 1/2a (strain ATCC BAA-679 / EGD-e) OX=169963 GN=gatB PE=3 SV=1 (GATB_LISMO)	Aspartyl/glutamyl-tRNA(Asn/Gln) amidotransferase subunit B OS=Listeria monocytogenes serovar 1/2a (strain ATCC BAA-679 / EGD-e) OX=169963 GN=gatB PE=3 SV=1	GATB_LISMO	uniprot-listeria+monocytogenes+ATCC+BAA-679+_+EGD-e.fasta	53238.2	1	4	5	5	0.0002	0.0798
FDO_220419_AX (1)	1_268M_C1	1_268M_C1	FDO_080422_Lismo_cond1_A	Cluster of Calcium-transporting ATPase lmo0841 OS=Listeria monocytogenes serovar 1/2a (strain ATCC BAA-679 / EGD-e) OX=169963 GN=lmo0841 PE=1 SV=1 (LMCA1_LISMO)	Calcium-transporting ATPase lmo0841 OS=Listeria monocytogenes serovar 1/2a (strain ATCC BAA-679 / EGD-e) OX=169963 GN=lmo0841 PE=1 SV=1	LMCA1_LISMO	uniprot-listeria+monocytogenes+ATCC+BAA-679+_+EGD-e.fasta	95661.4	1	9	9	9	0.0004	0.105
FDO_220419_AX (1)	1_268M_C1	1_268M_C1	FDO_080422_Lismo_cond1_A	Cluster of Elongation factor Ts OS=Listeria monocytogenes serovar 1/2a (strain ATCC BAA-679 / EGD-e) OX=169963 GN=tsf PE=3 SV=1 (EFTS_LISMO)	Elongation factor Ts OS=Listeria monocytogenes serovar 1/2a (strain ATCC BAA-679 / EGD-e) OX=169963 GN=tsf PE=3 SV=1	EFTS_LISMO	uniprot-listeria+monocytogenes+ATCC+BAA-679+_+EGD-e.fasta	32638	1	7	10	10	0.0004	0.323
FDO_220419_AX (1)	1_268M_C1	1_268M_C1	FDO_080422_Lismo_cond1_A	Cluster of 30S ribosomal protein S3 OS=Listeria monocytogenes serovar 1/2a (strain ATCC BAA-679 / EGD-e) OX=169963 GN=rpsC PE=3 SV=1 (RS3_LISMO)	30S ribosomal protein S3 OS=Listeria monocytogenes serovar 1/2a (strain ATCC BAA-679 / EGD-e) OX=169963 GN=rpsC PE=3 SV=1	RS3_LISMO	uniprot-listeria+monocytogenes+ATCC+BAA-679+_+EGD-e.fasta	24542.5	1	11	14	14	0.0006	0.417
FDO_220419_AX (1)	1_268M_C1	1_268M_C1	FDO_080422_Lismo_cond1_A	Cluster of ATP-dependent zinc metalloprotease FtsH OS=Listeria monocytogenes serovar 1/2a (strain ATCC BAA-679 / EGD-e) OX=169963 GN=ftsH PE=3 SV=1 (Q8YAC6_LISMO)	ATP-dependent zinc metalloprotease FtsH OS=Listeria monocytogenes serovar 1/2a (strain ATCC BAA-679 / EGD-e) OX=169963 GN=ftsH PE=3 SV=1	Q8YAC6_LISMO	uniprot-listeria+monocytogenes+ATCC+BAA-679+_+EGD-e.fasta	76239.8	1	4	4	4	0.0002	0.0507
FDO_220419_AX (1)	1_268M_C1	1_268M_C1	FDO_080422_Lismo_cond1_A	Cluster of Cell shape-determining protein MreB OS=Listeria monocytogenes serovar 1/2a (strain ATCC BAA-679 / EGD-e) OX=169963 GN=mreB PE=3 SV=1 (Q8Y6Y3_LISMO)	Cell shape-determining protein MreB OS=Listeria monocytogenes serovar 1/2a (strain ATCC BAA-679 / EGD-e) OX=169963 GN=mreB PE=3 SV=1	Q8Y6Y3_LISMO	uniprot-listeria+monocytogenes+ATCC+BAA-679+_+EGD-e.fasta	35504.5	1	4	4	4	0.0002	0.119
FDO_220419_AX (1)	1_268M_C1	1_268M_C1	FDO_080422_Lismo_cond1_A	Cluster of 30S ribosomal protein S11 OS=Listeria monocytogenes serovar 1/2a (strain ATCC BAA-679 / EGD-e) OX=169963 GN=rpsK PE=3 SV=1 (RS11_LISMO)	30S ribosomal protein S11 OS=Listeria monocytogenes serovar 1/2a (strain ATCC BAA-679 / EGD-e) OX=169963 GN=rpsK PE=3 SV=1	RS11_LISMO	uniprot-listeria+monocytogenes+ATCC+BAA-679+_+EGD-e.fasta	13786	1	2	3	3	0.0001	0.178
FDO_220419_AX (1)	1_268M_C1	1_268M_C1	FDO_080422_Lismo_cond1_A	Cluster of Lmo2196 protein OS=Listeria monocytogenes serovar 1/2a (strain ATCC BAA-679 / EGD-e) OX=169963 GN=lmo2196 PE=3 SV=1 (Q7AP52_LISMO)	Lmo2196 protein OS=Listeria monocytogenes serovar 1/2a (strain ATCC BAA-679 / EGD-e) OX=169963 GN=lmo2196 PE=3 SV=1	Q7AP52_LISMO	uniprot-listeria+monocytogenes+ATCC+BAA-679+_+EGD-e.fasta	62589.5	1	4	4	4	0.0002	0.0753
FDO_220419_AX (1)	1_268M_C1	1_268M_C1	FDO_080422_Lismo_cond1_A	Cluster of FbaA protein OS=Listeria monocytogenes serovar 1/2a (strain ATCC BAA-679 / EGD-e) OX=169963 GN=fbaA PE=4 SV=1 (Q8Y498_LISMO)	FbaA protein OS=Listeria monocytogenes serovar 1/2a (strain ATCC BAA-679 / EGD-e) OX=169963 GN=fbaA PE=4 SV=1	Q8Y498_LISMO	uniprot-listeria+monocytogenes+ATCC+BAA-679+_+EGD-e.fasta	30067.2	1	13	18	18	0.0008	0.507
FDO_220419_AX (1)	1_268M_C1	1_268M_C1	FDO_080422_Lismo_cond1_A	Cluster of Lmo0785 protein OS=Listeria monocytogenes serovar 1/2a (strain ATCC BAA-679 / EGD-e) OX=169963 GN=lmo0785 PE=4 SV=1 (Q8Y8V7_LISMO)	Lmo0785 protein OS=Listeria monocytogenes serovar 1/2a (strain ATCC BAA-679 / EGD-e) OX=169963 GN=lmo0785 PE=4 SV=1	Q8Y8V7_LISMO	uniprot-listeria+monocytogenes+ATCC+BAA-679+_+EGD-e.fasta	106469	1	14	16	17	0.0007	0.188
FDO_220419_AX (1)	1_268M_C1	1_268M_C1	FDO_080422_Lismo_cond1_A	Cluster of Lmo1938 protein OS=Listeria monocytogenes serovar 1/2a (strain ATCC BAA-679 / EGD-e) OX=169963 GN=lmo1938 PE=4 SV=1 (Q8Y5W7_LISMO)	Lmo1938 protein OS=Listeria monocytogenes serovar 1/2a (strain ATCC BAA-679 / EGD-e) OX=169963 GN=lmo1938 PE=4 SV=1	Q8Y5W7_LISMO	uniprot-listeria+monocytogenes+ATCC+BAA-679+_+EGD-e.fasta	41430.5	1	5	5	5	0.0002	0.155
FDO_220419_AX (1)	1_268M_C1	1_268M_C1	FDO_080422_Lismo_cond1_A	Cluster of Transmembrane protein OS=Listeria monocytogenes serovar 1/2a (strain ATCC BAA-679 / EGD-e) OX=169963 GN=lmo2360 PE=4 SV=1 (Q8Y4S2_LISMO)	Transmembrane protein OS=Listeria monocytogenes serovar 1/2a (strain ATCC BAA-679 / EGD-e) OX=169963 GN=lmo2360 PE=4 SV=1	Q8Y4S2_LISMO	uniprot-listeria+monocytogenes+ATCC+BAA-679+_+EGD-e.fasta	97198.9	1	22	25	25	0.0011	0.218
FDO_220419_AX (1)	1_268M_C1	1_268M_C1	FDO_080422_Lismo_cond1_A	Cluster of Aspartate--tRNA ligase OS=Listeria monocytogenes serovar 1/2a (strain ATCC BAA-679 / EGD-e) OX=169963 GN=aspS PE=3 SV=1 (SYD_LISMO)	Aspartate--tRNA ligase OS=Listeria monocytogenes serovar 1/2a (strain ATCC BAA-679 / EGD-e) OX=169963 GN=aspS PE=3 SV=1	SYD_LISMO	uniprot-listeria+monocytogenes+ATCC+BAA-679+_+EGD-e.fasta	66385.1	1	2	2	2	0.0001	0.0389
FDO_220419_AX (1)	1_268M_C1	1_268M_C1	FDO_080422_Lismo_cond1_A	Cluster of Lmo1226 protein OS=Listeria monocytogenes serovar 1/2a (strain ATCC BAA-679 / EGD-e) OX=169963 GN=lmo1226 PE=4 SV=1 (Q8Y7P7_LISMO)	Lmo1226 protein OS=Listeria monocytogenes serovar 1/2a (strain ATCC BAA-679 / EGD-e) OX=169963 GN=lmo1226 PE=4 SV=1	Q8Y7P7_LISMO	uniprot-listeria+monocytogenes+ATCC+BAA-679+_+EGD-e.fasta	115099	1	16	16	16	0.0007	0.169
FDO_220419_AX (1)	1_268M_C1	1_268M_C1	FDO_080422_Lismo_cond1_A	Cluster of CTP synthase OS=Listeria monocytogenes serovar 1/2a (strain ATCC BAA-679 / EGD-e) OX=169963 GN=pyrG PE=3 SV=1 (PYRG_LISMO)	CTP synthase OS=Listeria monocytogenes serovar 1/2a (strain ATCC BAA-679 / EGD-e) OX=169963 GN=pyrG PE=3 SV=1	PYRG_LISMO	uniprot-listeria+monocytogenes+ATCC+BAA-679+_+EGD-e.fasta	59568	1	14	15	16	0.0007	0.271
FDO_220419_AX (1)	1_268M_C1	1_268M_C1	FDO_080422_Lismo_cond1_A	Cluster of 2,3-bisphosphoglycerate-independent phosphoglycerate mutase OS=Listeria monocytogenes serovar 1/2a (strain ATCC BAA-679 / EGD-e) OX=169963 GN=gpmI PE=3 SV=1 (GPMI_LISMO)	2,3-bisphosphoglycerate-independent phosphoglycerate mutase OS=Listeria monocytogenes serovar 1/2a (strain ATCC BAA-679 / EGD-e) OX=169963 GN=gpmI PE=3 SV=1	GPMI_LISMO	uniprot-listeria+monocytogenes+ATCC+BAA-679+_+EGD-e.fasta	56140.5	1	8	9	10	0.0004	0.169
FDO_220419_AX (1)	1_268M_C1	1_268M_C1	FDO_080422_Lismo_cond1_A	Cluster of Lmo0558 protein OS=Listeria monocytogenes serovar 1/2a (strain ATCC BAA-679 / EGD-e) OX=169963 GN=lmo0558 PE=3 SV=1 (Q8Y9H0_LISMO)	Lmo0558 protein OS=Listeria monocytogenes serovar 1/2a (strain ATCC BAA-679 / EGD-e) OX=169963 GN=lmo0558 PE=3 SV=1	Q8Y9H0_LISMO	uniprot-listeria+monocytogenes+ATCC+BAA-679+_+EGD-e.fasta	37384.7	1	2	2	2	0.0001	0.0665
FDO_220419_AX (1)	1_268M_C1	1_268M_C1	FDO_080422_Lismo_cond1_A	Cluster of Ribonuclease J OS=Listeria monocytogenes serovar 1/2a (strain ATCC BAA-679 / EGD-e) OX=169963 GN=rnj PE=3 SV=1 (Q8Y767_LISMO)	Ribonuclease J OS=Listeria monocytogenes serovar 1/2a (strain ATCC BAA-679 / EGD-e) OX=169963 GN=rnj PE=3 SV=1	Q8Y767_LISMO	uniprot-listeria+monocytogenes+ATCC+BAA-679+_+EGD-e.fasta	61912.4	1	2	2	2	0.0001	0.0541
FDO_220419_AX (1)	1_268M_C1	1_268M_C1	FDO_080422_Lismo_cond1_A	Cluster of DNA mismatch repair protein MutS OS=Listeria monocytogenes serovar 1/2a (strain ATCC BAA-679 / EGD-e) OX=169963 GN=mutS PE=3 SV=1 (MUTS_LISMO)	DNA mismatch repair protein MutS OS=Listeria monocytogenes serovar 1/2a (strain ATCC BAA-679 / EGD-e) OX=169963 GN=mutS PE=3 SV=1	MUTS_LISMO	uniprot-listeria+monocytogenes+ATCC+BAA-679+_+EGD-e.fasta	98208.4	1	27	32	33	0.0014	0.344
FDO_220419_AX (1)	1_268M_C1	1_268M_C1	FDO_080422_Lismo_cond1_A	Cluster of Lmo0722 protein OS=Listeria monocytogenes serovar 1/2a (strain ATCC BAA-679 / EGD-e) OX=169963 GN=lmo0722 PE=3 SV=1 (Q8Y920_LISMO)	Lmo0722 protein OS=Listeria monocytogenes serovar 1/2a (strain ATCC BAA-679 / EGD-e) OX=169963 GN=lmo0722 PE=3 SV=1	Q8Y920_LISMO	uniprot-listeria+monocytogenes+ATCC+BAA-679+_+EGD-e.fasta	62826.2	1	9	12	12	0.0005	0.203
FDO_220419_AX (1)	1_268M_C1	1_268M_C1	FDO_080422_Lismo_cond1_A	Cluster of Glutamate--tRNA ligase OS=Listeria monocytogenes serovar 1/2a (strain ATCC BAA-679 / EGD-e) OX=169963 GN=gltX PE=3 SV=1 (SYE_LISMO)	Glutamate--tRNA ligase OS=Listeria monocytogenes serovar 1/2a (strain ATCC BAA-679 / EGD-e) OX=169963 GN=gltX PE=3 SV=1	SYE_LISMO	uniprot-listeria+monocytogenes+ATCC+BAA-679+_+EGD-e.fasta	56037.3	1	5	5	5	0.0002	0.104
FDO_220419_AX (1)	1_268M_C1	1_268M_C1	FDO_080422_Lismo_cond1_A	Cluster of Formate acetyltransferase OS=Listeria monocytogenes serovar 1/2a (strain ATCC BAA-679 / EGD-e) OX=169963 GN=pflB PE=3 SV=1 (Q8Y786_LISMO)	Formate acetyltransferase OS=Listeria monocytogenes serovar 1/2a (strain ATCC BAA-679 / EGD-e) OX=169963 GN=pflB PE=3 SV=1	Q8Y786_LISMO	uniprot-listeria+monocytogenes+ATCC+BAA-679+_+EGD-e.fasta	83827.4	1	13	18	18	0.0008	0.197
FDO_220419_AX (1)	1_268M_C1	1_268M_C1	FDO_080422_Lismo_cond1_A	Cluster of Autolysin, amidase OS=Listeria monocytogenes serovar 1/2a (strain ATCC BAA-679 / EGD-e) OX=169963 GN=ami PE=3 SV=1 (Q8Y496_LISMO)	Autolysin, amidase OS=Listeria monocytogenes serovar 1/2a (strain ATCC BAA-679 / EGD-e) OX=169963 GN=ami PE=3 SV=1	Q8Y496_LISMO	uniprot-listeria+monocytogenes+ATCC+BAA-679+_+EGD-e.fasta	102382	1	42	60	91	0.0039	0.54
FDO_220419_AX (1)	1_268M_C1	1_268M_C1	FDO_080422_Lismo_cond1_A	Cluster of Lmo1644 protein OS=Listeria monocytogenes serovar 1/2a (strain ATCC BAA-679 / EGD-e) OX=169963 GN=lmo1644 PE=4 SV=1 (Q8Y6P0_LISMO)	Lmo1644 protein OS=Listeria monocytogenes serovar 1/2a (strain ATCC BAA-679 / EGD-e) OX=169963 GN=lmo1644 PE=4 SV=1	Q8Y6P0_LISMO	uniprot-listeria+monocytogenes+ATCC+BAA-679+_+EGD-e.fasta	124046	1	3	3	3	0.0001	0.0354
FDO_220419_AX (1)	1_268M_C1	1_268M_C1	FDO_080422_Lismo_cond1_A	Cluster of NADPH dehydrogenase OS=Listeria monocytogenes serovar 1/2a (strain ATCC BAA-679 / EGD-e) OX=169963 GN=namA PE=3 SV=1 (NAMA_LISMO)	NADPH dehydrogenase OS=Listeria monocytogenes serovar 1/2a (strain ATCC BAA-679 / EGD-e) OX=169963 GN=namA PE=3 SV=1	NAMA_LISMO	uniprot-listeria+monocytogenes+ATCC+BAA-679+_+EGD-e.fasta	37006.4	1	2	2	2	0.0001	0.0651
FDO_220419_AX (1)	1_268M_C1	1_268M_C1	FDO_080422_Lismo_cond1_A	Cluster of Asparagine--tRNA ligase OS=Listeria monocytogenes serovar 1/2a (strain ATCC BAA-679 / EGD-e) OX=169963 GN=asnS PE=3 SV=1 (SYN_LISMO)	Asparagine--tRNA ligase OS=Listeria monocytogenes serovar 1/2a (strain ATCC BAA-679 / EGD-e) OX=169963 GN=asnS PE=3 SV=1	SYN_LISMO	uniprot-listeria+monocytogenes+ATCC+BAA-679+_+EGD-e.fasta	49000	1	3	3	3	0.0001	0.0837
FDO_220419_AX (1)	1_268M_C1	1_268M_C1	FDO_080422_Lismo_cond1_A	Cluster of DNA-directed RNA polymerase subunit beta OS=Listeria monocytogenes serovar 1/2a (strain ATCC BAA-679 / EGD-e) OX=169963 GN=rpoB PE=3 SV=1 (RPOB_LISMO)	DNA-directed RNA polymerase subunit beta OS=Listeria monocytogenes serovar 1/2a (strain ATCC BAA-679 / EGD-e) OX=169963 GN=rpoB PE=3 SV=1	RPOB_LISMO	uniprot-listeria+monocytogenes+ATCC+BAA-679+_+EGD-e.fasta	132607	1	61	100	150	0.0064	0.584
FDO_220419_AX (1)	1_268M_C1	1_268M_C1	FDO_080422_Lismo_cond1_A	Cluster of 50S ribosomal subunit assembly factor BipA OS=Listeria monocytogenes serovar 1/2a (strain ATCC BAA-679 / EGD-e) OX=169963 GN=bipA PE=3 SV=1 (Q8Y851_LISMO)	50S ribosomal subunit assembly factor BipA OS=Listeria monocytogenes serovar 1/2a (strain ATCC BAA-679 / EGD-e) OX=169963 GN=bipA PE=3 SV=1	Q8Y851_LISMO	uniprot-listeria+monocytogenes+ATCC+BAA-679+_+EGD-e.fasta	68729.1	1	12	17	17	0.0007	0.219
FDO_220419_AX (1)	1_268M_C1	1_268M_C1	FDO_080422_Lismo_cond1_A	Cluster of Elongation factor G OS=Listeria monocytogenes serovar 1/2a (strain ATCC BAA-679 / EGD-e) OX=169963 GN=fusA PE=3 SV=1 (EFG_LISMO)	Elongation factor G OS=Listeria monocytogenes serovar 1/2a (strain ATCC BAA-679 / EGD-e) OX=169963 GN=fusA PE=3 SV=1	EFG_LISMO	uniprot-listeria+monocytogenes+ATCC+BAA-679+_+EGD-e.fasta	76850.3	1	28	42	47	0.002	0.537
FDO_220419_AX (1)	1_268M_C1	1_268M_C1	FDO_080422_Lismo_cond1_A	Cluster of AlsS protein OS=Listeria monocytogenes serovar 1/2a (strain ATCC BAA-679 / EGD-e) OX=169963 GN=alsS PE=3 SV=1 (Q8Y5Q0_LISMO)	AlsS protein OS=Listeria monocytogenes serovar 1/2a (strain ATCC BAA-679 / EGD-e) OX=169963 GN=alsS PE=3 SV=1	Q8Y5Q0_LISMO	uniprot-listeria+monocytogenes+ATCC+BAA-679+_+EGD-e.fasta	61711.8	1	6	7	7	0.0003	0.0938
FDO_220419_AX (1)	1_268M_C1	1_268M_C1	FDO_080422_Lismo_cond1_A	Cluster of Lmo2221 protein OS=Listeria monocytogenes serovar 1/2a (strain ATCC BAA-679 / EGD-e) OX=169963 GN=lmo2221 PE=4 SV=1 (Q8Y555_LISMO)	Lmo2221 protein OS=Listeria monocytogenes serovar 1/2a (strain ATCC BAA-679 / EGD-e) OX=169963 GN=lmo2221 PE=4 SV=1	Q8Y555_LISMO	uniprot-listeria+monocytogenes+ATCC+BAA-679+_+EGD-e.fasta	105869	1	2	2	2	0.0001	0.0198
FDO_220419_AX (1)	1_268M_C1	1_268M_C1	FDO_080422_Lismo_cond1_A	Cluster of Formate--tetrahydrofolate ligase OS=Listeria monocytogenes serovar 1/2a (strain ATCC BAA-679 / EGD-e) OX=169963 GN=fhs PE=3 SV=2 (FTHS_LISMO)	Formate--tetrahydrofolate ligase OS=Listeria monocytogenes serovar 1/2a (strain ATCC BAA-679 / EGD-e) OX=169963 GN=fhs PE=3 SV=2	FTHS_LISMO	uniprot-listeria+monocytogenes+ATCC+BAA-679+_+EGD-e.fasta	60088.1	1	2	2	2	0.0001	0.0393
FDO_220419_AX (1)	1_268M_C1	1_268M_C1	FDO_080422_Lismo_cond1_A	Cluster of Serine--tRNA ligase OS=Listeria monocytogenes serovar 1/2a (strain ATCC BAA-679 / EGD-e) OX=169963 GN=serS PE=3 SV=1 (SYS_LISMO)	Serine--tRNA ligase OS=Listeria monocytogenes serovar 1/2a (strain ATCC BAA-679 / EGD-e) OX=169963 GN=serS PE=3 SV=1	SYS_LISMO	uniprot-listeria+monocytogenes+ATCC+BAA-679+_+EGD-e.fasta	49079.4	1	2	2	2	0.0001	0.0445
FDO_220419_AX (1)	1_268M_C1	1_268M_C1	FDO_080422_Lismo_cond1_A	Cluster of PdhB protein OS=Listeria monocytogenes serovar 1/2a (strain ATCC BAA-679 / EGD-e) OX=169963 GN=PdhB PE=4 SV=1 (Q8Y864_LISMO)	PdhB protein OS=Listeria monocytogenes serovar 1/2a (strain ATCC BAA-679 / EGD-e) OX=169963 GN=PdhB PE=4 SV=1	Q8Y864_LISMO	uniprot-listeria+monocytogenes+ATCC+BAA-679+_+EGD-e.fasta	35310.3	1	2	2	2	0.0001	0.08
FDO_220419_AX (1)	1_268M_C1	1_268M_C1	FDO_080422_Lismo_cond1_A	Cluster of Lmo0279 protein OS=Listeria monocytogenes serovar 1/2a (strain ATCC BAA-679 / EGD-e) OX=169963 GN=lmo0279 PE=4 SV=1 (Q8YA80_LISMO)	Lmo0279 protein OS=Listeria monocytogenes serovar 1/2a (strain ATCC BAA-679 / EGD-e) OX=169963 GN=lmo0279 PE=4 SV=1	Q8YA80_LISMO	uniprot-listeria+monocytogenes+ATCC+BAA-679+_+EGD-e.fasta	81483	1	7	8	8	0.0003	0.106
FDO_220419_AX (1)	1_268M_C1	1_268M_C1	FDO_080422_Lismo_cond1_A	Cluster of Lmo2414 protein OS=Listeria monocytogenes serovar 1/2a (strain ATCC BAA-679 / EGD-e) OX=169963 GN=lmo2414 PE=3 SV=1 (Q8Y4M3_LISMO)	Lmo2414 protein OS=Listeria monocytogenes serovar 1/2a (strain ATCC BAA-679 / EGD-e) OX=169963 GN=lmo2414 PE=3 SV=1	Q8Y4M3_LISMO	uniprot-listeria+monocytogenes+ATCC+BAA-679+_+EGD-e.fasta	48101.3	1	3	3	3	0.0001	0.0831
FDO_220419_AX (1)	1_268M_C1	1_268M_C1	FDO_080422_Lismo_cond1_A	Cluster of Lmo0481 protein OS=Listeria monocytogenes serovar 1/2a (strain ATCC BAA-679 / EGD-e) OX=169963 GN=lmo0481 PE=4 SV=1 (Q8Y9P3_LISMO)	Lmo0481 protein OS=Listeria monocytogenes serovar 1/2a (strain ATCC BAA-679 / EGD-e) OX=169963 GN=lmo0481 PE=4 SV=1	Q8Y9P3_LISMO	uniprot-listeria+monocytogenes+ATCC+BAA-679+_+EGD-e.fasta	64390.3	1	2	2	2	0.0001	0.0389
FDO_220419_AX (1)	1_268M_C1	1_268M_C1	FDO_080422_Lismo_cond1_A	Cluster of DNA polymerase I OS=Listeria monocytogenes serovar 1/2a (strain ATCC BAA-679 / EGD-e) OX=169963 GN=polA PE=3 SV=1 (Q8Y6W6_LISMO)	DNA polymerase I OS=Listeria monocytogenes serovar 1/2a (strain ATCC BAA-679 / EGD-e) OX=169963 GN=polA PE=3 SV=1	Q8Y6W6_LISMO	uniprot-listeria+monocytogenes+ATCC+BAA-679+_+EGD-e.fasta	98452.1	1	26	34	36	0.0015	0.295
FDO_220419_AX (1)	1_268M_C1	1_268M_C1	FDO_080422_Lismo_cond1_A	Cluster of Trigger factor OS=Listeria monocytogenes serovar 1/2a (strain ATCC BAA-679 / EGD-e) OX=169963 GN=tig PE=3 SV=1 (TIG_LISMO)	Trigger factor OS=Listeria monocytogenes serovar 1/2a (strain ATCC BAA-679 / EGD-e) OX=169963 GN=tig PE=3 SV=1	TIG_LISMO	uniprot-listeria+monocytogenes+ATCC+BAA-679+_+EGD-e.fasta	47853.8	1	9	11	12	0.0005	0.164
FDO_220419_AX (1)	1_268M_C1	1_268M_C1	FDO_080422_Lismo_cond1_A	Cluster of Universal stress protein OS=Listeria monocytogenes serovar 1/2a (strain ATCC BAA-679 / EGD-e) OX=169963 GN=lmo1580 PE=3 SV=1 (Q8Y6V1_LISMO)	Universal stress protein OS=Listeria monocytogenes serovar 1/2a (strain ATCC BAA-679 / EGD-e) OX=169963 GN=lmo1580 PE=3 SV=1	Q8Y6V1_LISMO	uniprot-listeria+monocytogenes+ATCC+BAA-679+_+EGD-e.fasta	16867.2	1	2	2	2	0.0001	0.136
FDO_220419_AX (1)	1_268M_C1	1_268M_C1	FDO_080422_Lismo_cond1_A	Cluster of Endopeptidase Clp ATP-binding chain C OS=Listeria monocytogenes serovar 1/2a (strain ATCC BAA-679 / EGD-e) OX=169963 GN=clpC PE=3 SV=1 (Q8YAB6_LISMO)	Endopeptidase Clp ATP-binding chain C OS=Listeria monocytogenes serovar 1/2a (strain ATCC BAA-679 / EGD-e) OX=169963 GN=clpC PE=3 SV=1	Q8YAB6_LISMO	uniprot-listeria+monocytogenes+ATCC+BAA-679+_+EGD-e.fasta	91168.2	1	40	62	86	0.0037	0.56
FDO_220419_AX (1)	1_268M_C1	1_268M_C1	FDO_080422_Lismo_cond1_A	Cluster of Acetate kinase 1 OS=Listeria monocytogenes serovar 1/2a (strain ATCC BAA-679 / EGD-e) OX=169963 GN=ackA1 PE=3 SV=1 (ACKA1_LISMO)	Acetate kinase 1 OS=Listeria monocytogenes serovar 1/2a (strain ATCC BAA-679 / EGD-e) OX=169963 GN=ackA1 PE=3 SV=1	ACKA1_LISMO	uniprot-listeria+monocytogenes+ATCC+BAA-679+_+EGD-e.fasta	43850.7	1	9	10	10	0.0004	0.267
FDO_220419_AX (1)	1_268M_C1	1_268M_C1	FDO_080422_Lismo_cond1_A	Cluster of Ribonuclease Y OS=Listeria monocytogenes serovar 1/2a (strain ATCC BAA-679 / EGD-e) OX=169963 GN=rny PE=3 SV=1 (RNY_LISMO)	Ribonuclease Y OS=Listeria monocytogenes serovar 1/2a (strain ATCC BAA-679 / EGD-e) OX=169963 GN=rny PE=3 SV=1	RNY_LISMO	uniprot-listeria+monocytogenes+ATCC+BAA-679+_+EGD-e.fasta	58320.1	1	3	4	4	0.0002	0.0558
FDO_220419_AX (1)	1_268M_C1	1_268M_C1	FDO_080422_Lismo_cond1_A	Cluster of Ribonucleoside-diphosphate reductase OS=Listeria monocytogenes serovar 1/2a (strain ATCC BAA-679 / EGD-e) OX=169963 GN=lmo2155 PE=3 SV=1 (Q8Y5B2_LISMO)	Ribonucleoside-diphosphate reductase OS=Listeria monocytogenes serovar 1/2a (strain ATCC BAA-679 / EGD-e) OX=169963 GN=lmo2155 PE=3 SV=1	Q8Y5B2_LISMO	uniprot-listeria+monocytogenes+ATCC+BAA-679+_+EGD-e.fasta	87398.1	1	8	8	8	0.0003	0.097
FDO_220419_AX (1)	1_268M_C1	1_268M_C1	FDO_080422_Lismo_cond1_A	Cluster of 30S ribosomal protein S4 OS=Listeria monocytogenes serovar 1/2a (strain ATCC BAA-679 / EGD-e) OX=169963 GN=rpsD PE=3 SV=1 (RS4_LISMO)	30S ribosomal protein S4 OS=Listeria monocytogenes serovar 1/2a (strain ATCC BAA-679 / EGD-e) OX=169963 GN=rpsD PE=3 SV=1	RS4_LISMO	uniprot-listeria+monocytogenes+ATCC+BAA-679+_+EGD-e.fasta	22735.4	1	5	5	5	0.0002	0.24
FDO_220419_AX (1)	1_268M_C1	1_268M_C1	FDO_080422_Lismo_cond1_A	Cluster of Chromosome partition protein Smc OS=Listeria monocytogenes serovar 1/2a (strain ATCC BAA-679 / EGD-e) OX=169963 GN=smc PE=3 SV=1 (Q8Y692_LISMO)	Chromosome partition protein Smc OS=Listeria monocytogenes serovar 1/2a (strain ATCC BAA-679 / EGD-e) OX=169963 GN=smc PE=3 SV=1	Q8Y692_LISMO	uniprot-listeria+monocytogenes+ATCC+BAA-679+_+EGD-e.fasta	134063	1	27	34	34	0.0015	0.256
FDO_220419_AX (1)	1_268M_C1	1_268M_C1	FDO_080422_Lismo_cond1_A	Cluster of Ribonuclease J OS=Listeria monocytogenes serovar 1/2a (strain ATCC BAA-679 / EGD-e) OX=169963 GN=rnj PE=3 SV=1 (Q92CZ5_LISMO)	Ribonuclease J OS=Listeria monocytogenes serovar 1/2a (strain ATCC BAA-679 / EGD-e) OX=169963 GN=rnj PE=3 SV=1	Q92CZ5_LISMO	uniprot-listeria+monocytogenes+ATCC+BAA-679+_+EGD-e.fasta	61561.5	1	8	8	8	0.0003	0.175
FDO_220419_AX (1)	1_268M_C1	1_268M_C1	FDO_080422_Lismo_cond1_A	Cluster of Lmo1389 protein OS=Listeria monocytogenes serovar 1/2a (strain ATCC BAA-679 / EGD-e) OX=169963 GN=lmo1389 PE=4 SV=1 (Q8Y7A1_LISMO)	Lmo1389 protein OS=Listeria monocytogenes serovar 1/2a (strain ATCC BAA-679 / EGD-e) OX=169963 GN=lmo1389 PE=4 SV=1	Q8Y7A1_LISMO	uniprot-listeria+monocytogenes+ATCC+BAA-679+_+EGD-e.fasta	56701.2	1	2	2	2	0.0001	0.0312
FDO_220419_AX (1)	1_268M_C1	1_268M_C1	FDO_080422_Lismo_cond1_A	Cluster of DNA translocase FtsK OS=Listeria monocytogenes serovar 1/2a (strain ATCC BAA-679 / EGD-e) OX=169963 GN=ftsK PE=3 SV=1 (FTSK_LISMO)	DNA translocase FtsK OS=Listeria monocytogenes serovar 1/2a (strain ATCC BAA-679 / EGD-e) OX=169963 GN=ftsK PE=3 SV=1	FTSK_LISMO	uniprot-listeria+monocytogenes+ATCC+BAA-679+_+EGD-e.fasta	83552.9	1	3	3	6	0.0003	0.0594
FDO_220419_AX (1)	1_268M_C1	1_268M_C1	FDO_080422_Lismo_cond1_A	Cluster of 30S ribosomal protein S12 OS=Listeria monocytogenes serovar 1/2a (strain ATCC BAA-679 / EGD-e) OX=169963 GN=rpsL PE=3 SV=1 (RS12_LISMO)	30S ribosomal protein S12 OS=Listeria monocytogenes serovar 1/2a (strain ATCC BAA-679 / EGD-e) OX=169963 GN=rpsL PE=3 SV=1	RS12_LISMO	uniprot-listeria+monocytogenes+ATCC+BAA-679+_+EGD-e.fasta	15184	1	5	6	6	0.0003	0.277
FDO_220419_AX (1)	1_268M_C1	1_268M_C1	FDO_080422_Lismo_cond1_A	Cluster of Lmo0956 protein OS=Listeria monocytogenes serovar 1/2a (strain ATCC BAA-679 / EGD-e) OX=169963 GN=lmo0956 PE=3 SV=1 (Q8Y8E8_LISMO)	Lmo0956 protein OS=Listeria monocytogenes serovar 1/2a (strain ATCC BAA-679 / EGD-e) OX=169963 GN=lmo0956 PE=3 SV=1	Q8Y8E8_LISMO	uniprot-listeria+monocytogenes+ATCC+BAA-679+_+EGD-e.fasta	41414.3	1	3	3	3	0.0001	0.0849
FDO_220419_AX (1)	1_268M_C1	1_268M_C1	FDO_080422_Lismo_cond1_A	Cluster of 30S ribosomal protein S8 OS=Listeria monocytogenes serovar 1/2a (strain ATCC BAA-679 / EGD-e) OX=169963 GN=rpsH PE=3 SV=1 (RS8_LISMO)	30S ribosomal protein S8 OS=Listeria monocytogenes serovar 1/2a (strain ATCC BAA-679 / EGD-e) OX=169963 GN=rpsH PE=3 SV=1	RS8_LISMO	uniprot-listeria+monocytogenes+ATCC+BAA-679+_+EGD-e.fasta	14644.6	1	2	2	2	0.0001	0.136
FDO_220419_AX (1)	1_268M_C1	1_268M_C1	FDO_080422_Lismo_cond1_A	Cluster of Catalase OS=Listeria monocytogenes serovar 1/2a (strain ATCC BAA-679 / EGD-e) OX=169963 GN=kat PE=3 SV=1 (CATA_LISMO)	Catalase OS=Listeria monocytogenes serovar 1/2a (strain ATCC BAA-679 / EGD-e) OX=169963 GN=kat PE=3 SV=1	CATA_LISMO	uniprot-listeria+monocytogenes+ATCC+BAA-679+_+EGD-e.fasta	55889	1	7	7	7	0.0003	0.178
FDO_220419_AX (1)	1_268M_C1	1_268M_C1	FDO_080422_Lismo_cond1_A	Cluster of Glyceraldehyde-3-phosphate dehydrogenase OS=Listeria monocytogenes serovar 1/2a (strain ATCC BAA-679 / EGD-e) OX=169963 GN=gap PE=3 SV=1 (Q8Y4I1_LISMO)	Glyceraldehyde-3-phosphate dehydrogenase OS=Listeria monocytogenes serovar 1/2a (strain ATCC BAA-679 / EGD-e) OX=169963 GN=gap PE=3 SV=1	Q8Y4I1_LISMO	uniprot-listeria+monocytogenes+ATCC+BAA-679+_+EGD-e.fasta	36286.1	1	14	21	24	0.001	0.497
FDO_220419_AX (1)	1_268M_C1	1_268M_C1	FDO_080422_Lismo_cond1_A	Cluster of ATP-dependent helicase/nuclease subunit A OS=Listeria monocytogenes serovar 1/2a (strain ATCC BAA-679 / EGD-e) OX=169963 GN=addA PE=3 SV=1 (ADDA_LISMO)	ATP-dependent helicase/nuclease subunit A OS=Listeria monocytogenes serovar 1/2a (strain ATCC BAA-679 / EGD-e) OX=169963 GN=addA PE=3 SV=1	ADDA_LISMO	uniprot-listeria+monocytogenes+ATCC+BAA-679+_+EGD-e.fasta	142663	1	8	8	8	0.0003	0.0721
FDO_220419_AX (1)	1_268M_C1	1_268M_C1	FDO_080422_Lismo_cond1_A	Cluster of AnsB protein OS=Listeria monocytogenes serovar 1/2a (strain ATCC BAA-679 / EGD-e) OX=169963 GN=ansB PE=3 SV=1 (Q8Y6M1_LISMO)	AnsB protein OS=Listeria monocytogenes serovar 1/2a (strain ATCC BAA-679 / EGD-e) OX=169963 GN=ansB PE=3 SV=1	Q8Y6M1_LISMO	uniprot-listeria+monocytogenes+ATCC+BAA-679+_+EGD-e.fasta	71901.4	1	6	7	7	0.0003	0.14
FDO_220419_AX (1)	1_268M_C1	1_268M_C1	FDO_080422_Lismo_cond1_A	Cluster of DNA topoisomerase 4 subunit A OS=Listeria monocytogenes serovar 1/2a (strain ATCC BAA-679 / EGD-e) OX=169963 GN=parC PE=3 SV=1 (Q8Y7J0_LISMO)	DNA topoisomerase 4 subunit A OS=Listeria monocytogenes serovar 1/2a (strain ATCC BAA-679 / EGD-e) OX=169963 GN=parC PE=3 SV=1	Q8Y7J0_LISMO	uniprot-listeria+monocytogenes+ATCC+BAA-679+_+EGD-e.fasta	92206.1	1	27	36	38	0.0016	0.366
FDO_220419_AX (1)	1_268M_C1	1_268M_C1	FDO_080422_Lismo_cond1_A	Cluster of SepA protein OS=Listeria monocytogenes serovar 1/2a (strain ATCC BAA-679 / EGD-e) OX=169963 GN=sepA PE=4 SV=1 (Q8Y5B0_LISMO)	SepA protein OS=Listeria monocytogenes serovar 1/2a (strain ATCC BAA-679 / EGD-e) OX=169963 GN=sepA PE=4 SV=1	Q8Y5B0_LISMO	uniprot-listeria+monocytogenes+ATCC+BAA-679+_+EGD-e.fasta	71421.4	1	10	10	10	0.0004	0.167
FDO_220419_AX (1)	1_268M_C1	1_268M_C1	FDO_080422_Lismo_cond1_A	Cluster of 30S ribosomal protein S2 OS=Listeria monocytogenes serovar 1/2a (strain ATCC BAA-679 / EGD-e) OX=169963 GN=rpsB PE=3 SV=1 (RS2_LISMO)	30S ribosomal protein S2 OS=Listeria monocytogenes serovar 1/2a (strain ATCC BAA-679 / EGD-e) OX=169963 GN=rpsB PE=3 SV=1	RS2_LISMO	uniprot-listeria+monocytogenes+ATCC+BAA-679+_+EGD-e.fasta	28375.4	1	7	9	11	0.0005	0.333
FDO_220419_AX (1)	1_268M_C1	1_268M_C1	FDO_080422_Lismo_cond1_A	Cluster of Lmo1721 protein OS=Listeria monocytogenes serovar 1/2a (strain ATCC BAA-679 / EGD-e) OX=169963 GN=lmo1721 PE=4 SV=1 (Q8Y6G6_LISMO)	Lmo1721 protein OS=Listeria monocytogenes serovar 1/2a (strain ATCC BAA-679 / EGD-e) OX=169963 GN=lmo1721 PE=4 SV=1	Q8Y6G6_LISMO	uniprot-listeria+monocytogenes+ATCC+BAA-679+_+EGD-e.fasta	101438	1	12	13	13	0.0006	0.169
FDO_220419_AX (1)	1_268M_C1	1_268M_C1	FDO_080422_Lismo_cond1_A	Cluster of Lmo2192 protein OS=Listeria monocytogenes serovar 1/2a (strain ATCC BAA-679 / EGD-e) OX=169963 GN=lmo2192 PE=3 SV=1 (Q8Y581_LISMO)	Lmo2192 protein OS=Listeria monocytogenes serovar 1/2a (strain ATCC BAA-679 / EGD-e) OX=169963 GN=lmo2192 PE=3 SV=1	Q8Y581_LISMO	uniprot-listeria+monocytogenes+ATCC+BAA-679+_+EGD-e.fasta	36622.1	1	3	3	3	0.0001	0.0901
FDO_220419_AX (1)	1_268M_C1	1_268M_C1	FDO_080422_Lismo_cond1_A	Cluster of Bifunctional protein GlmU OS=Listeria monocytogenes serovar 1/2a (strain ATCC BAA-679 / EGD-e) OX=169963 GN=glmU PE=3 SV=1 (GLMU_LISMO)	Bifunctional protein GlmU OS=Listeria monocytogenes serovar 1/2a (strain ATCC BAA-679 / EGD-e) OX=169963 GN=glmU PE=3 SV=1	GLMU_LISMO	uniprot-listeria+monocytogenes+ATCC+BAA-679+_+EGD-e.fasta	49810.2	1	3	3	3	0.0001	0.0591
FDO_220419_AX (1)	1_268M_C1	1_268M_C1	FDO_080422_Lismo_cond1_A	Cluster of Lysine--tRNA ligase OS=Listeria monocytogenes serovar 1/2a (strain ATCC BAA-679 / EGD-e) OX=169963 GN=lysS PE=3 SV=1 (SYK_LISMO)	Lysine--tRNA ligase OS=Listeria monocytogenes serovar 1/2a (strain ATCC BAA-679 / EGD-e) OX=169963 GN=lysS PE=3 SV=1	SYK_LISMO	uniprot-listeria+monocytogenes+ATCC+BAA-679+_+EGD-e.fasta	57439.7	1	9	10	10	0.0004	0.173
FDO_220419_AX (1)	1_268M_C1	1_268M_C1	FDO_080422_Lismo_cond1_A	Cluster of 6-phosphogluconate dehydrogenase, decarboxylating OS=Listeria monocytogenes serovar 1/2a (strain ATCC BAA-679 / EGD-e) OX=169963 GN=lmo1376 PE=3 SV=1 (Q8Y7B0_LISMO)	6-phosphogluconate dehydrogenase, decarboxylating OS=Listeria monocytogenes serovar 1/2a (strain ATCC BAA-679 / EGD-e) OX=169963 GN=lmo1376 PE=3 SV=1	Q8Y7B0_LISMO	uniprot-listeria+monocytogenes+ATCC+BAA-679+_+EGD-e.fasta	52417.2	1	9	12	12	0.0005	0.186
FDO_220419_AX (1)	1_268M_C1	1_268M_C1	FDO_080422_Lismo_cond1_A	Cluster of Valine--tRNA ligase OS=Listeria monocytogenes serovar 1/2a (strain ATCC BAA-679 / EGD-e) OX=169963 GN=valS PE=3 SV=1 (SYV_LISMO)	Valine--tRNA ligase OS=Listeria monocytogenes serovar 1/2a (strain ATCC BAA-679 / EGD-e) OX=169963 GN=valS PE=3 SV=1	SYV_LISMO	uniprot-listeria+monocytogenes+ATCC+BAA-679+_+EGD-e.fasta	102096	1	38	51	53	0.0023	0.497
FDO_220419_AX (1)	1_268M_C1	1_268M_C1	FDO_080422_Lismo_cond1_A	Cluster of Glutamate/gamma-aminobutyrate antiporter OS=Listeria monocytogenes serovar 1/2a (strain ATCC BAA-679 / EGD-e) OX=169963 GN=lmo2362 PE=3 SV=1 (Q8Y4S1_LISMO)	Glutamate/gamma-aminobutyrate antiporter OS=Listeria monocytogenes serovar 1/2a (strain ATCC BAA-679 / EGD-e) OX=169963 GN=lmo2362 PE=3 SV=1	Q8Y4S1_LISMO	uniprot-listeria+monocytogenes+ATCC+BAA-679+_+EGD-e.fasta	55170.5	1	5	7	8	0.0003	0.0907
FDO_220419_AX (1)	1_268M_C1	1_268M_C1	FDO_080422_Lismo_cond1_A	Cluster of EIIAB-Man OS=Listeria monocytogenes serovar 1/2a (strain ATCC BAA-679 / EGD-e) OX=169963 GN=lmo0096 PE=4 SV=1 (Q8YAM2_LISMO)	EIIAB-Man OS=Listeria monocytogenes serovar 1/2a (strain ATCC BAA-679 / EGD-e) OX=169963 GN=lmo0096 PE=4 SV=1	Q8YAM2_LISMO	uniprot-listeria+monocytogenes+ATCC+BAA-679+_+EGD-e.fasta	34994.4	1	3	3	3	0.0001	0.0966
FDO_220419_AX (1)	1_268M_C1	1_268M_C1	FDO_080422_Lismo_cond1_A	Cluster of DD-transpeptidase OS=Listeria monocytogenes serovar 1/2a (strain ATCC BAA-679 / EGD-e) OX=169963 GN=pbpA PE=4 SV=1 (Q8Y610_LISMO)	DD-transpeptidase OS=Listeria monocytogenes serovar 1/2a (strain ATCC BAA-679 / EGD-e) OX=169963 GN=pbpA PE=4 SV=1	Q8Y610_LISMO	uniprot-listeria+monocytogenes+ATCC+BAA-679+_+EGD-e.fasta	90879.6	1	23	28	29	0.0012	0.347
FDO_220419_AX (1)	1_268M_C1	1_268M_C1	FDO_080422_Lismo_cond1_A	Cluster of DNA-directed RNA polymerase subunit beta' OS=Listeria monocytogenes serovar 1/2a (strain ATCC BAA-679 / EGD-e) OX=169963 GN=rpoC PE=3 SV=1 (RPOC_LISMO)	DNA-directed RNA polymerase subunit beta' OS=Listeria monocytogenes serovar 1/2a (strain ATCC BAA-679 / EGD-e) OX=169963 GN=rpoC PE=3 SV=1	RPOC_LISMO	uniprot-listeria+monocytogenes+ATCC+BAA-679+_+EGD-e.fasta	134802	1	88	145	211	0.009	0.692
FDO_220419_AX (1)	1_268M_C1	1_268M_C1	FDO_080422_Lismo_cond1_A	Cluster of Phenylalanine--tRNA ligase beta subunit OS=Listeria monocytogenes serovar 1/2a (strain ATCC BAA-679 / EGD-e) OX=169963 GN=pheT PE=3 SV=1 (SYFB_LISMO)	Phenylalanine--tRNA ligase beta subunit OS=Listeria monocytogenes serovar 1/2a (strain ATCC BAA-679 / EGD-e) OX=169963 GN=pheT PE=3 SV=1	SYFB_LISMO	uniprot-listeria+monocytogenes+ATCC+BAA-679+_+EGD-e.fasta	88012.4	1	29	36	45	0.0019	0.44
FDO_220419_AX (1)	1_268M_C1	1_268M_C1	FDO_080422_Lismo_cond1_A	Cluster of Elongation factor 4 OS=Listeria monocytogenes serovar 1/2a (strain ATCC BAA-679 / EGD-e) OX=169963 GN=lepA PE=3 SV=1 (LEPA_LISMO)	Elongation factor 4 OS=Listeria monocytogenes serovar 1/2a (strain ATCC BAA-679 / EGD-e) OX=169963 GN=lepA PE=3 SV=1	LEPA_LISMO	uniprot-listeria+monocytogenes+ATCC+BAA-679+_+EGD-e.fasta	67825.5	1	2	2	2	0.0001	0.0378
FDO_220419_AX (1)	1_268M_C1	1_268M_C1	FDO_080422_Lismo_cond1_A	Cluster of Phosphoenolpyruvate-protein phosphotransferase OS=Listeria monocytogenes serovar 1/2a (strain ATCC BAA-679 / EGD-e) OX=169963 GN=ptsI PE=3 SV=2 (PT1_LISMO)	Phosphoenolpyruvate-protein phosphotransferase OS=Listeria monocytogenes serovar 1/2a (strain ATCC BAA-679 / EGD-e) OX=169963 GN=ptsI PE=3 SV=2	PT1_LISMO	uniprot-listeria+monocytogenes+ATCC+BAA-679+_+EGD-e.fasta	63214	1	15	17	17	0.0007	0.229
FDO_220419_AX (1)	1_268M_C1	1_268M_C1	FDO_080422_Lismo_cond1_A	Cluster of DNA gyrase subunit B OS=Listeria monocytogenes serovar 1/2a (strain ATCC BAA-679 / EGD-e) OX=169963 GN=gyrB PE=3 SV=1 (Q8YAV7_LISMO)	DNA gyrase subunit B OS=Listeria monocytogenes serovar 1/2a (strain ATCC BAA-679 / EGD-e) OX=169963 GN=gyrB PE=3 SV=1	Q8YAV7_LISMO	uniprot-listeria+monocytogenes+ATCC+BAA-679+_+EGD-e.fasta	72816.3	1	5	5	5	0.0002	0.0697
FDO_220419_AX (1)	1_268M_C1	1_268M_C1	FDO_080422_Lismo_cond1_A	Cluster of Ribonuclease R OS=Listeria monocytogenes serovar 1/2a (strain ATCC BAA-679 / EGD-e) OX=169963 GN=rnr PE=3 SV=1 (Q8Y4J0_LISMO)	Ribonuclease R OS=Listeria monocytogenes serovar 1/2a (strain ATCC BAA-679 / EGD-e) OX=169963 GN=rnr PE=3 SV=1	Q8Y4J0_LISMO	uniprot-listeria+monocytogenes+ATCC+BAA-679+_+EGD-e.fasta	90551.6	1	24	28	30	0.0013	0.323
FDO_220419_AX (1)	1_268M_C1	1_268M_C1	FDO_080422_Lismo_cond1_A	Cluster of Chaperone protein DnaK OS=Listeria monocytogenes serovar 1/2a (strain ATCC BAA-679 / EGD-e) OX=169963 GN=dnaK PE=3 SV=1 (DNAK_LISMO)	Chaperone protein DnaK OS=Listeria monocytogenes serovar 1/2a (strain ATCC BAA-679 / EGD-e) OX=169963 GN=dnaK PE=3 SV=1	DNAK_LISMO	uniprot-listeria+monocytogenes+ATCC+BAA-679+_+EGD-e.fasta	66145.3	1	19	25	26	0.0011	0.339
FDO_220419_AX (1)	1_268M_C1	1_268M_C1	FDO_080422_Lismo_cond1_A	Cluster of UvrABC system protein B OS=Listeria monocytogenes serovar 1/2a (strain ATCC BAA-679 / EGD-e) OX=169963 GN=uvrB PE=3 SV=1 (UVRB_LISMO)	UvrABC system protein B OS=Listeria monocytogenes serovar 1/2a (strain ATCC BAA-679 / EGD-e) OX=169963 GN=uvrB PE=3 SV=1	UVRB_LISMO	uniprot-listeria+monocytogenes+ATCC+BAA-679+_+EGD-e.fasta	75565.5	1	2	2	2	0.0001	0.035
FDO_220419_AX (1)	1_268M_C1	1_268M_C1	FDO_080422_Lismo_cond1_A	Cluster of Dihydrolipoyl dehydrogenase OS=Listeria monocytogenes serovar 1/2a (strain ATCC BAA-679 / EGD-e) OX=169963 GN=PdhD PE=3 SV=1 (Q8Y862_LISMO)	Dihydrolipoyl dehydrogenase OS=Listeria monocytogenes serovar 1/2a (strain ATCC BAA-679 / EGD-e) OX=169963 GN=PdhD PE=3 SV=1	Q8Y862_LISMO	uniprot-listeria+monocytogenes+ATCC+BAA-679+_+EGD-e.fasta	49488.2	1	7	7	8	0.0003	0.171
FDO_220419_AX (1)	1_268M_C1	1_268M_C1	FDO_080422_Lismo_cond1_A	Cluster of Glutamyl-tRNA(Gln) amidotransferase subunit A OS=Listeria monocytogenes serovar 1/2a (strain ATCC BAA-679 / EGD-e) OX=169963 GN=gatA PE=3 SV=1 (GATA_LISMO)	Glutamyl-tRNA(Gln) amidotransferase subunit A OS=Listeria monocytogenes serovar 1/2a (strain ATCC BAA-679 / EGD-e) OX=169963 GN=gatA PE=3 SV=1	GATA_LISMO	uniprot-listeria+monocytogenes+ATCC+BAA-679+_+EGD-e.fasta	52354.1	1	3	3	3	0.0001	0.0911
FDO_220419_AX (1)	1_268M_C1	1_268M_C1	FDO_080422_Lismo_cond1_A	Cluster of Phosphoglycerate kinase OS=Listeria monocytogenes serovar 1/2a (strain ATCC BAA-679 / EGD-e) OX=169963 GN=pgk PE=3 SV=1 (PGK_LISMO)	Phosphoglycerate kinase OS=Listeria monocytogenes serovar 1/2a (strain ATCC BAA-679 / EGD-e) OX=169963 GN=pgk PE=3 SV=1	PGK_LISMO	uniprot-listeria+monocytogenes+ATCC+BAA-679+_+EGD-e.fasta	42105.6	1	11	14	16	0.0007	0.359
FDO_220419_AX (1)	1_268M_C1	1_268M_C1	FDO_080422_Lismo_cond1_A	Cluster of 50S ribosomal protein L2 OS=Listeria monocytogenes serovar 1/2a (strain ATCC BAA-679 / EGD-e) OX=169963 GN=rplB PE=3 SV=1 (RL2_LISMO)	50S ribosomal protein L2 OS=Listeria monocytogenes serovar 1/2a (strain ATCC BAA-679 / EGD-e) OX=169963 GN=rplB PE=3 SV=1	RL2_LISMO	uniprot-listeria+monocytogenes+ATCC+BAA-679+_+EGD-e.fasta	30506.3	1	4	5	5	0.0002	0.191
FDO_220419_AX (1)	1_268M_C1	1_268M_C1	FDO_080422_Lismo_cond1_A	Cluster of Lmo2638 protein OS=Listeria monocytogenes serovar 1/2a (strain ATCC BAA-679 / EGD-e) OX=169963 GN=lmo2638 PE=4 SV=1 (Q8Y435_LISMO)	Lmo2638 protein OS=Listeria monocytogenes serovar 1/2a (strain ATCC BAA-679 / EGD-e) OX=169963 GN=lmo2638 PE=4 SV=1	Q8Y435_LISMO	uniprot-listeria+monocytogenes+ATCC+BAA-679+_+EGD-e.fasta	70448.3	1	12	16	19	0.0008	0.221
FDO_220419_AX (1)	1_268M_C1	1_268M_C1	FDO_080422_Lismo_cond1_A	Cluster of Phosphoglucosamine mutase OS=Listeria monocytogenes serovar 1/2a (strain ATCC BAA-679 / EGD-e) OX=169963 GN=glmM PE=3 SV=1 (GLMM_LISMO)	Phosphoglucosamine mutase OS=Listeria monocytogenes serovar 1/2a (strain ATCC BAA-679 / EGD-e) OX=169963 GN=glmM PE=3 SV=1	GLMM_LISMO	uniprot-listeria+monocytogenes+ATCC+BAA-679+_+EGD-e.fasta	48488.3	1	2	2	2	0.0001	0.0556
FDO_220419_AX (1)	1_268M_C1	1_268M_C1	FDO_080422_Lismo_cond1_A	Cluster of dTDP-glucose 4,6-dehydratase OS=Listeria monocytogenes serovar 1/2a (strain ATCC BAA-679 / EGD-e) OX=169963 GN=lmo1083 PE=3 SV=1 (Q8Y835_LISMO)	dTDP-glucose 4,6-dehydratase OS=Listeria monocytogenes serovar 1/2a (strain ATCC BAA-679 / EGD-e) OX=169963 GN=lmo1083 PE=3 SV=1	Q8Y835_LISMO	uniprot-listeria+monocytogenes+ATCC+BAA-679+_+EGD-e.fasta	36902.2	1	2	2	2	0.0001	0.0579
FDO_220419_AX (1)	1_268M_C1	1_268M_C1	FDO_080422_Lismo_cond1_A	Cluster of Threonine--tRNA ligase OS=Listeria monocytogenes serovar 1/2a (strain ATCC BAA-679 / EGD-e) OX=169963 GN=thrS PE=3 SV=1 (SYT_LISMO)	Threonine--tRNA ligase OS=Listeria monocytogenes serovar 1/2a (strain ATCC BAA-679 / EGD-e) OX=169963 GN=thrS PE=3 SV=1	SYT_LISMO	uniprot-listeria+monocytogenes+ATCC+BAA-679+_+EGD-e.fasta	73242.6	1	3	3	3	0.0001	0.0422
FDO_220419_AX (1)	1_268M_C1	1_268M_C1	FDO_080422_Lismo_cond1_A	Cluster of ATP-dependent RNA helicase CshA OS=Listeria monocytogenes serovar 1/2a (strain ATCC BAA-679 / EGD-e) OX=169963 GN=cshA PE=2 SV=1 (CSHA_LISMO)	ATP-dependent RNA helicase CshA OS=Listeria monocytogenes serovar 1/2a (strain ATCC BAA-679 / EGD-e) OX=169963 GN=cshA PE=2 SV=1	CSHA_LISMO	uniprot-listeria+monocytogenes+ATCC+BAA-679+_+EGD-e.fasta	57311.5	1	11	11	11	0.0005	0.248
FDO_220419_AX (1)	1_268M_C1	1_268M_C1	FDO_080422_Lismo_cond1_A	Cluster of Inosine-5'-monophosphate dehydrogenase OS=Listeria monocytogenes serovar 1/2a (strain ATCC BAA-679 / EGD-e) OX=169963 GN=guaB PE=1 SV=1 (Q926Y9_LISMO)	Inosine-5'-monophosphate dehydrogenase OS=Listeria monocytogenes serovar 1/2a (strain ATCC BAA-679 / EGD-e) OX=169963 GN=guaB PE=1 SV=1	Q926Y9_LISMO	uniprot-listeria+monocytogenes+ATCC+BAA-679+_+EGD-e.fasta	52556.3	1	3	3	3	0.0001	0.0594
FDO_220419_AX (1)	1_268M_C1	1_268M_C1	FDO_080422_Lismo_cond1_A	Cluster of Triosephosphate isomerase 1 OS=Listeria monocytogenes serovar 1/2a (strain ATCC BAA-679 / EGD-e) OX=169963 GN=tpiA1 PE=3 SV=1 (TPIS1_LISMO)	Triosephosphate isomerase 1 OS=Listeria monocytogenes serovar 1/2a (strain ATCC BAA-679 / EGD-e) OX=169963 GN=tpiA1 PE=3 SV=1	TPIS1_LISMO	uniprot-listeria+monocytogenes+ATCC+BAA-679+_+EGD-e.fasta	26878.4	1	7	7	7	0.0003	0.339
FDO_220419_AX (1)	1_268M_C1	1_268M_C1	FDO_080422_Lismo_cond1_A	Cluster of Lmo2720 protein OS=Listeria monocytogenes serovar 1/2a (strain ATCC BAA-679 / EGD-e) OX=169963 GN=lmo2720 PE=4 SV=1 (Q8Y3W1_LISMO)	Lmo2720 protein OS=Listeria monocytogenes serovar 1/2a (strain ATCC BAA-679 / EGD-e) OX=169963 GN=lmo2720 PE=4 SV=1	Q8Y3W1_LISMO	uniprot-listeria+monocytogenes+ATCC+BAA-679+_+EGD-e.fasta	59158.7	1	2	2	2	0.0001	0.0438
FDO_220419_AX (1)	1_268M_C1	1_268M_C1	FDO_080422_Lismo_cond1_A	Cluster of Multifunctional fusion protein OS=Listeria monocytogenes serovar 1/2a (strain ATCC BAA-679 / EGD-e) OX=169963 GN=secD PE=3 SV=1 (Q8Y703_LISMO)	Multifunctional fusion protein OS=Listeria monocytogenes serovar 1/2a (strain ATCC BAA-679 / EGD-e) OX=169963 GN=secD PE=3 SV=1	Q8Y703_LISMO	uniprot-listeria+monocytogenes+ATCC+BAA-679+_+EGD-e.fasta	82618.3	1	5	5	5	0.0002	0.0597
FDO_220419_AX (1)	1_268M_C1	1_268M_C1	FDO_080422_Lismo_cond1_A	Cluster of Isoleucine--tRNA ligase OS=Listeria monocytogenes serovar 1/2a (strain ATCC BAA-679 / EGD-e) OX=169963 GN=ileS PE=3 SV=1 (SYI_LISMO)	Isoleucine--tRNA ligase OS=Listeria monocytogenes serovar 1/2a (strain ATCC BAA-679 / EGD-e) OX=169963 GN=ileS PE=3 SV=1	SYI_LISMO	uniprot-listeria+monocytogenes+ATCC+BAA-679+_+EGD-e.fasta	103853	1	36	57	69	0.0029	0.412
FDO_220419_AX (1)	1_268M_C1	1_268M_C1	FDO_080422_Lismo_cond1_A	Cluster of Chaperone protein ClpB OS=Listeria monocytogenes serovar 1/2a (strain ATCC BAA-679 / EGD-e) OX=169963 GN=clpB PE=1 SV=1 (CLPB_LISMO)	Chaperone protein ClpB OS=Listeria monocytogenes serovar 1/2a (strain ATCC BAA-679 / EGD-e) OX=169963 GN=clpB PE=1 SV=1	CLPB_LISMO	uniprot-listeria+monocytogenes+ATCC+BAA-679+_+EGD-e.fasta	97566.1	1	28	34	54	0.0023	0.452
FDO_220419_AX (1)	1_268M_C1	1_268M_C1	FDO_080422_Lismo_cond1_A	Cluster of Tagatose 1,6-diphosphate aldolase OS=Listeria monocytogenes serovar 1/2a (strain ATCC BAA-679 / EGD-e) OX=169963 GN=lacD PE=3 SV=1 (LACD_LISMO)	Tagatose 1,6-diphosphate aldolase OS=Listeria monocytogenes serovar 1/2a (strain ATCC BAA-679 / EGD-e) OX=169963 GN=lacD PE=3 SV=1	LACD_LISMO	uniprot-listeria+monocytogenes+ATCC+BAA-679+_+EGD-e.fasta	37684.7	1	6	7	7	0.0003	0.175
FDO_220419_AX (1)	1_268M_C1	1_268M_C1	FDO_080422_Lismo_cond1_A	Cluster of Carbamoyl-phosphate synthase large chain OS=Listeria monocytogenes serovar 1/2a (strain ATCC BAA-679 / EGD-e) OX=169963 GN=carB PE=3 SV=1 (CARB_LISMO)	Carbamoyl-phosphate synthase large chain OS=Listeria monocytogenes serovar 1/2a (strain ATCC BAA-679 / EGD-e) OX=169963 GN=carB PE=3 SV=1	CARB_LISMO	uniprot-listeria+monocytogenes+ATCC+BAA-679+_+EGD-e.fasta	117777	1	7	7	7	0.0003	0.0645
FDO_220419_AX (1)	1_268M_C1	1_268M_C1	FDO_080422_Lismo_cond1_A	Cluster of Lmo2475 protein OS=Listeria monocytogenes serovar 1/2a (strain ATCC BAA-679 / EGD-e) OX=169963 GN=lmo2475 PE=3 SV=1 (Q8Y4G8_LISMO)	Lmo2475 protein OS=Listeria monocytogenes serovar 1/2a (strain ATCC BAA-679 / EGD-e) OX=169963 GN=lmo2475 PE=3 SV=1	Q8Y4G8_LISMO	uniprot-listeria+monocytogenes+ATCC+BAA-679+_+EGD-e.fasta	64114.9	1	5	5	5	0.0002	0.139
FDO_220419_AX (1)	1_268M_C1	1_268M_C1	FDO_080422_Lismo_cond1_A	Cluster of Leucine--tRNA ligase OS=Listeria monocytogenes serovar 1/2a (strain ATCC BAA-679 / EGD-e) OX=169963 GN=leuS PE=3 SV=1 (SYL_LISMO)	Leucine--tRNA ligase OS=Listeria monocytogenes serovar 1/2a (strain ATCC BAA-679 / EGD-e) OX=169963 GN=leuS PE=3 SV=1	SYL_LISMO	uniprot-listeria+monocytogenes+ATCC+BAA-679+_+EGD-e.fasta	91898.6	1	18	23	25	0.0011	0.248
FDO_220419_AX (1)	1_268M_C1	1_268M_C1	FDO_080422_Lismo_cond1_A	Cluster of Lmo1711 protein OS=Listeria monocytogenes serovar 1/2a (strain ATCC BAA-679 / EGD-e) OX=169963 GN=lmo1711 PE=3 SV=1 (Q92AU6_LISMO)	Lmo1711 protein OS=Listeria monocytogenes serovar 1/2a (strain ATCC BAA-679 / EGD-e) OX=169963 GN=lmo1711 PE=3 SV=1	Q92AU6_LISMO	uniprot-listeria+monocytogenes+ATCC+BAA-679+_+EGD-e.fasta	44959.8	1	3	4	4	0.0002	0.0707
FDO_220419_AX (1)	1_268M_C1	1_268M_C1	FDO_080422_Lismo_cond1_A	Cluster of Ribose-phosphate pyrophosphokinase 1 OS=Listeria monocytogenes serovar 1/2a (strain ATCC BAA-679 / EGD-e) OX=169963 GN=prs1 PE=3 SV=1 (KPRS1_LISMO)	Ribose-phosphate pyrophosphokinase 1 OS=Listeria monocytogenes serovar 1/2a (strain ATCC BAA-679 / EGD-e) OX=169963 GN=prs1 PE=3 SV=1	KPRS1_LISMO	uniprot-listeria+monocytogenes+ATCC+BAA-679+_+EGD-e.fasta	35070.4	1	3	4	4	0.0002	0.0943
FDO_220419_AX (1)	1_268M_C1	1_268M_C1	FDO_080422_Lismo_cond1_A	Cluster of FruA protein OS=Listeria monocytogenes serovar 1/2a (strain ATCC BAA-679 / EGD-e) OX=169963 GN=fruA PE=4 SV=1 (Q8Y4U6_LISMO)	FruA protein OS=Listeria monocytogenes serovar 1/2a (strain ATCC BAA-679 / EGD-e) OX=169963 GN=fruA PE=4 SV=1	Q8Y4U6_LISMO	uniprot-listeria+monocytogenes+ATCC+BAA-679+_+EGD-e.fasta	66218	1	8	9	11	0.0005	0.158
FDO_220419_AX (1)	1_268M_C1	1_268M_C1	FDO_080422_Lismo_cond1_A	Cluster of Lmo0898 protein OS=Listeria monocytogenes serovar 1/2a (strain ATCC BAA-679 / EGD-e) OX=169963 GN=lmo0898 PE=4 SV=1 (Q8Y8K3_LISMO)	Lmo0898 protein OS=Listeria monocytogenes serovar 1/2a (strain ATCC BAA-679 / EGD-e) OX=169963 GN=lmo0898 PE=4 SV=1	Q8Y8K3_LISMO	uniprot-listeria+monocytogenes+ATCC+BAA-679+_+EGD-e.fasta	81569	1	2	2	2	0.0001	0.0262
FDO_220419_AX (1)	1_268M_C1	1_268M_C1	FDO_080422_Lismo_cond1_A	Cluster of 50S ribosomal protein L17 OS=Listeria monocytogenes serovar 1/2a (strain ATCC BAA-679 / EGD-e) OX=169963 GN=rplQ PE=3 SV=1 (RL17_LISMO)	50S ribosomal protein L17 OS=Listeria monocytogenes serovar 1/2a (strain ATCC BAA-679 / EGD-e) OX=169963 GN=rplQ PE=3 SV=1	RL17_LISMO	uniprot-listeria+monocytogenes+ATCC+BAA-679+_+EGD-e.fasta	15215.1	1	2	2	2	0.0001	0.141
FDO_220419_AX (1)	1_268M_C1	1_268M_C1	FDO_080422_Lismo_cond1_A	Cluster of 3-oxoacyl-[acyl-carrier-protein] synthase 2 OS=Listeria monocytogenes serovar 1/2a (strain ATCC BAA-679 / EGD-e) OX=169963 GN=lmo2201 PE=1 SV=1 (Q8Y574_LISMO)	3-oxoacyl-[acyl-carrier-protein] synthase 2 OS=Listeria monocytogenes serovar 1/2a (strain ATCC BAA-679 / EGD-e) OX=169963 GN=lmo2201 PE=1 SV=1	Q8Y574_LISMO	uniprot-listeria+monocytogenes+ATCC+BAA-679+_+EGD-e.fasta	44280.9	1	7	8	8	0.0003	0.153
FDO_220419_AX (1)	1_268M_C1	1_268M_C1	FDO_080422_Lismo_cond1_A	Cluster of tRNA uridine 5-carboxymethylaminomethyl modification enzyme MnmG OS=Listeria monocytogenes serovar 1/2a (strain ATCC BAA-679 / EGD-e) OX=169963 GN=mnmG PE=3 SV=1 (MNMG_LISMO)	tRNA uridine 5-carboxymethylaminomethyl modification enzyme MnmG OS=Listeria monocytogenes serovar 1/2a (strain ATCC BAA-679 / EGD-e) OX=169963 GN=mnmG PE=3 SV=1	MNMG_LISMO	uniprot-listeria+monocytogenes+ATCC+BAA-679+_+EGD-e.fasta	70139.3	1	2	2	2	0.0001	0.0302
FDO_220419_AX (1)	1_268M_C1	1_268M_C1	FDO_080422_Lismo_cond1_A	Cluster of UDP-N-acetylmuramate--L-alanine ligase OS=Listeria monocytogenes serovar 1/2a (strain ATCC BAA-679 / EGD-e) OX=169963 GN=murC PE=3 SV=1 (MURC_LISMO)	UDP-N-acetylmuramate--L-alanine ligase OS=Listeria monocytogenes serovar 1/2a (strain ATCC BAA-679 / EGD-e) OX=169963 GN=murC PE=3 SV=1	MURC_LISMO	uniprot-listeria+monocytogenes+ATCC+BAA-679+_+EGD-e.fasta	50075.2	1	2	2	2	0.0001	0.0582
FDO_220419_AX (1)	1_268M_C1	1_268M_C1	FDO_080422_Lismo_cond1_A	Cluster of Endonuclease MutS2 OS=Listeria monocytogenes serovar 1/2a (strain ATCC BAA-679 / EGD-e) OX=169963 GN=mutS2 PE=3 SV=1 (MUTS2_LISMO)	Endonuclease MutS2 OS=Listeria monocytogenes serovar 1/2a (strain ATCC BAA-679 / EGD-e) OX=169963 GN=mutS2 PE=3 SV=1	MUTS2_LISMO	uniprot-listeria+monocytogenes+ATCC+BAA-679+_+EGD-e.fasta	86719.4	1	4	4	4	0.0002	0.0484
FDO_220419_AX (1)	1_268M_C1	1_268M_C1	FDO_080422_Lismo_cond1_A	Cluster of Lmo1620 protein OS=Listeria monocytogenes serovar 1/2a (strain ATCC BAA-679 / EGD-e) OX=169963 GN=lmo1620 PE=4 SV=1 (Q8Y6R4_LISMO)	Lmo1620 protein OS=Listeria monocytogenes serovar 1/2a (strain ATCC BAA-679 / EGD-e) OX=169963 GN=lmo1620 PE=4 SV=1	Q8Y6R4_LISMO	uniprot-listeria+monocytogenes+ATCC+BAA-679+_+EGD-e.fasta	51850.7	1	3	3	3	0.0001	0.0596
FDO_220419_AX (1)	1_268M_C1	1_268M_C1	FDO_080422_Lismo_cond1_A	Cluster of DNA-directed RNA polymerase subunit alpha OS=Listeria monocytogenes serovar 1/2a (strain ATCC BAA-679 / EGD-e) OX=169963 GN=rpoA PE=3 SV=1 (RPOA_LISMO)	DNA-directed RNA polymerase subunit alpha OS=Listeria monocytogenes serovar 1/2a (strain ATCC BAA-679 / EGD-e) OX=169963 GN=rpoA PE=3 SV=1	RPOA_LISMO	uniprot-listeria+monocytogenes+ATCC+BAA-679+_+EGD-e.fasta	34906.8	1	3	3	3	0.0001	0.086
FDO_220419_AX (1)	1_268M_C1	1_268M_C1	FDO_080422_Lismo_cond1_B	Cluster of DNA topoisomerase 3 OS=Listeria monocytogenes serovar 1/2a (strain ATCC BAA-679 / EGD-e) OX=169963 GN=topB PE=3 SV=1 (Q8Y3S5_LISMO)	DNA topoisomerase 3 OS=Listeria monocytogenes serovar 1/2a (strain ATCC BAA-679 / EGD-e) OX=169963 GN=topB PE=3 SV=1	Q8Y3S5_LISMO	uniprot-listeria+monocytogenes+ATCC+BAA-679+_+EGD-e.fasta	81533.6	1	5	5	5	0.0002	0.0795
FDO_220419_AX (1)	1_268M_C1	1_268M_C1	FDO_080422_Lismo_cond1_B	Cluster of S-adenosylmethionine synthase OS=Listeria monocytogenes serovar 1/2a (strain ATCC BAA-679 / EGD-e) OX=169963 GN=metK PE=3 SV=1 (METK_LISMO)	S-adenosylmethionine synthase OS=Listeria monocytogenes serovar 1/2a (strain ATCC BAA-679 / EGD-e) OX=169963 GN=metK PE=3 SV=1	METK_LISMO	uniprot-listeria+monocytogenes+ATCC+BAA-679+_+EGD-e.fasta	43552.6	1	9	10	11	0.0004	0.266
FDO_220419_AX (1)	1_268M_C1	1_268M_C1	FDO_080422_Lismo_cond1_B	Cluster of 30S ribosomal protein S11 OS=Listeria monocytogenes serovar 1/2a (strain ATCC BAA-679 / EGD-e) OX=169963 GN=rpsK PE=3 SV=1 (RS11_LISMO)	30S ribosomal protein S11 OS=Listeria monocytogenes serovar 1/2a (strain ATCC BAA-679 / EGD-e) OX=169963 GN=rpsK PE=3 SV=1	RS11_LISMO	uniprot-listeria+monocytogenes+ATCC+BAA-679+_+EGD-e.fasta	13786	1	6	7	8	0.0003	0.372
FDO_220419_AX (1)	1_268M_C1	1_268M_C1	FDO_080422_Lismo_cond1_B	Cluster of Lmo1080 protein OS=Listeria monocytogenes serovar 1/2a (strain ATCC BAA-679 / EGD-e) OX=169963 GN=lmo1080 PE=4 SV=1 (Q8Y838_LISMO)	Lmo1080 protein OS=Listeria monocytogenes serovar 1/2a (strain ATCC BAA-679 / EGD-e) OX=169963 GN=lmo1080 PE=4 SV=1	Q8Y838_LISMO	uniprot-listeria+monocytogenes+ATCC+BAA-679+_+EGD-e.fasta	71490.7	1	18	25	25	0.0009	0.326
FDO_220419_AX (1)	1_268M_C1	1_268M_C1	FDO_080422_Lismo_cond1_B	Cluster of Holliday junction ATP-dependent DNA helicase RuvB OS=Listeria monocytogenes serovar 1/2a (strain ATCC BAA-679 / EGD-e) OX=169963 GN=ruvB PE=3 SV=1 (RUVB_LISMO)	Holliday junction ATP-dependent DNA helicase RuvB OS=Listeria monocytogenes serovar 1/2a (strain ATCC BAA-679 / EGD-e) OX=169963 GN=ruvB PE=3 SV=1	RUVB_LISMO	uniprot-listeria+monocytogenes+ATCC+BAA-679+_+EGD-e.fasta	37152.2	1	4	4	4	0.0001	0.146
FDO_220419_AX (1)	1_268M_C1	1_268M_C1	FDO_080422_Lismo_cond1_B	Cluster of Pseudouridine synthase OS=Listeria monocytogenes serovar 1/2a (strain ATCC BAA-679 / EGD-e) OX=169963 GN=lmo1843 PE=3 SV=1 (Q8Y657_LISMO)	Pseudouridine synthase OS=Listeria monocytogenes serovar 1/2a (strain ATCC BAA-679 / EGD-e) OX=169963 GN=lmo1843 PE=3 SV=1	Q8Y657_LISMO	uniprot-listeria+monocytogenes+ATCC+BAA-679+_+EGD-e.fasta	33988.4	1	5	5	5	0.0002	0.155
FDO_220419_AX (1)	1_268M_C1	1_268M_C1	FDO_080422_Lismo_cond1_B	Cluster of Lmo0942 protein OS=Listeria monocytogenes serovar 1/2a (strain ATCC BAA-679 / EGD-e) OX=169963 GN=lmo0942 PE=3 SV=1 (Q8Y8G2_LISMO)	Lmo0942 protein OS=Listeria monocytogenes serovar 1/2a (strain ATCC BAA-679 / EGD-e) OX=169963 GN=lmo0942 PE=3 SV=1	Q8Y8G2_LISMO	uniprot-listeria+monocytogenes+ATCC+BAA-679+_+EGD-e.fasta	68436.4	1	2	2	2	0.0001	0.0333
FDO_220419_AX (1)	1_268M_C1	1_268M_C1	FDO_080422_Lismo_cond1_B	Cluster of Threonine synthase OS=Listeria monocytogenes serovar 1/2a (strain ATCC BAA-679 / EGD-e) OX=169963 GN=thrC PE=3 SV=1 (Q8Y4A5_LISMO)	Threonine synthase OS=Listeria monocytogenes serovar 1/2a (strain ATCC BAA-679 / EGD-e) OX=169963 GN=thrC PE=3 SV=1	Q8Y4A5_LISMO	uniprot-listeria+monocytogenes+ATCC+BAA-679+_+EGD-e.fasta	36963.7	1	3	3	3	0.0001	0.151
FDO_220419_AX (1)	1_268M_C1	1_268M_C1	FDO_080422_Lismo_cond1_B	Cluster of Transcription termination factor Rho OS=Listeria monocytogenes serovar 1/2a (strain ATCC BAA-679 / EGD-e) OX=169963 GN=rho PE=3 SV=1 (Q8Y4A3_LISMO)	Transcription termination factor Rho OS=Listeria monocytogenes serovar 1/2a (strain ATCC BAA-679 / EGD-e) OX=169963 GN=rho PE=3 SV=1	Q8Y4A3_LISMO	uniprot-listeria+monocytogenes+ATCC+BAA-679+_+EGD-e.fasta	48194.9	1	6	6	6	0.0002	0.161
FDO_220419_AX (1)	1_268M_C1	1_268M_C1	FDO_080422_Lismo_cond1_B	Cluster of N5-carboxyaminoimidazole ribonucleotide synthase OS=Listeria monocytogenes serovar 1/2a (strain ATCC BAA-679 / EGD-e) OX=169963 GN=purK PE=3 SV=1 (Q8Y6B7_LISMO)	N5-carboxyaminoimidazole ribonucleotide synthase OS=Listeria monocytogenes serovar 1/2a (strain ATCC BAA-679 / EGD-e) OX=169963 GN=purK PE=3 SV=1	Q8Y6B7_LISMO	uniprot-listeria+monocytogenes+ATCC+BAA-679+_+EGD-e.fasta	41407.8	1	3	3	3	0.0001	0.12
FDO_220419_AX (1)	1_268M_C1	1_268M_C1	FDO_080422_Lismo_cond1_B	Cluster of Alanine dehydrogenase OS=Listeria monocytogenes serovar 1/2a (strain ATCC BAA-679 / EGD-e) OX=169963 GN=lmo1579 PE=3 SV=1 (Q8Y6V2_LISMO)	Alanine dehydrogenase OS=Listeria monocytogenes serovar 1/2a (strain ATCC BAA-679 / EGD-e) OX=169963 GN=lmo1579 PE=3 SV=1	Q8Y6V2_LISMO	uniprot-listeria+monocytogenes+ATCC+BAA-679+_+EGD-e.fasta	39610.7	1	16	27	38	0.0014	0.624
FDO_220419_AX (1)	1_268M_C1	1_268M_C1	FDO_080422_Lismo_cond1_B	Cluster of Aldehyde-alcohol dehydrogenase OS=Listeria monocytogenes serovar 1/2a (strain ATCC BAA-679 / EGD-e) OX=169963 GN=lmo1634 PE=3 SV=1 (Q8Y6Q0_LISMO)	Aldehyde-alcohol dehydrogenase OS=Listeria monocytogenes serovar 1/2a (strain ATCC BAA-679 / EGD-e) OX=169963 GN=lmo1634 PE=3 SV=1	Q8Y6Q0_LISMO	uniprot-listeria+monocytogenes+ATCC+BAA-679+_+EGD-e.fasta	94683.6	1	25	33	43	0.0015	0.308
FDO_220419_AX (1)	1_268M_C1	1_268M_C1	FDO_080422_Lismo_cond1_B	Cluster of Pyruvate dehydrogenase E1 component subunit alpha OS=Listeria monocytogenes serovar 1/2a (strain ATCC BAA-679 / EGD-e) OX=169963 GN=pdhA PE=4 SV=1 (Q8Y865_LISMO)	Pyruvate dehydrogenase E1 component subunit alpha OS=Listeria monocytogenes serovar 1/2a (strain ATCC BAA-679 / EGD-e) OX=169963 GN=pdhA PE=4 SV=1	Q8Y865_LISMO	uniprot-listeria+monocytogenes+ATCC+BAA-679+_+EGD-e.fasta	41268	1	21	37	56	0.002	0.542
FDO_220419_AX (1)	1_268M_C1	1_268M_C1	FDO_080422_Lismo_cond1_B	Cluster of 60 kDa chaperonin OS=Listeria monocytogenes serovar 1/2a (strain ATCC BAA-679 / EGD-e) OX=169963 GN=groL PE=3 SV=1 (CH60_LISMO)	60 kDa chaperonin OS=Listeria monocytogenes serovar 1/2a (strain ATCC BAA-679 / EGD-e) OX=169963 GN=groL PE=3 SV=1	CH60_LISMO	uniprot-listeria+monocytogenes+ATCC+BAA-679+_+EGD-e.fasta	57367.1	1	32	49	103	0.0037	0.683
FDO_220419_AX (1)	1_268M_C1	1_268M_C1	FDO_080422_Lismo_cond1_B	Cluster of Thymidylate synthase OS=Listeria monocytogenes serovar 1/2a (strain ATCC BAA-679 / EGD-e) OX=169963 GN=thyA PE=3 SV=1 (TYSY_LISMO)	Thymidylate synthase OS=Listeria monocytogenes serovar 1/2a (strain ATCC BAA-679 / EGD-e) OX=169963 GN=thyA PE=3 SV=1	TYSY_LISMO	uniprot-listeria+monocytogenes+ATCC+BAA-679+_+EGD-e.fasta	36164.5	1	3	3	3	0.0001	0.111
FDO_220419_AX (1)	1_268M_C1	1_268M_C1	FDO_080422_Lismo_cond1_B	Cluster of Dihydrolipoamide acetyltransferase component of pyruvate dehydrogenase complex OS=Listeria monocytogenes serovar 1/2a (strain ATCC BAA-679 / EGD-e) OX=169963 GN=pdhC PE=3 SV=1 (Q8Y863_LISMO)	Dihydrolipoamide acetyltransferase component of pyruvate dehydrogenase complex OS=Listeria monocytogenes serovar 1/2a (strain ATCC BAA-679 / EGD-e) OX=169963 GN=pdhC PE=3 SV=1	Q8Y863_LISMO	uniprot-listeria+monocytogenes+ATCC+BAA-679+_+EGD-e.fasta	58194.3	1	23	37	77	0.0028	0.535
FDO_220419_AX (1)	1_268M_C1	1_268M_C1	FDO_080422_Lismo_cond1_B	Cluster of Cell division protein FtsZ OS=Listeria monocytogenes serovar 1/2a (strain ATCC BAA-679 / EGD-e) OX=169963 GN=ftsZ PE=3 SV=1 (Q8Y5M5_LISMO)	Cell division protein FtsZ OS=Listeria monocytogenes serovar 1/2a (strain ATCC BAA-679 / EGD-e) OX=169963 GN=ftsZ PE=3 SV=1	Q8Y5M5_LISMO	uniprot-listeria+monocytogenes+ATCC+BAA-679+_+EGD-e.fasta	41350.3	1	14	22	25	0.0009	0.481
FDO_220419_AX (1)	1_268M_C1	1_268M_C1	FDO_080422_Lismo_cond1_B	Cluster of Lmo2518 protein OS=Listeria monocytogenes serovar 1/2a (strain ATCC BAA-679 / EGD-e) OX=169963 GN=lmo2518 PE=3 SV=1 (Q8Y4D2_LISMO)	Lmo2518 protein OS=Listeria monocytogenes serovar 1/2a (strain ATCC BAA-679 / EGD-e) OX=169963 GN=lmo2518 PE=3 SV=1	Q8Y4D2_LISMO	uniprot-listeria+monocytogenes+ATCC+BAA-679+_+EGD-e.fasta	39120.3	1	11	12	13	0.0005	0.318
FDO_220419_AX (1)	1_268M_C1	1_268M_C1	FDO_080422_Lismo_cond1_B	Cluster of Bifunctional ligase/repressor BirA OS=Listeria monocytogenes serovar 1/2a (strain ATCC BAA-679 / EGD-e) OX=169963 GN=birA PE=3 SV=1 (Q8Y5Z9_LISMO)	Bifunctional ligase/repressor BirA OS=Listeria monocytogenes serovar 1/2a (strain ATCC BAA-679 / EGD-e) OX=169963 GN=birA PE=3 SV=1	Q8Y5Z9_LISMO	uniprot-listeria+monocytogenes+ATCC+BAA-679+_+EGD-e.fasta	36238.3	1	2	2	2	0.0001	0.0615
FDO_220419_AX (1)	1_268M_C1	1_268M_C1	FDO_080422_Lismo_cond1_B	Cluster of Aspartokinase OS=Listeria monocytogenes serovar 1/2a (strain ATCC BAA-679 / EGD-e) OX=169963 GN=lmo1235 PE=3 SV=1 (Q8Y7N9_LISMO)	Aspartokinase OS=Listeria monocytogenes serovar 1/2a (strain ATCC BAA-679 / EGD-e) OX=169963 GN=lmo1235 PE=3 SV=1	Q8Y7N9_LISMO	uniprot-listeria+monocytogenes+ATCC+BAA-679+_+EGD-e.fasta	43650.3	1	10	14	14	0.0005	0.228
FDO_220419_AX (1)	1_268M_C1	1_268M_C1	FDO_080422_Lismo_cond1_B	Cluster of FAD:protein FMN transferase OS=Listeria monocytogenes serovar 1/2a (strain ATCC BAA-679 / EGD-e) OX=169963 GN=lmo2636 PE=3 SV=1 (Q8Y437_LISMO)	FAD:protein FMN transferase OS=Listeria monocytogenes serovar 1/2a (strain ATCC BAA-679 / EGD-e) OX=169963 GN=lmo2636 PE=3 SV=1	Q8Y437_LISMO	uniprot-listeria+monocytogenes+ATCC+BAA-679+_+EGD-e.fasta	39804.3	1	4	4	4	0.0001	0.125
FDO_220419_AX (1)	1_268M_C1	1_268M_C1	FDO_080422_Lismo_cond1_B	Cluster of Lmo0292 protein OS=Listeria monocytogenes serovar 1/2a (strain ATCC BAA-679 / EGD-e) OX=169963 GN=lmo0292 PE=4 SV=1 (Q8YA67_LISMO)	Lmo0292 protein OS=Listeria monocytogenes serovar 1/2a (strain ATCC BAA-679 / EGD-e) OX=169963 GN=lmo0292 PE=4 SV=1	Q8YA67_LISMO	uniprot-listeria+monocytogenes+ATCC+BAA-679+_+EGD-e.fasta	52840.4	1	11	12	13	0.0005	0.272
FDO_220419_AX (1)	1_268M_C1	1_268M_C1	FDO_080422_Lismo_cond1_B	Cluster of Lmo1851 protein OS=Listeria monocytogenes serovar 1/2a (strain ATCC BAA-679 / EGD-e) OX=169963 GN=lmo1851 PE=3 SV=1 (Q8Y649_LISMO)	Lmo1851 protein OS=Listeria monocytogenes serovar 1/2a (strain ATCC BAA-679 / EGD-e) OX=169963 GN=lmo1851 PE=3 SV=1	Q8Y649_LISMO	uniprot-listeria+monocytogenes+ATCC+BAA-679+_+EGD-e.fasta	54138.9	1	2	2	2	0.0001	0.0766
FDO_220419_AX (1)	1_268M_C1	1_268M_C1	FDO_080422_Lismo_cond1_B	Cluster of tRNA uridine 5-carboxymethylaminomethyl modification enzyme MnmG OS=Listeria monocytogenes serovar 1/2a (strain ATCC BAA-679 / EGD-e) OX=169963 GN=mnmG PE=3 SV=1 (MNMG_LISMO)	tRNA uridine 5-carboxymethylaminomethyl modification enzyme MnmG OS=Listeria monocytogenes serovar 1/2a (strain ATCC BAA-679 / EGD-e) OX=169963 GN=mnmG PE=3 SV=1	MNMG_LISMO	uniprot-listeria+monocytogenes+ATCC+BAA-679+_+EGD-e.fasta	70139.3	1	5	5	5	0.0002	0.0874
FDO_220419_AX (1)	1_268M_C1	1_268M_C1	FDO_080422_Lismo_cond1_B	Cluster of Enolase OS=Listeria monocytogenes serovar 1/2a (strain ATCC BAA-679 / EGD-e) OX=169963 GN=eno PE=1 SV=1 (ENO_LISMO)	Enolase OS=Listeria monocytogenes serovar 1/2a (strain ATCC BAA-679 / EGD-e) OX=169963 GN=eno PE=1 SV=1	ENO_LISMO	uniprot-listeria+monocytogenes+ATCC+BAA-679+_+EGD-e.fasta	46473.8	1	30	60	156	0.0056	0.705
FDO_220419_AX (1)	1_268M_C1	1_268M_C1	FDO_080422_Lismo_cond1_B	Cluster of Ribonuclease J OS=Listeria monocytogenes serovar 1/2a (strain ATCC BAA-679 / EGD-e) OX=169963 GN=rnj PE=3 SV=1 (Q92CZ5_LISMO)	Ribonuclease J OS=Listeria monocytogenes serovar 1/2a (strain ATCC BAA-679 / EGD-e) OX=169963 GN=rnj PE=3 SV=1	Q92CZ5_LISMO	uniprot-listeria+monocytogenes+ATCC+BAA-679+_+EGD-e.fasta	61561.5	1	13	19	22	0.0008	0.321
FDO_220419_AX (1)	1_268M_C1	1_268M_C1	FDO_080422_Lismo_cond1_B	Cluster of Lmo1493 protein OS=Listeria monocytogenes serovar 1/2a (strain ATCC BAA-679 / EGD-e) OX=169963 GN=lmo1493 PE=3 SV=1 (Q8Y730_LISMO)	Lmo1493 protein OS=Listeria monocytogenes serovar 1/2a (strain ATCC BAA-679 / EGD-e) OX=169963 GN=lmo1493 PE=3 SV=1	Q8Y730_LISMO	uniprot-listeria+monocytogenes+ATCC+BAA-679+_+EGD-e.fasta	68796.1	1	8	10	11	0.0004	0.179
FDO_220419_AX (1)	1_268M_C1	1_268M_C1	FDO_080422_Lismo_cond1_B	Cluster of tRNA-specific 2-thiouridylase MnmA OS=Listeria monocytogenes serovar 1/2a (strain ATCC BAA-679 / EGD-e) OX=169963 GN=mnmA PE=3 SV=1 (MNMA_LISMO)	tRNA-specific 2-thiouridylase MnmA OS=Listeria monocytogenes serovar 1/2a (strain ATCC BAA-679 / EGD-e) OX=169963 GN=mnmA PE=3 SV=1	MNMA_LISMO	uniprot-listeria+monocytogenes+ATCC+BAA-679+_+EGD-e.fasta	41504	1	5	5	5	0.0002	0.164
FDO_220419_AX (1)	1_268M_C1	1_268M_C1	FDO_080422_Lismo_cond1_B	Cluster of Lmo0261 protein OS=Listeria monocytogenes serovar 1/2a (strain ATCC BAA-679 / EGD-e) OX=169963 GN=lmo0261 PE=3 SV=1 (Q8YA94_LISMO)	Lmo0261 protein OS=Listeria monocytogenes serovar 1/2a (strain ATCC BAA-679 / EGD-e) OX=169963 GN=lmo0261 PE=3 SV=1	Q8YA94_LISMO	uniprot-listeria+monocytogenes+ATCC+BAA-679+_+EGD-e.fasta	55601.7	1	3	3	3	0.0001	0.0494
FDO_220419_AX (1)	1_268M_C1	1_268M_C1	FDO_080422_Lismo_cond1_B	Cluster of Histidine kinase OS=Listeria monocytogenes serovar 1/2a (strain ATCC BAA-679 / EGD-e) OX=169963 GN=resE PE=4 SV=1 (Q8Y5V8_LISMO)	Histidine kinase OS=Listeria monocytogenes serovar 1/2a (strain ATCC BAA-679 / EGD-e) OX=169963 GN=resE PE=4 SV=1	Q8Y5V8_LISMO	uniprot-listeria+monocytogenes+ATCC+BAA-679+_+EGD-e.fasta	66702.5	1	2	2	2	0.0001	0.0436
FDO_220419_AX (1)	1_268M_C1	1_268M_C1	FDO_080422_Lismo_cond1_B	Cluster of Uroporphyrinogen decarboxylase OS=Listeria monocytogenes serovar 1/2a (strain ATCC BAA-679 / EGD-e) OX=169963 GN=hemE PE=3 SV=1 (DCUP_LISMO)	Uroporphyrinogen decarboxylase OS=Listeria monocytogenes serovar 1/2a (strain ATCC BAA-679 / EGD-e) OX=169963 GN=hemE PE=3 SV=1	DCUP_LISMO	uniprot-listeria+monocytogenes+ATCC+BAA-679+_+EGD-e.fasta	39929.8	1	3	3	3	0.0001	0.116
FDO_220419_AX (1)	1_268M_C1	1_268M_C1	FDO_080422_Lismo_cond1_B	Cluster of Coenzyme A biosynthesis bifunctional protein CoaBC OS=Listeria monocytogenes serovar 1/2a (strain ATCC BAA-679 / EGD-e) OX=169963 GN=coaBC PE=3 SV=1 (Q8Y674_LISMO)	Coenzyme A biosynthesis bifunctional protein CoaBC OS=Listeria monocytogenes serovar 1/2a (strain ATCC BAA-679 / EGD-e) OX=169963 GN=coaBC PE=3 SV=1	Q8Y674_LISMO	uniprot-listeria+monocytogenes+ATCC+BAA-679+_+EGD-e.fasta	43365.7	1	11	11	11	0.0004	0.273
FDO_220419_AX (1)	1_268M_C1	1_268M_C1	FDO_080422_Lismo_cond1_B	Cluster of CydD protein OS=Listeria monocytogenes serovar 1/2a (strain ATCC BAA-679 / EGD-e) OX=169963 GN=cydD PE=4 SV=1 (Q8Y3W4_LISMO)	CydD protein OS=Listeria monocytogenes serovar 1/2a (strain ATCC BAA-679 / EGD-e) OX=169963 GN=cydD PE=4 SV=1	Q8Y3W4_LISMO	uniprot-listeria+monocytogenes+ATCC+BAA-679+_+EGD-e.fasta	65100.9	1	6	6	6	0.0002	0.109
FDO_220419_AX (1)	1_268M_C1	1_268M_C1	FDO_080422_Lismo_cond1_B	Cluster of Gamma-glutamyl phosphate reductase OS=Listeria monocytogenes serovar 1/2a (strain ATCC BAA-679 / EGD-e) OX=169963 GN=proA PE=3 SV=1 (PROA_LISMO)	Gamma-glutamyl phosphate reductase OS=Listeria monocytogenes serovar 1/2a (strain ATCC BAA-679 / EGD-e) OX=169963 GN=proA PE=3 SV=1	PROA_LISMO	uniprot-listeria+monocytogenes+ATCC+BAA-679+_+EGD-e.fasta	45510.4	1	5	5	5	0.0002	0.123
FDO_220419_AX (1)	1_268M_C1	1_268M_C1	FDO_080422_Lismo_cond1_B	Cluster of Serine hydroxymethyltransferase OS=Listeria monocytogenes serovar 1/2a (strain ATCC BAA-679 / EGD-e) OX=169963 GN=glyA PE=3 SV=1 (GLYA_LISMO)	Serine hydroxymethyltransferase OS=Listeria monocytogenes serovar 1/2a (strain ATCC BAA-679 / EGD-e) OX=169963 GN=glyA PE=3 SV=1	GLYA_LISMO	uniprot-listeria+monocytogenes+ATCC+BAA-679+_+EGD-e.fasta	45122.8	1	8	10	10	0.0004	0.242
FDO_220419_AX (1)	1_268M_C1	1_268M_C1	FDO_080422_Lismo_cond1_B	Cluster of Ribonuclease Y OS=Listeria monocytogenes serovar 1/2a (strain ATCC BAA-679 / EGD-e) OX=169963 GN=rny PE=3 SV=1 (RNY_LISMO)	Ribonuclease Y OS=Listeria monocytogenes serovar 1/2a (strain ATCC BAA-679 / EGD-e) OX=169963 GN=rny PE=3 SV=1	RNY_LISMO	uniprot-listeria+monocytogenes+ATCC+BAA-679+_+EGD-e.fasta	58320.1	1	11	12	13	0.0005	0.2
FDO_220419_AX (1)	1_268M_C1	1_268M_C1	FDO_080422_Lismo_cond1_B	Cluster of Lmo1918 protein OS=Listeria monocytogenes serovar 1/2a (strain ATCC BAA-679 / EGD-e) OX=169963 GN=lmo1918 PE=4 SV=1 (Q8Y5Y5_LISMO)	Lmo1918 protein OS=Listeria monocytogenes serovar 1/2a (strain ATCC BAA-679 / EGD-e) OX=169963 GN=lmo1918 PE=4 SV=1	Q8Y5Y5_LISMO	uniprot-listeria+monocytogenes+ATCC+BAA-679+_+EGD-e.fasta	45994.6	1	2	2	2	0.0001	0.0475
FDO_220419_AX (1)	1_268M_C1	1_268M_C1	FDO_080422_Lismo_cond1_B	Cluster of Aminotransferase OS=Listeria monocytogenes serovar 1/2a (strain ATCC BAA-679 / EGD-e) OX=169963 GN=aspB PE=3 SV=1 (Q8Y606_LISMO)	Aminotransferase OS=Listeria monocytogenes serovar 1/2a (strain ATCC BAA-679 / EGD-e) OX=169963 GN=aspB PE=3 SV=1	Q8Y606_LISMO	uniprot-listeria+monocytogenes+ATCC+BAA-679+_+EGD-e.fasta	43360.7	1	7	7	9	0.0003	0.221
FDO_220419_AX (1)	1_268M_C1	1_268M_C1	FDO_080422_Lismo_cond1_B	Cluster of Lmo0956 protein OS=Listeria monocytogenes serovar 1/2a (strain ATCC BAA-679 / EGD-e) OX=169963 GN=lmo0956 PE=3 SV=1 (Q8Y8E8_LISMO)	Lmo0956 protein OS=Listeria monocytogenes serovar 1/2a (strain ATCC BAA-679 / EGD-e) OX=169963 GN=lmo0956 PE=3 SV=1	Q8Y8E8_LISMO	uniprot-listeria+monocytogenes+ATCC+BAA-679+_+EGD-e.fasta	41414.3	1	10	10	11	0.0004	0.318
FDO_220419_AX (1)	1_268M_C1	1_268M_C1	FDO_080422_Lismo_cond1_B	Cluster of ATP-dependent protease OS=Listeria monocytogenes serovar 1/2a (strain ATCC BAA-679 / EGD-e) OX=169963 GN=clpE PE=3 SV=1 (Q8Y8B1_LISMO)	ATP-dependent protease OS=Listeria monocytogenes serovar 1/2a (strain ATCC BAA-679 / EGD-e) OX=169963 GN=clpE PE=3 SV=1	Q8Y8B1_LISMO	uniprot-listeria+monocytogenes+ATCC+BAA-679+_+EGD-e.fasta	80188.3	1	1	1	2	0.0001	0.0414
FDO_220419_AX (1)	1_268M_C1	1_268M_C1	FDO_080422_Lismo_cond1_B	Cluster of Probable tRNA sulfurtransferase OS=Listeria monocytogenes serovar 1/2a (strain ATCC BAA-679 / EGD-e) OX=169963 GN=thiI PE=3 SV=1 (THII_LISMO)	Probable tRNA sulfurtransferase OS=Listeria monocytogenes serovar 1/2a (strain ATCC BAA-679 / EGD-e) OX=169963 GN=thiI PE=3 SV=1	THII_LISMO	uniprot-listeria+monocytogenes+ATCC+BAA-679+_+EGD-e.fasta	44974.6	1	7	9	10	0.0004	0.186
FDO_220419_AX (1)	1_268M_C1	1_268M_C1	FDO_080422_Lismo_cond1_B	Cluster of Septation ring formation regulator EzrA OS=Listeria monocytogenes serovar 1/2a (strain ATCC BAA-679 / EGD-e) OX=169963 GN=ezrA PE=3 SV=1 (EZRA_LISMO)	Septation ring formation regulator EzrA OS=Listeria monocytogenes serovar 1/2a (strain ATCC BAA-679 / EGD-e) OX=169963 GN=ezrA PE=3 SV=1	EZRA_LISMO	uniprot-listeria+monocytogenes+ATCC+BAA-679+_+EGD-e.fasta	66521.9	1	2	2	2	0.0001	0.042
FDO_220419_AX (1)	1_268M_C1	1_268M_C1	FDO_080422_Lismo_cond1_B	Cluster of tRNA N6-adenosine threonylcarbamoyltransferase OS=Listeria monocytogenes serovar 1/2a (strain ATCC BAA-679 / EGD-e) OX=169963 GN=tsaD PE=3 SV=1 (TSAD_LISMO)	tRNA N6-adenosine threonylcarbamoyltransferase OS=Listeria monocytogenes serovar 1/2a (strain ATCC BAA-679 / EGD-e) OX=169963 GN=tsaD PE=3 SV=1	TSAD_LISMO	uniprot-listeria+monocytogenes+ATCC+BAA-679+_+EGD-e.fasta	36860.7	1	4	4	4	0.0001	0.142
FDO_220419_AX (1)	1_268M_C1	1_268M_C1	FDO_080422_Lismo_cond1_B	Cluster of Ferredoxin--NADP reductase 2 OS=Listeria monocytogenes serovar 1/2a (strain ATCC BAA-679 / EGD-e) OX=169963 GN=lmo2390 PE=3 SV=1 (FENR2_LISMO)	Ferredoxin--NADP reductase 2 OS=Listeria monocytogenes serovar 1/2a (strain ATCC BAA-679 / EGD-e) OX=169963 GN=lmo2390 PE=3 SV=1	FENR2_LISMO	uniprot-listeria+monocytogenes+ATCC+BAA-679+_+EGD-e.fasta	36427.5	1	3	4	4	0.0001	0.0665
FDO_220419_AX (1)	1_268M_C1	1_268M_C1	FDO_080422_Lismo_cond1_B	Cluster of Lmo1722 protein OS=Listeria monocytogenes serovar 1/2a (strain ATCC BAA-679 / EGD-e) OX=169963 GN=lmo1722 PE=4 SV=1 (Q8Y6G5_LISMO)	Lmo1722 protein OS=Listeria monocytogenes serovar 1/2a (strain ATCC BAA-679 / EGD-e) OX=169963 GN=lmo1722 PE=4 SV=1	Q8Y6G5_LISMO	uniprot-listeria+monocytogenes+ATCC+BAA-679+_+EGD-e.fasta	50118.2	1	5	5	5	0.0002	0.113
FDO_220419_AX (1)	1_268M_C1	1_268M_C1	FDO_080422_Lismo_cond1_B	Cluster of Arginine--tRNA ligase OS=Listeria monocytogenes serovar 1/2a (strain ATCC BAA-679 / EGD-e) OX=169963 GN=argS PE=3 SV=1 (SYR_LISMO)	Arginine--tRNA ligase OS=Listeria monocytogenes serovar 1/2a (strain ATCC BAA-679 / EGD-e) OX=169963 GN=argS PE=3 SV=1	SYR_LISMO	uniprot-listeria+monocytogenes+ATCC+BAA-679+_+EGD-e.fasta	62838.6	1	13	16	18	0.0006	0.279
FDO_220419_AX (1)	1_268M_C1	1_268M_C1	FDO_080422_Lismo_cond1_B	Cluster of GTPase HflX OS=Listeria monocytogenes serovar 1/2a (strain ATCC BAA-679 / EGD-e) OX=169963 GN=hflX PE=3 SV=1 (Q8Y8Y0_LISMO)	GTPase HflX OS=Listeria monocytogenes serovar 1/2a (strain ATCC BAA-679 / EGD-e) OX=169963 GN=hflX PE=3 SV=1	Q8Y8Y0_LISMO	uniprot-listeria+monocytogenes+ATCC+BAA-679+_+EGD-e.fasta	47551.1	1	3	3	3	0.0001	0.0813
FDO_220419_AX (1)	1_268M_C1	1_268M_C1	FDO_080422_Lismo_cond1_B	Cluster of DNA polymerase III subunit gamma/tau OS=Listeria monocytogenes serovar 1/2a (strain ATCC BAA-679 / EGD-e) OX=169963 GN=dnaX PE=3 SV=1 (Q8Y3X5_LISMO)	DNA polymerase III subunit gamma/tau OS=Listeria monocytogenes serovar 1/2a (strain ATCC BAA-679 / EGD-e) OX=169963 GN=dnaX PE=3 SV=1	Q8Y3X5_LISMO	uniprot-listeria+monocytogenes+ATCC+BAA-679+_+EGD-e.fasta	63460.4	1	4	4	4	0.0001	0.0829
FDO_220419_AX (1)	1_268M_C1	1_268M_C1	FDO_080422_Lismo_cond1_B	Cluster of Polyribonucleotide nucleotidyltransferase OS=Listeria monocytogenes serovar 1/2a (strain ATCC BAA-679 / EGD-e) OX=169963 GN=pnp PE=3 SV=1 (PNP_LISMO)	Polyribonucleotide nucleotidyltransferase OS=Listeria monocytogenes serovar 1/2a (strain ATCC BAA-679 / EGD-e) OX=169963 GN=pnp PE=3 SV=1	PNP_LISMO	uniprot-listeria+monocytogenes+ATCC+BAA-679+_+EGD-e.fasta	79604	1	31	41	51	0.0018	0.455
FDO_220419_AX (1)	1_268M_C1	1_268M_C1	FDO_080422_Lismo_cond1_B	Cluster of Lmo0271 protein OS=Listeria monocytogenes serovar 1/2a (strain ATCC BAA-679 / EGD-e) OX=169963 GN=lmo0271 PE=3 SV=1 (Q8YA88_LISMO)	Lmo0271 protein OS=Listeria monocytogenes serovar 1/2a (strain ATCC BAA-679 / EGD-e) OX=169963 GN=lmo0271 PE=3 SV=1	Q8YA88_LISMO	uniprot-listeria+monocytogenes+ATCC+BAA-679+_+EGD-e.fasta	54582.9	1	6	7	7	0.0003	0.115
FDO_220419_AX (1)	1_268M_C1	1_268M_C1	FDO_080422_Lismo_cond1_B	Cluster of Proline--tRNA ligase OS=Listeria monocytogenes serovar 1/2a (strain ATCC BAA-679 / EGD-e) OX=169963 GN=proS PE=3 SV=1 (SYP_LISMO)	Proline--tRNA ligase OS=Listeria monocytogenes serovar 1/2a (strain ATCC BAA-679 / EGD-e) OX=169963 GN=proS PE=3 SV=1	SYP_LISMO	uniprot-listeria+monocytogenes+ATCC+BAA-679+_+EGD-e.fasta	63355.5	1	13	14	16	0.0006	0.259
FDO_220419_AX (1)	1_268M_C1	1_268M_C1	FDO_080422_Lismo_cond1_B	Cluster of 30S ribosomal protein S14 type Z OS=Listeria monocytogenes serovar 1/2a (strain ATCC BAA-679 / EGD-e) OX=169963 GN=rpsZ PE=3 SV=1 (RS14Z_LISMO)	30S ribosomal protein S14 type Z OS=Listeria monocytogenes serovar 1/2a (strain ATCC BAA-679 / EGD-e) OX=169963 GN=rpsZ PE=3 SV=1	RS14Z_LISMO	uniprot-listeria+monocytogenes+ATCC+BAA-679+_+EGD-e.fasta	7146.9	1	2	2	2	0.0001	0.279
FDO_220419_AX (1)	1_268M_C1	1_268M_C1	FDO_080422_Lismo_cond1_B	Cluster of Glutamate/gamma-aminobutyrate antiporter OS=Listeria monocytogenes serovar 1/2a (strain ATCC BAA-679 / EGD-e) OX=169963 GN=lmo2362 PE=3 SV=1 (Q8Y4S1_LISMO)	Glutamate/gamma-aminobutyrate antiporter OS=Listeria monocytogenes serovar 1/2a (strain ATCC BAA-679 / EGD-e) OX=169963 GN=lmo2362 PE=3 SV=1	Q8Y4S1_LISMO	uniprot-listeria+monocytogenes+ATCC+BAA-679+_+EGD-e.fasta	55170.5	1	4	6	6	0.0002	0.0671
FDO_220419_AX (1)	1_268M_C1	1_268M_C1	FDO_080422_Lismo_cond1_B	Cluster of Lmo1726 protein OS=Listeria monocytogenes serovar 1/2a (strain ATCC BAA-679 / EGD-e) OX=169963 GN=lmo1726 PE=4 SV=1 (Q8Y6G1_LISMO)	Lmo1726 protein OS=Listeria monocytogenes serovar 1/2a (strain ATCC BAA-679 / EGD-e) OX=169963 GN=lmo1726 PE=4 SV=1	Q8Y6G1_LISMO	uniprot-listeria+monocytogenes+ATCC+BAA-679+_+EGD-e.fasta	36772.9	1	11	13	15	0.0005	0.44
FDO_220419_AX (1)	1_268M_C1	1_268M_C1	FDO_080422_Lismo_cond1_B	Cluster of Asparagine--tRNA ligase OS=Listeria monocytogenes serovar 1/2a (strain ATCC BAA-679 / EGD-e) OX=169963 GN=asnS PE=3 SV=1 (SYN_LISMO)	Asparagine--tRNA ligase OS=Listeria monocytogenes serovar 1/2a (strain ATCC BAA-679 / EGD-e) OX=169963 GN=asnS PE=3 SV=1	SYN_LISMO	uniprot-listeria+monocytogenes+ATCC+BAA-679+_+EGD-e.fasta	49000	1	15	18	23	0.0008	0.46
FDO_220419_AX (1)	1_268M_C1	1_268M_C1	FDO_080422_Lismo_cond1_B	Cluster of Lmo2460 protein OS=Listeria monocytogenes serovar 1/2a (strain ATCC BAA-679 / EGD-e) OX=169963 GN=lmo2460 PE=3 SV=1 (Q8Y4I0_LISMO)	Lmo2460 protein OS=Listeria monocytogenes serovar 1/2a (strain ATCC BAA-679 / EGD-e) OX=169963 GN=lmo2460 PE=3 SV=1	Q8Y4I0_LISMO	uniprot-listeria+monocytogenes+ATCC+BAA-679+_+EGD-e.fasta	38338.6	1	7	9	10	0.0004	0.296
FDO_220419_AX (1)	1_268M_C1	1_268M_C1	FDO_080422_Lismo_cond1_B	Cluster of Bifunctional purine biosynthesis protein PurH OS=Listeria monocytogenes serovar 1/2a (strain ATCC BAA-679 / EGD-e) OX=169963 GN=purH PE=3 SV=1 (PUR9_LISMO)	Bifunctional purine biosynthesis protein PurH OS=Listeria monocytogenes serovar 1/2a (strain ATCC BAA-679 / EGD-e) OX=169963 GN=purH PE=3 SV=1	PUR9_LISMO	uniprot-listeria+monocytogenes+ATCC+BAA-679+_+EGD-e.fasta	55000.5	1	4	5	5	0.0002	0.0963
FDO_220419_AX (1)	1_268M_C1	1_268M_C1	FDO_080422_Lismo_cond1_B	Cluster of Lmo0277 protein OS=Listeria monocytogenes serovar 1/2a (strain ATCC BAA-679 / EGD-e) OX=169963 GN=lmo0277 PE=4 SV=1 (Q8YA82_LISMO)	Lmo0277 protein OS=Listeria monocytogenes serovar 1/2a (strain ATCC BAA-679 / EGD-e) OX=169963 GN=lmo0277 PE=4 SV=1	Q8YA82_LISMO	uniprot-listeria+monocytogenes+ATCC+BAA-679+_+EGD-e.fasta	35901.1	1	2	2	2	0.0001	0.0557
FDO_220419_AX (1)	1_268M_C1	1_268M_C1	FDO_080422_Lismo_cond1_B	Cluster of Lmo0319 protein OS=Listeria monocytogenes serovar 1/2a (strain ATCC BAA-679 / EGD-e) OX=169963 GN=lmo0319 PE=3 SV=1 (Q7AP84_LISMO)	Lmo0319 protein OS=Listeria monocytogenes serovar 1/2a (strain ATCC BAA-679 / EGD-e) OX=169963 GN=lmo0319 PE=3 SV=1	Q7AP84_LISMO	uniprot-listeria+monocytogenes+ATCC+BAA-679+_+EGD-e.fasta	53648	1	2	2	2	0.0001	0.0403
FDO_220419_AX (1)	1_268M_C1	1_268M_C1	FDO_080422_Lismo_cond1_B	Cluster of Lmo0279 protein OS=Listeria monocytogenes serovar 1/2a (strain ATCC BAA-679 / EGD-e) OX=169963 GN=lmo0279 PE=4 SV=1 (Q8YA80_LISMO)	Lmo0279 protein OS=Listeria monocytogenes serovar 1/2a (strain ATCC BAA-679 / EGD-e) OX=169963 GN=lmo0279 PE=4 SV=1	Q8YA80_LISMO	uniprot-listeria+monocytogenes+ATCC+BAA-679+_+EGD-e.fasta	81483	1	10	12	13	0.0005	0.125
FDO_220419_AX (1)	1_268M_C1	1_268M_C1	FDO_080422_Lismo_cond1_B	Cluster of Lmo2537 protein OS=Listeria monocytogenes serovar 1/2a (strain ATCC BAA-679 / EGD-e) OX=169963 GN=lmo2537 PE=1 SV=1 (Q8Y4B4_LISMO)	Lmo2537 protein OS=Listeria monocytogenes serovar 1/2a (strain ATCC BAA-679 / EGD-e) OX=169963 GN=lmo2537 PE=1 SV=1	Q8Y4B4_LISMO	uniprot-listeria+monocytogenes+ATCC+BAA-679+_+EGD-e.fasta	42262.6	1	3	3	3	0.0001	0.14
FDO_220419_AX (1)	1_268M_C1	1_268M_C1	FDO_080422_Lismo_cond1_B	Cluster of RNA polymerase sigma factor SigA OS=Listeria monocytogenes serovar 1/2a (strain ATCC BAA-679 / EGD-e) OX=169963 GN=sigA PE=3 SV=1 (SIGA_LISMO)	RNA polymerase sigma factor SigA OS=Listeria monocytogenes serovar 1/2a (strain ATCC BAA-679 / EGD-e) OX=169963 GN=sigA PE=3 SV=1	SIGA_LISMO	uniprot-listeria+monocytogenes+ATCC+BAA-679+_+EGD-e.fasta	42420.7	1	11	15	17	0.0006	0.235
FDO_220419_AX (1)	1_268M_C1	1_268M_C1	FDO_080422_Lismo_cond1_B	Cluster of Protein RecA OS=Listeria monocytogenes serovar 1/2a (strain ATCC BAA-679 / EGD-e) OX=169963 GN=recA PE=3 SV=1 (RECA_LISMO)	Protein RecA OS=Listeria monocytogenes serovar 1/2a (strain ATCC BAA-679 / EGD-e) OX=169963 GN=recA PE=3 SV=1	RECA_LISMO	uniprot-listeria+monocytogenes+ATCC+BAA-679+_+EGD-e.fasta	37995	1	17	26	46	0.0017	0.589
FDO_220419_AX (1)	1_268M_C1	1_268M_C1	FDO_080422_Lismo_cond1_B	Cluster of CydC protein OS=Listeria monocytogenes serovar 1/2a (strain ATCC BAA-679 / EGD-e) OX=169963 GN=cydC PE=4 SV=1 (Q8Y3W3_LISMO)	CydC protein OS=Listeria monocytogenes serovar 1/2a (strain ATCC BAA-679 / EGD-e) OX=169963 GN=cydC PE=4 SV=1	Q8Y3W3_LISMO	uniprot-listeria+monocytogenes+ATCC+BAA-679+_+EGD-e.fasta	64078.4	1	5	6	6	0.0002	0.0819
FDO_220419_AX (1)	1_268M_C1	1_268M_C1	FDO_080422_Lismo_cond1_B	Cluster of Lmo2188 protein OS=Listeria monocytogenes serovar 1/2a (strain ATCC BAA-679 / EGD-e) OX=169963 GN=lmo2188 PE=3 SV=1 (Q8Y583_LISMO)	Lmo2188 protein OS=Listeria monocytogenes serovar 1/2a (strain ATCC BAA-679 / EGD-e) OX=169963 GN=lmo2188 PE=3 SV=1	Q8Y583_LISMO	uniprot-listeria+monocytogenes+ATCC+BAA-679+_+EGD-e.fasta	68576.7	1	10	12	12	0.0004	0.22
FDO_220419_AX (1)	1_268M_C1	1_268M_C1	FDO_080422_Lismo_cond1_B	Cluster of Signal recognition particle protein OS=Listeria monocytogenes serovar 1/2a (strain ATCC BAA-679 / EGD-e) OX=169963 GN=ffh PE=3 SV=1 (Q8Y695_LISMO)	Signal recognition particle protein OS=Listeria monocytogenes serovar 1/2a (strain ATCC BAA-679 / EGD-e) OX=169963 GN=ffh PE=3 SV=1	Q8Y695_LISMO	uniprot-listeria+monocytogenes+ATCC+BAA-679+_+EGD-e.fasta	49715.8	1	16	20	24	0.0009	0.407
FDO_220419_AX (1)	1_268M_C1	1_268M_C1	FDO_080422_Lismo_cond1_B	Cluster of AnsB protein OS=Listeria monocytogenes serovar 1/2a (strain ATCC BAA-679 / EGD-e) OX=169963 GN=ansB PE=3 SV=1 (Q8Y6M1_LISMO)	AnsB protein OS=Listeria monocytogenes serovar 1/2a (strain ATCC BAA-679 / EGD-e) OX=169963 GN=ansB PE=3 SV=1	Q8Y6M1_LISMO	uniprot-listeria+monocytogenes+ATCC+BAA-679+_+EGD-e.fasta	71901.4	1	16	18	21	0.0008	0.272
FDO_220419_AX (1)	1_268M_C1	1_268M_C1	FDO_080422_Lismo_cond1_B	Cluster of Amidophosphoribosyltransferase OS=Listeria monocytogenes serovar 1/2a (strain ATCC BAA-679 / EGD-e) OX=169963 GN=purF PE=3 SV=1 (Q8Y6C2_LISMO)	Amidophosphoribosyltransferase OS=Listeria monocytogenes serovar 1/2a (strain ATCC BAA-679 / EGD-e) OX=169963 GN=purF PE=3 SV=1	Q8Y6C2_LISMO	uniprot-listeria+monocytogenes+ATCC+BAA-679+_+EGD-e.fasta	52203.4	1	2	2	2	0.0001	0.0421
FDO_220419_AX (1)	1_268M_C1	1_268M_C1	FDO_080422_Lismo_cond1_B	Cluster of Cyclic-di-AMP phosphodiesterase OS=Listeria monocytogenes serovar 1/2a (strain ATCC BAA-679 / EGD-e) OX=169963 GN=lmo0052 PE=3 SV=1 (Q8YAR3_LISMO)	Cyclic-di-AMP phosphodiesterase OS=Listeria monocytogenes serovar 1/2a (strain ATCC BAA-679 / EGD-e) OX=169963 GN=lmo0052 PE=3 SV=1	Q8YAR3_LISMO	uniprot-listeria+monocytogenes+ATCC+BAA-679+_+EGD-e.fasta	74849.3	1	2	2	2	0.0001	0.0381
FDO_220419_AX (1)	1_268M_C1	1_268M_C1	FDO_080422_Lismo_cond1_B	Cluster of Glucose-6-phosphate 1-dehydrogenase OS=Listeria monocytogenes serovar 1/2a (strain ATCC BAA-679 / EGD-e) OX=169963 GN=zwf PE=3 SV=1 (Q8Y5S7_LISMO)	Glucose-6-phosphate 1-dehydrogenase OS=Listeria monocytogenes serovar 1/2a (strain ATCC BAA-679 / EGD-e) OX=169963 GN=zwf PE=3 SV=1	Q8Y5S7_LISMO	uniprot-listeria+monocytogenes+ATCC+BAA-679+_+EGD-e.fasta	56201.4	1	20	26	27	0.001	0.47
FDO_220419_AX (1)	1_268M_C1	1_268M_C1	FDO_080422_Lismo_cond1_B	Cluster of Lmo0641 protein OS=Listeria monocytogenes serovar 1/2a (strain ATCC BAA-679 / EGD-e) OX=169963 GN=lmo0641 PE=3 SV=1 (Q8Y992_LISMO)	Lmo0641 protein OS=Listeria monocytogenes serovar 1/2a (strain ATCC BAA-679 / EGD-e) OX=169963 GN=lmo0641 PE=3 SV=1	Q8Y992_LISMO	uniprot-listeria+monocytogenes+ATCC+BAA-679+_+EGD-e.fasta	67706.8	1	3	3	3	0.0001	0.0383
FDO_220419_AX (1)	1_268M_C1	1_268M_C1	FDO_080422_Lismo_cond1_B	Cluster of Aminomethyltransferase OS=Listeria monocytogenes serovar 1/2a (strain ATCC BAA-679 / EGD-e) OX=169963 GN=gcvT PE=3 SV=1 (GCST_LISMO)	Aminomethyltransferase OS=Listeria monocytogenes serovar 1/2a (strain ATCC BAA-679 / EGD-e) OX=169963 GN=gcvT PE=3 SV=1	GCST_LISMO	uniprot-listeria+monocytogenes+ATCC+BAA-679+_+EGD-e.fasta	39536.8	1	4	4	4	0.0001	0.16
FDO_220419_AX (1)	1_268M_C1	1_268M_C1	FDO_080422_Lismo_cond1_B	Cluster of Lmo1871 protein OS=Listeria monocytogenes serovar 1/2a (strain ATCC BAA-679 / EGD-e) OX=169963 GN=lmo1871 PE=3 SV=1 (Q8Y629_LISMO)	Lmo1871 protein OS=Listeria monocytogenes serovar 1/2a (strain ATCC BAA-679 / EGD-e) OX=169963 GN=lmo1871 PE=3 SV=1	Q8Y629_LISMO	uniprot-listeria+monocytogenes+ATCC+BAA-679+_+EGD-e.fasta	54622.8	1	5	5	5	0.0002	0.101
FDO_220419_AX (1)	1_268M_C1	1_268M_C1	FDO_080422_Lismo_cond1_B	Cluster of Peptide chain release factor 3 OS=Listeria monocytogenes serovar 1/2a (strain ATCC BAA-679 / EGD-e) OX=169963 GN=prfC PE=3 SV=1 (RF3_LISMO)	Peptide chain release factor 3 OS=Listeria monocytogenes serovar 1/2a (strain ATCC BAA-679 / EGD-e) OX=169963 GN=prfC PE=3 SV=1	RF3_LISMO	uniprot-listeria+monocytogenes+ATCC+BAA-679+_+EGD-e.fasta	59401.9	1	7	8	9	0.0003	0.165
FDO_220419_AX (1)	1_268M_C1	1_268M_C1	FDO_080422_Lismo_cond1_B	Cluster of Phenylalanine--tRNA ligase alpha subunit OS=Listeria monocytogenes serovar 1/2a (strain ATCC BAA-679 / EGD-e) OX=169963 GN=pheS PE=3 SV=1 (SYFA_LISMO)	Phenylalanine--tRNA ligase alpha subunit OS=Listeria monocytogenes serovar 1/2a (strain ATCC BAA-679 / EGD-e) OX=169963 GN=pheS PE=3 SV=1	SYFA_LISMO	uniprot-listeria+monocytogenes+ATCC+BAA-679+_+EGD-e.fasta	39273.9	1	8	10	10	0.0004	0.229
FDO_220419_AX (1)	1_268M_C1	1_268M_C1	FDO_080422_Lismo_cond1_B	Cluster of Peptide chain release factor 1 OS=Listeria monocytogenes serovar 1/2a (strain ATCC BAA-679 / EGD-e) OX=169963 GN=prfA PE=3 SV=1 (RF1_LISMO)	Peptide chain release factor 1 OS=Listeria monocytogenes serovar 1/2a (strain ATCC BAA-679 / EGD-e) OX=169963 GN=prfA PE=3 SV=1	RF1_LISMO	uniprot-listeria+monocytogenes+ATCC+BAA-679+_+EGD-e.fasta	40710.8	1	8	8	8	0.0003	0.251
FDO_220419_AX (1)	1_268M_C1	1_268M_C1	FDO_080422_Lismo_cond1_B	Cluster of Uncharacterized protein Lmo1967 OS=Listeria monocytogenes serovar 1/2a (strain ATCC BAA-679 / EGD-e) OX=169963 GN=lmo1967 PE=3 SV=1 (Y1967_LISMO)	Uncharacterized protein Lmo1967 OS=Listeria monocytogenes serovar 1/2a (strain ATCC BAA-679 / EGD-e) OX=169963 GN=lmo1967 PE=3 SV=1	Y1967_LISMO	uniprot-listeria+monocytogenes+ATCC+BAA-679+_+EGD-e.fasta	45493.4	1	11	11	12	0.0004	0.268
FDO_220419_AX (1)	1_268M_C1	1_268M_C1	FDO_080422_Lismo_cond1_B	Cluster of Triosephosphate isomerase 1 OS=Listeria monocytogenes serovar 1/2a (strain ATCC BAA-679 / EGD-e) OX=169963 GN=tpiA1 PE=3 SV=1 (TPIS1_LISMO)	Triosephosphate isomerase 1 OS=Listeria monocytogenes serovar 1/2a (strain ATCC BAA-679 / EGD-e) OX=169963 GN=tpiA1 PE=3 SV=1	TPIS1_LISMO	uniprot-listeria+monocytogenes+ATCC+BAA-679+_+EGD-e.fasta	26878.4	1	6	6	6	0.0002	0.283
FDO_220419_AX (1)	1_268M_C1	1_268M_C1	FDO_080422_Lismo_cond1_B	Cluster of Lmo1079 protein OS=Listeria monocytogenes serovar 1/2a (strain ATCC BAA-679 / EGD-e) OX=169963 GN=lmo1079 PE=4 SV=1 (Q8Y839_LISMO)	Lmo1079 protein OS=Listeria monocytogenes serovar 1/2a (strain ATCC BAA-679 / EGD-e) OX=169963 GN=lmo1079 PE=4 SV=1	Q8Y839_LISMO	uniprot-listeria+monocytogenes+ATCC+BAA-679+_+EGD-e.fasta	108900	1	5	6	6	0.0002	0.0567
FDO_220419_AX (1)	1_268M_C1	1_268M_C1	FDO_080422_Lismo_cond1_B	Cluster of Elongation factor Tu OS=Listeria monocytogenes serovar 1/2a (strain ATCC BAA-679 / EGD-e) OX=169963 GN=tuf PE=1 SV=1 (EFTU_LISMO)	Elongation factor Tu OS=Listeria monocytogenes serovar 1/2a (strain ATCC BAA-679 / EGD-e) OX=169963 GN=tuf PE=1 SV=1	EFTU_LISMO	uniprot-listeria+monocytogenes+ATCC+BAA-679+_+EGD-e.fasta	43341.9	1	29	59	119	0.0043	0.706
FDO_220419_AX (1)	1_268M_C1	1_268M_C1	FDO_080422_Lismo_cond1_B	Cluster of Elongation factor Ts OS=Listeria monocytogenes serovar 1/2a (strain ATCC BAA-679 / EGD-e) OX=169963 GN=tsf PE=3 SV=1 (EFTS_LISMO)	Elongation factor Ts OS=Listeria monocytogenes serovar 1/2a (strain ATCC BAA-679 / EGD-e) OX=169963 GN=tsf PE=3 SV=1	EFTS_LISMO	uniprot-listeria+monocytogenes+ATCC+BAA-679+_+EGD-e.fasta	32638	1	16	25	35	0.0013	0.619
FDO_220419_AX (1)	1_268M_C1	1_268M_C1	FDO_080422_Lismo_cond1_B	Cluster of Replicative DNA helicase OS=Listeria monocytogenes serovar 1/2a (strain ATCC BAA-679 / EGD-e) OX=169963 GN=dnaC PE=3 SV=1 (Q92FQ6_LISMO)	Replicative DNA helicase OS=Listeria monocytogenes serovar 1/2a (strain ATCC BAA-679 / EGD-e) OX=169963 GN=dnaC PE=3 SV=1	Q92FQ6_LISMO	uniprot-listeria+monocytogenes+ATCC+BAA-679+_+EGD-e.fasta	50037.6	1	3	3	3	0.0001	0.0822
FDO_220419_AX (1)	1_268M_C1	1_268M_C1	FDO_080422_Lismo_cond1_B	Cluster of Homoserine dehydrogenase OS=Listeria monocytogenes serovar 1/2a (strain ATCC BAA-679 / EGD-e) OX=169963 GN=hom PE=3 SV=1 (Q8Y4A4_LISMO)	Homoserine dehydrogenase OS=Listeria monocytogenes serovar 1/2a (strain ATCC BAA-679 / EGD-e) OX=169963 GN=hom PE=3 SV=1	Q8Y4A4_LISMO	uniprot-listeria+monocytogenes+ATCC+BAA-679+_+EGD-e.fasta	46341.5	1	4	6	6	0.0002	0.107
FDO_220419_AX (1)	1_268M_C1	1_268M_C1	FDO_080422_Lismo_cond1_B	Cluster of Chromosomal replication initiator protein DnaA OS=Listeria monocytogenes serovar 1/2a (strain ATCC BAA-679 / EGD-e) OX=169963 GN=dnaA PE=3 SV=1 (DNAA_LISMO)	Chromosomal replication initiator protein DnaA OS=Listeria monocytogenes serovar 1/2a (strain ATCC BAA-679 / EGD-e) OX=169963 GN=dnaA PE=3 SV=1	DNAA_LISMO	uniprot-listeria+monocytogenes+ATCC+BAA-679+_+EGD-e.fasta	51383.8	1	9	9	10	0.0004	0.253
FDO_220419_AX (1)	1_268M_C1	1_268M_C1	FDO_080422_Lismo_cond1_B	Cluster of Adenylosuccinate lyase OS=Listeria monocytogenes serovar 1/2a (strain ATCC BAA-679 / EGD-e) OX=169963 GN=purB PE=3 SV=1 (Q8Y6B8_LISMO)	Adenylosuccinate lyase OS=Listeria monocytogenes serovar 1/2a (strain ATCC BAA-679 / EGD-e) OX=169963 GN=purB PE=3 SV=1	Q8Y6B8_LISMO	uniprot-listeria+monocytogenes+ATCC+BAA-679+_+EGD-e.fasta	49085.7	1	11	11	11	0.0004	0.279
FDO_220419_AX (1)	1_268M_C1	1_268M_C1	FDO_080422_Lismo_cond1_B	Cluster of Glycerol kinase OS=Listeria monocytogenes serovar 1/2a (strain ATCC BAA-679 / EGD-e) OX=169963 GN=glpK PE=3 SV=1 (GLPK_LISMO)	Glycerol kinase OS=Listeria monocytogenes serovar 1/2a (strain ATCC BAA-679 / EGD-e) OX=169963 GN=glpK PE=3 SV=1	GLPK_LISMO	uniprot-listeria+monocytogenes+ATCC+BAA-679+_+EGD-e.fasta	55464.1	1	13	16	16	0.0006	0.346
FDO_220419_AX (1)	1_268M_C1	1_268M_C1	FDO_080422_Lismo_cond1_B	Cluster of Chaperone protein DnaK OS=Listeria monocytogenes serovar 1/2a (strain ATCC BAA-679 / EGD-e) OX=169963 GN=dnaK PE=3 SV=1 (DNAK_LISMO)	Chaperone protein DnaK OS=Listeria monocytogenes serovar 1/2a (strain ATCC BAA-679 / EGD-e) OX=169963 GN=dnaK PE=3 SV=1	DNAK_LISMO	uniprot-listeria+monocytogenes+ATCC+BAA-679+_+EGD-e.fasta	66145.3	1	37	57	79	0.0028	0.566
FDO_220419_AX (1)	1_268M_C1	1_268M_C1	FDO_080422_Lismo_cond1_B	Cluster of Alanine racemase OS=Listeria monocytogenes serovar 1/2a (strain ATCC BAA-679 / EGD-e) OX=169963 GN=alr PE=3 SV=1 (ALR_LISMO)	Alanine racemase OS=Listeria monocytogenes serovar 1/2a (strain ATCC BAA-679 / EGD-e) OX=169963 GN=alr PE=3 SV=1	ALR_LISMO	uniprot-listeria+monocytogenes+ATCC+BAA-679+_+EGD-e.fasta	40988	1	4	4	4	0.0001	0.155
FDO_220419_AX (1)	1_268M_C1	1_268M_C1	FDO_080422_Lismo_cond1_B	Cluster of Peptidoglycan hydrolase OS=Listeria monocytogenes serovar 1/2a (strain ATCC BAA-679 / EGD-e) OX=169963 GN=lmo2691 PE=4 SV=1 (Q8Y3Y8_LISMO)	Peptidoglycan hydrolase OS=Listeria monocytogenes serovar 1/2a (strain ATCC BAA-679 / EGD-e) OX=169963 GN=lmo2691 PE=4 SV=1	Q8Y3Y8_LISMO	uniprot-listeria+monocytogenes+ATCC+BAA-679+_+EGD-e.fasta	63574.1	1	15	20	25	0.0009	0.259
FDO_220419_AX (1)	1_268M_C1	1_268M_C1	FDO_080422_Lismo_cond1_B	Cluster of 50S ribosomal protein L1 OS=Listeria monocytogenes serovar 1/2a (strain ATCC BAA-679 / EGD-e) OX=169963 GN=rplA PE=3 SV=1 (RL1_LISMO)	50S ribosomal protein L1 OS=Listeria monocytogenes serovar 1/2a (strain ATCC BAA-679 / EGD-e) OX=169963 GN=rplA PE=3 SV=1	RL1_LISMO	uniprot-listeria+monocytogenes+ATCC+BAA-679+_+EGD-e.fasta	24532.2	1	2	3	3	0.0001	0.0961
FDO_220419_AX (1)	1_268M_C1	1_268M_C1	FDO_080422_Lismo_cond1_B	Cluster of Lmo1431 protein OS=Listeria monocytogenes serovar 1/2a (strain ATCC BAA-679 / EGD-e) OX=169963 GN=lmo1431 PE=4 SV=1 (Q8Y770_LISMO)	Lmo1431 protein OS=Listeria monocytogenes serovar 1/2a (strain ATCC BAA-679 / EGD-e) OX=169963 GN=lmo1431 PE=4 SV=1	Q8Y770_LISMO	uniprot-listeria+monocytogenes+ATCC+BAA-679+_+EGD-e.fasta	60301.4	1	8	10	10	0.0004	0.21
FDO_220419_AX (1)	1_268M_C1	1_268M_C1	FDO_080422_Lismo_cond1_B	Cluster of Lmo2695 protein OS=Listeria monocytogenes serovar 1/2a (strain ATCC BAA-679 / EGD-e) OX=169963 GN=lmo2695 PE=4 SV=1 (Q8Y3Y4_LISMO)	Lmo2695 protein OS=Listeria monocytogenes serovar 1/2a (strain ATCC BAA-679 / EGD-e) OX=169963 GN=lmo2695 PE=4 SV=1	Q8Y3Y4_LISMO	uniprot-listeria+monocytogenes+ATCC+BAA-679+_+EGD-e.fasta	34842.5	1	8	13	15	0.0005	0.252
FDO_220419_AX (1)	1_268M_C1	1_268M_C1	FDO_080422_Lismo_cond1_B	Cluster of (p)ppGpp synthase OS=Listeria monocytogenes serovar 1/2a (strain ATCC BAA-679 / EGD-e) OX=169963 GN=relA PE=3 SV=1 (Q8Y706_LISMO)	(p)ppGpp synthase OS=Listeria monocytogenes serovar 1/2a (strain ATCC BAA-679 / EGD-e) OX=169963 GN=relA PE=3 SV=1	Q8Y706_LISMO	uniprot-listeria+monocytogenes+ATCC+BAA-679+_+EGD-e.fasta	84715.9	1	3	3	3	0.0001	0.0461
FDO_220419_AX (1)	1_268M_C1	1_268M_C1	FDO_080422_Lismo_cond1_B	Cluster of Lmo0982 protein OS=Listeria monocytogenes serovar 1/2a (strain ATCC BAA-679 / EGD-e) OX=169963 GN=lmo0982 PE=3 SV=1 (Q8Y8C6_LISMO)	Lmo0982 protein OS=Listeria monocytogenes serovar 1/2a (strain ATCC BAA-679 / EGD-e) OX=169963 GN=lmo0982 PE=3 SV=1	Q8Y8C6_LISMO	uniprot-listeria+monocytogenes+ATCC+BAA-679+_+EGD-e.fasta	38675.6	1	12	15	18	0.0006	0.369
FDO_220419_AX (1)	1_268M_C1	1_268M_C1	FDO_080422_Lismo_cond1_B	Cluster of Cell shape-determining protein MreB OS=Listeria monocytogenes serovar 1/2a (strain ATCC BAA-679 / EGD-e) OX=169963 GN=mreB PE=3 SV=1 (Q8Y6Y3_LISMO)	Cell shape-determining protein MreB OS=Listeria monocytogenes serovar 1/2a (strain ATCC BAA-679 / EGD-e) OX=169963 GN=mreB PE=3 SV=1	Q8Y6Y3_LISMO	uniprot-listeria+monocytogenes+ATCC+BAA-679+_+EGD-e.fasta	35504.5	1	17	25	34	0.0012	0.404
FDO_220419_AX (1)	1_268M_C1	1_268M_C1	FDO_080422_Lismo_cond1_B	Cluster of Lmo0553 protein OS=Listeria monocytogenes serovar 1/2a (strain ATCC BAA-679 / EGD-e) OX=169963 GN=lmo0553 PE=4 SV=1 (Q8Y9H5_LISMO)	Lmo0553 protein OS=Listeria monocytogenes serovar 1/2a (strain ATCC BAA-679 / EGD-e) OX=169963 GN=lmo0553 PE=4 SV=1	Q8Y9H5_LISMO	uniprot-listeria+monocytogenes+ATCC+BAA-679+_+EGD-e.fasta	23562.2	1	2	2	2	0.0001	0.0995
FDO_220419_AX (1)	1_268M_C1	1_268M_C1	FDO_080422_Lismo_cond1_B	Cluster of Probable glutamate decarboxylase gamma OS=Listeria monocytogenes serovar 1/2a (strain ATCC BAA-679 / EGD-e) OX=169963 GN=lmo2434 PE=3 SV=1 (DCEC_LISMO)	Probable glutamate decarboxylase gamma OS=Listeria monocytogenes serovar 1/2a (strain ATCC BAA-679 / EGD-e) OX=169963 GN=lmo2434 PE=3 SV=1	DCEC_LISMO	uniprot-listeria+monocytogenes+ATCC+BAA-679+_+EGD-e.fasta	53641.8	1	8	9	9	0.0003	0.214
FDO_220419_AX (1)	1_268M_C1	1_268M_C1	FDO_080422_Lismo_cond1_B	Cluster of Lmo0135 protein OS=Listeria monocytogenes serovar 1/2a (strain ATCC BAA-679 / EGD-e) OX=169963 GN=lmo0135 PE=1 SV=1 (Q8YAJ0_LISMO)	Lmo0135 protein OS=Listeria monocytogenes serovar 1/2a (strain ATCC BAA-679 / EGD-e) OX=169963 GN=lmo0135 PE=1 SV=1	Q8YAJ0_LISMO	uniprot-listeria+monocytogenes+ATCC+BAA-679+_+EGD-e.fasta	58289.1	1	14	16	16	0.0006	0.309
FDO_220419_AX (1)	1_268M_C1	1_268M_C1	FDO_080422_Lismo_cond1_B	Cluster of Transmembrane protein OS=Listeria monocytogenes serovar 1/2a (strain ATCC BAA-679 / EGD-e) OX=169963 GN=lmo2360 PE=4 SV=1 (Q8Y4S2_LISMO)	Transmembrane protein OS=Listeria monocytogenes serovar 1/2a (strain ATCC BAA-679 / EGD-e) OX=169963 GN=lmo2360 PE=4 SV=1	Q8Y4S2_LISMO	uniprot-listeria+monocytogenes+ATCC+BAA-679+_+EGD-e.fasta	97198.9	1	2	2	2	0.0001	0.028
FDO_220419_AX (1)	1_268M_C1	1_268M_C1	FDO_080422_Lismo_cond1_B	Cluster of UDP-N-acetylmuramoyl-tripeptide--D-alanyl-D-alanine ligase OS=Listeria monocytogenes serovar 1/2a (strain ATCC BAA-679 / EGD-e) OX=169963 GN=murF PE=3 SV=1 (Q8Y8P0_LISMO)	UDP-N-acetylmuramoyl-tripeptide--D-alanyl-D-alanine ligase OS=Listeria monocytogenes serovar 1/2a (strain ATCC BAA-679 / EGD-e) OX=169963 GN=murF PE=3 SV=1	Q8Y8P0_LISMO	uniprot-listeria+monocytogenes+ATCC+BAA-679+_+EGD-e.fasta	50463.3	1	6	6	6	0.0002	0.125
FDO_220419_AX (1)	1_268M_C1	1_268M_C1	FDO_080422_Lismo_cond1_B	Cluster of ATP-dependent zinc metalloprotease FtsH OS=Listeria monocytogenes serovar 1/2a (strain ATCC BAA-679 / EGD-e) OX=169963 GN=ftsH PE=3 SV=1 (Q8YAC6_LISMO)	ATP-dependent zinc metalloprotease FtsH OS=Listeria monocytogenes serovar 1/2a (strain ATCC BAA-679 / EGD-e) OX=169963 GN=ftsH PE=3 SV=1	Q8YAC6_LISMO	uniprot-listeria+monocytogenes+ATCC+BAA-679+_+EGD-e.fasta	76239.8	1	20	27	33	0.0012	0.323
FDO_220419_AX (1)	1_268M_C1	1_268M_C1	FDO_080422_Lismo_cond1_B	Cluster of DNA translocase FtsK OS=Listeria monocytogenes serovar 1/2a (strain ATCC BAA-679 / EGD-e) OX=169963 GN=ftsK PE=3 SV=1 (FTSK_LISMO)	DNA translocase FtsK OS=Listeria monocytogenes serovar 1/2a (strain ATCC BAA-679 / EGD-e) OX=169963 GN=ftsK PE=3 SV=1	FTSK_LISMO	uniprot-listeria+monocytogenes+ATCC+BAA-679+_+EGD-e.fasta	83552.9	1	3	3	4	0.0001	0.0555
FDO_220419_AX (1)	1_268M_C1	1_268M_C1	FDO_080422_Lismo_cond1_B	Cluster of Ribosome hibernation promoting factor OS=Listeria monocytogenes serovar 1/2a (strain ATCC BAA-679 / EGD-e) OX=169963 GN=hpf PE=1 SV=1 (Q927Y2_LISMO)	Ribosome hibernation promoting factor OS=Listeria monocytogenes serovar 1/2a (strain ATCC BAA-679 / EGD-e) OX=169963 GN=hpf PE=1 SV=1	Q927Y2_LISMO	uniprot-listeria+monocytogenes+ATCC+BAA-679+_+EGD-e.fasta	21634	1	2	2	2	0.0001	0.15
FDO_220419_AX (1)	1_268M_C1	1_268M_C1	FDO_080422_Lismo_cond1_B	Cluster of Aspartate-semialdehyde dehydrogenase OS=Listeria monocytogenes serovar 1/2a (strain ATCC BAA-679 / EGD-e) OX=169963 GN=asd PE=3 SV=1 (Q8Y764_LISMO)	Aspartate-semialdehyde dehydrogenase OS=Listeria monocytogenes serovar 1/2a (strain ATCC BAA-679 / EGD-e) OX=169963 GN=asd PE=3 SV=1	Q8Y764_LISMO	uniprot-listeria+monocytogenes+ATCC+BAA-679+_+EGD-e.fasta	37599.4	1	11	14	14	0.0005	0.366
FDO_220419_AX (1)	1_268M_C1	1_268M_C1	FDO_080422_Lismo_cond1_B	Cluster of ATP-dependent 6-phosphofructokinase OS=Listeria monocytogenes serovar 1/2a (strain ATCC BAA-679 / EGD-e) OX=169963 GN=pfkA PE=3 SV=1 (PFKA_LISMO)	ATP-dependent 6-phosphofructokinase OS=Listeria monocytogenes serovar 1/2a (strain ATCC BAA-679 / EGD-e) OX=169963 GN=pfkA PE=3 SV=1	PFKA_LISMO	uniprot-listeria+monocytogenes+ATCC+BAA-679+_+EGD-e.fasta	34421.4	1	8	12	13	0.0005	0.279
FDO_220419_AX (1)	1_268M_C1	1_268M_C1	FDO_080422_Lismo_cond1_B	Cluster of FbaA protein OS=Listeria monocytogenes serovar 1/2a (strain ATCC BAA-679 / EGD-e) OX=169963 GN=fbaA PE=4 SV=1 (Q8Y498_LISMO)	FbaA protein OS=Listeria monocytogenes serovar 1/2a (strain ATCC BAA-679 / EGD-e) OX=169963 GN=fbaA PE=4 SV=1	Q8Y498_LISMO	uniprot-listeria+monocytogenes+ATCC+BAA-679+_+EGD-e.fasta	30067.2	1	11	15	16	0.0006	0.489
FDO_220419_AX (1)	1_268M_C1	1_268M_C1	FDO_080422_Lismo_cond1_B	Cluster of Cysteine desulfurase OS=Listeria monocytogenes serovar 1/2a (strain ATCC BAA-679 / EGD-e) OX=169963 GN=lmo2413 PE=3 SV=1 (Q8Y4M4_LISMO)	Cysteine desulfurase OS=Listeria monocytogenes serovar 1/2a (strain ATCC BAA-679 / EGD-e) OX=169963 GN=lmo2413 PE=3 SV=1	Q8Y4M4_LISMO	uniprot-listeria+monocytogenes+ATCC+BAA-679+_+EGD-e.fasta	44766.5	1	3	3	3	0.0001	0.0711
FDO_220419_AX (1)	1_268M_C1	1_268M_C1	FDO_080422_Lismo_cond1_B	Cluster of Cell shape-determining protein MreB OS=Listeria monocytogenes serovar 1/2a (strain ATCC BAA-679 / EGD-e) OX=169963 GN=mbl PE=3 SV=1 (Q8Y4C5_LISMO)	Cell shape-determining protein MreB OS=Listeria monocytogenes serovar 1/2a (strain ATCC BAA-679 / EGD-e) OX=169963 GN=mbl PE=3 SV=1	Q8Y4C5_LISMO	uniprot-listeria+monocytogenes+ATCC+BAA-679+_+EGD-e.fasta	35637.2	1	6	6	6	0.0002	0.169
FDO_220419_AX (1)	1_268M_C1	1_268M_C1	FDO_080422_Lismo_cond1_B	Cluster of Autolysin, amidase OS=Listeria monocytogenes serovar 1/2a (strain ATCC BAA-679 / EGD-e) OX=169963 GN=ami PE=3 SV=1 (Q8Y496_LISMO)	Autolysin, amidase OS=Listeria monocytogenes serovar 1/2a (strain ATCC BAA-679 / EGD-e) OX=169963 GN=ami PE=3 SV=1	Q8Y496_LISMO	uniprot-listeria+monocytogenes+ATCC+BAA-679+_+EGD-e.fasta	102382	1	10	10	10	0.0004	0.107
FDO_220419_AX (1)	1_268M_C1	1_268M_C1	FDO_080422_Lismo_cond1_B	Cluster of Lmo1395 protein OS=Listeria monocytogenes serovar 1/2a (strain ATCC BAA-679 / EGD-e) OX=169963 GN=lmo1395 PE=4 SV=1 (Q8Y795_LISMO)	Lmo1395 protein OS=Listeria monocytogenes serovar 1/2a (strain ATCC BAA-679 / EGD-e) OX=169963 GN=lmo1395 PE=4 SV=1	Q8Y795_LISMO	uniprot-listeria+monocytogenes+ATCC+BAA-679+_+EGD-e.fasta	34189.8	1	7	7	7	0.0003	0.194
FDO_220419_AX (1)	1_268M_C1	1_268M_C1	FDO_080422_Lismo_cond1_B	Cluster of Aminopeptidase C OS=Listeria monocytogenes serovar 1/2a (strain ATCC BAA-679 / EGD-e) OX=169963 GN=pepC PE=3 SV=1 (PEPC_LISMO)	Aminopeptidase C OS=Listeria monocytogenes serovar 1/2a (strain ATCC BAA-679 / EGD-e) OX=169963 GN=pepC PE=3 SV=1	PEPC_LISMO	uniprot-listeria+monocytogenes+ATCC+BAA-679+_+EGD-e.fasta	50605.8	1	4	6	6	0.0002	0.104
FDO_220419_AX (1)	1_268M_C1	1_268M_C1	FDO_080422_Lismo_cond1_B	Cluster of Coproporphyrinogen III oxidase OS=Listeria monocytogenes serovar 1/2a (strain ATCC BAA-679 / EGD-e) OX=169963 GN=lmo0884 PE=3 SV=1 (Q8Y8L3_LISMO)	Coproporphyrinogen III oxidase OS=Listeria monocytogenes serovar 1/2a (strain ATCC BAA-679 / EGD-e) OX=169963 GN=lmo0884 PE=3 SV=1	Q8Y8L3_LISMO	uniprot-listeria+monocytogenes+ATCC+BAA-679+_+EGD-e.fasta	50299.7	1	2	2	2	0.0001	0.0545
FDO_220419_AX (1)	1_268M_C1	1_268M_C1	FDO_080422_Lismo_cond1_B	Cluster of Lmo1718 protein OS=Listeria monocytogenes serovar 1/2a (strain ATCC BAA-679 / EGD-e) OX=169963 GN=lmo1718 PE=4 SV=1 (Q8Y6G8_LISMO)	Lmo1718 protein OS=Listeria monocytogenes serovar 1/2a (strain ATCC BAA-679 / EGD-e) OX=169963 GN=lmo1718 PE=4 SV=1	Q8Y6G8_LISMO	uniprot-listeria+monocytogenes+ATCC+BAA-679+_+EGD-e.fasta	41077.5	1	5	6	6	0.0002	0.113
FDO_220419_AX (1)	1_268M_C1	1_268M_C1	FDO_080422_Lismo_cond1_B	Cluster of Lmo0305 protein OS=Listeria monocytogenes serovar 1/2a (strain ATCC BAA-679 / EGD-e) OX=169963 GN=lmo0305 PE=1 SV=1 (Q8YA56_LISMO)	Lmo0305 protein OS=Listeria monocytogenes serovar 1/2a (strain ATCC BAA-679 / EGD-e) OX=169963 GN=lmo0305 PE=1 SV=1	Q8YA56_LISMO	uniprot-listeria+monocytogenes+ATCC+BAA-679+_+EGD-e.fasta	39899.9	1	3	3	3	0.0001	0.117
FDO_220419_AX (1)	1_268M_C1	1_268M_C1	FDO_080422_Lismo_cond1_B	Cluster of Lmo0759 protein OS=Listeria monocytogenes serovar 1/2a (strain ATCC BAA-679 / EGD-e) OX=169963 GN=lmo0759 PE=4 SV=1 (Q8Y8Y3_LISMO)	Lmo0759 protein OS=Listeria monocytogenes serovar 1/2a (strain ATCC BAA-679 / EGD-e) OX=169963 GN=lmo0759 PE=4 SV=1	Q8Y8Y3_LISMO	uniprot-listeria+monocytogenes+ATCC+BAA-679+_+EGD-e.fasta	36140.5	1	2	2	2	0.0001	0.0721
FDO_220419_AX (1)	1_268M_C1	1_268M_C1	FDO_080422_Lismo_cond1_B	Cluster of Lmo0558 protein OS=Listeria monocytogenes serovar 1/2a (strain ATCC BAA-679 / EGD-e) OX=169963 GN=lmo0558 PE=3 SV=1 (Q8Y9H0_LISMO)	Lmo0558 protein OS=Listeria monocytogenes serovar 1/2a (strain ATCC BAA-679 / EGD-e) OX=169963 GN=lmo0558 PE=3 SV=1	Q8Y9H0_LISMO	uniprot-listeria+monocytogenes+ATCC+BAA-679+_+EGD-e.fasta	37384.7	1	19	26	33	0.0012	0.486
FDO_220419_AX (1)	1_268M_C1	1_268M_C1	FDO_080422_Lismo_cond1_B	Cluster of Serine--tRNA ligase OS=Listeria monocytogenes serovar 1/2a (strain ATCC BAA-679 / EGD-e) OX=169963 GN=serS PE=3 SV=1 (SYS_LISMO)	Serine--tRNA ligase OS=Listeria monocytogenes serovar 1/2a (strain ATCC BAA-679 / EGD-e) OX=169963 GN=serS PE=3 SV=1	SYS_LISMO	uniprot-listeria+monocytogenes+ATCC+BAA-679+_+EGD-e.fasta	49079.4	1	8	9	9	0.0003	0.244
FDO_220419_AX (1)	1_268M_C1	1_268M_C1	FDO_080422_Lismo_cond1_B	Cluster of Glycine--tRNA ligase beta subunit OS=Listeria monocytogenes serovar 1/2a (strain ATCC BAA-679 / EGD-e) OX=169963 GN=glyS PE=3 SV=1 (SYGB_LISMO)	Glycine--tRNA ligase beta subunit OS=Listeria monocytogenes serovar 1/2a (strain ATCC BAA-679 / EGD-e) OX=169963 GN=glyS PE=3 SV=1	SYGB_LISMO	uniprot-listeria+monocytogenes+ATCC+BAA-679+_+EGD-e.fasta	78510.7	1	7	7	7	0.0003	0.124
FDO_220419_AX (1)	1_268M_C1	1_268M_C1	FDO_080422_Lismo_cond1_B	Cluster of 3-hydroxy-3-methylglutaryl coenzyme A reductase OS=Listeria monocytogenes serovar 1/2a (strain ATCC BAA-679 / EGD-e) OX=169963 GN=lmo0825 PE=3 SV=1 (Q8Y8R9_LISMO)	3-hydroxy-3-methylglutaryl coenzyme A reductase OS=Listeria monocytogenes serovar 1/2a (strain ATCC BAA-679 / EGD-e) OX=169963 GN=lmo0825 PE=3 SV=1	Q8Y8R9_LISMO	uniprot-listeria+monocytogenes+ATCC+BAA-679+_+EGD-e.fasta	45855.8	1	2	3	3	0.0001	0.0493
FDO_220419_AX (1)	1_268M_C1	1_268M_C1	FDO_080422_Lismo_cond1_B	Cluster of Glutamate-1-semialdehyde 2,1-aminomutase 2 OS=Listeria monocytogenes serovar 1/2a (strain ATCC BAA-679 / EGD-e) OX=169963 GN=hemL2 PE=3 SV=1 (GSA2_LISMO)	Glutamate-1-semialdehyde 2,1-aminomutase 2 OS=Listeria monocytogenes serovar 1/2a (strain ATCC BAA-679 / EGD-e) OX=169963 GN=hemL2 PE=3 SV=1	GSA2_LISMO	uniprot-listeria+monocytogenes+ATCC+BAA-679+_+EGD-e.fasta	46102.2	1	4	6	7	0.0003	0.155
FDO_220419_AX (1)	1_268M_C1	1_268M_C1	FDO_080422_Lismo_cond1_B	Cluster of Chorismate synthase OS=Listeria monocytogenes serovar 1/2a (strain ATCC BAA-679 / EGD-e) OX=169963 GN=aroC PE=3 SV=1 (AROC_LISMO)	Chorismate synthase OS=Listeria monocytogenes serovar 1/2a (strain ATCC BAA-679 / EGD-e) OX=169963 GN=aroC PE=3 SV=1	AROC_LISMO	uniprot-listeria+monocytogenes+ATCC+BAA-679+_+EGD-e.fasta	42171.6	1	10	11	11	0.0004	0.302
FDO_220419_AX (1)	1_268M_C1	1_268M_C1	FDO_080422_Lismo_cond1_B	Cluster of Endopeptidase Clp ATP-binding chain C OS=Listeria monocytogenes serovar 1/2a (strain ATCC BAA-679 / EGD-e) OX=169963 GN=clpC PE=3 SV=1 (Q8YAB6_LISMO)	Endopeptidase Clp ATP-binding chain C OS=Listeria monocytogenes serovar 1/2a (strain ATCC BAA-679 / EGD-e) OX=169963 GN=clpC PE=3 SV=1	Q8YAB6_LISMO	uniprot-listeria+monocytogenes+ATCC+BAA-679+_+EGD-e.fasta	91168.2	1	1	1	3	0.0001	0.0451
FDO_220419_AX (1)	1_268M_C1	1_268M_C1	FDO_080422_Lismo_cond1_B	Cluster of N-acetyldiaminopimelate deacetylase OS=Listeria monocytogenes serovar 1/2a (strain ATCC BAA-679 / EGD-e) OX=169963 GN=lmo1012 PE=3 SV=1 (DAPEL_LISMO)	N-acetyldiaminopimelate deacetylase OS=Listeria monocytogenes serovar 1/2a (strain ATCC BAA-679 / EGD-e) OX=169963 GN=lmo1012 PE=3 SV=1	DAPEL_LISMO	uniprot-listeria+monocytogenes+ATCC+BAA-679+_+EGD-e.fasta	41631.8	1	3	3	3	0.0001	0.0755
FDO_220419_AX (1)	1_268M_C1	1_268M_C1	FDO_080422_Lismo_cond1_B	Cluster of DNA-directed RNA polymerase subunit beta' OS=Listeria monocytogenes serovar 1/2a (strain ATCC BAA-679 / EGD-e) OX=169963 GN=rpoC PE=3 SV=1 (RPOC_LISMO)	DNA-directed RNA polymerase subunit beta' OS=Listeria monocytogenes serovar 1/2a (strain ATCC BAA-679 / EGD-e) OX=169963 GN=rpoC PE=3 SV=1	RPOC_LISMO	uniprot-listeria+monocytogenes+ATCC+BAA-679+_+EGD-e.fasta	134802	1	4	4	4	0.0001	0.04
FDO_220419_AX (1)	1_268M_C1	1_268M_C1	FDO_080422_Lismo_cond1_B	Cluster of 3-phosphoshikimate 1-carboxyvinyltransferase OS=Listeria monocytogenes serovar 1/2a (strain ATCC BAA-679 / EGD-e) OX=169963 GN=aroA PE=3 SV=1 (AROA_LISMO)	3-phosphoshikimate 1-carboxyvinyltransferase OS=Listeria monocytogenes serovar 1/2a (strain ATCC BAA-679 / EGD-e) OX=169963 GN=aroA PE=3 SV=1	AROA_LISMO	uniprot-listeria+monocytogenes+ATCC+BAA-679+_+EGD-e.fasta	46078.8	1	9	10	10	0.0004	0.264
FDO_220419_AX (1)	1_268M_C1	1_268M_C1	FDO_080422_Lismo_cond1_B	Cluster of Glyceraldehyde-3-phosphate dehydrogenase OS=Listeria monocytogenes serovar 1/2a (strain ATCC BAA-679 / EGD-e) OX=169963 GN=gap PE=3 SV=1 (Q8Y4I1_LISMO)	Glyceraldehyde-3-phosphate dehydrogenase OS=Listeria monocytogenes serovar 1/2a (strain ATCC BAA-679 / EGD-e) OX=169963 GN=gap PE=3 SV=1	Q8Y4I1_LISMO	uniprot-listeria+monocytogenes+ATCC+BAA-679+_+EGD-e.fasta	36286.1	1	27	58	290	0.0104	0.768
FDO_220419_AX (1)	1_268M_C1	1_268M_C1	FDO_080422_Lismo_cond1_B	Cluster of Histidine kinase OS=Listeria monocytogenes serovar 1/2a (strain ATCC BAA-679 / EGD-e) OX=169963 GN=lmo2421 PE=4 SV=1 (Q8Y4L6_LISMO)	Histidine kinase OS=Listeria monocytogenes serovar 1/2a (strain ATCC BAA-679 / EGD-e) OX=169963 GN=lmo2421 PE=4 SV=1	Q8Y4L6_LISMO	uniprot-listeria+monocytogenes+ATCC+BAA-679+_+EGD-e.fasta	44502.8	1	2	2	2	0.0001	0.0711
FDO_220419_AX (1)	1_268M_C1	1_268M_C1	FDO_080422_Lismo_cond1_B	Cluster of Lmo1603 protein OS=Listeria monocytogenes serovar 1/2a (strain ATCC BAA-679 / EGD-e) OX=169963 GN=lmo1603 PE=3 SV=1 (Q8Y6T0_LISMO)	Lmo1603 protein OS=Listeria monocytogenes serovar 1/2a (strain ATCC BAA-679 / EGD-e) OX=169963 GN=lmo1603 PE=3 SV=1	Q8Y6T0_LISMO	uniprot-listeria+monocytogenes+ATCC+BAA-679+_+EGD-e.fasta	41066.7	1	11	13	17	0.0006	0.343
FDO_220419_AX (1)	1_268M_C1	1_268M_C1	FDO_080422_Lismo_cond1_B	Cluster of ATP-dependent DNA helicase OS=Listeria monocytogenes serovar 1/2a (strain ATCC BAA-679 / EGD-e) OX=169963 GN=pcrA PE=3 SV=1 (Q8Y6C9_LISMO)	ATP-dependent DNA helicase OS=Listeria monocytogenes serovar 1/2a (strain ATCC BAA-679 / EGD-e) OX=169963 GN=pcrA PE=3 SV=1	Q8Y6C9_LISMO	uniprot-listeria+monocytogenes+ATCC+BAA-679+_+EGD-e.fasta	83167.4	1	10	11	11	0.0004	0.155
FDO_220419_AX (1)	1_268M_C1	1_268M_C1	FDO_080422_Lismo_cond1_B	Cluster of 50S ribosomal protein L22 OS=Listeria monocytogenes serovar 1/2a (strain ATCC BAA-679 / EGD-e) OX=169963 GN=rplV PE=3 SV=1 (RL22_LISMO)	50S ribosomal protein L22 OS=Listeria monocytogenes serovar 1/2a (strain ATCC BAA-679 / EGD-e) OX=169963 GN=rplV PE=3 SV=1	RL22_LISMO	uniprot-listeria+monocytogenes+ATCC+BAA-679+_+EGD-e.fasta	12874.1	1	3	3	3	0.0001	0.254
FDO_220419_AX (1)	1_268M_C1	1_268M_C1	FDO_080422_Lismo_cond1_B	Cluster of Lmo0898 protein OS=Listeria monocytogenes serovar 1/2a (strain ATCC BAA-679 / EGD-e) OX=169963 GN=lmo0898 PE=4 SV=1 (Q8Y8K3_LISMO)	Lmo0898 protein OS=Listeria monocytogenes serovar 1/2a (strain ATCC BAA-679 / EGD-e) OX=169963 GN=lmo0898 PE=4 SV=1	Q8Y8K3_LISMO	uniprot-listeria+monocytogenes+ATCC+BAA-679+_+EGD-e.fasta	81569	1	15	15	16	0.0006	0.237
FDO_220419_AX (1)	1_268M_C1	1_268M_C1	FDO_080422_Lismo_cond1_B	Cluster of Lmo1938 protein OS=Listeria monocytogenes serovar 1/2a (strain ATCC BAA-679 / EGD-e) OX=169963 GN=lmo1938 PE=4 SV=1 (Q8Y5W7_LISMO)	Lmo1938 protein OS=Listeria monocytogenes serovar 1/2a (strain ATCC BAA-679 / EGD-e) OX=169963 GN=lmo1938 PE=4 SV=1	Q8Y5W7_LISMO	uniprot-listeria+monocytogenes+ATCC+BAA-679+_+EGD-e.fasta	41430.5	1	19	23	41	0.0015	0.499
FDO_220419_AX (1)	1_268M_C1	1_268M_C1	FDO_080422_Lismo_cond1_B	Cluster of 6-phosphogluconate dehydrogenase, decarboxylating OS=Listeria monocytogenes serovar 1/2a (strain ATCC BAA-679 / EGD-e) OX=169963 GN=lmo1376 PE=3 SV=1 (Q8Y7B0_LISMO)	6-phosphogluconate dehydrogenase, decarboxylating OS=Listeria monocytogenes serovar 1/2a (strain ATCC BAA-679 / EGD-e) OX=169963 GN=lmo1376 PE=3 SV=1	Q8Y7B0_LISMO	uniprot-listeria+monocytogenes+ATCC+BAA-679+_+EGD-e.fasta	52417.2	1	28	42	53	0.0019	0.661
FDO_220419_AX (1)	1_268M_C1	1_268M_C1	FDO_080422_Lismo_cond1_B	Cluster of Acetate kinase 1 OS=Listeria monocytogenes serovar 1/2a (strain ATCC BAA-679 / EGD-e) OX=169963 GN=ackA1 PE=3 SV=1 (ACKA1_LISMO)	Acetate kinase 1 OS=Listeria monocytogenes serovar 1/2a (strain ATCC BAA-679 / EGD-e) OX=169963 GN=ackA1 PE=3 SV=1	ACKA1_LISMO	uniprot-listeria+monocytogenes+ATCC+BAA-679+_+EGD-e.fasta	43850.7	1	20	28	38	0.0014	0.594
FDO_220419_AX (1)	1_268M_C1	1_268M_C1	FDO_080422_Lismo_cond1_B	Cluster of Pyruvate kinase OS=Listeria monocytogenes serovar 1/2a (strain ATCC BAA-679 / EGD-e) OX=169963 GN=pykA PE=3 SV=1 (Q8Y6W1_LISMO)	Pyruvate kinase OS=Listeria monocytogenes serovar 1/2a (strain ATCC BAA-679 / EGD-e) OX=169963 GN=pykA PE=3 SV=1	Q8Y6W1_LISMO	uniprot-listeria+monocytogenes+ATCC+BAA-679+_+EGD-e.fasta	62597.7	1	36	62	118	0.0042	0.684
FDO_220419_AX (1)	1_268M_C1	1_268M_C1	FDO_080422_Lismo_cond1_B	Cluster of Lmo0858 protein OS=Listeria monocytogenes serovar 1/2a (strain ATCC BAA-679 / EGD-e) OX=169963 GN=lmo0858 PE=4 SV=1 (Q8Y8N8_LISMO)	Lmo0858 protein OS=Listeria monocytogenes serovar 1/2a (strain ATCC BAA-679 / EGD-e) OX=169963 GN=lmo0858 PE=4 SV=1	Q8Y8N8_LISMO	uniprot-listeria+monocytogenes+ATCC+BAA-679+_+EGD-e.fasta	38647.8	1	3	3	3	0.0001	0.0968
FDO_220419_AX (1)	1_268M_C1	1_268M_C1	FDO_080422_Lismo_cond1_B	Cluster of Lmo0608 protein OS=Listeria monocytogenes serovar 1/2a (strain ATCC BAA-679 / EGD-e) OX=169963 GN=lmo0608 PE=4 SV=1 (Q8Y9C4_LISMO)	Lmo0608 protein OS=Listeria monocytogenes serovar 1/2a (strain ATCC BAA-679 / EGD-e) OX=169963 GN=lmo0608 PE=4 SV=1	Q8Y9C4_LISMO	uniprot-listeria+monocytogenes+ATCC+BAA-679+_+EGD-e.fasta	66779.4	1	2	2	3	0.0001	0.043
FDO_220419_AX (1)	1_268M_C1	1_268M_C1	FDO_080422_Lismo_cond1_B	Cluster of Bifunctional protein GlmU OS=Listeria monocytogenes serovar 1/2a (strain ATCC BAA-679 / EGD-e) OX=169963 GN=glmU PE=3 SV=1 (GLMU_LISMO)	Bifunctional protein GlmU OS=Listeria monocytogenes serovar 1/2a (strain ATCC BAA-679 / EGD-e) OX=169963 GN=glmU PE=3 SV=1	GLMU_LISMO	uniprot-listeria+monocytogenes+ATCC+BAA-679+_+EGD-e.fasta	49810.2	1	10	12	12	0.0004	0.208
FDO_220419_AX (1)	1_268M_C1	1_268M_C1	FDO_080422_Lismo_cond1_B	Cluster of Lmo0152 protein OS=Listeria monocytogenes serovar 1/2a (strain ATCC BAA-679 / EGD-e) OX=169963 GN=lmo0152 PE=4 SV=1 (Q8YAH4_LISMO)	Lmo0152 protein OS=Listeria monocytogenes serovar 1/2a (strain ATCC BAA-679 / EGD-e) OX=169963 GN=lmo0152 PE=4 SV=1	Q8YAH4_LISMO	uniprot-listeria+monocytogenes+ATCC+BAA-679+_+EGD-e.fasta	62073.4	1	2	2	2	0.0001	0.0363
FDO_220419_AX (1)	1_268M_C1	1_268M_C1	FDO_080422_Lismo_cond1_B	Cluster of Glutamine--fructose-6-phosphate aminotransferase [isomerizing] OS=Listeria monocytogenes serovar 1/2a (strain ATCC BAA-679 / EGD-e) OX=169963 GN=glmS PE=3 SV=3 (GLMS_LISMO)	Glutamine--fructose-6-phosphate aminotransferase [isomerizing] OS=Listeria monocytogenes serovar 1/2a (strain ATCC BAA-679 / EGD-e) OX=169963 GN=glmS PE=3 SV=3	GLMS_LISMO	uniprot-listeria+monocytogenes+ATCC+BAA-679+_+EGD-e.fasta	65769	1	20	27	34	0.0012	0.394
FDO_220419_AX (1)	1_268M_C1	1_268M_C1	FDO_080422_Lismo_cond1_B	Cluster of Cysteine desulfurase OS=Listeria monocytogenes serovar 1/2a (strain ATCC BAA-679 / EGD-e) OX=169963 GN=lmo1513 PE=3 SV=1 (Q8Y713_LISMO)	Cysteine desulfurase OS=Listeria monocytogenes serovar 1/2a (strain ATCC BAA-679 / EGD-e) OX=169963 GN=lmo1513 PE=3 SV=1	Q8Y713_LISMO	uniprot-listeria+monocytogenes+ATCC+BAA-679+_+EGD-e.fasta	41730.7	1	2	2	2	0.0001	0.0497
FDO_220419_AX (1)	1_268M_C1	1_268M_C1	FDO_080422_Lismo_cond1_B	Cluster of Peptide chain release factor 2 OS=Listeria monocytogenes serovar 1/2a (strain ATCC BAA-679 / EGD-e) OX=169963 GN=prfB PE=3 SV=2 (RF2_LISMO)	Peptide chain release factor 2 OS=Listeria monocytogenes serovar 1/2a (strain ATCC BAA-679 / EGD-e) OX=169963 GN=prfB PE=3 SV=2	RF2_LISMO	uniprot-listeria+monocytogenes+ATCC+BAA-679+_+EGD-e.fasta	41997.3	1	2	2	2	0.0001	0.0492
FDO_220419_AX (1)	1_268M_C1	1_268M_C1	FDO_080422_Lismo_cond1_B	Cluster of Pta protein OS=Listeria monocytogenes serovar 1/2a (strain ATCC BAA-679 / EGD-e) OX=169963 GN=pta PE=3 SV=1 (Q8Y5G0_LISMO)	Pta protein OS=Listeria monocytogenes serovar 1/2a (strain ATCC BAA-679 / EGD-e) OX=169963 GN=pta PE=3 SV=1	Q8Y5G0_LISMO	uniprot-listeria+monocytogenes+ATCC+BAA-679+_+EGD-e.fasta	34414	1	14	18	27	0.001	0.557
FDO_220419_AX (1)	1_268M_C1	1_268M_C1	FDO_080422_Lismo_cond1_B	Cluster of 30S ribosomal protein S4 OS=Listeria monocytogenes serovar 1/2a (strain ATCC BAA-679 / EGD-e) OX=169963 GN=rpsD PE=3 SV=1 (RS4_LISMO)	30S ribosomal protein S4 OS=Listeria monocytogenes serovar 1/2a (strain ATCC BAA-679 / EGD-e) OX=169963 GN=rpsD PE=3 SV=1	RS4_LISMO	uniprot-listeria+monocytogenes+ATCC+BAA-679+_+EGD-e.fasta	22735.4	1	6	8	8	0.0003	0.34
FDO_220419_AX (1)	1_268M_C1	1_268M_C1	FDO_080422_Lismo_cond1_B	Cluster of Lmo1422 protein OS=Listeria monocytogenes serovar 1/2a (strain ATCC BAA-679 / EGD-e) OX=169963 GN=lmo1422 PE=1 SV=1 (Q8Y775_LISMO)	Lmo1422 protein OS=Listeria monocytogenes serovar 1/2a (strain ATCC BAA-679 / EGD-e) OX=169963 GN=lmo1422 PE=1 SV=1	Q8Y775_LISMO	uniprot-listeria+monocytogenes+ATCC+BAA-679+_+EGD-e.fasta	55701.1	1	3	3	3	0.0001	0.0655
FDO_220419_AX (1)	1_268M_C1	1_268M_C1	FDO_080422_Lismo_cond1_B	Cluster of Lmo0554 protein OS=Listeria monocytogenes serovar 1/2a (strain ATCC BAA-679 / EGD-e) OX=169963 GN=lmo0554 PE=4 SV=1 (Q8Y9H4_LISMO)	Lmo0554 protein OS=Listeria monocytogenes serovar 1/2a (strain ATCC BAA-679 / EGD-e) OX=169963 GN=lmo0554 PE=4 SV=1	Q8Y9H4_LISMO	uniprot-listeria+monocytogenes+ATCC+BAA-679+_+EGD-e.fasta	43466.9	1	13	17	19	0.0007	0.455
FDO_220419_AX (1)	1_268M_C1	1_268M_C1	FDO_080422_Lismo_cond1_B	Cluster of Peptidase T OS=Listeria monocytogenes serovar 1/2a (strain ATCC BAA-679 / EGD-e) OX=169963 GN=pepT PE=3 SV=1 (PEPT_LISMO)	Peptidase T OS=Listeria monocytogenes serovar 1/2a (strain ATCC BAA-679 / EGD-e) OX=169963 GN=pepT PE=3 SV=1	PEPT_LISMO	uniprot-listeria+monocytogenes+ATCC+BAA-679+_+EGD-e.fasta	45735.2	1	12	13	16	0.0006	0.337
FDO_220419_AX (1)	1_268M_C1	1_268M_C1	FDO_080422_Lismo_cond1_B	Cluster of 50S ribosomal protein L6 OS=Listeria monocytogenes serovar 1/2a (strain ATCC BAA-679 / EGD-e) OX=169963 GN=rplF PE=3 SV=1 (RL6_LISMO)	50S ribosomal protein L6 OS=Listeria monocytogenes serovar 1/2a (strain ATCC BAA-679 / EGD-e) OX=169963 GN=rplF PE=3 SV=1	RL6_LISMO	uniprot-listeria+monocytogenes+ATCC+BAA-679+_+EGD-e.fasta	19400.1	1	3	3	3	0.0001	0.236
FDO_220419_AX (1)	1_268M_C1	1_268M_C1	FDO_080422_Lismo_cond1_B	Cluster of Lmo1576 protein OS=Listeria monocytogenes serovar 1/2a (strain ATCC BAA-679 / EGD-e) OX=169963 GN=lmo1576 PE=4 SV=1 (Q8Y6V5_LISMO)	Lmo1576 protein OS=Listeria monocytogenes serovar 1/2a (strain ATCC BAA-679 / EGD-e) OX=169963 GN=lmo1576 PE=4 SV=1	Q8Y6V5_LISMO	uniprot-listeria+monocytogenes+ATCC+BAA-679+_+EGD-e.fasta	48708.8	1	6	7	7	0.0003	0.13
FDO_220419_AX (1)	1_268M_C1	1_268M_C1	FDO_080422_Lismo_cond1_B	Cluster of 50S ribosomal protein L4 OS=Listeria monocytogenes serovar 1/2a (strain ATCC BAA-679 / EGD-e) OX=169963 GN=rplD PE=3 SV=1 (RL4_LISMO)	50S ribosomal protein L4 OS=Listeria monocytogenes serovar 1/2a (strain ATCC BAA-679 / EGD-e) OX=169963 GN=rplD PE=3 SV=1	RL4_LISMO	uniprot-listeria+monocytogenes+ATCC+BAA-679+_+EGD-e.fasta	22603.4	1	4	4	4	0.0001	0.242
FDO_220419_AX (1)	1_268M_C1	1_268M_C1	FDO_080422_Lismo_cond1_B	Cluster of Lmo0906 protein OS=Listeria monocytogenes serovar 1/2a (strain ATCC BAA-679 / EGD-e) OX=169963 GN=lmo0906 PE=3 SV=1 (Q8Y8J5_LISMO)	Lmo0906 protein OS=Listeria monocytogenes serovar 1/2a (strain ATCC BAA-679 / EGD-e) OX=169963 GN=lmo0906 PE=3 SV=1	Q8Y8J5_LISMO	uniprot-listeria+monocytogenes+ATCC+BAA-679+_+EGD-e.fasta	48995.8	1	9	14	15	0.0005	0.276
FDO_220419_AX (1)	1_268M_C1	1_268M_C1	FDO_080422_Lismo_cond1_B	Cluster of Lmo1578 protein OS=Listeria monocytogenes serovar 1/2a (strain ATCC BAA-679 / EGD-e) OX=169963 GN=lmo1578 PE=4 SV=1 (Q8Y6V3_LISMO)	Lmo1578 protein OS=Listeria monocytogenes serovar 1/2a (strain ATCC BAA-679 / EGD-e) OX=169963 GN=lmo1578 PE=4 SV=1	Q8Y6V3_LISMO	uniprot-listeria+monocytogenes+ATCC+BAA-679+_+EGD-e.fasta	40307.4	1	16	20	27	0.001	0.471
FDO_220419_AX (1)	1_268M_C1	1_268M_C1	FDO_080422_Lismo_cond1_B	Cluster of 50S ribosomal protein L10 OS=Listeria monocytogenes serovar 1/2a (strain ATCC BAA-679 / EGD-e) OX=169963 GN=rplJ PE=3 SV=1 (RL10_LISMO)	50S ribosomal protein L10 OS=Listeria monocytogenes serovar 1/2a (strain ATCC BAA-679 / EGD-e) OX=169963 GN=rplJ PE=3 SV=1	RL10_LISMO	uniprot-listeria+monocytogenes+ATCC+BAA-679+_+EGD-e.fasta	17693.7	1	4	4	4	0.0001	0.199
FDO_220419_AX (1)	1_268M_C1	1_268M_C1	FDO_080422_Lismo_cond1_B	Cluster of 50S ribosomal protein L2 OS=Listeria monocytogenes serovar 1/2a (strain ATCC BAA-679 / EGD-e) OX=169963 GN=rplB PE=3 SV=1 (RL2_LISMO)	50S ribosomal protein L2 OS=Listeria monocytogenes serovar 1/2a (strain ATCC BAA-679 / EGD-e) OX=169963 GN=rplB PE=3 SV=1	RL2_LISMO	uniprot-listeria+monocytogenes+ATCC+BAA-679+_+EGD-e.fasta	30506.3	1	7	7	8	0.0003	0.314
FDO_220419_AX (1)	1_268M_C1	1_268M_C1	FDO_080422_Lismo_cond1_B	Cluster of Peptidoglycan-N-acetylglucosamine deacetylase PgdA OS=Listeria monocytogenes serovar 1/2a (strain ATCC BAA-679 / EGD-e) OX=169963 GN=pgdA PE=1 SV=1 (PGDA_LISMO)	Peptidoglycan-N-acetylglucosamine deacetylase PgdA OS=Listeria monocytogenes serovar 1/2a (strain ATCC BAA-679 / EGD-e) OX=169963 GN=pgdA PE=1 SV=1	PGDA_LISMO	uniprot-listeria+monocytogenes+ATCC+BAA-679+_+EGD-e.fasta	52497.3	1	2	2	2	0.0001	0.0601
FDO_220419_AX (1)	1_268M_C1	1_268M_C1	FDO_080422_Lismo_cond1_B	Cluster of Lmo0723 protein OS=Listeria monocytogenes serovar 1/2a (strain ATCC BAA-679 / EGD-e) OX=169963 GN=lmo0723 PE=4 SV=1 (Q8Y919_LISMO)	Lmo0723 protein OS=Listeria monocytogenes serovar 1/2a (strain ATCC BAA-679 / EGD-e) OX=169963 GN=lmo0723 PE=4 SV=1	Q8Y919_LISMO	uniprot-listeria+monocytogenes+ATCC+BAA-679+_+EGD-e.fasta	65879.7	1	4	4	4	0.0001	0.0666
FDO_220419_AX (1)	1_268M_C1	1_268M_C1	FDO_080422_Lismo_cond1_B	Cluster of FolC protein OS=Listeria monocytogenes serovar 1/2a (strain ATCC BAA-679 / EGD-e) OX=169963 GN=folC PE=3 SV=1 (Q8Y6Y0_LISMO)	FolC protein OS=Listeria monocytogenes serovar 1/2a (strain ATCC BAA-679 / EGD-e) OX=169963 GN=folC PE=3 SV=1	Q8Y6Y0_LISMO	uniprot-listeria+monocytogenes+ATCC+BAA-679+_+EGD-e.fasta	47694.6	1	4	4	4	0.0001	0.1
FDO_220419_AX (1)	1_268M_C1	1_268M_C1	FDO_080422_Lismo_cond1_B	Cluster of Lmo0132 protein OS=Listeria monocytogenes serovar 1/2a (strain ATCC BAA-679 / EGD-e) OX=169963 GN=lmo0132 PE=3 SV=1 (Q8YAJ3_LISMO)	Lmo0132 protein OS=Listeria monocytogenes serovar 1/2a (strain ATCC BAA-679 / EGD-e) OX=169963 GN=lmo0132 PE=3 SV=1	Q8YAJ3_LISMO	uniprot-listeria+monocytogenes+ATCC+BAA-679+_+EGD-e.fasta	55038.1	1	7	7	7	0.0003	0.131
FDO_220419_AX (1)	1_268M_C1	1_268M_C1	FDO_080422_Lismo_cond1_B	Cluster of Lmo2475 protein OS=Listeria monocytogenes serovar 1/2a (strain ATCC BAA-679 / EGD-e) OX=169963 GN=lmo2475 PE=3 SV=1 (Q8Y4G8_LISMO)	Lmo2475 protein OS=Listeria monocytogenes serovar 1/2a (strain ATCC BAA-679 / EGD-e) OX=169963 GN=lmo2475 PE=3 SV=1	Q8Y4G8_LISMO	uniprot-listeria+monocytogenes+ATCC+BAA-679+_+EGD-e.fasta	64114.9	1	19	21	23	0.0008	0.359
FDO_220419_AX (1)	1_268M_C1	1_268M_C1	FDO_080422_Lismo_cond1_B	Cluster of ATP synthase subunit beta 2 OS=Listeria monocytogenes serovar 1/2a (strain ATCC BAA-679 / EGD-e) OX=169963 GN=atpD2 PE=3 SV=1 (ATPB2_LISMO)	ATP synthase subunit beta 2 OS=Listeria monocytogenes serovar 1/2a (strain ATCC BAA-679 / EGD-e) OX=169963 GN=atpD2 PE=3 SV=1	ATPB2_LISMO	uniprot-listeria+monocytogenes+ATCC+BAA-679+_+EGD-e.fasta	51608.8	1	24	35	54	0.0019	0.651
FDO_220419_AX (1)	1_268M_C1	1_268M_C1	FDO_080422_Lismo_cond1_B	Cluster of Glutamate decarboxylase beta OS=Listeria monocytogenes serovar 1/2a (strain ATCC BAA-679 / EGD-e) OX=169963 GN=gadB PE=3 SV=2 (DCEB_LISMO)	Glutamate decarboxylase beta OS=Listeria monocytogenes serovar 1/2a (strain ATCC BAA-679 / EGD-e) OX=169963 GN=gadB PE=3 SV=2	DCEB_LISMO	uniprot-listeria+monocytogenes+ATCC+BAA-679+_+EGD-e.fasta	53544.5	1	26	40	95	0.0034	0.616
FDO_220419_AX (1)	1_268M_C1	1_268M_C1	FDO_080422_Lismo_cond1_B	Cluster of Lmo2555 protein OS=Listeria monocytogenes serovar 1/2a (strain ATCC BAA-679 / EGD-e) OX=169963 GN=lmo2555 PE=4 SV=1 (Q8Y499_LISMO)	Lmo2555 protein OS=Listeria monocytogenes serovar 1/2a (strain ATCC BAA-679 / EGD-e) OX=169963 GN=lmo2555 PE=4 SV=1	Q8Y499_LISMO	uniprot-listeria+monocytogenes+ATCC+BAA-679+_+EGD-e.fasta	47883.8	1	2	2	2	0.0001	0.0656
FDO_220419_AX (1)	1_268M_C1	1_268M_C1	FDO_080422_Lismo_cond1_B	Cluster of Phosphoenolpyruvate-protein phosphotransferase OS=Listeria monocytogenes serovar 1/2a (strain ATCC BAA-679 / EGD-e) OX=169963 GN=ptsI PE=3 SV=2 (PT1_LISMO)	Phosphoenolpyruvate-protein phosphotransferase OS=Listeria monocytogenes serovar 1/2a (strain ATCC BAA-679 / EGD-e) OX=169963 GN=ptsI PE=3 SV=2	PT1_LISMO	uniprot-listeria+monocytogenes+ATCC+BAA-679+_+EGD-e.fasta	63214	1	27	36	53	0.0019	0.437
FDO_220419_AX (1)	1_268M_C1	1_268M_C1	FDO_080422_Lismo_cond1_B	Cluster of Lmo1491 protein OS=Listeria monocytogenes serovar 1/2a (strain ATCC BAA-679 / EGD-e) OX=169963 GN=lmo1491 PE=4 SV=1 (Q8Y732_LISMO)	Lmo1491 protein OS=Listeria monocytogenes serovar 1/2a (strain ATCC BAA-679 / EGD-e) OX=169963 GN=lmo1491 PE=4 SV=1	Q8Y732_LISMO	uniprot-listeria+monocytogenes+ATCC+BAA-679+_+EGD-e.fasta	40400.1	1	3	3	3	0.0001	0.0874
FDO_220419_AX (1)	1_268M_C1	1_268M_C1	FDO_080422_Lismo_cond1_B	Cluster of Aldehyde dehydrogenase OS=Listeria monocytogenes serovar 1/2a (strain ATCC BAA-679 / EGD-e) OX=169963 GN=lmo0913 PE=3 SV=1 (Q8Y8I9_LISMO)	Aldehyde dehydrogenase OS=Listeria monocytogenes serovar 1/2a (strain ATCC BAA-679 / EGD-e) OX=169963 GN=lmo0913 PE=3 SV=1	Q8Y8I9_LISMO	uniprot-listeria+monocytogenes+ATCC+BAA-679+_+EGD-e.fasta	53168.9	1	19	30	36	0.0013	0.332
FDO_220419_AX (1)	1_268M_C1	1_268M_C1	FDO_080422_Lismo_cond1_B	Cluster of Ribonuclease J OS=Listeria monocytogenes serovar 1/2a (strain ATCC BAA-679 / EGD-e) OX=169963 GN=rnj PE=3 SV=1 (Q8Y767_LISMO)	Ribonuclease J OS=Listeria monocytogenes serovar 1/2a (strain ATCC BAA-679 / EGD-e) OX=169963 GN=rnj PE=3 SV=1	Q8Y767_LISMO	uniprot-listeria+monocytogenes+ATCC+BAA-679+_+EGD-e.fasta	61912.4	1	17	24	29	0.001	0.384
FDO_220419_AX (1)	1_268M_C1	1_268M_C1	FDO_080422_Lismo_cond1_B	Cluster of Isochorismate synthase OS=Listeria monocytogenes serovar 1/2a (strain ATCC BAA-679 / EGD-e) OX=169963 GN=menF PE=3 SV=1 (Q8Y6K8_LISMO)	Isochorismate synthase OS=Listeria monocytogenes serovar 1/2a (strain ATCC BAA-679 / EGD-e) OX=169963 GN=menF PE=3 SV=1	Q8Y6K8_LISMO	uniprot-listeria+monocytogenes+ATCC+BAA-679+_+EGD-e.fasta	51669.2	1	8	8	8	0.0003	0.195
FDO_220419_AX (1)	1_268M_C1	1_268M_C1	FDO_080422_Lismo_cond1_B	Cluster of Beta sliding clamp OS=Listeria monocytogenes serovar 1/2a (strain ATCC BAA-679 / EGD-e) OX=169963 GN=dnaN PE=3 SV=1 (Q8YAW1_LISMO)	Beta sliding clamp OS=Listeria monocytogenes serovar 1/2a (strain ATCC BAA-679 / EGD-e) OX=169963 GN=dnaN PE=3 SV=1	Q8YAW1_LISMO	uniprot-listeria+monocytogenes+ATCC+BAA-679+_+EGD-e.fasta	42430.9	1	12	16	25	0.0009	0.328
FDO_220419_AX (1)	1_268M_C1	1_268M_C1	FDO_080422_Lismo_cond1_B	Cluster of Aspartokinase OS=Listeria monocytogenes serovar 1/2a (strain ATCC BAA-679 / EGD-e) OX=169963 GN=lmo1436 PE=3 SV=1 (Q8Y765_LISMO)	Aspartokinase OS=Listeria monocytogenes serovar 1/2a (strain ATCC BAA-679 / EGD-e) OX=169963 GN=lmo1436 PE=3 SV=1	Q8Y765_LISMO	uniprot-listeria+monocytogenes+ATCC+BAA-679+_+EGD-e.fasta	43081.5	1	6	6	7	0.0003	0.208
FDO_220419_AX (1)	1_268M_C1	1_268M_C1	FDO_080422_Lismo_cond1_B	Cluster of Cysteine synthase OS=Listeria monocytogenes serovar 1/2a (strain ATCC BAA-679 / EGD-e) OX=169963 GN=cysK PE=3 SV=1 (Q8YAC3_LISMO)	Cysteine synthase OS=Listeria monocytogenes serovar 1/2a (strain ATCC BAA-679 / EGD-e) OX=169963 GN=cysK PE=3 SV=1	Q8YAC3_LISMO	uniprot-listeria+monocytogenes+ATCC+BAA-679+_+EGD-e.fasta	32218.8	1	3	3	3	0.0001	0.0649
FDO_220419_AX (1)	1_268M_C1	1_268M_C1	FDO_080422_Lismo_cond1_B	Cluster of DNA topoisomerase 4 subunit B OS=Listeria monocytogenes serovar 1/2a (strain ATCC BAA-679 / EGD-e) OX=169963 GN=parE PE=3 SV=1 (Q8Y7J1_LISMO)	DNA topoisomerase 4 subunit B OS=Listeria monocytogenes serovar 1/2a (strain ATCC BAA-679 / EGD-e) OX=169963 GN=parE PE=3 SV=1	Q8Y7J1_LISMO	uniprot-listeria+monocytogenes+ATCC+BAA-679+_+EGD-e.fasta	73016	1	11	12	13	0.0005	0.188
FDO_220419_AX (1)	1_268M_C1	1_268M_C1	FDO_080422_Lismo_cond1_B	Cluster of Ribonucleoside-diphosphate reductase subunit beta OS=Listeria monocytogenes serovar 1/2a (strain ATCC BAA-679 / EGD-e) OX=169963 GN=lmo2154 PE=3 SV=1 (Q8Y5B3_LISMO)	Ribonucleoside-diphosphate reductase subunit beta OS=Listeria monocytogenes serovar 1/2a (strain ATCC BAA-679 / EGD-e) OX=169963 GN=lmo2154 PE=3 SV=1	Q8Y5B3_LISMO	uniprot-listeria+monocytogenes+ATCC+BAA-679+_+EGD-e.fasta	40219	1	4	5	6	0.0002	0.103
FDO_220419_AX (1)	1_268M_C1	1_268M_C1	FDO_080422_Lismo_cond1_B	Cluster of Lmo1438 protein OS=Listeria monocytogenes serovar 1/2a (strain ATCC BAA-679 / EGD-e) OX=169963 GN=lmo1438 PE=3 SV=1 (Q8Y763_LISMO)	Lmo1438 protein OS=Listeria monocytogenes serovar 1/2a (strain ATCC BAA-679 / EGD-e) OX=169963 GN=lmo1438 PE=3 SV=1	Q8Y763_LISMO	uniprot-listeria+monocytogenes+ATCC+BAA-679+_+EGD-e.fasta	79918.5	1	6	6	6	0.0002	0.0999
FDO_220419_AX (1)	1_268M_C1	1_268M_C1	FDO_080422_Lismo_cond1_B	Cluster of Lmo1392 protein OS=Listeria monocytogenes serovar 1/2a (strain ATCC BAA-679 / EGD-e) OX=169963 GN=lmo1392 PE=4 SV=1 (Q8Y798_LISMO)	Lmo1392 protein OS=Listeria monocytogenes serovar 1/2a (strain ATCC BAA-679 / EGD-e) OX=169963 GN=lmo1392 PE=4 SV=1	Q8Y798_LISMO	uniprot-listeria+monocytogenes+ATCC+BAA-679+_+EGD-e.fasta	49033	1	7	8	8	0.0003	0.17
FDO_220419_AX (1)	1_268M_C1	1_268M_C1	FDO_080422_Lismo_cond1_B	Cluster of Lmo0170 protein OS=Listeria monocytogenes serovar 1/2a (strain ATCC BAA-679 / EGD-e) OX=169963 GN=lmo0170 PE=4 SV=1 (Q8YAF6_LISMO)	Lmo0170 protein OS=Listeria monocytogenes serovar 1/2a (strain ATCC BAA-679 / EGD-e) OX=169963 GN=lmo0170 PE=4 SV=1	Q8YAF6_LISMO	uniprot-listeria+monocytogenes+ATCC+BAA-679+_+EGD-e.fasta	47555.5	1	7	7	7	0.0003	0.166
FDO_220419_AX (1)	1_268M_C1	1_268M_C1	FDO_080422_Lismo_cond1_B	Cluster of Lmo2414 protein OS=Listeria monocytogenes serovar 1/2a (strain ATCC BAA-679 / EGD-e) OX=169963 GN=lmo2414 PE=3 SV=1 (Q8Y4M3_LISMO)	Lmo2414 protein OS=Listeria monocytogenes serovar 1/2a (strain ATCC BAA-679 / EGD-e) OX=169963 GN=lmo2414 PE=3 SV=1	Q8Y4M3_LISMO	uniprot-listeria+monocytogenes+ATCC+BAA-679+_+EGD-e.fasta	48101.3	1	22	31	46	0.0017	0.64
FDO_220419_AX (1)	1_268M_C1	1_268M_C1	FDO_080422_Lismo_cond1_B	Cluster of Lmo2389 protein OS=Listeria monocytogenes serovar 1/2a (strain ATCC BAA-679 / EGD-e) OX=169963 GN=lmo2389 PE=4 SV=1 (Q8Y4P6_LISMO)	Lmo2389 protein OS=Listeria monocytogenes serovar 1/2a (strain ATCC BAA-679 / EGD-e) OX=169963 GN=lmo2389 PE=4 SV=1	Q8Y4P6_LISMO	uniprot-listeria+monocytogenes+ATCC+BAA-679+_+EGD-e.fasta	44057.4	1	15	18	26	0.0009	0.452
FDO_220419_AX (1)	1_268M_C1	1_268M_C1	FDO_080422_Lismo_cond1_B	Cluster of Lmo2487 protein OS=Listeria monocytogenes serovar 1/2a (strain ATCC BAA-679 / EGD-e) OX=169963 GN=lmo2487 PE=4 SV=1 (Q8Y4F7_LISMO)	Lmo2487 protein OS=Listeria monocytogenes serovar 1/2a (strain ATCC BAA-679 / EGD-e) OX=169963 GN=lmo2487 PE=4 SV=1	Q8Y4F7_LISMO	uniprot-listeria+monocytogenes+ATCC+BAA-679+_+EGD-e.fasta	47325.9	1	13	16	19	0.0007	0.35
FDO_220419_AX (1)	1_268M_C1	1_268M_C1	FDO_080422_Lismo_cond1_B	Cluster of Formate--tetrahydrofolate ligase OS=Listeria monocytogenes serovar 1/2a (strain ATCC BAA-679 / EGD-e) OX=169963 GN=fhs PE=3 SV=2 (FTHS_LISMO)	Formate--tetrahydrofolate ligase OS=Listeria monocytogenes serovar 1/2a (strain ATCC BAA-679 / EGD-e) OX=169963 GN=fhs PE=3 SV=2	FTHS_LISMO	uniprot-listeria+monocytogenes+ATCC+BAA-679+_+EGD-e.fasta	60088.1	1	12	12	13	0.0005	0.229
FDO_220419_AX (1)	1_268M_C1	1_268M_C1	FDO_080422_Lismo_cond1_B	Cluster of UDP-N-acetylglucosamine--N-acetylmuramyl-(pentapeptide) pyrophosphoryl-undecaprenol N-acetylglucosamine transferase OS=Listeria monocytogenes serovar 1/2a (strain ATCC BAA-679 / EGD-e) OX=169963 GN=murG PE=3 SV=1 (MURG_LISMO)	UDP-N-acetylglucosamine--N-acetylmuramyl-(pentapeptide) pyrophosphoryl-undecaprenol N-acetylglucosamine transferase OS=Listeria monocytogenes serovar 1/2a (strain ATCC BAA-679 / EGD-e) OX=169963 GN=murG PE=3 SV=1	MURG_LISMO	uniprot-listeria+monocytogenes+ATCC+BAA-679+_+EGD-e.fasta	39015.8	1	12	12	12	0.0004	0.331
FDO_220419_AX (1)	1_268M_C1	1_268M_C1	FDO_080422_Lismo_cond1_B	Cluster of Adenylosuccinate synthetase OS=Listeria monocytogenes serovar 1/2a (strain ATCC BAA-679 / EGD-e) OX=169963 GN=purA PE=3 SV=1 (PURA_LISMO)	Adenylosuccinate synthetase OS=Listeria monocytogenes serovar 1/2a (strain ATCC BAA-679 / EGD-e) OX=169963 GN=purA PE=3 SV=1	PURA_LISMO	uniprot-listeria+monocytogenes+ATCC+BAA-679+_+EGD-e.fasta	47605.9	1	21	27	31	0.0011	0.437
FDO_220419_AX (1)	1_268M_C1	1_268M_C1	FDO_080422_Lismo_cond1_B	Cluster of UDP-N-acetylmuramoyl-L-alanyl-D-glutamate--2,6-diaminopimelate ligase OS=Listeria monocytogenes serovar 1/2a (strain ATCC BAA-679 / EGD-e) OX=169963 GN=murE PE=3 SV=1 (MURE_LISMO)	UDP-N-acetylmuramoyl-L-alanyl-D-glutamate--2,6-diaminopimelate ligase OS=Listeria monocytogenes serovar 1/2a (strain ATCC BAA-679 / EGD-e) OX=169963 GN=murE PE=3 SV=1	MURE_LISMO	uniprot-listeria+monocytogenes+ATCC+BAA-679+_+EGD-e.fasta	53747.4	1	7	7	7	0.0003	0.181
FDO_220419_AX (1)	1_268M_C1	1_268M_C1	FDO_080422_Lismo_cond1_B	Cluster of ATP synthase subunit alpha 2 OS=Listeria monocytogenes serovar 1/2a (strain ATCC BAA-679 / EGD-e) OX=169963 GN=atpA2 PE=3 SV=1 (ATPA2_LISMO)	ATP synthase subunit alpha 2 OS=Listeria monocytogenes serovar 1/2a (strain ATCC BAA-679 / EGD-e) OX=169963 GN=atpA2 PE=3 SV=1	ATPA2_LISMO	uniprot-listeria+monocytogenes+ATCC+BAA-679+_+EGD-e.fasta	55088.1	1	17	26	37	0.0013	0.429
FDO_220419_AX (1)	1_268M_C1	1_268M_C1	FDO_080422_Lismo_cond1_B	Cluster of D-alanine--D-alanine ligase OS=Listeria monocytogenes serovar 1/2a (strain ATCC BAA-679 / EGD-e) OX=169963 GN=ddl PE=3 SV=1 (DDL_LISMO)	D-alanine--D-alanine ligase OS=Listeria monocytogenes serovar 1/2a (strain ATCC BAA-679 / EGD-e) OX=169963 GN=ddl PE=3 SV=1	DDL_LISMO	uniprot-listeria+monocytogenes+ATCC+BAA-679+_+EGD-e.fasta	40670.2	1	6	6	6	0.0002	0.138
FDO_220419_AX (1)	1_268M_C1	1_268M_C1	FDO_080422_Lismo_cond1_B	Cluster of UDP-N-acetylmuramate--L-alanine ligase OS=Listeria monocytogenes serovar 1/2a (strain ATCC BAA-679 / EGD-e) OX=169963 GN=murC PE=3 SV=1 (MURC_LISMO)	UDP-N-acetylmuramate--L-alanine ligase OS=Listeria monocytogenes serovar 1/2a (strain ATCC BAA-679 / EGD-e) OX=169963 GN=murC PE=3 SV=1	MURC_LISMO	uniprot-listeria+monocytogenes+ATCC+BAA-679+_+EGD-e.fasta	50075.2	1	10	11	12	0.0004	0.275
FDO_220419_AX (1)	1_268M_C1	1_268M_C1	FDO_080422_Lismo_cond1_B	Cluster of Glutamate-1-semialdehyde 2,1-aminomutase 1 OS=Listeria monocytogenes serovar 1/2a (strain ATCC BAA-679 / EGD-e) OX=169963 GN=hemL1 PE=3 SV=1 (GSA1_LISMO)	Glutamate-1-semialdehyde 2,1-aminomutase 1 OS=Listeria monocytogenes serovar 1/2a (strain ATCC BAA-679 / EGD-e) OX=169963 GN=hemL1 PE=3 SV=1	GSA1_LISMO	uniprot-listeria+monocytogenes+ATCC+BAA-679+_+EGD-e.fasta	46604.7	1	8	9	10	0.0004	0.203
FDO_220419_AX (1)	1_268M_C1	1_268M_C1	FDO_080422_Lismo_cond1_B	Cluster of Porphobilinogen deaminase OS=Listeria monocytogenes serovar 1/2a (strain ATCC BAA-679 / EGD-e) OX=169963 GN=hemC PE=3 SV=1 (HEM3_LISMO)	Porphobilinogen deaminase OS=Listeria monocytogenes serovar 1/2a (strain ATCC BAA-679 / EGD-e) OX=169963 GN=hemC PE=3 SV=1	HEM3_LISMO	uniprot-listeria+monocytogenes+ATCC+BAA-679+_+EGD-e.fasta	33938.1	1	2	2	2	0.0001	0.0809
FDO_220419_AX (1)	1_268M_C1	1_268M_C1	FDO_080422_Lismo_cond1_B	Cluster of Queuine tRNA-ribosyltransferase OS=Listeria monocytogenes serovar 1/2a (strain ATCC BAA-679 / EGD-e) OX=169963 GN=tgt PE=3 SV=1 (TGT_LISMO)	Queuine tRNA-ribosyltransferase OS=Listeria monocytogenes serovar 1/2a (strain ATCC BAA-679 / EGD-e) OX=169963 GN=tgt PE=3 SV=1	TGT_LISMO	uniprot-listeria+monocytogenes+ATCC+BAA-679+_+EGD-e.fasta	42922.8	1	2	2	2	0.0001	0.066
FDO_220419_AX (1)	1_268M_C1	1_268M_C1	FDO_080422_Lismo_cond1_B	Cluster of Glutamate--tRNA ligase OS=Listeria monocytogenes serovar 1/2a (strain ATCC BAA-679 / EGD-e) OX=169963 GN=gltX PE=3 SV=1 (SYE_LISMO)	Glutamate--tRNA ligase OS=Listeria monocytogenes serovar 1/2a (strain ATCC BAA-679 / EGD-e) OX=169963 GN=gltX PE=3 SV=1	SYE_LISMO	uniprot-listeria+monocytogenes+ATCC+BAA-679+_+EGD-e.fasta	56037.3	1	14	18	20	0.0007	0.365
FDO_220419_AX (1)	1_268M_C1	1_268M_C1	FDO_080422_Lismo_cond1_B	Cluster of DNA-directed RNA polymerase subunit beta OS=Listeria monocytogenes serovar 1/2a (strain ATCC BAA-679 / EGD-e) OX=169963 GN=rpoB PE=3 SV=1 (RPOB_LISMO)	DNA-directed RNA polymerase subunit beta OS=Listeria monocytogenes serovar 1/2a (strain ATCC BAA-679 / EGD-e) OX=169963 GN=rpoB PE=3 SV=1	RPOB_LISMO	uniprot-listeria+monocytogenes+ATCC+BAA-679+_+EGD-e.fasta	132607	1	4	4	4	0.0001	0.0304
FDO_220419_AX (1)	1_268M_C1	1_268M_C1	FDO_080422_Lismo_cond1_B	Cluster of Metal-dependent carboxypeptidase OS=Listeria monocytogenes serovar 1/2a (strain ATCC BAA-679 / EGD-e) OX=169963 GN=lmo1886 PE=3 SV=1 (Q8Y616_LISMO)	Metal-dependent carboxypeptidase OS=Listeria monocytogenes serovar 1/2a (strain ATCC BAA-679 / EGD-e) OX=169963 GN=lmo1886 PE=3 SV=1	Q8Y616_LISMO	uniprot-listeria+monocytogenes+ATCC+BAA-679+_+EGD-e.fasta	57358.7	1	7	7	7	0.0003	0.195
FDO_220419_AX (1)	1_268M_C1	1_268M_C1	FDO_080422_Lismo_cond1_B	Cluster of Lmo2370 protein OS=Listeria monocytogenes serovar 1/2a (strain ATCC BAA-679 / EGD-e) OX=169963 GN=lmo2370 PE=4 SV=1 (Q8Y4R4_LISMO)	Lmo2370 protein OS=Listeria monocytogenes serovar 1/2a (strain ATCC BAA-679 / EGD-e) OX=169963 GN=lmo2370 PE=4 SV=1	Q8Y4R4_LISMO	uniprot-listeria+monocytogenes+ATCC+BAA-679+_+EGD-e.fasta	44192.1	1	4	4	4	0.0001	0.0928
FDO_220419_AX (1)	1_268M_C1	1_268M_C1	FDO_080422_Lismo_cond1_B	Cluster of Cysteine--tRNA ligase OS=Listeria monocytogenes serovar 1/2a (strain ATCC BAA-679 / EGD-e) OX=169963 GN=cysS PE=3 SV=1 (SYC_LISMO)	Cysteine--tRNA ligase OS=Listeria monocytogenes serovar 1/2a (strain ATCC BAA-679 / EGD-e) OX=169963 GN=cysS PE=3 SV=1	SYC_LISMO	uniprot-listeria+monocytogenes+ATCC+BAA-679+_+EGD-e.fasta	54356.3	1	5	6	7	0.0003	0.11
FDO_220419_AX (1)	1_268M_C1	1_268M_C1	FDO_080422_Lismo_cond1_B	Cluster of NADPH dehydrogenase OS=Listeria monocytogenes serovar 1/2a (strain ATCC BAA-679 / EGD-e) OX=169963 GN=namA PE=3 SV=1 (NAMA_LISMO)	NADPH dehydrogenase OS=Listeria monocytogenes serovar 1/2a (strain ATCC BAA-679 / EGD-e) OX=169963 GN=namA PE=3 SV=1	NAMA_LISMO	uniprot-listeria+monocytogenes+ATCC+BAA-679+_+EGD-e.fasta	37006.4	1	19	24	26	0.0009	0.586
FDO_220419_AX (1)	1_268M_C1	1_268M_C1	FDO_080422_Lismo_cond1_B	Cluster of Catabolite control protein A OS=Listeria monocytogenes serovar 1/2a (strain ATCC BAA-679 / EGD-e) OX=169963 GN=ccpA PE=4 SV=1 (Q8Y6T3_LISMO)	Catabolite control protein A OS=Listeria monocytogenes serovar 1/2a (strain ATCC BAA-679 / EGD-e) OX=169963 GN=ccpA PE=4 SV=1	Q8Y6T3_LISMO	uniprot-listeria+monocytogenes+ATCC+BAA-679+_+EGD-e.fasta	36983.9	1	18	27	34	0.0012	0.69
FDO_220419_AX (1)	1_268M_C1	1_268M_C1	FDO_080422_Lismo_cond1_B	Cluster of Alanine--tRNA ligase OS=Listeria monocytogenes serovar 1/2a (strain ATCC BAA-679 / EGD-e) OX=169963 GN=alaS PE=3 SV=1 (SYA_LISMO)	Alanine--tRNA ligase OS=Listeria monocytogenes serovar 1/2a (strain ATCC BAA-679 / EGD-e) OX=169963 GN=alaS PE=3 SV=1	SYA_LISMO	uniprot-listeria+monocytogenes+ATCC+BAA-679+_+EGD-e.fasta	97978.6	1	3	3	3	0.0001	0.033
FDO_220419_AX (1)	1_268M_C1	1_268M_C1	FDO_080422_Lismo_cond1_B	Cluster of Lmo0441 protein OS=Listeria monocytogenes serovar 1/2a (strain ATCC BAA-679 / EGD-e) OX=169963 GN=lmo0441 PE=3 SV=1 (Q8Y9T2_LISMO)	Lmo0441 protein OS=Listeria monocytogenes serovar 1/2a (strain ATCC BAA-679 / EGD-e) OX=169963 GN=lmo0441 PE=3 SV=1	Q8Y9T2_LISMO	uniprot-listeria+monocytogenes+ATCC+BAA-679+_+EGD-e.fasta	74611	1	2	2	2	0.0001	0.0354
FDO_220419_AX (1)	1_268M_C1	1_268M_C1	FDO_080422_Lismo_cond1_B	Cluster of 50S ribosomal protein L25 OS=Listeria monocytogenes serovar 1/2a (strain ATCC BAA-679 / EGD-e) OX=169963 GN=rplY PE=3 SV=1 (RL25_LISMO)	50S ribosomal protein L25 OS=Listeria monocytogenes serovar 1/2a (strain ATCC BAA-679 / EGD-e) OX=169963 GN=rplY PE=3 SV=1	RL25_LISMO	uniprot-listeria+monocytogenes+ATCC+BAA-679+_+EGD-e.fasta	22653.2	1	5	5	5	0.0002	0.251
FDO_220419_AX (1)	1_268M_C1	1_268M_C1	FDO_080422_Lismo_cond1_B	Cluster of Dihydrolipoyl dehydrogenase OS=Listeria monocytogenes serovar 1/2a (strain ATCC BAA-679 / EGD-e) OX=169963 GN=lmo1371 PE=3 SV=1 (Q8Y7B5_LISMO)	Dihydrolipoyl dehydrogenase OS=Listeria monocytogenes serovar 1/2a (strain ATCC BAA-679 / EGD-e) OX=169963 GN=lmo1371 PE=3 SV=1	Q8Y7B5_LISMO	uniprot-listeria+monocytogenes+ATCC+BAA-679+_+EGD-e.fasta	50974.3	1	14	18	18	0.0006	0.341
FDO_220419_AX (1)	1_268M_C1	1_268M_C1	FDO_080422_Lismo_cond1_B	Cluster of Formate acetyltransferase OS=Listeria monocytogenes serovar 1/2a (strain ATCC BAA-679 / EGD-e) OX=169963 GN=pflB PE=3 SV=1 (Q8Y786_LISMO)	Formate acetyltransferase OS=Listeria monocytogenes serovar 1/2a (strain ATCC BAA-679 / EGD-e) OX=169963 GN=pflB PE=3 SV=1	Q8Y786_LISMO	uniprot-listeria+monocytogenes+ATCC+BAA-679+_+EGD-e.fasta	83827.4	1	35	46	49	0.0018	0.532
FDO_220419_AX (1)	1_268M_C1	1_268M_C1	FDO_080422_Lismo_cond1_B	Cluster of Lmo1887 protein OS=Listeria monocytogenes serovar 1/2a (strain ATCC BAA-679 / EGD-e) OX=169963 GN=lmo1887 PE=4 SV=1 (Q8Y615_LISMO)	Lmo1887 protein OS=Listeria monocytogenes serovar 1/2a (strain ATCC BAA-679 / EGD-e) OX=169963 GN=lmo1887 PE=4 SV=1	Q8Y615_LISMO	uniprot-listeria+monocytogenes+ATCC+BAA-679+_+EGD-e.fasta	43067.4	1	7	9	9	0.0003	0.241
FDO_220419_AX (1)	1_268M_C1	1_268M_C1	FDO_080422_Lismo_cond1_B	Cluster of Lmo1375 protein OS=Listeria monocytogenes serovar 1/2a (strain ATCC BAA-679 / EGD-e) OX=169963 GN=lmo1375 PE=3 SV=1 (Q8Y7B1_LISMO)	Lmo1375 protein OS=Listeria monocytogenes serovar 1/2a (strain ATCC BAA-679 / EGD-e) OX=169963 GN=lmo1375 PE=3 SV=1	Q8Y7B1_LISMO	uniprot-listeria+monocytogenes+ATCC+BAA-679+_+EGD-e.fasta	40779.5	1	2	2	2	0.0001	0.0603
FDO_220419_AX (1)	1_268M_C1	1_268M_C1	FDO_080422_Lismo_cond1_B	Cluster of Lmo1414 protein OS=Listeria monocytogenes serovar 1/2a (strain ATCC BAA-679 / EGD-e) OX=169963 GN=lmo1414 PE=3 SV=1 (Q8Y782_LISMO)	Lmo1414 protein OS=Listeria monocytogenes serovar 1/2a (strain ATCC BAA-679 / EGD-e) OX=169963 GN=lmo1414 PE=3 SV=1	Q8Y782_LISMO	uniprot-listeria+monocytogenes+ATCC+BAA-679+_+EGD-e.fasta	41077.2	1	5	5	5	0.0002	0.19
FDO_220419_AX (1)	1_268M_C1	1_268M_C1	FDO_080422_Lismo_cond1_B	Cluster of Lmo0607 protein OS=Listeria monocytogenes serovar 1/2a (strain ATCC BAA-679 / EGD-e) OX=169963 GN=lmo0607 PE=4 SV=1 (Q8Y9C5_LISMO)	Lmo0607 protein OS=Listeria monocytogenes serovar 1/2a (strain ATCC BAA-679 / EGD-e) OX=169963 GN=lmo0607 PE=4 SV=1	Q8Y9C5_LISMO	uniprot-listeria+monocytogenes+ATCC+BAA-679+_+EGD-e.fasta	63315.9	1	2	2	2	0.0001	0.0351
FDO_220419_AX (1)	1_268M_C1	1_268M_C1	FDO_080422_Lismo_cond1_B	Cluster of GTPase Obg OS=Listeria monocytogenes serovar 1/2a (strain ATCC BAA-679 / EGD-e) OX=169963 GN=obg PE=3 SV=1 (OBG_LISMO)	GTPase Obg OS=Listeria monocytogenes serovar 1/2a (strain ATCC BAA-679 / EGD-e) OX=169963 GN=obg PE=3 SV=1	OBG_LISMO	uniprot-listeria+monocytogenes+ATCC+BAA-679+_+EGD-e.fasta	47119.4	1	12	15	17	0.0006	0.394
FDO_220419_AX (1)	1_268M_C1	1_268M_C1	FDO_080422_Lismo_cond1_B	Cluster of Lmo1415 protein OS=Listeria monocytogenes serovar 1/2a (strain ATCC BAA-679 / EGD-e) OX=169963 GN=lmo1415 PE=3 SV=1 (Q8Y781_LISMO)	Lmo1415 protein OS=Listeria monocytogenes serovar 1/2a (strain ATCC BAA-679 / EGD-e) OX=169963 GN=lmo1415 PE=3 SV=1	Q8Y781_LISMO	uniprot-listeria+monocytogenes+ATCC+BAA-679+_+EGD-e.fasta	43246.5	1	7	7	7	0.0003	0.237
FDO_220419_AX (1)	1_268M_C1	1_268M_C1	FDO_080422_Lismo_cond1_B	Cluster of UvrABC system protein B OS=Listeria monocytogenes serovar 1/2a (strain ATCC BAA-679 / EGD-e) OX=169963 GN=uvrB PE=3 SV=1 (UVRB_LISMO)	UvrABC system protein B OS=Listeria monocytogenes serovar 1/2a (strain ATCC BAA-679 / EGD-e) OX=169963 GN=uvrB PE=3 SV=1	UVRB_LISMO	uniprot-listeria+monocytogenes+ATCC+BAA-679+_+EGD-e.fasta	75565.5	1	8	8	8	0.0003	0.132
FDO_220419_AX (1)	1_268M_C1	1_268M_C1	FDO_080422_Lismo_cond1_B	Cluster of Protein translocase subunit SecA 2 OS=Listeria monocytogenes serovar 1/2a (strain ATCC BAA-679 / EGD-e) OX=169963 GN=secA2 PE=1 SV=1 (SECA2_LISMO)	Protein translocase subunit SecA 2 OS=Listeria monocytogenes serovar 1/2a (strain ATCC BAA-679 / EGD-e) OX=169963 GN=secA2 PE=1 SV=1	SECA2_LISMO	uniprot-listeria+monocytogenes+ATCC+BAA-679+_+EGD-e.fasta	89437.9	1	2	2	2	0.0001	0.0219
FDO_220419_AX (1)	1_268M_C1	1_268M_C1	FDO_080422_Lismo_cond1_B	Cluster of DNA mismatch repair protein MutL OS=Listeria monocytogenes serovar 1/2a (strain ATCC BAA-679 / EGD-e) OX=169963 GN=mutL PE=3 SV=1 (MUTL_LISMO)	DNA mismatch repair protein MutL OS=Listeria monocytogenes serovar 1/2a (strain ATCC BAA-679 / EGD-e) OX=169963 GN=mutL PE=3 SV=1	MUTL_LISMO	uniprot-listeria+monocytogenes+ATCC+BAA-679+_+EGD-e.fasta	67797.4	1	6	6	6	0.0002	0.135
FDO_220419_AX (1)	1_268M_C1	1_268M_C1	FDO_080422_Lismo_cond1_B	Cluster of AlsS protein OS=Listeria monocytogenes serovar 1/2a (strain ATCC BAA-679 / EGD-e) OX=169963 GN=alsS PE=3 SV=1 (Q8Y5Q0_LISMO)	AlsS protein OS=Listeria monocytogenes serovar 1/2a (strain ATCC BAA-679 / EGD-e) OX=169963 GN=alsS PE=3 SV=1	Q8Y5Q0_LISMO	uniprot-listeria+monocytogenes+ATCC+BAA-679+_+EGD-e.fasta	61711.8	1	26	38	51	0.0018	0.577
FDO_220419_AX (1)	1_268M_C1	1_268M_C1	FDO_080422_Lismo_cond1_B	Cluster of Glucose-6-phosphate isomerase OS=Listeria monocytogenes serovar 1/2a (strain ATCC BAA-679 / EGD-e) OX=169963 GN=pgi PE=3 SV=1 (G6PI_LISMO)	Glucose-6-phosphate isomerase OS=Listeria monocytogenes serovar 1/2a (strain ATCC BAA-679 / EGD-e) OX=169963 GN=pgi PE=3 SV=1	G6PI_LISMO	uniprot-listeria+monocytogenes+ATCC+BAA-679+_+EGD-e.fasta	49898.2	1	17	23	33	0.0012	0.471
FDO_220419_AX (1)	1_268M_C1	1_268M_C1	FDO_080422_Lismo_cond1_B	Cluster of Lmo0481 protein OS=Listeria monocytogenes serovar 1/2a (strain ATCC BAA-679 / EGD-e) OX=169963 GN=lmo0481 PE=4 SV=1 (Q8Y9P3_LISMO)	Lmo0481 protein OS=Listeria monocytogenes serovar 1/2a (strain ATCC BAA-679 / EGD-e) OX=169963 GN=lmo0481 PE=4 SV=1	Q8Y9P3_LISMO	uniprot-listeria+monocytogenes+ATCC+BAA-679+_+EGD-e.fasta	64390.3	1	5	5	5	0.0002	0.0989
FDO_220419_AX (1)	1_268M_C1	1_268M_C1	FDO_080422_Lismo_cond1_B	Cluster of Ribosome-binding ATPase YchF OS=Listeria monocytogenes serovar 1/2a (strain ATCC BAA-679 / EGD-e) OX=169963 GN=ychF PE=3 SV=1 (Q926X1_LISMO)	Ribosome-binding ATPase YchF OS=Listeria monocytogenes serovar 1/2a (strain ATCC BAA-679 / EGD-e) OX=169963 GN=ychF PE=3 SV=1	Q926X1_LISMO	uniprot-listeria+monocytogenes+ATCC+BAA-679+_+EGD-e.fasta	40683.5	1	13	15	16	0.0006	0.454
FDO_220419_AX (1)	1_268M_C1	1_268M_C1	FDO_080422_Lismo_cond1_B	Cluster of 30S ribosomal protein S5 OS=Listeria monocytogenes serovar 1/2a (strain ATCC BAA-679 / EGD-e) OX=169963 GN=rpsE PE=3 SV=1 (RS5_LISMO)	30S ribosomal protein S5 OS=Listeria monocytogenes serovar 1/2a (strain ATCC BAA-679 / EGD-e) OX=169963 GN=rpsE PE=3 SV=1	RS5_LISMO	uniprot-listeria+monocytogenes+ATCC+BAA-679+_+EGD-e.fasta	17455.8	1	2	3	3	0.0001	0.144
FDO_220419_AX (1)	1_268M_C1	1_268M_C1	FDO_080422_Lismo_cond1_B	Cluster of UDP-N-acetylglucosamine 1-carboxyvinyltransferase 1 OS=Listeria monocytogenes serovar 1/2a (strain ATCC BAA-679 / EGD-e) OX=169963 GN=murA1 PE=1 SV=1 (MURA1_LISMO)	UDP-N-acetylglucosamine 1-carboxyvinyltransferase 1 OS=Listeria monocytogenes serovar 1/2a (strain ATCC BAA-679 / EGD-e) OX=169963 GN=murA1 PE=1 SV=1	MURA1_LISMO	uniprot-listeria+monocytogenes+ATCC+BAA-679+_+EGD-e.fasta	45979.3	1	7	7	8	0.0003	0.223
FDO_220419_AX (1)	1_268M_C1	1_268M_C1	FDO_080422_Lismo_cond1_B	Cluster of 30S ribosomal protein S3 OS=Listeria monocytogenes serovar 1/2a (strain ATCC BAA-679 / EGD-e) OX=169963 GN=rpsC PE=3 SV=1 (RS3_LISMO)	30S ribosomal protein S3 OS=Listeria monocytogenes serovar 1/2a (strain ATCC BAA-679 / EGD-e) OX=169963 GN=rpsC PE=3 SV=1	RS3_LISMO	uniprot-listeria+monocytogenes+ATCC+BAA-679+_+EGD-e.fasta	24542.5	1	12	14	15	0.0005	0.349
FDO_220419_AX (1)	1_268M_C1	1_268M_C1	FDO_080422_Lismo_cond1_B	Cluster of 50S ribosomal protein L19 OS=Listeria monocytogenes serovar 1/2a (strain ATCC BAA-679 / EGD-e) OX=169963 GN=rplS PE=3 SV=1 (RL19_LISMO)	50S ribosomal protein L19 OS=Listeria monocytogenes serovar 1/2a (strain ATCC BAA-679 / EGD-e) OX=169963 GN=rplS PE=3 SV=1	RL19_LISMO	uniprot-listeria+monocytogenes+ATCC+BAA-679+_+EGD-e.fasta	13117.6	1	3	3	3	0.0001	0.246
FDO_220419_AX (1)	1_268M_C1	1_268M_C1	FDO_080422_Lismo_cond1_B	Cluster of Delta-aminolevulinic acid dehydratase OS=Listeria monocytogenes serovar 1/2a (strain ATCC BAA-679 / EGD-e) OX=169963 GN=hemB PE=3 SV=1 (Q8Y6X7_LISMO)	Delta-aminolevulinic acid dehydratase OS=Listeria monocytogenes serovar 1/2a (strain ATCC BAA-679 / EGD-e) OX=169963 GN=hemB PE=3 SV=1	Q8Y6X7_LISMO	uniprot-listeria+monocytogenes+ATCC+BAA-679+_+EGD-e.fasta	36255.3	1	6	7	8	0.0003	0.244
FDO_220419_AX (1)	1_268M_C1	1_268M_C1	FDO_080422_Lismo_cond1_B	Cluster of 50S ribosomal protein L17 OS=Listeria monocytogenes serovar 1/2a (strain ATCC BAA-679 / EGD-e) OX=169963 GN=rplQ PE=3 SV=1 (RL17_LISMO)	50S ribosomal protein L17 OS=Listeria monocytogenes serovar 1/2a (strain ATCC BAA-679 / EGD-e) OX=169963 GN=rplQ PE=3 SV=1	RL17_LISMO	uniprot-listeria+monocytogenes+ATCC+BAA-679+_+EGD-e.fasta	15215.1	1	2	2	2	0.0001	0.148
FDO_220419_AX (1)	1_268M_C1	1_268M_C1	FDO_080422_Lismo_cond1_B	Cluster of Lmo2192 protein OS=Listeria monocytogenes serovar 1/2a (strain ATCC BAA-679 / EGD-e) OX=169963 GN=lmo2192 PE=3 SV=1 (Q8Y581_LISMO)	Lmo2192 protein OS=Listeria monocytogenes serovar 1/2a (strain ATCC BAA-679 / EGD-e) OX=169963 GN=lmo2192 PE=3 SV=1	Q8Y581_LISMO	uniprot-listeria+monocytogenes+ATCC+BAA-679+_+EGD-e.fasta	36622.1	1	8	10	10	0.0004	0.224
FDO_220419_AX (1)	1_268M_C1	1_268M_C1	FDO_080422_Lismo_cond1_B	Cluster of 50S ribosomal protein L5 OS=Listeria monocytogenes serovar 1/2a (strain ATCC BAA-679 / EGD-e) OX=169963 GN=rplE PE=3 SV=1 (RL5_LISMO)	50S ribosomal protein L5 OS=Listeria monocytogenes serovar 1/2a (strain ATCC BAA-679 / EGD-e) OX=169963 GN=rplE PE=3 SV=1	RL5_LISMO	uniprot-listeria+monocytogenes+ATCC+BAA-679+_+EGD-e.fasta	19995.7	1	2	2	2	0.0001	0.179
FDO_220419_AX (1)	1_268M_C1	1_268M_C1	FDO_080422_Lismo_cond1_B	Cluster of DNA topoisomerase 1 OS=Listeria monocytogenes serovar 1/2a (strain ATCC BAA-679 / EGD-e) OX=169963 GN=topA PE=3 SV=1 (Q8Y7K2_LISMO)	DNA topoisomerase 1 OS=Listeria monocytogenes serovar 1/2a (strain ATCC BAA-679 / EGD-e) OX=169963 GN=topA PE=3 SV=1	Q8Y7K2_LISMO	uniprot-listeria+monocytogenes+ATCC+BAA-679+_+EGD-e.fasta	79426.9	1	9	9	9	0.0003	0.134
FDO_220419_AX (1)	1_268M_C1	1_268M_C1	FDO_080422_Lismo_cond1_B	Cluster of Lmo0613 protein OS=Listeria monocytogenes serovar 1/2a (strain ATCC BAA-679 / EGD-e) OX=169963 GN=lmo0613 PE=4 SV=1 (Q8Y9B9_LISMO)	Lmo0613 protein OS=Listeria monocytogenes serovar 1/2a (strain ATCC BAA-679 / EGD-e) OX=169963 GN=lmo0613 PE=4 SV=1	Q8Y9B9_LISMO	uniprot-listeria+monocytogenes+ATCC+BAA-679+_+EGD-e.fasta	33940.1	1	3	4	4	0.0001	0.115
FDO_220419_AX (1)	1_268M_C1	1_268M_C1	FDO_080422_Lismo_cond1_B	Cluster of 50S ribosomal protein L11 OS=Listeria monocytogenes serovar 1/2a (strain ATCC BAA-679 / EGD-e) OX=169963 GN=rplK PE=3 SV=1 (RL11_LISMO)	50S ribosomal protein L11 OS=Listeria monocytogenes serovar 1/2a (strain ATCC BAA-679 / EGD-e) OX=169963 GN=rplK PE=3 SV=1	RL11_LISMO	uniprot-listeria+monocytogenes+ATCC+BAA-679+_+EGD-e.fasta	14860.5	1	3	3	3	0.0001	0.277
FDO_220419_AX (1)	1_268M_C1	1_268M_C1	FDO_080422_Lismo_cond1_B	Cluster of Lmo1389 protein OS=Listeria monocytogenes serovar 1/2a (strain ATCC BAA-679 / EGD-e) OX=169963 GN=lmo1389 PE=4 SV=1 (Q8Y7A1_LISMO)	Lmo1389 protein OS=Listeria monocytogenes serovar 1/2a (strain ATCC BAA-679 / EGD-e) OX=169963 GN=lmo1389 PE=4 SV=1	Q8Y7A1_LISMO	uniprot-listeria+monocytogenes+ATCC+BAA-679+_+EGD-e.fasta	56701.2	1	17	18	19	0.0007	0.343
FDO_220419_AX (1)	1_268M_C1	1_268M_C1	FDO_080422_Lismo_cond1_B	Cluster of CD4+ T-cell-stimulating antigen OS=Listeria monocytogenes serovar 1/2a (strain ATCC BAA-679 / EGD-e) OX=169963 GN=tcsA PE=3 SV=2 (TCSA_LISMO)	CD4+ T-cell-stimulating antigen OS=Listeria monocytogenes serovar 1/2a (strain ATCC BAA-679 / EGD-e) OX=169963 GN=tcsA PE=3 SV=2	TCSA_LISMO	uniprot-listeria+monocytogenes+ATCC+BAA-679+_+EGD-e.fasta	38415.4	1	18	24	33	0.0012	0.557
FDO_220419_AX (1)	1_268M_C1	1_268M_C1	FDO_080422_Lismo_cond1_B	Cluster of Lmo1620 protein OS=Listeria monocytogenes serovar 1/2a (strain ATCC BAA-679 / EGD-e) OX=169963 GN=lmo1620 PE=4 SV=1 (Q8Y6R4_LISMO)	Lmo1620 protein OS=Listeria monocytogenes serovar 1/2a (strain ATCC BAA-679 / EGD-e) OX=169963 GN=lmo1620 PE=4 SV=1	Q8Y6R4_LISMO	uniprot-listeria+monocytogenes+ATCC+BAA-679+_+EGD-e.fasta	51850.7	1	26	36	45	0.0016	0.604
FDO_220419_AX (1)	1_268M_C1	1_268M_C1	FDO_080422_Lismo_cond1_B	Cluster of Non-specific serine/threonine protein kinase OS=Listeria monocytogenes serovar 1/2a (strain ATCC BAA-679 / EGD-e) OX=169963 GN=lmo1820 PE=4 SV=1 (Q8Y679_LISMO)	Non-specific serine/threonine protein kinase OS=Listeria monocytogenes serovar 1/2a (strain ATCC BAA-679 / EGD-e) OX=169963 GN=lmo1820 PE=4 SV=1	Q8Y679_LISMO	uniprot-listeria+monocytogenes+ATCC+BAA-679+_+EGD-e.fasta	72189.3	1	6	6	6	0.0002	0.116
FDO_220419_AX (1)	1_268M_C1	1_268M_C1	FDO_080422_Lismo_cond1_B	Cluster of Lmo0581 protein OS=Listeria monocytogenes serovar 1/2a (strain ATCC BAA-679 / EGD-e) OX=169963 GN=lmo0581 PE=4 SV=1 (Q8Y9E8_LISMO)	Lmo0581 protein OS=Listeria monocytogenes serovar 1/2a (strain ATCC BAA-679 / EGD-e) OX=169963 GN=lmo0581 PE=4 SV=1	Q8Y9E8_LISMO	uniprot-listeria+monocytogenes+ATCC+BAA-679+_+EGD-e.fasta	44947.6	1	4	4	4	0.0001	0.119
FDO_220419_AX (1)	1_268M_C1	1_268M_C1	FDO_080422_Lismo_cond1_B	Cluster of Probable manganese-dependent inorganic pyrophosphatase OS=Listeria monocytogenes serovar 1/2a (strain ATCC BAA-679 / EGD-e) OX=169963 GN=ppaC PE=3 SV=1 (PPAC_LISMO)	Probable manganese-dependent inorganic pyrophosphatase OS=Listeria monocytogenes serovar 1/2a (strain ATCC BAA-679 / EGD-e) OX=169963 GN=ppaC PE=3 SV=1	PPAC_LISMO	uniprot-listeria+monocytogenes+ATCC+BAA-679+_+EGD-e.fasta	33761	1	4	4	4	0.0001	0.13
FDO_220419_AX (1)	1_268M_C1	1_268M_C1	FDO_080422_Lismo_cond1_B	Cluster of GTP cyclohydrolase 1 type 2 homolog OS=Listeria monocytogenes serovar 1/2a (strain ATCC BAA-679 / EGD-e) OX=169963 GN=lmo1452 PE=3 SV=1 (GCH1L_LISMO)	GTP cyclohydrolase 1 type 2 homolog OS=Listeria monocytogenes serovar 1/2a (strain ATCC BAA-679 / EGD-e) OX=169963 GN=lmo1452 PE=3 SV=1	GCH1L_LISMO	uniprot-listeria+monocytogenes+ATCC+BAA-679+_+EGD-e.fasta	41434	1	5	5	7	0.0003	0.155
FDO_220419_AX (1)	1_268M_C1	1_268M_C1	FDO_080422_Lismo_cond1_B	Cluster of UDP-N-acetylglucosamine 1-carboxyvinyltransferase 2 OS=Listeria monocytogenes serovar 1/2a (strain ATCC BAA-679 / EGD-e) OX=169963 GN=murA2 PE=3 SV=1 (MURA2_LISMO)	UDP-N-acetylglucosamine 1-carboxyvinyltransferase 2 OS=Listeria monocytogenes serovar 1/2a (strain ATCC BAA-679 / EGD-e) OX=169963 GN=murA2 PE=3 SV=1	MURA2_LISMO	uniprot-listeria+monocytogenes+ATCC+BAA-679+_+EGD-e.fasta	45106.6	1	9	10	14	0.0005	0.225
FDO_220419_AX (1)	1_268M_C1	1_268M_C1	FDO_080422_Lismo_cond1_B	Cluster of Lmo0688 protein OS=Listeria monocytogenes serovar 1/2a (strain ATCC BAA-679 / EGD-e) OX=169963 GN=lmo0688 PE=4 SV=1 (Q8Y949_LISMO)	Lmo0688 protein OS=Listeria monocytogenes serovar 1/2a (strain ATCC BAA-679 / EGD-e) OX=169963 GN=lmo0688 PE=4 SV=1	Q8Y949_LISMO	uniprot-listeria+monocytogenes+ATCC+BAA-679+_+EGD-e.fasta	73733.1	1	3	3	3	0.0001	0.0565
FDO_220419_AX (1)	1_268M_C1	1_268M_C1	FDO_080422_Lismo_cond1_B	Cluster of Lmo1433 protein OS=Listeria monocytogenes serovar 1/2a (strain ATCC BAA-679 / EGD-e) OX=169963 GN=lmo1433 PE=3 SV=1 (Q8Y768_LISMO)	Lmo1433 protein OS=Listeria monocytogenes serovar 1/2a (strain ATCC BAA-679 / EGD-e) OX=169963 GN=lmo1433 PE=3 SV=1	Q8Y768_LISMO	uniprot-listeria+monocytogenes+ATCC+BAA-679+_+EGD-e.fasta	48289.7	1	5	5	5	0.0002	0.121
FDO_220419_AX (1)	1_268M_C1	1_268M_C1	FDO_080422_Lismo_cond1_B	Cluster of Aspartyl/glutamyl-tRNA(Asn/Gln) amidotransferase subunit B OS=Listeria monocytogenes serovar 1/2a (strain ATCC BAA-679 / EGD-e) OX=169963 GN=gatB PE=3 SV=1 (GATB_LISMO)	Aspartyl/glutamyl-tRNA(Asn/Gln) amidotransferase subunit B OS=Listeria monocytogenes serovar 1/2a (strain ATCC BAA-679 / EGD-e) OX=169963 GN=gatB PE=3 SV=1	GATB_LISMO	uniprot-listeria+monocytogenes+ATCC+BAA-679+_+EGD-e.fasta	53238.2	1	24	34	36	0.0013	0.519
FDO_220419_AX (1)	1_268M_C1	1_268M_C1	FDO_080422_Lismo_cond1_B	Cluster of Lmo0845 protein OS=Listeria monocytogenes serovar 1/2a (strain ATCC BAA-679 / EGD-e) OX=169963 GN=lmo0845 PE=1 SV=1 (Q8Y8Q1_LISMO)	Lmo0845 protein OS=Listeria monocytogenes serovar 1/2a (strain ATCC BAA-679 / EGD-e) OX=169963 GN=lmo0845 PE=1 SV=1	Q8Y8Q1_LISMO	uniprot-listeria+monocytogenes+ATCC+BAA-679+_+EGD-e.fasta	41807.5	1	2	2	2	0.0001	0.079
FDO_220419_AX (1)	1_268M_C1	1_268M_C1	FDO_080422_Lismo_cond1_B	Cluster of 50S ribosomal subunit assembly factor BipA OS=Listeria monocytogenes serovar 1/2a (strain ATCC BAA-679 / EGD-e) OX=169963 GN=bipA PE=3 SV=1 (Q8Y851_LISMO)	50S ribosomal subunit assembly factor BipA OS=Listeria monocytogenes serovar 1/2a (strain ATCC BAA-679 / EGD-e) OX=169963 GN=bipA PE=3 SV=1	Q8Y851_LISMO	uniprot-listeria+monocytogenes+ATCC+BAA-679+_+EGD-e.fasta	68729.1	1	19	31	34	0.0012	0.333
FDO_220419_AX (1)	1_268M_C1	1_268M_C1	FDO_080422_Lismo_cond1_B	Cluster of Pyrimidine-nucleoside phosphorylase OS=Listeria monocytogenes serovar 1/2a (strain ATCC BAA-679 / EGD-e) OX=169963 GN=pdp PE=3 SV=1 (Q8Y5R3_LISMO)	Pyrimidine-nucleoside phosphorylase OS=Listeria monocytogenes serovar 1/2a (strain ATCC BAA-679 / EGD-e) OX=169963 GN=pdp PE=3 SV=1	Q8Y5R3_LISMO	uniprot-listeria+monocytogenes+ATCC+BAA-679+_+EGD-e.fasta	46087.8	1	3	3	3	0.0001	0.0554
FDO_220419_AX (1)	1_268M_C1	1_268M_C1	FDO_080422_Lismo_cond1_B	Cluster of Rqc2 homolog RqcH OS=Listeria monocytogenes serovar 1/2a (strain ATCC BAA-679 / EGD-e) OX=169963 GN=rqcH PE=3 SV=1 (Q8Y670_LISMO)	Rqc2 homolog RqcH OS=Listeria monocytogenes serovar 1/2a (strain ATCC BAA-679 / EGD-e) OX=169963 GN=rqcH PE=3 SV=1	Q8Y670_LISMO	uniprot-listeria+monocytogenes+ATCC+BAA-679+_+EGD-e.fasta	65163.6	1	14	15	15	0.0005	0.223
FDO_220419_AX (1)	1_268M_C1	1_268M_C1	FDO_080422_Lismo_cond1_B	Cluster of Lmo0521 protein OS=Listeria monocytogenes serovar 1/2a (strain ATCC BAA-679 / EGD-e) OX=169963 GN=lmo0521 PE=3 SV=1 (Q8Y9K6_LISMO)	Lmo0521 protein OS=Listeria monocytogenes serovar 1/2a (strain ATCC BAA-679 / EGD-e) OX=169963 GN=lmo0521 PE=3 SV=1	Q8Y9K6_LISMO	uniprot-listeria+monocytogenes+ATCC+BAA-679+_+EGD-e.fasta	48992.2	1	3	3	3	0.0001	0.0434
FDO_220419_AX (1)	1_268M_C1	1_268M_C1	FDO_080422_Lismo_cond1_B	Cluster of Putative competence-damage inducible protein OS=Listeria monocytogenes serovar 1/2a (strain ATCC BAA-679 / EGD-e) OX=169963 GN=cinA PE=3 SV=1 (CINA_LISMO)	Putative competence-damage inducible protein OS=Listeria monocytogenes serovar 1/2a (strain ATCC BAA-679 / EGD-e) OX=169963 GN=cinA PE=3 SV=1	CINA_LISMO	uniprot-listeria+monocytogenes+ATCC+BAA-679+_+EGD-e.fasta	45677	1	2	2	2	0.0001	0.0459
FDO_220419_AX (1)	1_268M_C1	1_268M_C1	FDO_080422_Lismo_cond1_B	Cluster of Lmo2115 protein OS=Listeria monocytogenes serovar 1/2a (strain ATCC BAA-679 / EGD-e) OX=169963 GN=lmo2115 PE=3 SV=1 (Q8Y5E9_LISMO)	Lmo2115 protein OS=Listeria monocytogenes serovar 1/2a (strain ATCC BAA-679 / EGD-e) OX=169963 GN=lmo2115 PE=3 SV=1	Q8Y5E9_LISMO	uniprot-listeria+monocytogenes+ATCC+BAA-679+_+EGD-e.fasta	71647	1	4	5	5	0.0002	0.0929
FDO_220419_AX (1)	1_268M_C1	1_268M_C1	FDO_080422_Lismo_cond1_B	Cluster of Ribose-phosphate pyrophosphokinase 1 OS=Listeria monocytogenes serovar 1/2a (strain ATCC BAA-679 / EGD-e) OX=169963 GN=prs1 PE=3 SV=1 (KPRS1_LISMO)	Ribose-phosphate pyrophosphokinase 1 OS=Listeria monocytogenes serovar 1/2a (strain ATCC BAA-679 / EGD-e) OX=169963 GN=prs1 PE=3 SV=1	KPRS1_LISMO	uniprot-listeria+monocytogenes+ATCC+BAA-679+_+EGD-e.fasta	35070.4	0.999	1	1	2	0.0001	0.0535
FDO_220419_AX (1)	1_268M_C1	1_268M_C1	FDO_080422_Lismo_cond1_B	Cluster of Lmo2196 protein OS=Listeria monocytogenes serovar 1/2a (strain ATCC BAA-679 / EGD-e) OX=169963 GN=lmo2196 PE=3 SV=1 (Q7AP52_LISMO)	Lmo2196 protein OS=Listeria monocytogenes serovar 1/2a (strain ATCC BAA-679 / EGD-e) OX=169963 GN=lmo2196 PE=3 SV=1	Q7AP52_LISMO	uniprot-listeria+monocytogenes+ATCC+BAA-679+_+EGD-e.fasta	62589.5	1	26	35	39	0.0014	0.446
FDO_220419_AX (1)	1_268M_C1	1_268M_C1	FDO_080422_Lismo_cond1_B	Cluster of SepA protein OS=Listeria monocytogenes serovar 1/2a (strain ATCC BAA-679 / EGD-e) OX=169963 GN=sepA PE=4 SV=1 (Q8Y5B0_LISMO)	SepA protein OS=Listeria monocytogenes serovar 1/2a (strain ATCC BAA-679 / EGD-e) OX=169963 GN=sepA PE=4 SV=1	Q8Y5B0_LISMO	uniprot-listeria+monocytogenes+ATCC+BAA-679+_+EGD-e.fasta	71421.4	1	19	27	31	0.0011	0.4
FDO_220419_AX (1)	1_268M_C1	1_268M_C1	FDO_080422_Lismo_cond1_B	Cluster of Lmo1393 protein OS=Listeria monocytogenes serovar 1/2a (strain ATCC BAA-679 / EGD-e) OX=169963 GN=lmo1393 PE=4 SV=1 (Q8Y797_LISMO)	Lmo1393 protein OS=Listeria monocytogenes serovar 1/2a (strain ATCC BAA-679 / EGD-e) OX=169963 GN=lmo1393 PE=4 SV=1	Q8Y797_LISMO	uniprot-listeria+monocytogenes+ATCC+BAA-679+_+EGD-e.fasta	48715.9	1	7	7	7	0.0003	0.173
FDO_220419_AX (1)	1_268M_C1	1_268M_C1	FDO_080422_Lismo_cond1_B	Cluster of Lmo2119 protein OS=Listeria monocytogenes serovar 1/2a (strain ATCC BAA-679 / EGD-e) OX=169963 GN=lmo2119 PE=1 SV=1 (Q8Y5E5_LISMO)	Lmo2119 protein OS=Listeria monocytogenes serovar 1/2a (strain ATCC BAA-679 / EGD-e) OX=169963 GN=lmo2119 PE=1 SV=1	Q8Y5E5_LISMO	uniprot-listeria+monocytogenes+ATCC+BAA-679+_+EGD-e.fasta	48748.8	1	2	2	2	0.0001	0.0442
FDO_220419_AX (1)	1_268M_C1	1_268M_C1	FDO_080422_Lismo_cond1_B	Cluster of Probable succinyl-diaminopimelate desuccinylase OS=Listeria monocytogenes serovar 1/2a (strain ATCC BAA-679 / EGD-e) OX=169963 GN=lmo0265 PE=4 SV=1 (Q7AP85_LISMO)	Probable succinyl-diaminopimelate desuccinylase OS=Listeria monocytogenes serovar 1/2a (strain ATCC BAA-679 / EGD-e) OX=169963 GN=lmo0265 PE=4 SV=1	Q7AP85_LISMO	uniprot-listeria+monocytogenes+ATCC+BAA-679+_+EGD-e.fasta	41881.1	1	2	2	2	0.0001	0.0554
FDO_220419_AX (1)	1_268M_C1	1_268M_C1	FDO_080422_Lismo_cond1_B	Cluster of Transcription termination/antitermination protein NusA OS=Listeria monocytogenes serovar 1/2a (strain ATCC BAA-679 / EGD-e) OX=169963 GN=nusA PE=3 SV=1 (Q8Y7F9_LISMO)	Transcription termination/antitermination protein NusA OS=Listeria monocytogenes serovar 1/2a (strain ATCC BAA-679 / EGD-e) OX=169963 GN=nusA PE=3 SV=1	Q8Y7F9_LISMO	uniprot-listeria+monocytogenes+ATCC+BAA-679+_+EGD-e.fasta	41683.8	1	18	30	39	0.0014	0.478
FDO_220419_AX (1)	1_268M_C1	1_268M_C1	FDO_080422_Lismo_cond1_B	Cluster of Lmo1231 protein OS=Listeria monocytogenes serovar 1/2a (strain ATCC BAA-679 / EGD-e) OX=169963 GN=lmo1231 PE=4 SV=1 (Q8Y7P2_LISMO)	Lmo1231 protein OS=Listeria monocytogenes serovar 1/2a (strain ATCC BAA-679 / EGD-e) OX=169963 GN=lmo1231 PE=4 SV=1	Q8Y7P2_LISMO	uniprot-listeria+monocytogenes+ATCC+BAA-679+_+EGD-e.fasta	64078.9	1	3	3	4	0.0001	0.0632
FDO_220419_AX (1)	1_268M_C1	1_268M_C1	FDO_080422_Lismo_cond1_B	Cluster of Lmo2411 protein OS=Listeria monocytogenes serovar 1/2a (strain ATCC BAA-679 / EGD-e) OX=169963 GN=lmo2411 PE=3 SV=1 (Q928M6_LISMO)	Lmo2411 protein OS=Listeria monocytogenes serovar 1/2a (strain ATCC BAA-679 / EGD-e) OX=169963 GN=lmo2411 PE=3 SV=1	Q928M6_LISMO	uniprot-listeria+monocytogenes+ATCC+BAA-679+_+EGD-e.fasta	52517.3	1	11	14	19	0.0007	0.259
FDO_220419_AX (1)	1_268M_C1	1_268M_C1	FDO_080422_Lismo_cond1_B	Cluster of Lmo0847 protein OS=Listeria monocytogenes serovar 1/2a (strain ATCC BAA-679 / EGD-e) OX=169963 GN=lmo0847 PE=3 SV=1 (Q8Y8P9_LISMO)	Lmo0847 protein OS=Listeria monocytogenes serovar 1/2a (strain ATCC BAA-679 / EGD-e) OX=169963 GN=lmo0847 PE=3 SV=1	Q8Y8P9_LISMO	uniprot-listeria+monocytogenes+ATCC+BAA-679+_+EGD-e.fasta	53299.4	1	5	5	5	0.0002	0.127
FDO_220419_AX (1)	1_268M_C1	1_268M_C1	FDO_080422_Lismo_cond1_B	Cluster of Malate dehydrogenase (oxaloacetate-decarboxylating) OS=Listeria monocytogenes serovar 1/2a (strain ATCC BAA-679 / EGD-e) OX=169963 GN=lmo1915 PE=3 SV=1 (Q8Y5Y8_LISMO)	Malate dehydrogenase (oxaloacetate-decarboxylating) OS=Listeria monocytogenes serovar 1/2a (strain ATCC BAA-679 / EGD-e) OX=169963 GN=lmo1915 PE=3 SV=1	Q8Y5Y8_LISMO	uniprot-listeria+monocytogenes+ATCC+BAA-679+_+EGD-e.fasta	60039.6	1	4	4	4	0.0001	0.108
FDO_220419_AX (1)	1_268M_C1	1_268M_C1	FDO_080422_Lismo_cond1_B	Cluster of ATP-dependent Clp protease ATP-binding subunit ClpX OS=Listeria monocytogenes serovar 1/2a (strain ATCC BAA-679 / EGD-e) OX=169963 GN=clpX PE=1 SV=1 (CLPX_LISMO)	ATP-dependent Clp protease ATP-binding subunit ClpX OS=Listeria monocytogenes serovar 1/2a (strain ATCC BAA-679 / EGD-e) OX=169963 GN=clpX PE=1 SV=1	CLPX_LISMO	uniprot-listeria+monocytogenes+ATCC+BAA-679+_+EGD-e.fasta	46400	1	13	16	17	0.0006	0.315
FDO_220419_AX (1)	1_268M_C1	1_268M_C1	FDO_080422_Lismo_cond1_B	Cluster of Glycerol-3-phosphate dehydrogenase OS=Listeria monocytogenes serovar 1/2a (strain ATCC BAA-679 / EGD-e) OX=169963 GN=glpD PE=3 SV=1 (Q8Y7I4_LISMO)	Glycerol-3-phosphate dehydrogenase OS=Listeria monocytogenes serovar 1/2a (strain ATCC BAA-679 / EGD-e) OX=169963 GN=glpD PE=3 SV=1	Q8Y7I4_LISMO	uniprot-listeria+monocytogenes+ATCC+BAA-679+_+EGD-e.fasta	63240.8	1	21	24	27	0.001	0.375
FDO_220419_AX (1)	1_268M_C1	1_268M_C1	FDO_080422_Lismo_cond1_B	Cluster of 2,3-bisphosphoglycerate-independent phosphoglycerate mutase OS=Listeria monocytogenes serovar 1/2a (strain ATCC BAA-679 / EGD-e) OX=169963 GN=gpmI PE=3 SV=1 (GPMI_LISMO)	2,3-bisphosphoglycerate-independent phosphoglycerate mutase OS=Listeria monocytogenes serovar 1/2a (strain ATCC BAA-679 / EGD-e) OX=169963 GN=gpmI PE=3 SV=1	GPMI_LISMO	uniprot-listeria+monocytogenes+ATCC+BAA-679+_+EGD-e.fasta	56140.5	1	24	36	51	0.0018	0.475
FDO_220419_AX (1)	1_268M_C1	1_268M_C1	FDO_080422_Lismo_cond1_B	Cluster of Lmo1077 protein OS=Listeria monocytogenes serovar 1/2a (strain ATCC BAA-679 / EGD-e) OX=169963 GN=lmo1077 PE=3 SV=1 (Q8Y841_LISMO)	Lmo1077 protein OS=Listeria monocytogenes serovar 1/2a (strain ATCC BAA-679 / EGD-e) OX=169963 GN=lmo1077 PE=3 SV=1	Q8Y841_LISMO	uniprot-listeria+monocytogenes+ATCC+BAA-679+_+EGD-e.fasta	65596.9	1	18	19	23	0.0008	0.347
FDO_220419_AX (1)	1_268M_C1	1_268M_C1	FDO_080422_Lismo_cond1_B	Cluster of Aspartate--tRNA ligase OS=Listeria monocytogenes serovar 1/2a (strain ATCC BAA-679 / EGD-e) OX=169963 GN=aspS PE=3 SV=1 (SYD_LISMO)	Aspartate--tRNA ligase OS=Listeria monocytogenes serovar 1/2a (strain ATCC BAA-679 / EGD-e) OX=169963 GN=aspS PE=3 SV=1	SYD_LISMO	uniprot-listeria+monocytogenes+ATCC+BAA-679+_+EGD-e.fasta	66385.1	1	21	24	25	0.0009	0.442
FDO_220419_AX (1)	1_268M_C1	1_268M_C1	FDO_080422_Lismo_cond1_B	Cluster of Glutamine synthetase OS=Listeria monocytogenes serovar 1/2a (strain ATCC BAA-679 / EGD-e) OX=169963 GN=glnA PE=3 SV=1 (Q8Y7I0_LISMO)	Glutamine synthetase OS=Listeria monocytogenes serovar 1/2a (strain ATCC BAA-679 / EGD-e) OX=169963 GN=glnA PE=3 SV=1	Q8Y7I0_LISMO	uniprot-listeria+monocytogenes+ATCC+BAA-679+_+EGD-e.fasta	50463.6	1	18	25	32	0.0012	0.507
FDO_220419_AX (1)	1_268M_C1	1_268M_C1	FDO_080422_Lismo_cond1_B	Cluster of DNA repair protein RecN OS=Listeria monocytogenes serovar 1/2a (strain ATCC BAA-679 / EGD-e) OX=169963 GN=recN PE=3 SV=1 (Q8Y7B8_LISMO)	DNA repair protein RecN OS=Listeria monocytogenes serovar 1/2a (strain ATCC BAA-679 / EGD-e) OX=169963 GN=recN PE=3 SV=1	Q8Y7B8_LISMO	uniprot-listeria+monocytogenes+ATCC+BAA-679+_+EGD-e.fasta	63525.3	1	6	6	6	0.0002	0.115
FDO_220419_AX (1)	1_268M_C1	1_268M_C1	FDO_080422_Lismo_cond1_B	Cluster of Elongation factor G OS=Listeria monocytogenes serovar 1/2a (strain ATCC BAA-679 / EGD-e) OX=169963 GN=fusA PE=3 SV=1 (EFG_LISMO)	Elongation factor G OS=Listeria monocytogenes serovar 1/2a (strain ATCC BAA-679 / EGD-e) OX=169963 GN=fusA PE=3 SV=1	EFG_LISMO	uniprot-listeria+monocytogenes+ATCC+BAA-679+_+EGD-e.fasta	76850.3	1	31	58	73	0.0026	0.514
FDO_220419_AX (1)	1_268M_C1	1_268M_C1	FDO_080422_Lismo_cond1_B	Cluster of Signal recognition particle receptor FtsY OS=Listeria monocytogenes serovar 1/2a (strain ATCC BAA-679 / EGD-e) OX=169963 GN=ftsY PE=3 SV=1 (Q8Y693_LISMO)	Signal recognition particle receptor FtsY OS=Listeria monocytogenes serovar 1/2a (strain ATCC BAA-679 / EGD-e) OX=169963 GN=ftsY PE=3 SV=1	Q8Y693_LISMO	uniprot-listeria+monocytogenes+ATCC+BAA-679+_+EGD-e.fasta	36407	1	5	5	5	0.0002	0.201
FDO_220419_AX (1)	1_268M_C1	1_268M_C1	FDO_080422_Lismo_cond1_B	Cluster of S-adenosylmethionine:tRNA ribosyltransferase-isomerase OS=Listeria monocytogenes serovar 1/2a (strain ATCC BAA-679 / EGD-e) OX=169963 GN=queA PE=3 SV=1 (QUEA_LISMO)	S-adenosylmethionine:tRNA ribosyltransferase-isomerase OS=Listeria monocytogenes serovar 1/2a (strain ATCC BAA-679 / EGD-e) OX=169963 GN=queA PE=3 SV=1	QUEA_LISMO	uniprot-listeria+monocytogenes+ATCC+BAA-679+_+EGD-e.fasta	38260.8	1	3	3	3	0.0001	0.0848
FDO_220419_AX (1)	1_268M_C1	1_268M_C1	FDO_080422_Lismo_cond1_B	Cluster of 2-oxoisovalerate dehydrogenase subunit alpha OS=Listeria monocytogenes serovar 1/2a (strain ATCC BAA-679 / EGD-e) OX=169963 GN=lmo1372 PE=3 SV=1 (Q8Y7B4_LISMO)	2-oxoisovalerate dehydrogenase subunit alpha OS=Listeria monocytogenes serovar 1/2a (strain ATCC BAA-679 / EGD-e) OX=169963 GN=lmo1372 PE=3 SV=1	Q8Y7B4_LISMO	uniprot-listeria+monocytogenes+ATCC+BAA-679+_+EGD-e.fasta	36350.7	1	12	13	13	0.0005	0.468
FDO_220419_AX (1)	1_268M_C1	1_268M_C1	FDO_080422_Lismo_cond1_B	Cluster of 2-succinyl-5-enolpyruvyl-6-hydroxy-3-cyclohexene-1-carboxylate synthase OS=Listeria monocytogenes serovar 1/2a (strain ATCC BAA-679 / EGD-e) OX=169963 GN=menD PE=3 SV=1 (MEND_LISMO)	2-succinyl-5-enolpyruvyl-6-hydroxy-3-cyclohexene-1-carboxylate synthase OS=Listeria monocytogenes serovar 1/2a (strain ATCC BAA-679 / EGD-e) OX=169963 GN=menD PE=3 SV=1	MEND_LISMO	uniprot-listeria+monocytogenes+ATCC+BAA-679+_+EGD-e.fasta	64687.5	1	6	6	7	0.0003	0.126
FDO_220419_AX (1)	1_268M_C1	1_268M_C1	FDO_080422_Lismo_cond1_B	Cluster of Nicotinate phosphoribosyltransferase OS=Listeria monocytogenes serovar 1/2a (strain ATCC BAA-679 / EGD-e) OX=169963 GN=lmo1092 PE=3 SV=1 (Q8Y826_LISMO)	Nicotinate phosphoribosyltransferase OS=Listeria monocytogenes serovar 1/2a (strain ATCC BAA-679 / EGD-e) OX=169963 GN=lmo1092 PE=3 SV=1	Q8Y826_LISMO	uniprot-listeria+monocytogenes+ATCC+BAA-679+_+EGD-e.fasta	56268.9	1	9	9	10	0.0004	0.202
FDO_220419_AX (1)	1_268M_C1	1_268M_C1	FDO_080422_Lismo_cond1_B	Cluster of Lmo1875 protein OS=Listeria monocytogenes serovar 1/2a (strain ATCC BAA-679 / EGD-e) OX=169963 GN=lmo1875 PE=4 SV=1 (Q8Y625_LISMO)	Lmo1875 protein OS=Listeria monocytogenes serovar 1/2a (strain ATCC BAA-679 / EGD-e) OX=169963 GN=lmo1875 PE=4 SV=1	Q8Y625_LISMO	uniprot-listeria+monocytogenes+ATCC+BAA-679+_+EGD-e.fasta	71195.7	1	2	2	2	0.0001	0.0286
FDO_220419_AX (1)	1_268M_C1	1_268M_C1	FDO_080422_Lismo_cond1_B	Cluster of Elongation factor 4 OS=Listeria monocytogenes serovar 1/2a (strain ATCC BAA-679 / EGD-e) OX=169963 GN=lepA PE=3 SV=1 (LEPA_LISMO)	Elongation factor 4 OS=Listeria monocytogenes serovar 1/2a (strain ATCC BAA-679 / EGD-e) OX=169963 GN=lepA PE=3 SV=1	LEPA_LISMO	uniprot-listeria+monocytogenes+ATCC+BAA-679+_+EGD-e.fasta	67825.5	1	4	4	4	0.0001	0.0773
FDO_220419_AX (1)	1_268M_C1	1_268M_C1	FDO_080422_Lismo_cond1_B	Cluster of 30S ribosomal protein S12 OS=Listeria monocytogenes serovar 1/2a (strain ATCC BAA-679 / EGD-e) OX=169963 GN=rpsL PE=3 SV=1 (RS12_LISMO)	30S ribosomal protein S12 OS=Listeria monocytogenes serovar 1/2a (strain ATCC BAA-679 / EGD-e) OX=169963 GN=rpsL PE=3 SV=1	RS12_LISMO	uniprot-listeria+monocytogenes+ATCC+BAA-679+_+EGD-e.fasta	15184	1	7	8	10	0.0004	0.343
FDO_220419_AX (1)	1_268M_C1	1_268M_C1	FDO_080422_Lismo_cond1_B	Cluster of dTDP-glucose 4,6-dehydratase OS=Listeria monocytogenes serovar 1/2a (strain ATCC BAA-679 / EGD-e) OX=169963 GN=lmo1083 PE=3 SV=1 (Q8Y835_LISMO)	dTDP-glucose 4,6-dehydratase OS=Listeria monocytogenes serovar 1/2a (strain ATCC BAA-679 / EGD-e) OX=169963 GN=lmo1083 PE=3 SV=1	Q8Y835_LISMO	uniprot-listeria+monocytogenes+ATCC+BAA-679+_+EGD-e.fasta	36902.2	1	3	3	3	0.0001	0.128
FDO_220419_AX (1)	1_268M_C1	1_268M_C1	FDO_080422_Lismo_cond1_B	Cluster of Thioredoxin reductase OS=Listeria monocytogenes serovar 1/2a (strain ATCC BAA-679 / EGD-e) OX=169963 GN=trxB PE=3 SV=1 (TRXB_LISMO)	Thioredoxin reductase OS=Listeria monocytogenes serovar 1/2a (strain ATCC BAA-679 / EGD-e) OX=169963 GN=trxB PE=3 SV=1	TRXB_LISMO	uniprot-listeria+monocytogenes+ATCC+BAA-679+_+EGD-e.fasta	34174.2	1	2	2	2	0.0001	0.0596
FDO_220419_AX (1)	1_268M_C1	1_268M_C1	FDO_080422_Lismo_cond1_B	Cluster of Transketolase OS=Listeria monocytogenes serovar 1/2a (strain ATCC BAA-679 / EGD-e) OX=169963 GN=tkt PE=3 SV=1 (Q8Y7H4_LISMO)	Transketolase OS=Listeria monocytogenes serovar 1/2a (strain ATCC BAA-679 / EGD-e) OX=169963 GN=tkt PE=3 SV=1	Q8Y7H4_LISMO	uniprot-listeria+monocytogenes+ATCC+BAA-679+_+EGD-e.fasta	71827	1	18	22	24	0.0009	0.304
FDO_220419_AX (1)	1_268M_C1	1_268M_C1	FDO_080422_Lismo_cond1_B	Cluster of Chaperone protein DnaJ OS=Listeria monocytogenes serovar 1/2a (strain ATCC BAA-679 / EGD-e) OX=169963 GN=dnaJ PE=3 SV=1 (DNAJ_LISMO)	Chaperone protein DnaJ OS=Listeria monocytogenes serovar 1/2a (strain ATCC BAA-679 / EGD-e) OX=169963 GN=dnaJ PE=3 SV=1	DNAJ_LISMO	uniprot-listeria+monocytogenes+ATCC+BAA-679+_+EGD-e.fasta	41077.2	1	7	8	8	0.0003	0.207
FDO_220419_AX (1)	1_268M_C1	1_268M_C1	FDO_080422_Lismo_cond1_B	Cluster of Ribulose-5-phosphate reductase OS=Listeria monocytogenes serovar 1/2a (strain ATCC BAA-679 / EGD-e) OX=169963 GN=tarJ PE=3 SV=1 (Q8Y831_LISMO)	Ribulose-5-phosphate reductase OS=Listeria monocytogenes serovar 1/2a (strain ATCC BAA-679 / EGD-e) OX=169963 GN=tarJ PE=3 SV=1	Q8Y831_LISMO	uniprot-listeria+monocytogenes+ATCC+BAA-679+_+EGD-e.fasta	38487.2	1	4	5	5	0.0002	0.188
FDO_220419_AX (1)	1_268M_C1	1_268M_C1	FDO_080422_Lismo_cond1_B	Cluster of Lmo2232 protein OS=Listeria monocytogenes serovar 1/2a (strain ATCC BAA-679 / EGD-e) OX=169963 GN=lmo2232 PE=3 SV=1 (Q8Y544_LISMO)	Lmo2232 protein OS=Listeria monocytogenes serovar 1/2a (strain ATCC BAA-679 / EGD-e) OX=169963 GN=lmo2232 PE=3 SV=1	Q8Y544_LISMO	uniprot-listeria+monocytogenes+ATCC+BAA-679+_+EGD-e.fasta	49132	1	2	2	2	0.0001	0.0415
FDO_220419_AX (1)	1_268M_C1	1_268M_C1	FDO_080422_Lismo_cond1_B	Cluster of DNA repair protein RadA OS=Listeria monocytogenes serovar 1/2a (strain ATCC BAA-679 / EGD-e) OX=169963 GN=radA PE=3 SV=2 (RADA_LISMO)	DNA repair protein RadA OS=Listeria monocytogenes serovar 1/2a (strain ATCC BAA-679 / EGD-e) OX=169963 GN=radA PE=3 SV=2	RADA_LISMO	uniprot-listeria+monocytogenes+ATCC+BAA-679+_+EGD-e.fasta	49981.2	1	2	2	2	0.0001	0.0481
FDO_220419_AX (1)	1_268M_C1	1_268M_C1	FDO_080422_Lismo_cond1_B	Cluster of PdhB protein OS=Listeria monocytogenes serovar 1/2a (strain ATCC BAA-679 / EGD-e) OX=169963 GN=PdhB PE=4 SV=1 (Q8Y864_LISMO)	PdhB protein OS=Listeria monocytogenes serovar 1/2a (strain ATCC BAA-679 / EGD-e) OX=169963 GN=PdhB PE=4 SV=1	Q8Y864_LISMO	uniprot-listeria+monocytogenes+ATCC+BAA-679+_+EGD-e.fasta	35310.3	1	5	5	6	0.0002	0.157
FDO_220419_AX (1)	1_268M_C1	1_268M_C1	FDO_080422_Lismo_cond1_B	Cluster of Cell division protein FtsA OS=Listeria monocytogenes serovar 1/2a (strain ATCC BAA-679 / EGD-e) OX=169963 GN=ftsA PE=3 SV=1 (Q8Y5M4_LISMO)	Cell division protein FtsA OS=Listeria monocytogenes serovar 1/2a (strain ATCC BAA-679 / EGD-e) OX=169963 GN=ftsA PE=3 SV=1	Q8Y5M4_LISMO	uniprot-listeria+monocytogenes+ATCC+BAA-679+_+EGD-e.fasta	45930.3	1	14	17	17	0.0006	0.364
FDO_220419_AX (1)	1_268M_C1	1_268M_C1	FDO_080422_Lismo_cond1_B	Cluster of Catalase OS=Listeria monocytogenes serovar 1/2a (strain ATCC BAA-679 / EGD-e) OX=169963 GN=kat PE=3 SV=1 (CATA_LISMO)	Catalase OS=Listeria monocytogenes serovar 1/2a (strain ATCC BAA-679 / EGD-e) OX=169963 GN=kat PE=3 SV=1	CATA_LISMO	uniprot-listeria+monocytogenes+ATCC+BAA-679+_+EGD-e.fasta	55889	1	19	25	60	0.0022	0.471
FDO_220419_AX (1)	1_268M_C1	1_268M_C1	FDO_080422_Lismo_cond1_B	Cluster of Coproheme decarboxylase OS=Listeria monocytogenes serovar 1/2a (strain ATCC BAA-679 / EGD-e) OX=169963 GN=chdC PE=1 SV=1 (CHDC_LISMO)	Coproheme decarboxylase OS=Listeria monocytogenes serovar 1/2a (strain ATCC BAA-679 / EGD-e) OX=169963 GN=chdC PE=1 SV=1	CHDC_LISMO	uniprot-listeria+monocytogenes+ATCC+BAA-679+_+EGD-e.fasta	28853.4	1	3	3	3	0.0001	0.116
FDO_220419_AX (1)	1_268M_C1	1_268M_C1	FDO_080422_Lismo_cond1_B	Cluster of UDP-N-acetylmuramoylalanine--D-glutamate ligase OS=Listeria monocytogenes serovar 1/2a (strain ATCC BAA-679 / EGD-e) OX=169963 GN=murD PE=3 SV=1 (MURD_LISMO)	UDP-N-acetylmuramoylalanine--D-glutamate ligase OS=Listeria monocytogenes serovar 1/2a (strain ATCC BAA-679 / EGD-e) OX=169963 GN=murD PE=3 SV=1	MURD_LISMO	uniprot-listeria+monocytogenes+ATCC+BAA-679+_+EGD-e.fasta	50431.1	1	12	14	17	0.0006	0.308
FDO_220419_AX (1)	1_268M_C1	1_268M_C1	FDO_080422_Lismo_cond1_B	Cluster of OpuCA protein OS=Listeria monocytogenes serovar 1/2a (strain ATCC BAA-679 / EGD-e) OX=169963 GN=opuCA PE=3 SV=1 (Q7AP65_LISMO)	OpuCA protein OS=Listeria monocytogenes serovar 1/2a (strain ATCC BAA-679 / EGD-e) OX=169963 GN=opuCA PE=3 SV=1	Q7AP65_LISMO	uniprot-listeria+monocytogenes+ATCC+BAA-679+_+EGD-e.fasta	45210.8	1	11	15	17	0.0006	0.267
FDO_220419_AX (1)	1_268M_C1	1_268M_C1	FDO_080422_Lismo_cond1_B	Cluster of Trigger factor OS=Listeria monocytogenes serovar 1/2a (strain ATCC BAA-679 / EGD-e) OX=169963 GN=tig PE=3 SV=1 (TIG_LISMO)	Trigger factor OS=Listeria monocytogenes serovar 1/2a (strain ATCC BAA-679 / EGD-e) OX=169963 GN=tig PE=3 SV=1	TIG_LISMO	uniprot-listeria+monocytogenes+ATCC+BAA-679+_+EGD-e.fasta	47853.8	1	21	35	58	0.0021	0.311
FDO_220419_AX (1)	1_268M_C1	1_268M_C1	FDO_080422_Lismo_cond1_B	Cluster of Probable butyrate kinase OS=Listeria monocytogenes serovar 1/2a (strain ATCC BAA-679 / EGD-e) OX=169963 GN=buk PE=3 SV=1 (BUK_LISMO)	Probable butyrate kinase OS=Listeria monocytogenes serovar 1/2a (strain ATCC BAA-679 / EGD-e) OX=169963 GN=buk PE=3 SV=1	BUK_LISMO	uniprot-listeria+monocytogenes+ATCC+BAA-679+_+EGD-e.fasta	38969.9	1	2	2	2	0.0001	0.0592
FDO_220419_AX (1)	1_268M_C1	1_268M_C1	FDO_080422_Lismo_cond1_B	Cluster of Mannose-6-phosphate isomerase OS=Listeria monocytogenes serovar 1/2a (strain ATCC BAA-679 / EGD-e) OX=169963 GN=lmo2110 PE=3 SV=1 (Q8Y5F4_LISMO)	Mannose-6-phosphate isomerase OS=Listeria monocytogenes serovar 1/2a (strain ATCC BAA-679 / EGD-e) OX=169963 GN=lmo2110 PE=3 SV=1	Q8Y5F4_LISMO	uniprot-listeria+monocytogenes+ATCC+BAA-679+_+EGD-e.fasta	35366.2	1	2	2	2	0.0001	0.0818
FDO_220419_AX (1)	1_268M_C1	1_268M_C1	FDO_080422_Lismo_cond1_B	Cluster of Lmo1737 protein OS=Listeria monocytogenes serovar 1/2a (strain ATCC BAA-679 / EGD-e) OX=169963 GN=lmo1737 PE=3 SV=1 (Q8Y6F0_LISMO)	Lmo1737 protein OS=Listeria monocytogenes serovar 1/2a (strain ATCC BAA-679 / EGD-e) OX=169963 GN=lmo1737 PE=3 SV=1	Q8Y6F0_LISMO	uniprot-listeria+monocytogenes+ATCC+BAA-679+_+EGD-e.fasta	40443.8	1	4	4	4	0.0001	0.117
FDO_220419_AX (1)	1_268M_C1	1_268M_C1	FDO_080422_Lismo_cond1_B	Cluster of Lmo1858 protein OS=Listeria monocytogenes serovar 1/2a (strain ATCC BAA-679 / EGD-e) OX=169963 GN=lmo1858 PE=4 SV=1 (Q8Y642_LISMO)	Lmo1858 protein OS=Listeria monocytogenes serovar 1/2a (strain ATCC BAA-679 / EGD-e) OX=169963 GN=lmo1858 PE=4 SV=1	Q8Y642_LISMO	uniprot-listeria+monocytogenes+ATCC+BAA-679+_+EGD-e.fasta	34272.5	1	10	14	15	0.0005	0.425
FDO_220419_AX (1)	1_268M_C1	1_268M_C1	FDO_080422_Lismo_cond1_B	Cluster of 16S rRNA m5C967 methyltransferase OS=Listeria monocytogenes serovar 1/2a (strain ATCC BAA-679 / EGD-e) OX=169963 GN=lmo1822 PE=3 SV=1 (Q8Y677_LISMO)	16S rRNA m5C967 methyltransferase OS=Listeria monocytogenes serovar 1/2a (strain ATCC BAA-679 / EGD-e) OX=169963 GN=lmo1822 PE=3 SV=1	Q8Y677_LISMO	uniprot-listeria+monocytogenes+ATCC+BAA-679+_+EGD-e.fasta	49929.7	1	4	4	4	0.0001	0.106
FDO_220419_AX (1)	1_268M_C1	1_268M_C1	FDO_080422_Lismo_cond1_B	Cluster of Lmo0927 protein OS=Listeria monocytogenes serovar 1/2a (strain ATCC BAA-679 / EGD-e) OX=169963 GN=lmo0927 PE=1 SV=1 (Q8Y8H6_LISMO)	Lmo0927 protein OS=Listeria monocytogenes serovar 1/2a (strain ATCC BAA-679 / EGD-e) OX=169963 GN=lmo0927 PE=1 SV=1	Q8Y8H6_LISMO	uniprot-listeria+monocytogenes+ATCC+BAA-679+_+EGD-e.fasta	74712.5	1	5	5	6	0.0002	0.11
FDO_220419_AX (1)	1_268M_C1	1_268M_C1	FDO_080422_Lismo_cond1_B	Cluster of Tryptophan synthase beta chain OS=Listeria monocytogenes serovar 1/2a (strain ATCC BAA-679 / EGD-e) OX=169963 GN=trpB PE=3 SV=1 (TRPB_LISMO)	Tryptophan synthase beta chain OS=Listeria monocytogenes serovar 1/2a (strain ATCC BAA-679 / EGD-e) OX=169963 GN=trpB PE=3 SV=1	TRPB_LISMO	uniprot-listeria+monocytogenes+ATCC+BAA-679+_+EGD-e.fasta	43720.7	1	3	3	3	0.0001	0.0825
FDO_220419_AX (1)	1_268M_C1	1_268M_C1	FDO_080422_Lismo_cond1_B	Cluster of Lmo1068 protein OS=Listeria monocytogenes serovar 1/2a (strain ATCC BAA-679 / EGD-e) OX=169963 GN=lmo1068 PE=1 SV=1 (Q8Y850_LISMO)	Lmo1068 protein OS=Listeria monocytogenes serovar 1/2a (strain ATCC BAA-679 / EGD-e) OX=169963 GN=lmo1068 PE=1 SV=1	Q8Y850_LISMO	uniprot-listeria+monocytogenes+ATCC+BAA-679+_+EGD-e.fasta	30788.4	1	3	3	3	0.0001	0.133
FDO_220419_AX (1)	1_268M_C1	1_268M_C1	FDO_080422_Lismo_cond1_B	Cluster of Formate acetyltransferase OS=Listeria monocytogenes serovar 1/2a (strain ATCC BAA-679 / EGD-e) OX=169963 GN=pflA PE=3 SV=1 (Q8Y5Y6_LISMO)	Formate acetyltransferase OS=Listeria monocytogenes serovar 1/2a (strain ATCC BAA-679 / EGD-e) OX=169963 GN=pflA PE=3 SV=1	Q8Y5Y6_LISMO	uniprot-listeria+monocytogenes+ATCC+BAA-679+_+EGD-e.fasta	85509.7	1	29	41	52	0.0019	0.444
FDO_220419_AX (1)	1_268M_C1	1_268M_C1	FDO_080422_Lismo_cond1_B	Cluster of Lmo2193 protein OS=Listeria monocytogenes serovar 1/2a (strain ATCC BAA-679 / EGD-e) OX=169963 GN=lmo2193 PE=3 SV=1 (Q7AP53_LISMO)	Lmo2193 protein OS=Listeria monocytogenes serovar 1/2a (strain ATCC BAA-679 / EGD-e) OX=169963 GN=lmo2193 PE=3 SV=1	Q7AP53_LISMO	uniprot-listeria+monocytogenes+ATCC+BAA-679+_+EGD-e.fasta	39713.9	1	13	22	28	0.001	0.483
FDO_220419_AX (1)	1_268M_C1	1_268M_C1	FDO_080422_Lismo_cond1_B	Cluster of Biotin carboxylase OS=Listeria monocytogenes serovar 1/2a (strain ATCC BAA-679 / EGD-e) OX=169963 GN=lmo1357 PE=4 SV=1 (Q8Y7C7_LISMO)	Biotin carboxylase OS=Listeria monocytogenes serovar 1/2a (strain ATCC BAA-679 / EGD-e) OX=169963 GN=lmo1357 PE=4 SV=1	Q8Y7C7_LISMO	uniprot-listeria+monocytogenes+ATCC+BAA-679+_+EGD-e.fasta	49930.1	1	13	16	19	0.0007	0.304
FDO_220419_AX (1)	1_268M_C1	1_268M_C1	FDO_080422_Lismo_cond1_B	Cluster of 1-deoxy-D-xylulose 5-phosphate reductoisomerase OS=Listeria monocytogenes serovar 1/2a (strain ATCC BAA-679 / EGD-e) OX=169963 GN=dxr PE=3 SV=1 (DXR_LISMO)	1-deoxy-D-xylulose 5-phosphate reductoisomerase OS=Listeria monocytogenes serovar 1/2a (strain ATCC BAA-679 / EGD-e) OX=169963 GN=dxr PE=3 SV=1	DXR_LISMO	uniprot-listeria+monocytogenes+ATCC+BAA-679+_+EGD-e.fasta	42263.1	1	5	5	5	0.0002	0.124
FDO_220419_AX (1)	1_268M_C1	1_268M_C1	FDO_080422_Lismo_cond1_B	Cluster of Lmo0961 protein OS=Listeria monocytogenes serovar 1/2a (strain ATCC BAA-679 / EGD-e) OX=169963 GN=lmo0961 PE=4 SV=1 (Q8Y8E3_LISMO)	Lmo0961 protein OS=Listeria monocytogenes serovar 1/2a (strain ATCC BAA-679 / EGD-e) OX=169963 GN=lmo0961 PE=4 SV=1	Q8Y8E3_LISMO	uniprot-listeria+monocytogenes+ATCC+BAA-679+_+EGD-e.fasta	45778.8	1	4	6	6	0.0002	0.125
FDO_220419_AX (1)	1_268M_C1	1_268M_C1	FDO_080422_Lismo_cond1_B	Cluster of Histidinol-phosphate aminotransferase OS=Listeria monocytogenes serovar 1/2a (strain ATCC BAA-679 / EGD-e) OX=169963 GN=hisC PE=3 SV=1 (HIS8_LISMO)	Histidinol-phosphate aminotransferase OS=Listeria monocytogenes serovar 1/2a (strain ATCC BAA-679 / EGD-e) OX=169963 GN=hisC PE=3 SV=1	HIS8_LISMO	uniprot-listeria+monocytogenes+ATCC+BAA-679+_+EGD-e.fasta	40114.1	1	2	2	2	0.0001	0.0556
FDO_220419_AX (1)	1_268M_C1	1_268M_C1	FDO_080422_Lismo_cond1_B	Cluster of Probable glycine dehydrogenase (decarboxylating) subunit 2 OS=Listeria monocytogenes serovar 1/2a (strain ATCC BAA-679 / EGD-e) OX=169963 GN=gcvPB PE=3 SV=1 (GCSPB_LISMO)	Probable glycine dehydrogenase (decarboxylating) subunit 2 OS=Listeria monocytogenes serovar 1/2a (strain ATCC BAA-679 / EGD-e) OX=169963 GN=gcvPB PE=3 SV=1	GCSPB_LISMO	uniprot-listeria+monocytogenes+ATCC+BAA-679+_+EGD-e.fasta	54199.1	1	2	2	2	0.0001	0.0471
FDO_220419_AX (1)	1_268M_C1	1_268M_C1	FDO_080422_Lismo_cond1_B	Cluster of Methionine--tRNA ligase OS=Listeria monocytogenes serovar 1/2a (strain ATCC BAA-679 / EGD-e) OX=169963 GN=metG PE=3 SV=1 (SYM_LISMO)	Methionine--tRNA ligase OS=Listeria monocytogenes serovar 1/2a (strain ATCC BAA-679 / EGD-e) OX=169963 GN=metG PE=3 SV=1	SYM_LISMO	uniprot-listeria+monocytogenes+ATCC+BAA-679+_+EGD-e.fasta	75653.8	1	11	15	16	0.0006	0.209
FDO_220419_AX (1)	1_268M_C1	1_268M_C1	FDO_080422_Lismo_cond1_B	Cluster of Glutamate dehydrogenase OS=Listeria monocytogenes serovar 1/2a (strain ATCC BAA-679 / EGD-e) OX=169963 GN=lmo0560 PE=3 SV=1 (Q8Y9G8_LISMO)	Glutamate dehydrogenase OS=Listeria monocytogenes serovar 1/2a (strain ATCC BAA-679 / EGD-e) OX=169963 GN=lmo0560 PE=3 SV=1	Q8Y9G8_LISMO	uniprot-listeria+monocytogenes+ATCC+BAA-679+_+EGD-e.fasta	49267	1	8	10	11	0.0004	0.201
FDO_220419_AX (1)	1_268M_C1	1_268M_C1	FDO_080422_Lismo_cond1_B	Cluster of DNA gyrase subunit B OS=Listeria monocytogenes serovar 1/2a (strain ATCC BAA-679 / EGD-e) OX=169963 GN=gyrB PE=3 SV=1 (Q8YAV7_LISMO)	DNA gyrase subunit B OS=Listeria monocytogenes serovar 1/2a (strain ATCC BAA-679 / EGD-e) OX=169963 GN=gyrB PE=3 SV=1	Q8YAV7_LISMO	uniprot-listeria+monocytogenes+ATCC+BAA-679+_+EGD-e.fasta	72816.3	1	16	17	18	0.0006	0.269
FDO_220419_AX (1)	1_268M_C1	1_268M_C1	FDO_080422_Lismo_cond1_B	Cluster of Lysine--tRNA ligase OS=Listeria monocytogenes serovar 1/2a (strain ATCC BAA-679 / EGD-e) OX=169963 GN=lysS PE=3 SV=1 (SYK_LISMO)	Lysine--tRNA ligase OS=Listeria monocytogenes serovar 1/2a (strain ATCC BAA-679 / EGD-e) OX=169963 GN=lysS PE=3 SV=1	SYK_LISMO	uniprot-listeria+monocytogenes+ATCC+BAA-679+_+EGD-e.fasta	57439.7	1	20	28	34	0.0012	0.384
FDO_220419_AX (1)	1_268M_C1	1_268M_C1	FDO_080422_Lismo_cond1_B	Cluster of Pyruvate carboxylase OS=Listeria monocytogenes serovar 1/2a (strain ATCC BAA-679 / EGD-e) OX=169963 GN=pycA PE=4 SV=1 (Q8Y846_LISMO)	Pyruvate carboxylase OS=Listeria monocytogenes serovar 1/2a (strain ATCC BAA-679 / EGD-e) OX=169963 GN=pycA PE=4 SV=1	Q8Y846_LISMO	uniprot-listeria+monocytogenes+ATCC+BAA-679+_+EGD-e.fasta	128052	1	2	2	2	0.0001	0.0201
FDO_220419_AX (1)	1_268M_C1	1_268M_C1	FDO_080422_Lismo_cond1_B	Cluster of Lmo0278 protein OS=Listeria monocytogenes serovar 1/2a (strain ATCC BAA-679 / EGD-e) OX=169963 GN=lmo0278 PE=4 SV=1 (Q8YA81_LISMO)	Lmo0278 protein OS=Listeria monocytogenes serovar 1/2a (strain ATCC BAA-679 / EGD-e) OX=169963 GN=lmo0278 PE=4 SV=1	Q8YA81_LISMO	uniprot-listeria+monocytogenes+ATCC+BAA-679+_+EGD-e.fasta	41149.3	1	4	5	5	0.0002	0.082
FDO_220419_AX (1)	1_268M_C1	1_268M_C1	FDO_080422_Lismo_cond1_B	Cluster of DNA ligase OS=Listeria monocytogenes serovar 1/2a (strain ATCC BAA-679 / EGD-e) OX=169963 GN=ligA PE=3 SV=1 (DNLJ_LISMO)	DNA ligase OS=Listeria monocytogenes serovar 1/2a (strain ATCC BAA-679 / EGD-e) OX=169963 GN=ligA PE=3 SV=1	DNLJ_LISMO	uniprot-listeria+monocytogenes+ATCC+BAA-679+_+EGD-e.fasta	74858	1	3	3	3	0.0001	0.0462
FDO_220419_AX (1)	1_268M_C1	1_268M_C1	FDO_080422_Lismo_cond1_B	Cluster of Peptidoglycan lytic protein P45 OS=Listeria monocytogenes serovar 1/2a (strain ATCC BAA-679 / EGD-e) OX=169963 GN=spl PE=3 SV=1 (Q7AP49_LISMO)	Peptidoglycan lytic protein P45 OS=Listeria monocytogenes serovar 1/2a (strain ATCC BAA-679 / EGD-e) OX=169963 GN=spl PE=3 SV=1	Q7AP49_LISMO	uniprot-listeria+monocytogenes+ATCC+BAA-679+_+EGD-e.fasta	42712.5	1	2	2	2	0.0001	0.0499
FDO_220419_AX (1)	1_268M_C1	1_268M_C1	FDO_080422_Lismo_cond1_B	Cluster of Translation initiation factor IF-2 OS=Listeria monocytogenes serovar 1/2a (strain ATCC BAA-679 / EGD-e) OX=169963 GN=infB PE=3 SV=1 (IF2_LISMO)	Translation initiation factor IF-2 OS=Listeria monocytogenes serovar 1/2a (strain ATCC BAA-679 / EGD-e) OX=169963 GN=infB PE=3 SV=1	IF2_LISMO	uniprot-listeria+monocytogenes+ATCC+BAA-679+_+EGD-e.fasta	84576.5	1	17	21	21	0.0008	0.286
FDO_220419_AX (1)	1_268M_C1	1_268M_C1	FDO_080422_Lismo_cond1_B	Cluster of Lmo1076 protein OS=Listeria monocytogenes serovar 1/2a (strain ATCC BAA-679 / EGD-e) OX=169963 GN=lmo1076 PE=1 SV=1 (Q8Y842_LISMO)	Lmo1076 protein OS=Listeria monocytogenes serovar 1/2a (strain ATCC BAA-679 / EGD-e) OX=169963 GN=lmo1076 PE=1 SV=1	Q8Y842_LISMO	uniprot-listeria+monocytogenes+ATCC+BAA-679+_+EGD-e.fasta	64156.6	1	26	32	35	0.0013	0.479
FDO_220419_AX (1)	1_268M_C1	1_268M_C1	FDO_080422_Lismo_cond1_B	Cluster of Isopentenyl-diphosphate delta-isomerase OS=Listeria monocytogenes serovar 1/2a (strain ATCC BAA-679 / EGD-e) OX=169963 GN=fni PE=3 SV=1 (IDI2_LISMO)	Isopentenyl-diphosphate delta-isomerase OS=Listeria monocytogenes serovar 1/2a (strain ATCC BAA-679 / EGD-e) OX=169963 GN=fni PE=3 SV=1	IDI2_LISMO	uniprot-listeria+monocytogenes+ATCC+BAA-679+_+EGD-e.fasta	39491.1	1	3	3	3	0.0001	0.0754
FDO_220419_AX (1)	1_268M_C1	1_268M_C1	FDO_080422_Lismo_cond1_B	Cluster of Lmo0530 protein OS=Listeria monocytogenes serovar 1/2a (strain ATCC BAA-679 / EGD-e) OX=169963 GN=lmo0530 PE=4 SV=1 (Q8Y9J7_LISMO)	Lmo0530 protein OS=Listeria monocytogenes serovar 1/2a (strain ATCC BAA-679 / EGD-e) OX=169963 GN=lmo0530 PE=4 SV=1	Q8Y9J7_LISMO	uniprot-listeria+monocytogenes+ATCC+BAA-679+_+EGD-e.fasta	75545.3	1	2	2	2	0.0001	0.0337
FDO_220419_AX (1)	1_268M_C1	1_268M_C1	FDO_080422_Lismo_cond1_B	Cluster of ATP-dependent protease ATPase subunit HslU OS=Listeria monocytogenes serovar 1/2a (strain ATCC BAA-679 / EGD-e) OX=169963 GN=hslU PE=3 SV=1 (HSLU_LISMO)	ATP-dependent protease ATPase subunit HslU OS=Listeria monocytogenes serovar 1/2a (strain ATCC BAA-679 / EGD-e) OX=169963 GN=hslU PE=3 SV=1	HSLU_LISMO	uniprot-listeria+monocytogenes+ATCC+BAA-679+_+EGD-e.fasta	53228.5	1	16	17	18	0.0006	0.316
FDO_220419_AX (1)	1_268M_C1	1_268M_C1	FDO_080422_Lismo_cond1_B	Cluster of Lmo1593 protein OS=Listeria monocytogenes serovar 1/2a (strain ATCC BAA-679 / EGD-e) OX=169963 GN=lmo1593 PE=3 SV=1 (Q8Y6T9_LISMO)	Lmo1593 protein OS=Listeria monocytogenes serovar 1/2a (strain ATCC BAA-679 / EGD-e) OX=169963 GN=lmo1593 PE=3 SV=1	Q8Y6T9_LISMO	uniprot-listeria+monocytogenes+ATCC+BAA-679+_+EGD-e.fasta	41676.1	1	2	2	2	0.0001	0.0554
FDO_220419_AX (1)	1_268M_C1	1_268M_C1	FDO_080422_Lismo_cond1_B	Cluster of Lmo1261 protein OS=Listeria monocytogenes serovar 1/2a (strain ATCC BAA-679 / EGD-e) OX=169963 GN=lmo1261 PE=4 SV=1 (Q8Y7L6_LISMO)	Lmo1261 protein OS=Listeria monocytogenes serovar 1/2a (strain ATCC BAA-679 / EGD-e) OX=169963 GN=lmo1261 PE=4 SV=1	Q8Y7L6_LISMO	uniprot-listeria+monocytogenes+ATCC+BAA-679+_+EGD-e.fasta	42362.4	1	2	2	2	0.0001	0.029
FDO_220419_AX (1)	1_268M_C1	1_268M_C1	FDO_080422_Lismo_cond1_B	Cluster of Lmo0355 protein OS=Listeria monocytogenes serovar 1/2a (strain ATCC BAA-679 / EGD-e) OX=169963 GN=lmo0355 PE=3 SV=1 (Q8YA11_LISMO)	Lmo0355 protein OS=Listeria monocytogenes serovar 1/2a (strain ATCC BAA-679 / EGD-e) OX=169963 GN=lmo0355 PE=3 SV=1	Q8YA11_LISMO	uniprot-listeria+monocytogenes+ATCC+BAA-679+_+EGD-e.fasta	54464.2	1	32	45	60	0.0022	0.617
FDO_220419_AX (1)	1_268M_C1	1_268M_C1	FDO_080422_Lismo_cond1_B	Cluster of L-lactate dehydrogenase 1 OS=Listeria monocytogenes serovar 1/2a (strain ATCC BAA-679 / EGD-e) OX=169963 GN=ldh1 PE=3 SV=2 (LDH1_LISMO)	L-lactate dehydrogenase 1 OS=Listeria monocytogenes serovar 1/2a (strain ATCC BAA-679 / EGD-e) OX=169963 GN=ldh1 PE=3 SV=2	LDH1_LISMO	uniprot-listeria+monocytogenes+ATCC+BAA-679+_+EGD-e.fasta	34193	1	5	5	6	0.0002	0.137
FDO_220419_AX (1)	1_268M_C1	1_268M_C1	FDO_080422_Lismo_cond1_B	Cluster of Protein DltD OS=Listeria monocytogenes serovar 1/2a (strain ATCC BAA-679 / EGD-e) OX=169963 GN=dltD PE=3 SV=1 (Q7AP78_LISMO)	Protein DltD OS=Listeria monocytogenes serovar 1/2a (strain ATCC BAA-679 / EGD-e) OX=169963 GN=dltD PE=3 SV=1	Q7AP78_LISMO	uniprot-listeria+monocytogenes+ATCC+BAA-679+_+EGD-e.fasta	48488.8	1	3	3	3	0.0001	0.0613
FDO_220419_AX (1)	1_268M_C1	1_268M_C1	FDO_080422_Lismo_cond1_B	Cluster of 2-succinylbenzoate--CoA ligase OS=Listeria monocytogenes serovar 1/2a (strain ATCC BAA-679 / EGD-e) OX=169963 GN=menE PE=3 SV=2 (MENE_LISMO)	2-succinylbenzoate--CoA ligase OS=Listeria monocytogenes serovar 1/2a (strain ATCC BAA-679 / EGD-e) OX=169963 GN=menE PE=3 SV=2	MENE_LISMO	uniprot-listeria+monocytogenes+ATCC+BAA-679+_+EGD-e.fasta	51875.4	1	2	2	2	0.0001	0.0471
FDO_220419_AX (1)	1_268M_C1	1_268M_C1	FDO_080422_Lismo_cond1_B	Cluster of GbuA protein OS=Listeria monocytogenes serovar 1/2a (strain ATCC BAA-679 / EGD-e) OX=169963 GN=gbuA PE=3 SV=1 (Q7AP76_LISMO)	GbuA protein OS=Listeria monocytogenes serovar 1/2a (strain ATCC BAA-679 / EGD-e) OX=169963 GN=gbuA PE=3 SV=1	Q7AP76_LISMO	uniprot-listeria+monocytogenes+ATCC+BAA-679+_+EGD-e.fasta	43627.8	1	13	17	18	0.0006	0.383
FDO_220419_AX (1)	1_268M_C1	1_268M_C1	FDO_080422_Lismo_cond1_B	Cluster of GMP synthase [glutamine-hydrolyzing] OS=Listeria monocytogenes serovar 1/2a (strain ATCC BAA-679 / EGD-e) OX=169963 GN=guaA PE=3 SV=1 (GUAA_LISMO)	GMP synthase [glutamine-hydrolyzing] OS=Listeria monocytogenes serovar 1/2a (strain ATCC BAA-679 / EGD-e) OX=169963 GN=guaA PE=3 SV=1	GUAA_LISMO	uniprot-listeria+monocytogenes+ATCC+BAA-679+_+EGD-e.fasta	58114.9	1	22	33	37	0.0013	0.456
FDO_220419_AX (1)	1_268M_C1	1_268M_C1	FDO_080422_Lismo_cond1_B	Cluster of 30S ribosomal protein S2 OS=Listeria monocytogenes serovar 1/2a (strain ATCC BAA-679 / EGD-e) OX=169963 GN=rpsB PE=3 SV=1 (RS2_LISMO)	30S ribosomal protein S2 OS=Listeria monocytogenes serovar 1/2a (strain ATCC BAA-679 / EGD-e) OX=169963 GN=rpsB PE=3 SV=1	RS2_LISMO	uniprot-listeria+monocytogenes+ATCC+BAA-679+_+EGD-e.fasta	28375.4	1	12	18	21	0.0008	0.462
FDO_220419_AX (1)	1_268M_C1	1_268M_C1	FDO_080422_Lismo_cond1_B	Cluster of Lmo0722 protein OS=Listeria monocytogenes serovar 1/2a (strain ATCC BAA-679 / EGD-e) OX=169963 GN=lmo0722 PE=3 SV=1 (Q8Y920_LISMO)	Lmo0722 protein OS=Listeria monocytogenes serovar 1/2a (strain ATCC BAA-679 / EGD-e) OX=169963 GN=lmo0722 PE=3 SV=1	Q8Y920_LISMO	uniprot-listeria+monocytogenes+ATCC+BAA-679+_+EGD-e.fasta	62826.2	1	18	26	31	0.0011	0.361
FDO_220419_AX (1)	1_268M_C1	1_268M_C1	FDO_080422_Lismo_cond1_B	Cluster of Serine-type D-Ala-D-Ala carboxypeptidase OS=Listeria monocytogenes serovar 1/2a (strain ATCC BAA-679 / EGD-e) OX=169963 GN=lmo2754 PE=3 SV=1 (Q8Y3S7_LISMO)	Serine-type D-Ala-D-Ala carboxypeptidase OS=Listeria monocytogenes serovar 1/2a (strain ATCC BAA-679 / EGD-e) OX=169963 GN=lmo2754 PE=3 SV=1	Q8Y3S7_LISMO	uniprot-listeria+monocytogenes+ATCC+BAA-679+_+EGD-e.fasta	48088.2	1	8	10	11	0.0004	0.204
FDO_220419_AX (1)	1_268M_C1	1_268M_C1	FDO_080422_Lismo_cond1_B	Cluster of Methylenetetrahydrofolate--tRNA-(uracil-5-)-methyltransferase TrmFO OS=Listeria monocytogenes serovar 1/2a (strain ATCC BAA-679 / EGD-e) OX=169963 GN=trmFO PE=3 SV=1 (TRMFO_LISMO)	Methylenetetrahydrofolate--tRNA-(uracil-5-)-methyltransferase TrmFO OS=Listeria monocytogenes serovar 1/2a (strain ATCC BAA-679 / EGD-e) OX=169963 GN=trmFO PE=3 SV=1	TRMFO_LISMO	uniprot-listeria+monocytogenes+ATCC+BAA-679+_+EGD-e.fasta	47899.7	1	6	7	8	0.0003	0.194
FDO_220419_AX (1)	1_268M_C1	1_268M_C1	FDO_080422_Lismo_cond1_B	Cluster of EIIAB-Man OS=Listeria monocytogenes serovar 1/2a (strain ATCC BAA-679 / EGD-e) OX=169963 GN=lmo0096 PE=4 SV=1 (Q8YAM2_LISMO)	EIIAB-Man OS=Listeria monocytogenes serovar 1/2a (strain ATCC BAA-679 / EGD-e) OX=169963 GN=lmo0096 PE=4 SV=1	Q8YAM2_LISMO	uniprot-listeria+monocytogenes+ATCC+BAA-679+_+EGD-e.fasta	34994.4	1	4	4	4	0.0001	0.143
FDO_220419_AX (1)	1_268M_C1	1_268M_C1	FDO_080422_Lismo_cond1_B	Cluster of 50S ribosomal protein L3 OS=Listeria monocytogenes serovar 1/2a (strain ATCC BAA-679 / EGD-e) OX=169963 GN=rplC PE=3 SV=1 (RL3_LISMO)	50S ribosomal protein L3 OS=Listeria monocytogenes serovar 1/2a (strain ATCC BAA-679 / EGD-e) OX=169963 GN=rplC PE=3 SV=1	RL3_LISMO	uniprot-listeria+monocytogenes+ATCC+BAA-679+_+EGD-e.fasta	22825.2	1	3	4	4	0.0001	0.163
FDO_220419_AX (1)	1_268M_C1	1_268M_C1	FDO_080422_Lismo_cond1_B	Cluster of Phosphoglucosamine mutase OS=Listeria monocytogenes serovar 1/2a (strain ATCC BAA-679 / EGD-e) OX=169963 GN=glmM PE=3 SV=1 (GLMM_LISMO)	Phosphoglucosamine mutase OS=Listeria monocytogenes serovar 1/2a (strain ATCC BAA-679 / EGD-e) OX=169963 GN=glmM PE=3 SV=1	GLMM_LISMO	uniprot-listeria+monocytogenes+ATCC+BAA-679+_+EGD-e.fasta	48488.3	1	11	15	19	0.0007	0.238
FDO_220419_AX (1)	1_268M_C1	1_268M_C1	FDO_080422_Lismo_cond1_B	Cluster of Uracil phosphoribosyltransferase OS=Listeria monocytogenes serovar 1/2a (strain ATCC BAA-679 / EGD-e) OX=169963 GN=upp PE=3 SV=1 (UPP_LISMO)	Uracil phosphoribosyltransferase OS=Listeria monocytogenes serovar 1/2a (strain ATCC BAA-679 / EGD-e) OX=169963 GN=upp PE=3 SV=1	UPP_LISMO	uniprot-listeria+monocytogenes+ATCC+BAA-679+_+EGD-e.fasta	22945.4	1	2	3	3	0.0001	0.115
FDO_220419_AX (1)	1_268M_C1	1_268M_C1	FDO_080422_Lismo_cond1_B	Cluster of Phosphoglycerate kinase OS=Listeria monocytogenes serovar 1/2a (strain ATCC BAA-679 / EGD-e) OX=169963 GN=pgk PE=3 SV=1 (PGK_LISMO)	Phosphoglycerate kinase OS=Listeria monocytogenes serovar 1/2a (strain ATCC BAA-679 / EGD-e) OX=169963 GN=pgk PE=3 SV=1	PGK_LISMO	uniprot-listeria+monocytogenes+ATCC+BAA-679+_+EGD-e.fasta	42105.6	1	26	52	98	0.0035	0.652
FDO_220419_AX (1)	1_268M_C1	1_268M_C1	FDO_080422_Lismo_cond1_B	Cluster of Chaperone protein ClpB OS=Listeria monocytogenes serovar 1/2a (strain ATCC BAA-679 / EGD-e) OX=169963 GN=clpB PE=1 SV=1 (CLPB_LISMO)	Chaperone protein ClpB OS=Listeria monocytogenes serovar 1/2a (strain ATCC BAA-679 / EGD-e) OX=169963 GN=clpB PE=1 SV=1	CLPB_LISMO	uniprot-listeria+monocytogenes+ATCC+BAA-679+_+EGD-e.fasta	97566.1	1	5	5	7	0.0003	0.114
FDO_220419_AX (1)	1_268M_C1	1_268M_C1	FDO_080422_Lismo_cond1_B	Cluster of DEAD-box ATP-dependent RNA helicase CshB OS=Listeria monocytogenes serovar 1/2a (strain ATCC BAA-679 / EGD-e) OX=169963 GN=cshB PE=2 SV=1 (CSHB_LISMO)	DEAD-box ATP-dependent RNA helicase CshB OS=Listeria monocytogenes serovar 1/2a (strain ATCC BAA-679 / EGD-e) OX=169963 GN=cshB PE=2 SV=1	CSHB_LISMO	uniprot-listeria+monocytogenes+ATCC+BAA-679+_+EGD-e.fasta	49653.5	1	12	12	12	0.0004	0.368
FDO_220419_AX (1)	1_268M_C1	1_268M_C1	FDO_080422_Lismo_cond1_B	Cluster of Isocitrate dehydrogenase [NADP] OS=Listeria monocytogenes serovar 1/2a (strain ATCC BAA-679 / EGD-e) OX=169963 GN=citC PE=4 SV=1 (Q8Y6W5_LISMO)	Isocitrate dehydrogenase [NADP] OS=Listeria monocytogenes serovar 1/2a (strain ATCC BAA-679 / EGD-e) OX=169963 GN=citC PE=4 SV=1	Q8Y6W5_LISMO	uniprot-listeria+monocytogenes+ATCC+BAA-679+_+EGD-e.fasta	46149.7	1	12	13	13	0.0005	0.29
FDO_220419_AX (1)	1_268M_C1	1_268M_C1	FDO_080422_Lismo_cond1_B	Cluster of DNA-directed RNA polymerase subunit alpha OS=Listeria monocytogenes serovar 1/2a (strain ATCC BAA-679 / EGD-e) OX=169963 GN=rpoA PE=3 SV=1 (RPOA_LISMO)	DNA-directed RNA polymerase subunit alpha OS=Listeria monocytogenes serovar 1/2a (strain ATCC BAA-679 / EGD-e) OX=169963 GN=rpoA PE=3 SV=1	RPOA_LISMO	uniprot-listeria+monocytogenes+ATCC+BAA-679+_+EGD-e.fasta	34906.8	1	22	32	52	0.0019	0.608
FDO_220419_AX (1)	1_268M_C1	1_268M_C1	FDO_080422_Lismo_cond1_B	Cluster of 3-deoxy-D-arabino-heptulosonate 7-phosphate synthase OS=Listeria monocytogenes serovar 1/2a (strain ATCC BAA-679 / EGD-e) OX=169963 GN=aroA PE=1 SV=1 (Q8Y6T2_LISMO)	3-deoxy-D-arabino-heptulosonate 7-phosphate synthase OS=Listeria monocytogenes serovar 1/2a (strain ATCC BAA-679 / EGD-e) OX=169963 GN=aroA PE=1 SV=1	Q8Y6T2_LISMO	uniprot-listeria+monocytogenes+ATCC+BAA-679+_+EGD-e.fasta	39686.3	1	11	12	13	0.0005	0.258
FDO_220419_AX (1)	1_268M_C1	1_268M_C1	FDO_080422_Lismo_cond1_B	Cluster of Lmo1354 protein OS=Listeria monocytogenes serovar 1/2a (strain ATCC BAA-679 / EGD-e) OX=169963 GN=lmo1354 PE=3 SV=1 (Q8Y7C9_LISMO)	Lmo1354 protein OS=Listeria monocytogenes serovar 1/2a (strain ATCC BAA-679 / EGD-e) OX=169963 GN=lmo1354 PE=3 SV=1	Q8Y7C9_LISMO	uniprot-listeria+monocytogenes+ATCC+BAA-679+_+EGD-e.fasta	39017.9	1	19	26	32	0.0012	0.618
FDO_220419_AX (1)	1_268M_C1	1_268M_C1	FDO_080422_Lismo_cond1_B	Cluster of Lmo2638 protein OS=Listeria monocytogenes serovar 1/2a (strain ATCC BAA-679 / EGD-e) OX=169963 GN=lmo2638 PE=4 SV=1 (Q8Y435_LISMO)	Lmo2638 protein OS=Listeria monocytogenes serovar 1/2a (strain ATCC BAA-679 / EGD-e) OX=169963 GN=lmo2638 PE=4 SV=1	Q8Y435_LISMO	uniprot-listeria+monocytogenes+ATCC+BAA-679+_+EGD-e.fasta	70448.3	1	27	44	55	0.002	0.427
FDO_220419_AX (1)	1_268M_C1	1_268M_C1	FDO_080422_Lismo_cond1_B	Cluster of Lmo2720 protein OS=Listeria monocytogenes serovar 1/2a (strain ATCC BAA-679 / EGD-e) OX=169963 GN=lmo2720 PE=4 SV=1 (Q8Y3W1_LISMO)	Lmo2720 protein OS=Listeria monocytogenes serovar 1/2a (strain ATCC BAA-679 / EGD-e) OX=169963 GN=lmo2720 PE=4 SV=1	Q8Y3W1_LISMO	uniprot-listeria+monocytogenes+ATCC+BAA-679+_+EGD-e.fasta	59158.7	1	11	13	14	0.0005	0.24
FDO_220419_AX (1)	1_268M_C1	1_268M_C1	FDO_080422_Lismo_cond1_B	Cluster of Probable endopeptidase p60 OS=Listeria monocytogenes serovar 1/2a (strain ATCC BAA-679 / EGD-e) OX=169963 GN=iap PE=1 SV=2 (P60_LISMO)	Probable endopeptidase p60 OS=Listeria monocytogenes serovar 1/2a (strain ATCC BAA-679 / EGD-e) OX=169963 GN=iap PE=1 SV=2	P60_LISMO	uniprot-listeria+monocytogenes+ATCC+BAA-679+_+EGD-e.fasta	50585.9	1	13	13	14	0.0005	0.289
FDO_220419_AX (1)	1_268M_C1	1_268M_C1	FDO_080422_Lismo_cond1_B	Cluster of Dihydrolipoyl dehydrogenase OS=Listeria monocytogenes serovar 1/2a (strain ATCC BAA-679 / EGD-e) OX=169963 GN=PdhD PE=3 SV=1 (Q8Y862_LISMO)	Dihydrolipoyl dehydrogenase OS=Listeria monocytogenes serovar 1/2a (strain ATCC BAA-679 / EGD-e) OX=169963 GN=PdhD PE=3 SV=1	Q8Y862_LISMO	uniprot-listeria+monocytogenes+ATCC+BAA-679+_+EGD-e.fasta	49488.2	1	23	38	60	0.0022	0.57
FDO_220419_AX (1)	1_268M_C1	1_268M_C1	FDO_080422_Lismo_cond1_B	Cluster of Multifunctional fusion protein OS=Listeria monocytogenes serovar 1/2a (strain ATCC BAA-679 / EGD-e) OX=169963 GN=secD PE=3 SV=1 (Q8Y703_LISMO)	Multifunctional fusion protein OS=Listeria monocytogenes serovar 1/2a (strain ATCC BAA-679 / EGD-e) OX=169963 GN=secD PE=3 SV=1	Q8Y703_LISMO	uniprot-listeria+monocytogenes+ATCC+BAA-679+_+EGD-e.fasta	82618.3	1	10	11	11	0.0004	0.147
FDO_220419_AX (1)	1_268M_C1	1_268M_C1	FDO_080422_Lismo_cond1_B	Cluster of Lmo1217 protein OS=Listeria monocytogenes serovar 1/2a (strain ATCC BAA-679 / EGD-e) OX=169963 GN=lmo1217 PE=3 SV=1 (Q8Y7Q5_LISMO)	Lmo1217 protein OS=Listeria monocytogenes serovar 1/2a (strain ATCC BAA-679 / EGD-e) OX=169963 GN=lmo1217 PE=3 SV=1	Q8Y7Q5_LISMO	uniprot-listeria+monocytogenes+ATCC+BAA-679+_+EGD-e.fasta	38958	1	9	12	19	0.0007	0.29
FDO_220419_AX (1)	1_268M_C1	1_268M_C1	FDO_080422_Lismo_cond1_B	Cluster of Lmo2637 protein OS=Listeria monocytogenes serovar 1/2a (strain ATCC BAA-679 / EGD-e) OX=169963 GN=lmo2637 PE=4 SV=1 (Q8Y436_LISMO)	Lmo2637 protein OS=Listeria monocytogenes serovar 1/2a (strain ATCC BAA-679 / EGD-e) OX=169963 GN=lmo2637 PE=4 SV=1	Q8Y436_LISMO	uniprot-listeria+monocytogenes+ATCC+BAA-679+_+EGD-e.fasta	32742.5	1	3	3	3	0.0001	0.097
FDO_220419_AX (1)	1_268M_C1	1_268M_C1	FDO_080422_Lismo_cond1_B	Cluster of Inosine-5'-monophosphate dehydrogenase OS=Listeria monocytogenes serovar 1/2a (strain ATCC BAA-679 / EGD-e) OX=169963 GN=guaB PE=1 SV=1 (Q926Y9_LISMO)	Inosine-5'-monophosphate dehydrogenase OS=Listeria monocytogenes serovar 1/2a (strain ATCC BAA-679 / EGD-e) OX=169963 GN=guaB PE=1 SV=1	Q926Y9_LISMO	uniprot-listeria+monocytogenes+ATCC+BAA-679+_+EGD-e.fasta	52556.3	1	28	36	48	0.0017	0.582
FDO_220419_AX (1)	1_268M_C1	1_268M_C1	FDO_080422_Lismo_cond1_B	Cluster of Tyrosine--tRNA ligase OS=Listeria monocytogenes serovar 1/2a (strain ATCC BAA-679 / EGD-e) OX=169963 GN=tyrS PE=3 SV=1 (SYY_LISMO)	Tyrosine--tRNA ligase OS=Listeria monocytogenes serovar 1/2a (strain ATCC BAA-679 / EGD-e) OX=169963 GN=tyrS PE=3 SV=1	SYY_LISMO	uniprot-listeria+monocytogenes+ATCC+BAA-679+_+EGD-e.fasta	47595.9	1	16	21	24	0.0009	0.442
FDO_220419_AX (1)	1_268M_C1	1_268M_C1	FDO_080422_Lismo_cond1_B	Cluster of Lmo2089 protein OS=Listeria monocytogenes serovar 1/2a (strain ATCC BAA-679 / EGD-e) OX=169963 GN=lmo2089 PE=4 SV=1 (Q8Y5H3_LISMO)	Lmo2089 protein OS=Listeria monocytogenes serovar 1/2a (strain ATCC BAA-679 / EGD-e) OX=169963 GN=lmo2089 PE=4 SV=1	Q8Y5H3_LISMO	uniprot-listeria+monocytogenes+ATCC+BAA-679+_+EGD-e.fasta	38458	1	12	14	16	0.0006	0.378
FDO_220419_AX (1)	1_268M_C1	1_268M_C1	FDO_080422_Lismo_cond1_B	Cluster of Phosphopentomutase OS=Listeria monocytogenes serovar 1/2a (strain ATCC BAA-679 / EGD-e) OX=169963 GN=deoB PE=3 SV=1 (DEOB_LISMO)	Phosphopentomutase OS=Listeria monocytogenes serovar 1/2a (strain ATCC BAA-679 / EGD-e) OX=169963 GN=deoB PE=3 SV=1	DEOB_LISMO	uniprot-listeria+monocytogenes+ATCC+BAA-679+_+EGD-e.fasta	43747.4	1	5	5	6	0.0002	0.147
FDO_220419_AX (1)	1_268M_C1	1_268M_C1	FDO_080422_Lismo_cond1_B	Cluster of Lipoate--protein ligase OS=Listeria monocytogenes serovar 1/2a (strain ATCC BAA-679 / EGD-e) OX=169963 GN=lmo0931 PE=4 SV=1 (Q8Y8H3_LISMO)	Lipoate--protein ligase OS=Listeria monocytogenes serovar 1/2a (strain ATCC BAA-679 / EGD-e) OX=169963 GN=lmo0931 PE=4 SV=1	Q8Y8H3_LISMO	uniprot-listeria+monocytogenes+ATCC+BAA-679+_+EGD-e.fasta	37959.6	1	12	14	17	0.0006	0.257
FDO_220419_AX (1)	1_268M_C1	1_268M_C1	FDO_080422_Lismo_cond1_B	Cluster of Phosphate acyltransferase OS=Listeria monocytogenes serovar 1/2a (strain ATCC BAA-679 / EGD-e) OX=169963 GN=plsX PE=3 SV=1 (PLSX_LISMO)	Phosphate acyltransferase OS=Listeria monocytogenes serovar 1/2a (strain ATCC BAA-679 / EGD-e) OX=169963 GN=plsX PE=3 SV=1	PLSX_LISMO	uniprot-listeria+monocytogenes+ATCC+BAA-679+_+EGD-e.fasta	36408.1	1	11	16	19	0.0007	0.344
FDO_220419_AX (1)	1_268M_C1	1_268M_C1	FDO_080422_Lismo_cond1_B	Cluster of Endonuclease MutS2 OS=Listeria monocytogenes serovar 1/2a (strain ATCC BAA-679 / EGD-e) OX=169963 GN=mutS2 PE=3 SV=1 (MUTS2_LISMO)	Endonuclease MutS2 OS=Listeria monocytogenes serovar 1/2a (strain ATCC BAA-679 / EGD-e) OX=169963 GN=mutS2 PE=3 SV=1	MUTS2_LISMO	uniprot-listeria+monocytogenes+ATCC+BAA-679+_+EGD-e.fasta	86719.4	1	5	5	5	0.0002	0.0662
FDO_220419_AX (1)	1_268M_C1	1_268M_C1	FDO_080422_Lismo_cond1_B	Cluster of CTP synthase OS=Listeria monocytogenes serovar 1/2a (strain ATCC BAA-679 / EGD-e) OX=169963 GN=pyrG PE=3 SV=1 (PYRG_LISMO)	CTP synthase OS=Listeria monocytogenes serovar 1/2a (strain ATCC BAA-679 / EGD-e) OX=169963 GN=pyrG PE=3 SV=1	PYRG_LISMO	uniprot-listeria+monocytogenes+ATCC+BAA-679+_+EGD-e.fasta	59568	1	18	21	24	0.0009	0.301
FDO_220419_AX (1)	1_268M_C1	1_268M_C1	FDO_080422_Lismo_cond1_B	Cluster of Histidine--tRNA ligase OS=Listeria monocytogenes serovar 1/2a (strain ATCC BAA-679 / EGD-e) OX=169963 GN=hisS PE=3 SV=1 (SYH_LISMO)	Histidine--tRNA ligase OS=Listeria monocytogenes serovar 1/2a (strain ATCC BAA-679 / EGD-e) OX=169963 GN=hisS PE=3 SV=1	SYH_LISMO	uniprot-listeria+monocytogenes+ATCC+BAA-679+_+EGD-e.fasta	48446.3	1	11	13	13	0.0005	0.28
FDO_220419_AX (1)	1_268M_C1	1_268M_C1	FDO_080422_Lismo_cond1_B	Cluster of Lmo0356 protein OS=Listeria monocytogenes serovar 1/2a (strain ATCC BAA-679 / EGD-e) OX=169963 GN=lmo0356 PE=4 SV=1 (Q8YA10_LISMO)	Lmo0356 protein OS=Listeria monocytogenes serovar 1/2a (strain ATCC BAA-679 / EGD-e) OX=169963 GN=lmo0356 PE=4 SV=1	Q8YA10_LISMO	uniprot-listeria+monocytogenes+ATCC+BAA-679+_+EGD-e.fasta	39443	1	7	9	14	0.0005	0.195
FDO_220419_AX (1)	1_268M_C1	1_268M_C1	FDO_080422_Lismo_cond1_B	Cluster of Lmo0354 protein OS=Listeria monocytogenes serovar 1/2a (strain ATCC BAA-679 / EGD-e) OX=169963 GN=lmo0354 PE=4 SV=1 (Q8YA12_LISMO)	Lmo0354 protein OS=Listeria monocytogenes serovar 1/2a (strain ATCC BAA-679 / EGD-e) OX=169963 GN=lmo0354 PE=4 SV=1	Q8YA12_LISMO	uniprot-listeria+monocytogenes+ATCC+BAA-679+_+EGD-e.fasta	58088.6	1	10	15	16	0.0006	0.197
FDO_220419_AX (1)	1_268M_C1	1_268M_C1	FDO_080422_Lismo_cond1_B	Cluster of Ribonucleoside-diphosphate reductase OS=Listeria monocytogenes serovar 1/2a (strain ATCC BAA-679 / EGD-e) OX=169963 GN=lmo2155 PE=3 SV=1 (Q8Y5B2_LISMO)	Ribonucleoside-diphosphate reductase OS=Listeria monocytogenes serovar 1/2a (strain ATCC BAA-679 / EGD-e) OX=169963 GN=lmo2155 PE=3 SV=1	Q8Y5B2_LISMO	uniprot-listeria+monocytogenes+ATCC+BAA-679+_+EGD-e.fasta	87398.1	1	18	20	21	0.0008	0.267
FDO_220419_AX (1)	1_268M_C1	1_268M_C1	FDO_080422_Lismo_cond1_B	Cluster of Tagatose 1,6-diphosphate aldolase OS=Listeria monocytogenes serovar 1/2a (strain ATCC BAA-679 / EGD-e) OX=169963 GN=lacD PE=3 SV=1 (LACD_LISMO)	Tagatose 1,6-diphosphate aldolase OS=Listeria monocytogenes serovar 1/2a (strain ATCC BAA-679 / EGD-e) OX=169963 GN=lacD PE=3 SV=1	LACD_LISMO	uniprot-listeria+monocytogenes+ATCC+BAA-679+_+EGD-e.fasta	37684.7	1	24	37	61	0.0022	0.678
FDO_220419_AX (1)	1_268M_C1	1_268M_C1	FDO_080422_Lismo_cond1_B	Cluster of Lmo1711 protein OS=Listeria monocytogenes serovar 1/2a (strain ATCC BAA-679 / EGD-e) OX=169963 GN=lmo1711 PE=3 SV=1 (Q92AU6_LISMO)	Lmo1711 protein OS=Listeria monocytogenes serovar 1/2a (strain ATCC BAA-679 / EGD-e) OX=169963 GN=lmo1711 PE=3 SV=1	Q92AU6_LISMO	uniprot-listeria+monocytogenes+ATCC+BAA-679+_+EGD-e.fasta	44959.8	1	12	16	19	0.0007	0.356
FDO_220419_AX (1)	1_268M_C1	1_268M_C1	FDO_080422_Lismo_cond1_B	Cluster of Lmo1611 protein OS=Listeria monocytogenes serovar 1/2a (strain ATCC BAA-679 / EGD-e) OX=169963 GN=lmo1611 PE=3 SV=1 (Q8Y6S2_LISMO)	Lmo1611 protein OS=Listeria monocytogenes serovar 1/2a (strain ATCC BAA-679 / EGD-e) OX=169963 GN=lmo1611 PE=3 SV=1	Q8Y6S2_LISMO	uniprot-listeria+monocytogenes+ATCC+BAA-679+_+EGD-e.fasta	38820.7	1	11	18	28	0.001	0.524
FDO_220419_AX (1)	1_268M_C1	1_268M_C1	FDO_080422_Lismo_cond1_B	Cluster of ATP-dependent RNA helicase CshA OS=Listeria monocytogenes serovar 1/2a (strain ATCC BAA-679 / EGD-e) OX=169963 GN=cshA PE=2 SV=1 (CSHA_LISMO)	ATP-dependent RNA helicase CshA OS=Listeria monocytogenes serovar 1/2a (strain ATCC BAA-679 / EGD-e) OX=169963 GN=cshA PE=2 SV=1	CSHA_LISMO	uniprot-listeria+monocytogenes+ATCC+BAA-679+_+EGD-e.fasta	57311.5	1	33	57	81	0.0029	0.629
FDO_220419_AX (1)	1_268M_C1	1_268M_C1	FDO_080422_Lismo_cond1_B	Cluster of Threonine--tRNA ligase OS=Listeria monocytogenes serovar 1/2a (strain ATCC BAA-679 / EGD-e) OX=169963 GN=thrS PE=3 SV=1 (SYT_LISMO)	Threonine--tRNA ligase OS=Listeria monocytogenes serovar 1/2a (strain ATCC BAA-679 / EGD-e) OX=169963 GN=thrS PE=3 SV=1	SYT_LISMO	uniprot-listeria+monocytogenes+ATCC+BAA-679+_+EGD-e.fasta	73242.6	1	13	13	13	0.0005	0.214
FDO_220419_AX (1)	1_268M_C1	1_268M_C1	FDO_080422_Lismo_cond1_B	Cluster of 3-oxoacyl-[acyl-carrier-protein] synthase 2 OS=Listeria monocytogenes serovar 1/2a (strain ATCC BAA-679 / EGD-e) OX=169963 GN=lmo2201 PE=1 SV=1 (Q8Y574_LISMO)	3-oxoacyl-[acyl-carrier-protein] synthase 2 OS=Listeria monocytogenes serovar 1/2a (strain ATCC BAA-679 / EGD-e) OX=169963 GN=lmo2201 PE=1 SV=1	Q8Y574_LISMO	uniprot-listeria+monocytogenes+ATCC+BAA-679+_+EGD-e.fasta	44280.9	1	9	12	15	0.0005	0.278
FDO_220419_AX (1)	1_268M_C1	1_268M_C1	FDO_080422_Lismo_cond1_B	Cluster of FruA protein OS=Listeria monocytogenes serovar 1/2a (strain ATCC BAA-679 / EGD-e) OX=169963 GN=fruA PE=4 SV=1 (Q8Y4U6_LISMO)	FruA protein OS=Listeria monocytogenes serovar 1/2a (strain ATCC BAA-679 / EGD-e) OX=169963 GN=fruA PE=4 SV=1	Q8Y4U6_LISMO	uniprot-listeria+monocytogenes+ATCC+BAA-679+_+EGD-e.fasta	66218	1	12	18	27	0.001	0.274
FDO_220419_AX (1)	1_268M_C1	1_268M_C1	FDO_080422_Lismo_cond1_B	Cluster of Dihydrolipoamide acetyltransferase component of pyruvate dehydrogenase complex OS=Listeria monocytogenes serovar 1/2a (strain ATCC BAA-679 / EGD-e) OX=169963 GN=lmo1374 PE=3 SV=1 (Q8Y7B2_LISMO)	Dihydrolipoamide acetyltransferase component of pyruvate dehydrogenase complex OS=Listeria monocytogenes serovar 1/2a (strain ATCC BAA-679 / EGD-e) OX=169963 GN=lmo1374 PE=3 SV=1	Q8Y7B2_LISMO	uniprot-listeria+monocytogenes+ATCC+BAA-679+_+EGD-e.fasta	45111.3	1	8	8	9	0.0003	0.231
FDO_220419_AX (1)	1_268M_C1	1_268M_C1	FDO_080422_Lismo_cond1_B	Cluster of Glutamyl-tRNA(Gln) amidotransferase subunit A OS=Listeria monocytogenes serovar 1/2a (strain ATCC BAA-679 / EGD-e) OX=169963 GN=gatA PE=3 SV=1 (GATA_LISMO)	Glutamyl-tRNA(Gln) amidotransferase subunit A OS=Listeria monocytogenes serovar 1/2a (strain ATCC BAA-679 / EGD-e) OX=169963 GN=gatA PE=3 SV=1	GATA_LISMO	uniprot-listeria+monocytogenes+ATCC+BAA-679+_+EGD-e.fasta	52354.1	1	13	15	17	0.0006	0.344
FDO_220419_AX (1)	1_268M_C1	1_268M_C1	FDO_080422_Lismo_cond1_B	Cluster of Lmo1814 protein OS=Listeria monocytogenes serovar 1/2a (strain ATCC BAA-679 / EGD-e) OX=169963 GN=lmo1814 PE=4 SV=1 (Q8Y683_LISMO)	Lmo1814 protein OS=Listeria monocytogenes serovar 1/2a (strain ATCC BAA-679 / EGD-e) OX=169963 GN=lmo1814 PE=4 SV=1	Q8Y683_LISMO	uniprot-listeria+monocytogenes+ATCC+BAA-679+_+EGD-e.fasta	59354.1	1	13	17	19	0.0007	0.283
FDO_220419_AX (1)	1_268M_C1	1_268M_C1	FDO_080422_Lismo_cond1_B	Cluster of GTPase Der OS=Listeria monocytogenes serovar 1/2a (strain ATCC BAA-679 / EGD-e) OX=169963 GN=der PE=3 SV=1 (DER_LISMO)	GTPase Der OS=Listeria monocytogenes serovar 1/2a (strain ATCC BAA-679 / EGD-e) OX=169963 GN=der PE=3 SV=1	DER_LISMO	uniprot-listeria+monocytogenes+ATCC+BAA-679+_+EGD-e.fasta	49145.1	1	15	17	20	0.0007	0.424
FDO_220419_AX (1)	1_268M_C1	1_268M_C1	FDO_080422_Lismo_cond1_C	Cluster of 30S ribosomal protein S11 OS=Listeria monocytogenes serovar 1/2a (strain ATCC BAA-679 / EGD-e) OX=169963 GN=rpsK PE=3 SV=1 (RS11_LISMO)	30S ribosomal protein S11 OS=Listeria monocytogenes serovar 1/2a (strain ATCC BAA-679 / EGD-e) OX=169963 GN=rpsK PE=3 SV=1	RS11_LISMO	uniprot-listeria+monocytogenes+ATCC+BAA-679+_+EGD-e.fasta	13786	1	7	18	34	0.0011	0.636
FDO_220419_AX (1)	1_268M_C1	1_268M_C1	FDO_080422_Lismo_cond1_C	Cluster of Lmo2723 protein OS=Listeria monocytogenes serovar 1/2a (strain ATCC BAA-679 / EGD-e) OX=169963 GN=lmo2723 PE=4 SV=1 (Q8Y3V8_LISMO)	Lmo2723 protein OS=Listeria monocytogenes serovar 1/2a (strain ATCC BAA-679 / EGD-e) OX=169963 GN=lmo2723 PE=4 SV=1	Q8Y3V8_LISMO	uniprot-listeria+monocytogenes+ATCC+BAA-679+_+EGD-e.fasta	17445.5	1	5	6	6	0.0002	0.353
FDO_220419_AX (1)	1_268M_C1	1_268M_C1	FDO_080422_Lismo_cond1_C	Cluster of dTDP-4-dehydrorhamnose reductase OS=Listeria monocytogenes serovar 1/2a (strain ATCC BAA-679 / EGD-e) OX=169963 GN=lmo1084 PE=3 SV=1 (Q8Y834_LISMO)	dTDP-4-dehydrorhamnose reductase OS=Listeria monocytogenes serovar 1/2a (strain ATCC BAA-679 / EGD-e) OX=169963 GN=lmo1084 PE=3 SV=1	Q8Y834_LISMO	uniprot-listeria+monocytogenes+ATCC+BAA-679+_+EGD-e.fasta	31170.9	1	2	2	3	0.0001	0.123
FDO_220419_AX (1)	1_268M_C1	1_268M_C1	FDO_080422_Lismo_cond1_C	Cluster of 5'-methylthioadenosine/S-adenosylhomocysteine nucleosidase OS=Listeria monocytogenes serovar 1/2a (strain ATCC BAA-679 / EGD-e) OX=169963 GN=mtnN PE=3 SV=1 (MTNN_LISMO)	5'-methylthioadenosine/S-adenosylhomocysteine nucleosidase OS=Listeria monocytogenes serovar 1/2a (strain ATCC BAA-679 / EGD-e) OX=169963 GN=mtnN PE=3 SV=1	MTNN_LISMO	uniprot-listeria+monocytogenes+ATCC+BAA-679+_+EGD-e.fasta	25382	1	5	5	5	0.0002	0.309
FDO_220419_AX (1)	1_268M_C1	1_268M_C1	FDO_080422_Lismo_cond1_C	Cluster of SsrA-binding protein OS=Listeria monocytogenes serovar 1/2a (strain ATCC BAA-679 / EGD-e) OX=169963 GN=smpB PE=3 SV=1 (SSRP_LISMO)	SsrA-binding protein OS=Listeria monocytogenes serovar 1/2a (strain ATCC BAA-679 / EGD-e) OX=169963 GN=smpB PE=3 SV=1	SSRP_LISMO	uniprot-listeria+monocytogenes+ATCC+BAA-679+_+EGD-e.fasta	17924.7	1	2	3	3	0.0001	0.123
FDO_220419_AX (1)	1_268M_C1	1_268M_C1	FDO_080422_Lismo_cond1_C	Cluster of Ribitol-5-phosphate cytidylyltransferase OS=Listeria monocytogenes serovar 1/2a (strain ATCC BAA-679 / EGD-e) OX=169963 GN=tarI PE=3 SV=1 (TARI_LISMO)	Ribitol-5-phosphate cytidylyltransferase OS=Listeria monocytogenes serovar 1/2a (strain ATCC BAA-679 / EGD-e) OX=169963 GN=tarI PE=3 SV=1	TARI_LISMO	uniprot-listeria+monocytogenes+ATCC+BAA-679+_+EGD-e.fasta	26712.9	1	14	18	24	0.0008	0.572
FDO_220419_AX (1)	1_268M_C1	1_268M_C1	FDO_080422_Lismo_cond1_C	Cluster of TagD protein OS=Listeria monocytogenes serovar 1/2a (strain ATCC BAA-679 / EGD-e) OX=169963 GN=tagD PE=4 SV=1 (Q8Y829_LISMO)	TagD protein OS=Listeria monocytogenes serovar 1/2a (strain ATCC BAA-679 / EGD-e) OX=169963 GN=tagD PE=4 SV=1	Q8Y829_LISMO	uniprot-listeria+monocytogenes+ATCC+BAA-679+_+EGD-e.fasta	15060.7	1	3	4	4	0.0001	0.307
FDO_220419_AX (1)	1_268M_C1	1_268M_C1	FDO_080422_Lismo_cond1_C	Cluster of 3-methyl-2-oxobutanoate hydroxymethyltransferase OS=Listeria monocytogenes serovar 1/2a (strain ATCC BAA-679 / EGD-e) OX=169963 GN=panB PE=3 SV=1 (PANB_LISMO)	3-methyl-2-oxobutanoate hydroxymethyltransferase OS=Listeria monocytogenes serovar 1/2a (strain ATCC BAA-679 / EGD-e) OX=169963 GN=panB PE=3 SV=1	PANB_LISMO	uniprot-listeria+monocytogenes+ATCC+BAA-679+_+EGD-e.fasta	29855.4	1	3	3	3	0.0001	0.173
FDO_220419_AX (1)	1_268M_C1	1_268M_C1	FDO_080422_Lismo_cond1_C	Cluster of Aldehyde-alcohol dehydrogenase OS=Listeria monocytogenes serovar 1/2a (strain ATCC BAA-679 / EGD-e) OX=169963 GN=lmo1634 PE=3 SV=1 (Q8Y6Q0_LISMO)	Aldehyde-alcohol dehydrogenase OS=Listeria monocytogenes serovar 1/2a (strain ATCC BAA-679 / EGD-e) OX=169963 GN=lmo1634 PE=3 SV=1	Q8Y6Q0_LISMO	uniprot-listeria+monocytogenes+ATCC+BAA-679+_+EGD-e.fasta	94683.6	1	2	2	2	0.0001	0.0208
FDO_220419_AX (1)	1_268M_C1	1_268M_C1	FDO_080422_Lismo_cond1_C	Cluster of Pyruvate dehydrogenase E1 component subunit alpha OS=Listeria monocytogenes serovar 1/2a (strain ATCC BAA-679 / EGD-e) OX=169963 GN=pdhA PE=4 SV=1 (Q8Y865_LISMO)	Pyruvate dehydrogenase E1 component subunit alpha OS=Listeria monocytogenes serovar 1/2a (strain ATCC BAA-679 / EGD-e) OX=169963 GN=pdhA PE=4 SV=1	Q8Y865_LISMO	uniprot-listeria+monocytogenes+ATCC+BAA-679+_+EGD-e.fasta	41268	1	4	5	5	0.0002	0.111
FDO_220419_AX (1)	1_268M_C1	1_268M_C1	FDO_080422_Lismo_cond1_C	Cluster of Cell division protein SepF OS=Listeria monocytogenes serovar 1/2a (strain ATCC BAA-679 / EGD-e) OX=169963 GN=sepF PE=3 SV=1 (SEPF_LISMO)	Cell division protein SepF OS=Listeria monocytogenes serovar 1/2a (strain ATCC BAA-679 / EGD-e) OX=169963 GN=sepF PE=3 SV=1	SEPF_LISMO	uniprot-listeria+monocytogenes+ATCC+BAA-679+_+EGD-e.fasta	17513.6	1	5	7	8	0.0003	0.401
FDO_220419_AX (1)	1_268M_C1	1_268M_C1	FDO_080422_Lismo_cond1_C	Cluster of L-serine deaminase OS=Listeria monocytogenes serovar 1/2a (strain ATCC BAA-679 / EGD-e) OX=169963 GN=lmo1813 PE=3 SV=1 (Q8Y684_LISMO)	L-serine deaminase OS=Listeria monocytogenes serovar 1/2a (strain ATCC BAA-679 / EGD-e) OX=169963 GN=lmo1813 PE=3 SV=1	Q8Y684_LISMO	uniprot-listeria+monocytogenes+ATCC+BAA-679+_+EGD-e.fasta	23833	1	2	2	2	0.0001	0.164
FDO_220419_AX (1)	1_268M_C1	1_268M_C1	FDO_080422_Lismo_cond1_C	Cluster of Cell division protein FtsZ OS=Listeria monocytogenes serovar 1/2a (strain ATCC BAA-679 / EGD-e) OX=169963 GN=ftsZ PE=3 SV=1 (Q8Y5M5_LISMO)	Cell division protein FtsZ OS=Listeria monocytogenes serovar 1/2a (strain ATCC BAA-679 / EGD-e) OX=169963 GN=ftsZ PE=3 SV=1	Q8Y5M5_LISMO	uniprot-listeria+monocytogenes+ATCC+BAA-679+_+EGD-e.fasta	41350.3	1	4	4	4	0.0001	0.146
FDO_220419_AX (1)	1_268M_C1	1_268M_C1	FDO_080422_Lismo_cond1_C	Cluster of Lmo2696 protein OS=Listeria monocytogenes serovar 1/2a (strain ATCC BAA-679 / EGD-e) OX=169963 GN=lmo2696 PE=4 SV=1 (Q8Y3Y3_LISMO)	Lmo2696 protein OS=Listeria monocytogenes serovar 1/2a (strain ATCC BAA-679 / EGD-e) OX=169963 GN=lmo2696 PE=4 SV=1	Q8Y3Y3_LISMO	uniprot-listeria+monocytogenes+ATCC+BAA-679+_+EGD-e.fasta	21476.9	1	3	4	4	0.0001	0.222
FDO_220419_AX (1)	1_268M_C1	1_268M_C1	FDO_080422_Lismo_cond1_C	Cluster of dTDP-4-dehydrorhamnose 3,5-epimerase OS=Listeria monocytogenes serovar 1/2a (strain ATCC BAA-679 / EGD-e) OX=169963 GN=lmo1082 PE=3 SV=1 (Q8Y836_LISMO)	dTDP-4-dehydrorhamnose 3,5-epimerase OS=Listeria monocytogenes serovar 1/2a (strain ATCC BAA-679 / EGD-e) OX=169963 GN=lmo1082 PE=3 SV=1	Q8Y836_LISMO	uniprot-listeria+monocytogenes+ATCC+BAA-679+_+EGD-e.fasta	21105.1	1	9	19	23	0.0007	0.554
FDO_220419_AX (1)	1_268M_C1	1_268M_C1	FDO_080422_Lismo_cond1_C	Cluster of Aspartokinase OS=Listeria monocytogenes serovar 1/2a (strain ATCC BAA-679 / EGD-e) OX=169963 GN=lmo1235 PE=3 SV=1 (Q8Y7N9_LISMO)	Aspartokinase OS=Listeria monocytogenes serovar 1/2a (strain ATCC BAA-679 / EGD-e) OX=169963 GN=lmo1235 PE=3 SV=1	Q8Y7N9_LISMO	uniprot-listeria+monocytogenes+ATCC+BAA-679+_+EGD-e.fasta	43650.3	1	6	7	7	0.0002	0.141
FDO_220419_AX (1)	1_268M_C1	1_268M_C1	FDO_080422_Lismo_cond1_C	Cluster of Lmo2674 protein OS=Listeria monocytogenes serovar 1/2a (strain ATCC BAA-679 / EGD-e) OX=169963 GN=lmo2674 PE=3 SV=1 (Q8Y404_LISMO)	Lmo2674 protein OS=Listeria monocytogenes serovar 1/2a (strain ATCC BAA-679 / EGD-e) OX=169963 GN=lmo2674 PE=3 SV=1	Q8Y404_LISMO	uniprot-listeria+monocytogenes+ATCC+BAA-679+_+EGD-e.fasta	16181.1	1	7	10	13	0.0004	0.483
FDO_220419_AX (1)	1_268M_C1	1_268M_C1	FDO_080422_Lismo_cond1_C	Cluster of Glutathione peroxidase OS=Listeria monocytogenes serovar 1/2a (strain ATCC BAA-679 / EGD-e) OX=169963 GN=lmo0983 PE=3 SV=1 (Q8Y8C5_LISMO)	Glutathione peroxidase OS=Listeria monocytogenes serovar 1/2a (strain ATCC BAA-679 / EGD-e) OX=169963 GN=lmo0983 PE=3 SV=1	Q8Y8C5_LISMO	uniprot-listeria+monocytogenes+ATCC+BAA-679+_+EGD-e.fasta	18008.3	1	3	3	3	0.0001	0.17
FDO_220419_AX (1)	1_268M_C1	1_268M_C1	FDO_080422_Lismo_cond1_C	Cluster of Lmo1528 protein OS=Listeria monocytogenes serovar 1/2a (strain ATCC BAA-679 / EGD-e) OX=169963 GN=lmo1528 PE=4 SV=1 (Q8Y702_LISMO)	Lmo1528 protein OS=Listeria monocytogenes serovar 1/2a (strain ATCC BAA-679 / EGD-e) OX=169963 GN=lmo1528 PE=4 SV=1	Q8Y702_LISMO	uniprot-listeria+monocytogenes+ATCC+BAA-679+_+EGD-e.fasta	11222.9	1	2	2	2	0.0001	0.229
FDO_220419_AX (1)	1_268M_C1	1_268M_C1	FDO_080422_Lismo_cond1_C	Cluster of NAD kinase 1 OS=Listeria monocytogenes serovar 1/2a (strain ATCC BAA-679 / EGD-e) OX=169963 GN=nadK1 PE=1 SV=1 (NADK1_LISMO)	NAD kinase 1 OS=Listeria monocytogenes serovar 1/2a (strain ATCC BAA-679 / EGD-e) OX=169963 GN=nadK1 PE=1 SV=1	NADK1_LISMO	uniprot-listeria+monocytogenes+ATCC+BAA-679+_+EGD-e.fasta	29934	1	3	3	3	0.0001	0.159
FDO_220419_AX (1)	1_268M_C1	1_268M_C1	FDO_080422_Lismo_cond1_C	Cluster of Lmo1743 protein OS=Listeria monocytogenes serovar 1/2a (strain ATCC BAA-679 / EGD-e) OX=169963 GN=lmo1743 PE=4 SV=1 (Q8Y6E4_LISMO)	Lmo1743 protein OS=Listeria monocytogenes serovar 1/2a (strain ATCC BAA-679 / EGD-e) OX=169963 GN=lmo1743 PE=4 SV=1	Q8Y6E4_LISMO	uniprot-listeria+monocytogenes+ATCC+BAA-679+_+EGD-e.fasta	17533.5	1	4	5	5	0.0002	0.283
FDO_220419_AX (1)	1_268M_C1	1_268M_C1	FDO_080422_Lismo_cond1_C	Cluster of Lmo1694 protein OS=Listeria monocytogenes serovar 1/2a (strain ATCC BAA-679 / EGD-e) OX=169963 GN=lmo1694 PE=3 SV=1 (Q8Y6J0_LISMO)	Lmo1694 protein OS=Listeria monocytogenes serovar 1/2a (strain ATCC BAA-679 / EGD-e) OX=169963 GN=lmo1694 PE=3 SV=1	Q8Y6J0_LISMO	uniprot-listeria+monocytogenes+ATCC+BAA-679+_+EGD-e.fasta	34261.7	1	3	3	3	0.0001	0.1
FDO_220419_AX (1)	1_268M_C1	1_268M_C1	FDO_080422_Lismo_cond1_C	Cluster of DNA-directed RNA polymerase subunit omega OS=Listeria monocytogenes serovar 1/2a (strain ATCC BAA-679 / EGD-e) OX=169963 GN=rpoZ PE=3 SV=1 (RPOZ_LISMO)	DNA-directed RNA polymerase subunit omega OS=Listeria monocytogenes serovar 1/2a (strain ATCC BAA-679 / EGD-e) OX=169963 GN=rpoZ PE=3 SV=1	RPOZ_LISMO	uniprot-listeria+monocytogenes+ATCC+BAA-679+_+EGD-e.fasta	7584.3	1	2	2	2	0.0001	0.254
FDO_220419_AX (1)	1_268M_C1	1_268M_C1	FDO_080422_Lismo_cond1_C	Cluster of Lmo1745 protein OS=Listeria monocytogenes serovar 1/2a (strain ATCC BAA-679 / EGD-e) OX=169963 GN=lmo1745 PE=4 SV=1 (Q8Y6E2_LISMO)	Lmo1745 protein OS=Listeria monocytogenes serovar 1/2a (strain ATCC BAA-679 / EGD-e) OX=169963 GN=lmo1745 PE=4 SV=1	Q8Y6E2_LISMO	uniprot-listeria+monocytogenes+ATCC+BAA-679+_+EGD-e.fasta	26415.4	1	3	3	3	0.0001	0.156
FDO_220419_AX (1)	1_268M_C1	1_268M_C1	FDO_080422_Lismo_cond1_C	Cluster of Lmo1022 protein OS=Listeria monocytogenes serovar 1/2a (strain ATCC BAA-679 / EGD-e) OX=169963 GN=lmo1022 PE=4 SV=1 (Q8Y892_LISMO)	Lmo1022 protein OS=Listeria monocytogenes serovar 1/2a (strain ATCC BAA-679 / EGD-e) OX=169963 GN=lmo1022 PE=4 SV=1	Q8Y892_LISMO	uniprot-listeria+monocytogenes+ATCC+BAA-679+_+EGD-e.fasta	23672.9	1	9	11	12	0.0004	0.434
FDO_220419_AX (1)	1_268M_C1	1_268M_C1	FDO_080422_Lismo_cond1_C	Cluster of Lmo1023 protein OS=Listeria monocytogenes serovar 1/2a (strain ATCC BAA-679 / EGD-e) OX=169963 GN=lmo1023 PE=4 SV=1 (Q92CZ9_LISMO)	Lmo1023 protein OS=Listeria monocytogenes serovar 1/2a (strain ATCC BAA-679 / EGD-e) OX=169963 GN=lmo1023 PE=4 SV=1	Q92CZ9_LISMO	uniprot-listeria+monocytogenes+ATCC+BAA-679+_+EGD-e.fasta	24413.7	1	3	3	3	0.0001	0.132
FDO_220419_AX (1)	1_268M_C1	1_268M_C1	FDO_080422_Lismo_cond1_C	Cluster of Methionine aminopeptidase OS=Listeria monocytogenes serovar 1/2a (strain ATCC BAA-679 / EGD-e) OX=169963 GN=map PE=3 SV=1 (Q8Y6H5_LISMO)	Methionine aminopeptidase OS=Listeria monocytogenes serovar 1/2a (strain ATCC BAA-679 / EGD-e) OX=169963 GN=map PE=3 SV=1	Q8Y6H5_LISMO	uniprot-listeria+monocytogenes+ATCC+BAA-679+_+EGD-e.fasta	27882.8	1	9	15	16	0.0005	0.421
FDO_220419_AX (1)	1_268M_C1	1_268M_C1	FDO_080422_Lismo_cond1_C	Cluster of Enolase OS=Listeria monocytogenes serovar 1/2a (strain ATCC BAA-679 / EGD-e) OX=169963 GN=eno PE=1 SV=1 (ENO_LISMO)	Enolase OS=Listeria monocytogenes serovar 1/2a (strain ATCC BAA-679 / EGD-e) OX=169963 GN=eno PE=1 SV=1	ENO_LISMO	uniprot-listeria+monocytogenes+ATCC+BAA-679+_+EGD-e.fasta	46473.8	1	12	18	21	0.0007	0.356
FDO_220419_AX (1)	1_268M_C1	1_268M_C1	FDO_080422_Lismo_cond1_C	Cluster of Nucleoid occlusion protein OS=Listeria monocytogenes serovar 1/2a (strain ATCC BAA-679 / EGD-e) OX=169963 GN=noc PE=3 SV=1 (NOC_LISMO)	Nucleoid occlusion protein OS=Listeria monocytogenes serovar 1/2a (strain ATCC BAA-679 / EGD-e) OX=169963 GN=noc PE=3 SV=1	NOC_LISMO	uniprot-listeria+monocytogenes+ATCC+BAA-679+_+EGD-e.fasta	32806.5	1	7	7	7	0.0002	0.243
FDO_220419_AX (1)	1_268M_C1	1_268M_C1	FDO_080422_Lismo_cond1_C	Cluster of Lmo0406 protein OS=Listeria monocytogenes serovar 1/2a (strain ATCC BAA-679 / EGD-e) OX=169963 GN=lmo0406 PE=4 SV=1 (Q8Y9W3_LISMO)	Lmo0406 protein OS=Listeria monocytogenes serovar 1/2a (strain ATCC BAA-679 / EGD-e) OX=169963 GN=lmo0406 PE=4 SV=1	Q8Y9W3_LISMO	uniprot-listeria+monocytogenes+ATCC+BAA-679+_+EGD-e.fasta	14245.3	1	4	4	4	0.0001	0.429
FDO_220419_AX (1)	1_268M_C1	1_268M_C1	FDO_080422_Lismo_cond1_C	Cluster of Lmo1008 protein OS=Listeria monocytogenes serovar 1/2a (strain ATCC BAA-679 / EGD-e) OX=169963 GN=lmo1008 PE=4 SV=1 (Q92D14_LISMO)	Lmo1008 protein OS=Listeria monocytogenes serovar 1/2a (strain ATCC BAA-679 / EGD-e) OX=169963 GN=lmo1008 PE=4 SV=1	Q92D14_LISMO	uniprot-listeria+monocytogenes+ATCC+BAA-679+_+EGD-e.fasta	8956	1	4	9	15	0.0005	0.442
FDO_220419_AX (1)	1_268M_C1	1_268M_C1	FDO_080422_Lismo_cond1_C	Cluster of GTP-sensing transcriptional pleiotropic repressor CodY OS=Listeria monocytogenes serovar 1/2a (strain ATCC BAA-679 / EGD-e) OX=169963 GN=codY PE=3 SV=1 (CODY_LISMO)	GTP-sensing transcriptional pleiotropic repressor CodY OS=Listeria monocytogenes serovar 1/2a (strain ATCC BAA-679 / EGD-e) OX=169963 GN=codY PE=3 SV=1	CODY_LISMO	uniprot-listeria+monocytogenes+ATCC+BAA-679+_+EGD-e.fasta	28746	1	12	13	17	0.0006	0.413
FDO_220419_AX (1)	1_268M_C1	1_268M_C1	FDO_080422_Lismo_cond1_C	Cluster of 33 kDa chaperonin OS=Listeria monocytogenes serovar 1/2a (strain ATCC BAA-679 / EGD-e) OX=169963 GN=hslO PE=3 SV=1 (HSLO_LISMO)	33 kDa chaperonin OS=Listeria monocytogenes serovar 1/2a (strain ATCC BAA-679 / EGD-e) OX=169963 GN=hslO PE=3 SV=1	HSLO_LISMO	uniprot-listeria+monocytogenes+ATCC+BAA-679+_+EGD-e.fasta	31915.4	1	3	3	3	0.0001	0.085
FDO_220419_AX (1)	1_268M_C1	1_268M_C1	FDO_080422_Lismo_cond1_C	Cluster of Lmo1059 protein OS=Listeria monocytogenes serovar 1/2a (strain ATCC BAA-679 / EGD-e) OX=169963 GN=lmo1059 PE=4 SV=1 (Q8Y859_LISMO)	Lmo1059 protein OS=Listeria monocytogenes serovar 1/2a (strain ATCC BAA-679 / EGD-e) OX=169963 GN=lmo1059 PE=4 SV=1	Q8Y859_LISMO	uniprot-listeria+monocytogenes+ATCC+BAA-679+_+EGD-e.fasta	19927.7	1	4	6	7	0.0002	0.256
FDO_220419_AX (1)	1_268M_C1	1_268M_C1	FDO_080422_Lismo_cond1_C	Cluster of 2-C-methyl-D-erythritol 2,4-cyclodiphosphate synthase OS=Listeria monocytogenes serovar 1/2a (strain ATCC BAA-679 / EGD-e) OX=169963 GN=ispF PE=3 SV=1 (ISPF_LISMO)	2-C-methyl-D-erythritol 2,4-cyclodiphosphate synthase OS=Listeria monocytogenes serovar 1/2a (strain ATCC BAA-679 / EGD-e) OX=169963 GN=ispF PE=3 SV=1	ISPF_LISMO	uniprot-listeria+monocytogenes+ATCC+BAA-679+_+EGD-e.fasta	17030.5	1	4	4	4	0.0001	0.369
FDO_220419_AX (1)	1_268M_C1	1_268M_C1	FDO_080422_Lismo_cond1_C	Cluster of Lmo2700 protein OS=Listeria monocytogenes serovar 1/2a (strain ATCC BAA-679 / EGD-e) OX=169963 GN=lmo2700 PE=4 SV=1 (Q8Y3X9_LISMO)	Lmo2700 protein OS=Listeria monocytogenes serovar 1/2a (strain ATCC BAA-679 / EGD-e) OX=169963 GN=lmo2700 PE=4 SV=1	Q8Y3X9_LISMO	uniprot-listeria+monocytogenes+ATCC+BAA-679+_+EGD-e.fasta	32613.3	1	13	19	22	0.0007	0.525
FDO_220419_AX (1)	1_268M_C1	1_268M_C1	FDO_080422_Lismo_cond1_C	Cluster of 7,8-dihydroneopterin aldolase OS=Listeria monocytogenes serovar 1/2a (strain ATCC BAA-679 / EGD-e) OX=169963 GN=folA PE=3 SV=1 (Q8YAC1_LISMO)	7,8-dihydroneopterin aldolase OS=Listeria monocytogenes serovar 1/2a (strain ATCC BAA-679 / EGD-e) OX=169963 GN=folA PE=3 SV=1	Q8YAC1_LISMO	uniprot-listeria+monocytogenes+ATCC+BAA-679+_+EGD-e.fasta	13801.3	1	2	2	2	0.0001	0.145
FDO_220419_AX (1)	1_268M_C1	1_268M_C1	FDO_080422_Lismo_cond1_C	Cluster of Uncharacterized protein Lmo0216 OS=Listeria monocytogenes serovar 1/2a (strain ATCC BAA-679 / EGD-e) OX=169963 GN=lmo0216 PE=4 SV=2 (Y216_LISMO)	Uncharacterized protein Lmo0216 OS=Listeria monocytogenes serovar 1/2a (strain ATCC BAA-679 / EGD-e) OX=169963 GN=lmo0216 PE=4 SV=2	Y216_LISMO	uniprot-listeria+monocytogenes+ATCC+BAA-679+_+EGD-e.fasta	10031	1	2	2	2	0.0001	0.261
FDO_220419_AX (1)	1_268M_C1	1_268M_C1	FDO_080422_Lismo_cond1_C	Cluster of Pseudouridine synthase OS=Listeria monocytogenes serovar 1/2a (strain ATCC BAA-679 / EGD-e) OX=169963 GN=lmo1949 PE=3 SV=1 (Q8Y5V6_LISMO)	Pseudouridine synthase OS=Listeria monocytogenes serovar 1/2a (strain ATCC BAA-679 / EGD-e) OX=169963 GN=lmo1949 PE=3 SV=1	Q8Y5V6_LISMO	uniprot-listeria+monocytogenes+ATCC+BAA-679+_+EGD-e.fasta	27798.4	1	13	16	22	0.0007	0.455
FDO_220419_AX (1)	1_268M_C1	1_268M_C1	FDO_080422_Lismo_cond1_C	Cluster of Manganese transport system ATP-binding protein MntB OS=Listeria monocytogenes serovar 1/2a (strain ATCC BAA-679 / EGD-e) OX=169963 GN=mntB PE=3 SV=1 (MNTB_LISMO)	Manganese transport system ATP-binding protein MntB OS=Listeria monocytogenes serovar 1/2a (strain ATCC BAA-679 / EGD-e) OX=169963 GN=mntB PE=3 SV=1	MNTB_LISMO	uniprot-listeria+monocytogenes+ATCC+BAA-679+_+EGD-e.fasta	26496.1	1	12	19	27	0.0009	0.538
FDO_220419_AX (1)	1_268M_C1	1_268M_C1	FDO_080422_Lismo_cond1_C	Cluster of Lmo0811 protein OS=Listeria monocytogenes serovar 1/2a (strain ATCC BAA-679 / EGD-e) OX=169963 GN=lmo0811 PE=4 SV=1 (Q8Y8T3_LISMO)	Lmo0811 protein OS=Listeria monocytogenes serovar 1/2a (strain ATCC BAA-679 / EGD-e) OX=169963 GN=lmo0811 PE=4 SV=1	Q8Y8T3_LISMO	uniprot-listeria+monocytogenes+ATCC+BAA-679+_+EGD-e.fasta	27249.7	1	3	3	3	0.0001	0.155
FDO_220419_AX (1)	1_268M_C1	1_268M_C1	FDO_080422_Lismo_cond1_C	Cluster of Anti-sigma-B factor antagonist OS=Listeria monocytogenes serovar 1/2a (strain ATCC BAA-679 / EGD-e) OX=169963 GN=rsbV PE=3 SV=1 (RSBV_LISMO)	Anti-sigma-B factor antagonist OS=Listeria monocytogenes serovar 1/2a (strain ATCC BAA-679 / EGD-e) OX=169963 GN=rsbV PE=3 SV=1	RSBV_LISMO	uniprot-listeria+monocytogenes+ATCC+BAA-679+_+EGD-e.fasta	12799.1	1	6	10	23	0.0007	0.57
FDO_220419_AX (1)	1_268M_C1	1_268M_C1	FDO_080422_Lismo_cond1_C	Cluster of Lmo1029 protein OS=Listeria monocytogenes serovar 1/2a (strain ATCC BAA-679 / EGD-e) OX=169963 GN=lmo1029 PE=4 SV=1 (Q8Y888_LISMO)	Lmo1029 protein OS=Listeria monocytogenes serovar 1/2a (strain ATCC BAA-679 / EGD-e) OX=169963 GN=lmo1029 PE=4 SV=1	Q8Y888_LISMO	uniprot-listeria+monocytogenes+ATCC+BAA-679+_+EGD-e.fasta	28751.5	1	2	3	3	0.0001	0.121
FDO_220419_AX (1)	1_268M_C1	1_268M_C1	FDO_080422_Lismo_cond1_C	Cluster of Lmo0791 protein OS=Listeria monocytogenes serovar 1/2a (strain ATCC BAA-679 / EGD-e) OX=169963 GN=lmo0791 PE=4 SV=1 (Q8Y8V1_LISMO)	Lmo0791 protein OS=Listeria monocytogenes serovar 1/2a (strain ATCC BAA-679 / EGD-e) OX=169963 GN=lmo0791 PE=4 SV=1	Q8Y8V1_LISMO	uniprot-listeria+monocytogenes+ATCC+BAA-679+_+EGD-e.fasta	23983.5	1	2	2	2	0.0001	0.111
FDO_220419_AX (1)	1_268M_C1	1_268M_C1	FDO_080422_Lismo_cond1_C	Cluster of Lmo1753 protein OS=Listeria monocytogenes serovar 1/2a (strain ATCC BAA-679 / EGD-e) OX=169963 GN=lmo1753 PE=3 SV=1 (Q8Y6D4_LISMO)	Lmo1753 protein OS=Listeria monocytogenes serovar 1/2a (strain ATCC BAA-679 / EGD-e) OX=169963 GN=lmo1753 PE=3 SV=1	Q8Y6D4_LISMO	uniprot-listeria+monocytogenes+ATCC+BAA-679+_+EGD-e.fasta	34024.5	1	5	5	6	0.0002	0.135
FDO_220419_AX (1)	1_268M_C1	1_268M_C1	FDO_080422_Lismo_cond1_C	Cluster of Lmo0302 protein OS=Listeria monocytogenes serovar 1/2a (strain ATCC BAA-679 / EGD-e) OX=169963 GN=lmo0302 PE=4 SV=1 (Q8YA59_LISMO)	Lmo0302 protein OS=Listeria monocytogenes serovar 1/2a (strain ATCC BAA-679 / EGD-e) OX=169963 GN=lmo0302 PE=4 SV=1	Q8YA59_LISMO	uniprot-listeria+monocytogenes+ATCC+BAA-679+_+EGD-e.fasta	10805	1	5	10	15	0.0005	0.574
FDO_220419_AX (1)	1_268M_C1	1_268M_C1	FDO_080422_Lismo_cond1_C	Cluster of Partition protein, ParA homolog OS=Listeria monocytogenes serovar 1/2a (strain ATCC BAA-679 / EGD-e) OX=169963 GN=parA PE=4 SV=1 (Q926W7_LISMO)	Partition protein, ParA homolog OS=Listeria monocytogenes serovar 1/2a (strain ATCC BAA-679 / EGD-e) OX=169963 GN=parA PE=4 SV=1	Q926W7_LISMO	uniprot-listeria+monocytogenes+ATCC+BAA-679+_+EGD-e.fasta	27471.5	1	2	2	2	0.0001	0.0988
FDO_220419_AX (1)	1_268M_C1	1_268M_C1	FDO_080422_Lismo_cond1_C	Cluster of Transcriptional regulator CtsR OS=Listeria monocytogenes serovar 1/2a (strain ATCC BAA-679 / EGD-e) OX=169963 GN=lmo0229 PE=3 SV=1 (Q7AP89_LISMO)	Transcriptional regulator CtsR OS=Listeria monocytogenes serovar 1/2a (strain ATCC BAA-679 / EGD-e) OX=169963 GN=lmo0229 PE=3 SV=1	Q7AP89_LISMO	uniprot-listeria+monocytogenes+ATCC+BAA-679+_+EGD-e.fasta	17485.5	1	6	8	8	0.0003	0.349
FDO_220419_AX (1)	1_268M_C1	1_268M_C1	FDO_080422_Lismo_cond1_C	Cluster of 50S ribosomal protein L30 OS=Listeria monocytogenes serovar 1/2a (strain ATCC BAA-679 / EGD-e) OX=169963 GN=rpmD PE=3 SV=1 (RL30_LISMO)	50S ribosomal protein L30 OS=Listeria monocytogenes serovar 1/2a (strain ATCC BAA-679 / EGD-e) OX=169963 GN=rpmD PE=3 SV=1	RL30_LISMO	uniprot-listeria+monocytogenes+ATCC+BAA-679+_+EGD-e.fasta	6492.7	1	9	11	16	0.0005	0.898
FDO_220419_AX (1)	1_268M_C1	1_268M_C1	FDO_080422_Lismo_cond1_C	Cluster of Lmo0958 protein OS=Listeria monocytogenes serovar 1/2a (strain ATCC BAA-679 / EGD-e) OX=169963 GN=lmo0958 PE=4 SV=1 (Q8Y8E6_LISMO)	Lmo0958 protein OS=Listeria monocytogenes serovar 1/2a (strain ATCC BAA-679 / EGD-e) OX=169963 GN=lmo0958 PE=4 SV=1	Q8Y8E6_LISMO	uniprot-listeria+monocytogenes+ATCC+BAA-679+_+EGD-e.fasta	27159.4	1	3	3	3	0.0001	0.133
FDO_220419_AX (1)	1_268M_C1	1_268M_C1	FDO_080422_Lismo_cond1_C	Cluster of Probable GTP-binding protein EngB OS=Listeria monocytogenes serovar 1/2a (strain ATCC BAA-679 / EGD-e) OX=169963 GN=engB PE=3 SV=1 (ENGB_LISMO)	Probable GTP-binding protein EngB OS=Listeria monocytogenes serovar 1/2a (strain ATCC BAA-679 / EGD-e) OX=169963 GN=engB PE=3 SV=1	ENGB_LISMO	uniprot-listeria+monocytogenes+ATCC+BAA-679+_+EGD-e.fasta	22621.9	1	6	6	7	0.0002	0.34
FDO_220419_AX (1)	1_268M_C1	1_268M_C1	FDO_080422_Lismo_cond1_C	Cluster of Lmo0960 protein OS=Listeria monocytogenes serovar 1/2a (strain ATCC BAA-679 / EGD-e) OX=169963 GN=lmo0960 PE=4 SV=1 (Q8Y8E4_LISMO)	Lmo0960 protein OS=Listeria monocytogenes serovar 1/2a (strain ATCC BAA-679 / EGD-e) OX=169963 GN=lmo0960 PE=4 SV=1	Q8Y8E4_LISMO	uniprot-listeria+monocytogenes+ATCC+BAA-679+_+EGD-e.fasta	33861	1	2	2	2	0.0001	0.0695
FDO_220419_AX (1)	1_268M_C1	1_268M_C1	FDO_080422_Lismo_cond1_C	Cluster of Glycine--tRNA ligase alpha subunit OS=Listeria monocytogenes serovar 1/2a (strain ATCC BAA-679 / EGD-e) OX=169963 GN=glyQ PE=3 SV=1 (SYGA_LISMO)	Glycine--tRNA ligase alpha subunit OS=Listeria monocytogenes serovar 1/2a (strain ATCC BAA-679 / EGD-e) OX=169963 GN=glyQ PE=3 SV=1	SYGA_LISMO	uniprot-listeria+monocytogenes+ATCC+BAA-679+_+EGD-e.fasta	34330.3	1	4	4	4	0.0001	0.132
FDO_220419_AX (1)	1_268M_C1	1_268M_C1	FDO_080422_Lismo_cond1_C	Cluster of Transcription factor FapR OS=Listeria monocytogenes serovar 1/2a (strain ATCC BAA-679 / EGD-e) OX=169963 GN=fapR PE=3 SV=1 (FAPR_LISMO)	Transcription factor FapR OS=Listeria monocytogenes serovar 1/2a (strain ATCC BAA-679 / EGD-e) OX=169963 GN=fapR PE=3 SV=1	FAPR_LISMO	uniprot-listeria+monocytogenes+ATCC+BAA-679+_+EGD-e.fasta	21297	1	6	6	9	0.0003	0.302
FDO_220419_AX (1)	1_268M_C1	1_268M_C1	FDO_080422_Lismo_cond1_C	Cluster of Cytidylate kinase OS=Listeria monocytogenes serovar 1/2a (strain ATCC BAA-679 / EGD-e) OX=169963 GN=cmk PE=3 SV=1 (KCY_LISMO)	Cytidylate kinase OS=Listeria monocytogenes serovar 1/2a (strain ATCC BAA-679 / EGD-e) OX=169963 GN=cmk PE=3 SV=1	KCY_LISMO	uniprot-listeria+monocytogenes+ATCC+BAA-679+_+EGD-e.fasta	24818	1	6	6	6	0.0002	0.304
FDO_220419_AX (1)	1_268M_C1	1_268M_C1	FDO_080422_Lismo_cond1_C	Cluster of Glutamate/gamma-aminobutyrate antiporter OS=Listeria monocytogenes serovar 1/2a (strain ATCC BAA-679 / EGD-e) OX=169963 GN=lmo2362 PE=3 SV=1 (Q8Y4S1_LISMO)	Glutamate/gamma-aminobutyrate antiporter OS=Listeria monocytogenes serovar 1/2a (strain ATCC BAA-679 / EGD-e) OX=169963 GN=lmo2362 PE=3 SV=1	Q8Y4S1_LISMO	uniprot-listeria+monocytogenes+ATCC+BAA-679+_+EGD-e.fasta	55170.5	1	3	4	4	0.0001	0.0493
FDO_220419_AX (1)	1_268M_C1	1_268M_C1	FDO_080422_Lismo_cond1_C	Cluster of Lmo2829 protein OS=Listeria monocytogenes serovar 1/2a (strain ATCC BAA-679 / EGD-e) OX=169963 GN=lmo2829 PE=4 SV=1 (Q8Y3K6_LISMO)	Lmo2829 protein OS=Listeria monocytogenes serovar 1/2a (strain ATCC BAA-679 / EGD-e) OX=169963 GN=lmo2829 PE=4 SV=1	Q8Y3K6_LISMO	uniprot-listeria+monocytogenes+ATCC+BAA-679+_+EGD-e.fasta	22210.2	1	5	5	5	0.0002	0.342
FDO_220419_AX (1)	1_268M_C1	1_268M_C1	FDO_080422_Lismo_cond1_C	Cluster of Lmo0273 protein OS=Listeria monocytogenes serovar 1/2a (strain ATCC BAA-679 / EGD-e) OX=169963 GN=lmo0273 PE=4 SV=1 (Q8YA86_LISMO)	Lmo0273 protein OS=Listeria monocytogenes serovar 1/2a (strain ATCC BAA-679 / EGD-e) OX=169963 GN=lmo0273 PE=4 SV=1	Q8YA86_LISMO	uniprot-listeria+monocytogenes+ATCC+BAA-679+_+EGD-e.fasta	18663	1	3	3	3	0.0001	0.246
FDO_220419_AX (1)	1_268M_C1	1_268M_C1	FDO_080422_Lismo_cond1_C	Cluster of ThiD protein OS=Listeria monocytogenes serovar 1/2a (strain ATCC BAA-679 / EGD-e) OX=169963 GN=thiD PE=3 SV=1 (Q8Y971_LISMO)	ThiD protein OS=Listeria monocytogenes serovar 1/2a (strain ATCC BAA-679 / EGD-e) OX=169963 GN=thiD PE=3 SV=1	Q8Y971_LISMO	uniprot-listeria+monocytogenes+ATCC+BAA-679+_+EGD-e.fasta	28820.5	1	8	12	12	0.0004	0.288
FDO_220419_AX (1)	1_268M_C1	1_268M_C1	FDO_080422_Lismo_cond1_C	Cluster of Lmo0903 protein OS=Listeria monocytogenes serovar 1/2a (strain ATCC BAA-679 / EGD-e) OX=169963 GN=lmo0903 PE=3 SV=1 (Q8Y8J8_LISMO)	Lmo0903 protein OS=Listeria monocytogenes serovar 1/2a (strain ATCC BAA-679 / EGD-e) OX=169963 GN=lmo0903 PE=3 SV=1	Q8Y8J8_LISMO	uniprot-listeria+monocytogenes+ATCC+BAA-679+_+EGD-e.fasta	13975.8	1	2	3	3	0.0001	0.254
FDO_220419_AX (1)	1_268M_C1	1_268M_C1	FDO_080422_Lismo_cond1_C	Cluster of Lmo2724 protein OS=Listeria monocytogenes serovar 1/2a (strain ATCC BAA-679 / EGD-e) OX=169963 GN=lmo2724 PE=4 SV=1 (Q8Y3V7_LISMO)	Lmo2724 protein OS=Listeria monocytogenes serovar 1/2a (strain ATCC BAA-679 / EGD-e) OX=169963 GN=lmo2724 PE=4 SV=1	Q8Y3V7_LISMO	uniprot-listeria+monocytogenes+ATCC+BAA-679+_+EGD-e.fasta	16319.5	1	2	3	4	0.0001	0.218
FDO_220419_AX (1)	1_268M_C1	1_268M_C1	FDO_080422_Lismo_cond1_C	Cluster of Phosphoribosylaminoimidazole-succinocarboxamide synthase OS=Listeria monocytogenes serovar 1/2a (strain ATCC BAA-679 / EGD-e) OX=169963 GN=purC PE=3 SV=1 (PUR7_LISMO)	Phosphoribosylaminoimidazole-succinocarboxamide synthase OS=Listeria monocytogenes serovar 1/2a (strain ATCC BAA-679 / EGD-e) OX=169963 GN=purC PE=3 SV=1	PUR7_LISMO	uniprot-listeria+monocytogenes+ATCC+BAA-679+_+EGD-e.fasta	26842.2	1	4	4	4	0.0001	0.236
FDO_220419_AX (1)	1_268M_C1	1_268M_C1	FDO_080422_Lismo_cond1_C	Cluster of RsbT protein OS=Listeria monocytogenes serovar 1/2a (strain ATCC BAA-679 / EGD-e) OX=169963 GN=rsbT PE=4 SV=1 (Q8Y8K8_LISMO)	RsbT protein OS=Listeria monocytogenes serovar 1/2a (strain ATCC BAA-679 / EGD-e) OX=169963 GN=rsbT PE=4 SV=1	Q8Y8K8_LISMO	uniprot-listeria+monocytogenes+ATCC+BAA-679+_+EGD-e.fasta	14727.5	1	7	9	12	0.0004	0.426
FDO_220419_AX (1)	1_268M_C1	1_268M_C1	FDO_080422_Lismo_cond1_C	Cluster of Branched-chain-amino-acid aminotransferase OS=Listeria monocytogenes serovar 1/2a (strain ATCC BAA-679 / EGD-e) OX=169963 GN=lmo0978 PE=3 SV=1 (Q8Y8D0_LISMO)	Branched-chain-amino-acid aminotransferase OS=Listeria monocytogenes serovar 1/2a (strain ATCC BAA-679 / EGD-e) OX=169963 GN=lmo0978 PE=3 SV=1	Q8Y8D0_LISMO	uniprot-listeria+monocytogenes+ATCC+BAA-679+_+EGD-e.fasta	37377.3	1	6	7	7	0.0002	0.215
FDO_220419_AX (1)	1_268M_C1	1_268M_C1	FDO_080422_Lismo_cond1_C	Cluster of Translation initiation factor IF-3 OS=Listeria monocytogenes serovar 1/2a (strain ATCC BAA-679 / EGD-e) OX=169963 GN=infC PE=3 SV=1 (IF3_LISMO)	Translation initiation factor IF-3 OS=Listeria monocytogenes serovar 1/2a (strain ATCC BAA-679 / EGD-e) OX=169963 GN=infC PE=3 SV=1	IF3_LISMO	uniprot-listeria+monocytogenes+ATCC+BAA-679+_+EGD-e.fasta	19647.8	1	8	17	22	0.0007	0.526
FDO_220419_AX (1)	1_268M_C1	1_268M_C1	FDO_080422_Lismo_cond1_C	Cluster of Lmo2426 protein OS=Listeria monocytogenes serovar 1/2a (strain ATCC BAA-679 / EGD-e) OX=169963 GN=lmo2426 PE=3 SV=1 (Q8Y4L1_LISMO)	Lmo2426 protein OS=Listeria monocytogenes serovar 1/2a (strain ATCC BAA-679 / EGD-e) OX=169963 GN=lmo2426 PE=3 SV=1	Q8Y4L1_LISMO	uniprot-listeria+monocytogenes+ATCC+BAA-679+_+EGD-e.fasta	13651.1	1	8	10	12	0.0004	0.53
FDO_220419_AX (1)	1_268M_C1	1_268M_C1	FDO_080422_Lismo_cond1_C	Cluster of Lmo2572 protein OS=Listeria monocytogenes serovar 1/2a (strain ATCC BAA-679 / EGD-e) OX=169963 GN=lmo2572 PE=4 SV=1 (Q8Y483_LISMO)	Lmo2572 protein OS=Listeria monocytogenes serovar 1/2a (strain ATCC BAA-679 / EGD-e) OX=169963 GN=lmo2572 PE=4 SV=1	Q8Y483_LISMO	uniprot-listeria+monocytogenes+ATCC+BAA-679+_+EGD-e.fasta	19634.4	1	5	6	6	0.0002	0.253
FDO_220419_AX (1)	1_268M_C1	1_268M_C1	FDO_080422_Lismo_cond1_C	Cluster of FMN-dependent NADH:quinone oxidoreductase 1 OS=Listeria monocytogenes serovar 1/2a (strain ATCC BAA-679 / EGD-e) OX=169963 GN=azoR1 PE=3 SV=1 (AZOR1_LISMO)	FMN-dependent NADH:quinone oxidoreductase 1 OS=Listeria monocytogenes serovar 1/2a (strain ATCC BAA-679 / EGD-e) OX=169963 GN=azoR1 PE=3 SV=1	AZOR1_LISMO	uniprot-listeria+monocytogenes+ATCC+BAA-679+_+EGD-e.fasta	23026.5	1	2	2	2	0.0001	0.159
FDO_220419_AX (1)	1_268M_C1	1_268M_C1	FDO_080422_Lismo_cond1_C	Cluster of Lmo2373 protein OS=Listeria monocytogenes serovar 1/2a (strain ATCC BAA-679 / EGD-e) OX=169963 GN=lmo2373 PE=4 SV=1 (Q8Y4R1_LISMO)	Lmo2373 protein OS=Listeria monocytogenes serovar 1/2a (strain ATCC BAA-679 / EGD-e) OX=169963 GN=lmo2373 PE=4 SV=1	Q8Y4R1_LISMO	uniprot-listeria+monocytogenes+ATCC+BAA-679+_+EGD-e.fasta	11190.1	1	3	4	4	0.0001	0.288
FDO_220419_AX (1)	1_268M_C1	1_268M_C1	FDO_080422_Lismo_cond1_C	Cluster of Two-component response phosphate regulator OS=Listeria monocytogenes serovar 1/2a (strain ATCC BAA-679 / EGD-e) OX=169963 GN=phoP PE=4 SV=1 (Q8Y4E5_LISMO)	Two-component response phosphate regulator OS=Listeria monocytogenes serovar 1/2a (strain ATCC BAA-679 / EGD-e) OX=169963 GN=phoP PE=4 SV=1	Q8Y4E5_LISMO	uniprot-listeria+monocytogenes+ATCC+BAA-679+_+EGD-e.fasta	27012.6	1	4	5	5	0.0002	0.178
FDO_220419_AX (1)	1_268M_C1	1_268M_C1	FDO_080422_Lismo_cond1_C	Cluster of Lmo0241 protein OS=Listeria monocytogenes serovar 1/2a (strain ATCC BAA-679 / EGD-e) OX=169963 GN=lmo0241 PE=4 SV=1 (Q92F34_LISMO)	Lmo0241 protein OS=Listeria monocytogenes serovar 1/2a (strain ATCC BAA-679 / EGD-e) OX=169963 GN=lmo0241 PE=4 SV=1	Q92F34_LISMO	uniprot-listeria+monocytogenes+ATCC+BAA-679+_+EGD-e.fasta	28078.5	1	8	9	10	0.0003	0.255
FDO_220419_AX (1)	1_268M_C1	1_268M_C1	FDO_080422_Lismo_cond1_C	Cluster of 30S ribosomal protein S18 OS=Listeria monocytogenes serovar 1/2a (strain ATCC BAA-679 / EGD-e) OX=169963 GN=rpsR PE=3 SV=1 (RS18_LISMO)	30S ribosomal protein S18 OS=Listeria monocytogenes serovar 1/2a (strain ATCC BAA-679 / EGD-e) OX=169963 GN=rpsR PE=3 SV=1	RS18_LISMO	uniprot-listeria+monocytogenes+ATCC+BAA-679+_+EGD-e.fasta	9098.1	1	4	10	13	0.0004	0.468
FDO_220419_AX (1)	1_268M_C1	1_268M_C1	FDO_080422_Lismo_cond1_C	Cluster of Secreted protein with 1 GW repeat OS=Listeria monocytogenes serovar 1/2a (strain ATCC BAA-679 / EGD-e) OX=169963 GN=lmo2713 PE=4 SV=1 (Q8Y3W6_LISMO)	Secreted protein with 1 GW repeat OS=Listeria monocytogenes serovar 1/2a (strain ATCC BAA-679 / EGD-e) OX=169963 GN=lmo2713 PE=4 SV=1	Q8Y3W6_LISMO	uniprot-listeria+monocytogenes+ATCC+BAA-679+_+EGD-e.fasta	35002.6	1	3	3	3	0.0001	0.0897
FDO_220419_AX (1)	1_268M_C1	1_268M_C1	FDO_080422_Lismo_cond1_C	Cluster of Protein translocase subunit SecY OS=Listeria monocytogenes serovar 1/2a (strain ATCC BAA-679 / EGD-e) OX=169963 GN=secY PE=3 SV=1 (Q8Y448_LISMO)	Protein translocase subunit SecY OS=Listeria monocytogenes serovar 1/2a (strain ATCC BAA-679 / EGD-e) OX=169963 GN=secY PE=3 SV=1	Q8Y448_LISMO	uniprot-listeria+monocytogenes+ATCC+BAA-679+_+EGD-e.fasta	46861.4	1	2	2	2	0.0001	0.0371
FDO_220419_AX (1)	1_268M_C1	1_268M_C1	FDO_080422_Lismo_cond1_C	Cluster of LexA repressor OS=Listeria monocytogenes serovar 1/2a (strain ATCC BAA-679 / EGD-e) OX=169963 GN=lexA PE=3 SV=1 (LEXA_LISMO)	LexA repressor OS=Listeria monocytogenes serovar 1/2a (strain ATCC BAA-679 / EGD-e) OX=169963 GN=lexA PE=3 SV=1	LEXA_LISMO	uniprot-listeria+monocytogenes+ATCC+BAA-679+_+EGD-e.fasta	22638.7	1	2	3	3	0.0001	0.201
FDO_220419_AX (1)	1_268M_C1	1_268M_C1	FDO_080422_Lismo_cond1_C	Cluster of Lmo0281 protein OS=Listeria monocytogenes serovar 1/2a (strain ATCC BAA-679 / EGD-e) OX=169963 GN=lmo0281 PE=4 SV=1 (Q8YA78_LISMO)	Lmo0281 protein OS=Listeria monocytogenes serovar 1/2a (strain ATCC BAA-679 / EGD-e) OX=169963 GN=lmo0281 PE=4 SV=1	Q8YA78_LISMO	uniprot-listeria+monocytogenes+ATCC+BAA-679+_+EGD-e.fasta	25991.1	1	2	3	3	0.0001	0.103
FDO_220419_AX (1)	1_268M_C1	1_268M_C1	FDO_080422_Lismo_cond1_C	Cluster of Acetyl-coenzyme A carboxylase carboxyl transferase subunit beta OS=Listeria monocytogenes serovar 1/2a (strain ATCC BAA-679 / EGD-e) OX=169963 GN=accD PE=3 SV=1 (ACCD_LISMO)	Acetyl-coenzyme A carboxylase carboxyl transferase subunit beta OS=Listeria monocytogenes serovar 1/2a (strain ATCC BAA-679 / EGD-e) OX=169963 GN=accD PE=3 SV=1	ACCD_LISMO	uniprot-listeria+monocytogenes+ATCC+BAA-679+_+EGD-e.fasta	32018.8	1	2	3	3	0.0001	0.109
FDO_220419_AX (1)	1_268M_C1	1_268M_C1	FDO_080422_Lismo_cond1_C	Cluster of Pyridoxal 5'-phosphate synthase subunit PdxT OS=Listeria monocytogenes serovar 1/2a (strain ATCC BAA-679 / EGD-e) OX=169963 GN=pdxT PE=3 SV=1 (PDXT_LISMO)	Pyridoxal 5'-phosphate synthase subunit PdxT OS=Listeria monocytogenes serovar 1/2a (strain ATCC BAA-679 / EGD-e) OX=169963 GN=pdxT PE=3 SV=1	PDXT_LISMO	uniprot-listeria+monocytogenes+ATCC+BAA-679+_+EGD-e.fasta	20500.4	1	4	5	6	0.0002	0.356
FDO_220419_AX (1)	1_268M_C1	1_268M_C1	FDO_080422_Lismo_cond1_C	Cluster of Elongation factor Tu OS=Listeria monocytogenes serovar 1/2a (strain ATCC BAA-679 / EGD-e) OX=169963 GN=tuf PE=1 SV=1 (EFTU_LISMO)	Elongation factor Tu OS=Listeria monocytogenes serovar 1/2a (strain ATCC BAA-679 / EGD-e) OX=169963 GN=tuf PE=1 SV=1	EFTU_LISMO	uniprot-listeria+monocytogenes+ATCC+BAA-679+_+EGD-e.fasta	43341.9	1	10	12	14	0.0005	0.301
FDO_220419_AX (1)	1_268M_C1	1_268M_C1	FDO_080422_Lismo_cond1_C	Cluster of Lmo0387 protein OS=Listeria monocytogenes serovar 1/2a (strain ATCC BAA-679 / EGD-e) OX=169963 GN=lmo0387 PE=4 SV=1 (Q8Y9Y0_LISMO)	Lmo0387 protein OS=Listeria monocytogenes serovar 1/2a (strain ATCC BAA-679 / EGD-e) OX=169963 GN=lmo0387 PE=4 SV=1	Q8Y9Y0_LISMO	uniprot-listeria+monocytogenes+ATCC+BAA-679+_+EGD-e.fasta	14262.7	1	5	5	5	0.0002	0.447
FDO_220419_AX (1)	1_268M_C1	1_268M_C1	FDO_080422_Lismo_cond1_C	Cluster of Elongation factor Ts OS=Listeria monocytogenes serovar 1/2a (strain ATCC BAA-679 / EGD-e) OX=169963 GN=tsf PE=3 SV=1 (EFTS_LISMO)	Elongation factor Ts OS=Listeria monocytogenes serovar 1/2a (strain ATCC BAA-679 / EGD-e) OX=169963 GN=tsf PE=3 SV=1	EFTS_LISMO	uniprot-listeria+monocytogenes+ATCC+BAA-679+_+EGD-e.fasta	32638	1	31	60	105	0.0034	0.837
FDO_220419_AX (1)	1_268M_C1	1_268M_C1	FDO_080422_Lismo_cond1_C	Cluster of Lmo2216 protein OS=Listeria monocytogenes serovar 1/2a (strain ATCC BAA-679 / EGD-e) OX=169963 GN=lmo2216 PE=4 SV=1 (Q8Y560_LISMO)	Lmo2216 protein OS=Listeria monocytogenes serovar 1/2a (strain ATCC BAA-679 / EGD-e) OX=169963 GN=lmo2216 PE=4 SV=1	Q8Y560_LISMO	uniprot-listeria+monocytogenes+ATCC+BAA-679+_+EGD-e.fasta	16134.8	1	3	3	3	0.0001	0.414
FDO_220419_AX (1)	1_268M_C1	1_268M_C1	FDO_080422_Lismo_cond1_C	Cluster of L-lactate dehydrogenase OS=Listeria monocytogenes serovar 1/2a (strain ATCC BAA-679 / EGD-e) OX=169963 GN=lmo1667 PE=3 SV=1 (Q8Y6L7_LISMO)	L-lactate dehydrogenase OS=Listeria monocytogenes serovar 1/2a (strain ATCC BAA-679 / EGD-e) OX=169963 GN=lmo1667 PE=3 SV=1	Q8Y6L7_LISMO	uniprot-listeria+monocytogenes+ATCC+BAA-679+_+EGD-e.fasta	32452.8	1	2	2	2	0.0001	0.0762
FDO_220419_AX (1)	1_268M_C1	1_268M_C1	FDO_080422_Lismo_cond1_C	Cluster of Lmo1704 protein OS=Listeria monocytogenes serovar 1/2a (strain ATCC BAA-679 / EGD-e) OX=169963 GN=lmo1704 PE=3 SV=1 (Q8Y6I0_LISMO)	Lmo1704 protein OS=Listeria monocytogenes serovar 1/2a (strain ATCC BAA-679 / EGD-e) OX=169963 GN=lmo1704 PE=3 SV=1	Q8Y6I0_LISMO	uniprot-listeria+monocytogenes+ATCC+BAA-679+_+EGD-e.fasta	14395.9	1	2	2	2	0.0001	0.143
FDO_220419_AX (1)	1_268M_C1	1_268M_C1	FDO_080422_Lismo_cond1_C	Cluster of Transcriptional regulator MraZ OS=Listeria monocytogenes serovar 1/2a (strain ATCC BAA-679 / EGD-e) OX=169963 GN=mraZ PE=3 SV=1 (MRAZ_LISMO)	Transcriptional regulator MraZ OS=Listeria monocytogenes serovar 1/2a (strain ATCC BAA-679 / EGD-e) OX=169963 GN=mraZ PE=3 SV=1	MRAZ_LISMO	uniprot-listeria+monocytogenes+ATCC+BAA-679+_+EGD-e.fasta	16608.9	1	3	3	4	0.0001	0.308
FDO_220419_AX (1)	1_268M_C1	1_268M_C1	FDO_080422_Lismo_cond1_C	Cluster of Lmo0907 protein OS=Listeria monocytogenes serovar 1/2a (strain ATCC BAA-679 / EGD-e) OX=169963 GN=lmo0907 PE=4 SV=1 (Q8Y8J4_LISMO)	Lmo0907 protein OS=Listeria monocytogenes serovar 1/2a (strain ATCC BAA-679 / EGD-e) OX=169963 GN=lmo0907 PE=4 SV=1	Q8Y8J4_LISMO	uniprot-listeria+monocytogenes+ATCC+BAA-679+_+EGD-e.fasta	25224.6	1	10	15	16	0.0005	0.5
FDO_220419_AX (1)	1_268M_C1	1_268M_C1	FDO_080422_Lismo_cond1_C	Cluster of Probable transaldolase 1 OS=Listeria monocytogenes serovar 1/2a (strain ATCC BAA-679 / EGD-e) OX=169963 GN=tal1 PE=3 SV=1 (TAL1_LISMO)	Probable transaldolase 1 OS=Listeria monocytogenes serovar 1/2a (strain ATCC BAA-679 / EGD-e) OX=169963 GN=tal1 PE=3 SV=1	TAL1_LISMO	uniprot-listeria+monocytogenes+ATCC+BAA-679+_+EGD-e.fasta	23096.2	1	2	2	2	0.0001	0.154
FDO_220419_AX (1)	1_268M_C1	1_268M_C1	FDO_080422_Lismo_cond1_C	Cluster of Pyruvate formate-lyase-activating enzyme OS=Listeria monocytogenes serovar 1/2a (strain ATCC BAA-679 / EGD-e) OX=169963 GN=pflA PE=3 SV=1 (PFLA_LISMO)	Pyruvate formate-lyase-activating enzyme OS=Listeria monocytogenes serovar 1/2a (strain ATCC BAA-679 / EGD-e) OX=169963 GN=pflA PE=3 SV=1	PFLA_LISMO	uniprot-listeria+monocytogenes+ATCC+BAA-679+_+EGD-e.fasta	28115.8	1	4	5	5	0.0002	0.181
FDO_220419_AX (1)	1_268M_C1	1_268M_C1	FDO_080422_Lismo_cond1_C	Cluster of Lmo2853 protein OS=Listeria monocytogenes serovar 1/2a (strain ATCC BAA-679 / EGD-e) OX=169963 GN=lmo2853 PE=4 SV=1 (Q8Y3I3_LISMO)	Lmo2853 protein OS=Listeria monocytogenes serovar 1/2a (strain ATCC BAA-679 / EGD-e) OX=169963 GN=lmo2853 PE=4 SV=1	Q8Y3I3_LISMO	uniprot-listeria+monocytogenes+ATCC+BAA-679+_+EGD-e.fasta	23078.4	1	6	7	7	0.0002	0.223
FDO_220419_AX (1)	1_268M_C1	1_268M_C1	FDO_080422_Lismo_cond1_C	Cluster of Lmo0813 protein OS=Listeria monocytogenes serovar 1/2a (strain ATCC BAA-679 / EGD-e) OX=169963 GN=lmo0813 PE=4 SV=1 (Q8Y8T1_LISMO)	Lmo0813 protein OS=Listeria monocytogenes serovar 1/2a (strain ATCC BAA-679 / EGD-e) OX=169963 GN=lmo0813 PE=4 SV=1	Q8Y8T1_LISMO	uniprot-listeria+monocytogenes+ATCC+BAA-679+_+EGD-e.fasta	31371.8	1	2	2	2	0.0001	0.0724
FDO_220419_AX (1)	1_268M_C1	1_268M_C1	FDO_080422_Lismo_cond1_C	Cluster of Acid sugar phosphatase OS=Listeria monocytogenes serovar 1/2a (strain ATCC BAA-679 / EGD-e) OX=169963 GN=lmo2401 PE=3 SV=1 (Q8Y4N4_LISMO)	Acid sugar phosphatase OS=Listeria monocytogenes serovar 1/2a (strain ATCC BAA-679 / EGD-e) OX=169963 GN=lmo2401 PE=3 SV=1	Q8Y4N4_LISMO	uniprot-listeria+monocytogenes+ATCC+BAA-679+_+EGD-e.fasta	27895.4	1	5	7	9	0.0003	0.208
FDO_220419_AX (1)	1_268M_C1	1_268M_C1	FDO_080422_Lismo_cond1_C	Cluster of Thymidylate kinase OS=Listeria monocytogenes serovar 1/2a (strain ATCC BAA-679 / EGD-e) OX=169963 GN=tmk PE=3 SV=1 (KTHY_LISMO)	Thymidylate kinase OS=Listeria monocytogenes serovar 1/2a (strain ATCC BAA-679 / EGD-e) OX=169963 GN=tmk PE=3 SV=1	KTHY_LISMO	uniprot-listeria+monocytogenes+ATCC+BAA-679+_+EGD-e.fasta	23084.1	1	4	4	4	0.0001	0.255
FDO_220419_AX (1)	1_268M_C1	1_268M_C1	FDO_080422_Lismo_cond1_C	Cluster of 50S ribosomal protein L23 OS=Listeria monocytogenes serovar 1/2a (strain ATCC BAA-679 / EGD-e) OX=169963 GN=rplW PE=3 SV=1 (RL23_LISMO)	50S ribosomal protein L23 OS=Listeria monocytogenes serovar 1/2a (strain ATCC BAA-679 / EGD-e) OX=169963 GN=rplW PE=3 SV=1	RL23_LISMO	uniprot-listeria+monocytogenes+ATCC+BAA-679+_+EGD-e.fasta	10915.7	1	15	24	98	0.0032	0.798
FDO_220419_AX (1)	1_268M_C1	1_268M_C1	FDO_080422_Lismo_cond1_C	Cluster of Lmo1013 protein OS=Listeria monocytogenes serovar 1/2a (strain ATCC BAA-679 / EGD-e) OX=169963 GN=lmo1013 PE=3 SV=1 (Q8Y899_LISMO)	Lmo1013 protein OS=Listeria monocytogenes serovar 1/2a (strain ATCC BAA-679 / EGD-e) OX=169963 GN=lmo1013 PE=3 SV=1	Q8Y899_LISMO	uniprot-listeria+monocytogenes+ATCC+BAA-679+_+EGD-e.fasta	31345.2	1	3	3	3	0.0001	0.114
FDO_220419_AX (1)	1_268M_C1	1_268M_C1	FDO_080422_Lismo_cond1_C	Cluster of Fur protein OS=Listeria monocytogenes serovar 1/2a (strain ATCC BAA-679 / EGD-e) OX=169963 GN=fur PE=3 SV=1 (Q8Y5U9_LISMO)	Fur protein OS=Listeria monocytogenes serovar 1/2a (strain ATCC BAA-679 / EGD-e) OX=169963 GN=fur PE=3 SV=1	Q8Y5U9_LISMO	uniprot-listeria+monocytogenes+ATCC+BAA-679+_+EGD-e.fasta	17327.8	1	3	3	3	0.0001	0.28
FDO_220419_AX (1)	1_268M_C1	1_268M_C1	FDO_080422_Lismo_cond1_C	Cluster of Lmo0782 protein OS=Listeria monocytogenes serovar 1/2a (strain ATCC BAA-679 / EGD-e) OX=169963 GN=lmo0782 PE=4 SV=1 (Q8Y8W0_LISMO)	Lmo0782 protein OS=Listeria monocytogenes serovar 1/2a (strain ATCC BAA-679 / EGD-e) OX=169963 GN=lmo0782 PE=4 SV=1	Q8Y8W0_LISMO	uniprot-listeria+monocytogenes+ATCC+BAA-679+_+EGD-e.fasta	28203.5	1	2	2	2	0.0001	0.107
FDO_220419_AX (1)	1_268M_C1	1_268M_C1	FDO_080422_Lismo_cond1_C	Cluster of Lmo0848 protein OS=Listeria monocytogenes serovar 1/2a (strain ATCC BAA-679 / EGD-e) OX=169963 GN=lmo0848 PE=4 SV=1 (Q8Y8P8_LISMO)	Lmo0848 protein OS=Listeria monocytogenes serovar 1/2a (strain ATCC BAA-679 / EGD-e) OX=169963 GN=lmo0848 PE=4 SV=1	Q8Y8P8_LISMO	uniprot-listeria+monocytogenes+ATCC+BAA-679+_+EGD-e.fasta	26675.3	1	4	4	4	0.0001	0.169
FDO_220419_AX (1)	1_268M_C1	1_268M_C1	FDO_080422_Lismo_cond1_C	Cluster of DegV domain-containing protein lmo1863 OS=Listeria monocytogenes serovar 1/2a (strain ATCC BAA-679 / EGD-e) OX=169963 GN=lmo1863 PE=3 SV=1 (Y1863_LISMO)	DegV domain-containing protein lmo1863 OS=Listeria monocytogenes serovar 1/2a (strain ATCC BAA-679 / EGD-e) OX=169963 GN=lmo1863 PE=3 SV=1	Y1863_LISMO	uniprot-listeria+monocytogenes+ATCC+BAA-679+_+EGD-e.fasta	30961.6	1	5	6	6	0.0002	0.19
FDO_220419_AX (1)	1_268M_C1	1_268M_C1	FDO_080422_Lismo_cond1_C	Cluster of ATP-dependent protease subunit HslV OS=Listeria monocytogenes serovar 1/2a (strain ATCC BAA-679 / EGD-e) OX=169963 GN=hslV PE=3 SV=1 (HSLV_LISMO)	ATP-dependent protease subunit HslV OS=Listeria monocytogenes serovar 1/2a (strain ATCC BAA-679 / EGD-e) OX=169963 GN=hslV PE=3 SV=1	HSLV_LISMO	uniprot-listeria+monocytogenes+ATCC+BAA-679+_+EGD-e.fasta	19406.4	1	4	5	5	0.0002	0.235
FDO_220419_AX (1)	1_268M_C1	1_268M_C1	FDO_080422_Lismo_cond1_C	Cluster of Gluconeogenesis factor OS=Listeria monocytogenes serovar 1/2a (strain ATCC BAA-679 / EGD-e) OX=169963 GN=lmo2473 PE=3 SV=1 (GNGF_LISMO)	Gluconeogenesis factor OS=Listeria monocytogenes serovar 1/2a (strain ATCC BAA-679 / EGD-e) OX=169963 GN=lmo2473 PE=3 SV=1	GNGF_LISMO	uniprot-listeria+monocytogenes+ATCC+BAA-679+_+EGD-e.fasta	34974	0.999	2	2	2	0.0001	0.0714
FDO_220419_AX (1)	1_268M_C1	1_268M_C1	FDO_080422_Lismo_cond1_C	Cluster of Lmo1621 protein OS=Listeria monocytogenes serovar 1/2a (strain ATCC BAA-679 / EGD-e) OX=169963 GN=lmo1621 PE=4 SV=1 (Q8Y6R3_LISMO)	Lmo1621 protein OS=Listeria monocytogenes serovar 1/2a (strain ATCC BAA-679 / EGD-e) OX=169963 GN=lmo1621 PE=4 SV=1	Q8Y6R3_LISMO	uniprot-listeria+monocytogenes+ATCC+BAA-679+_+EGD-e.fasta	16107.9	1	4	9	9	0.0003	0.358
FDO_220419_AX (1)	1_268M_C1	1_268M_C1	FDO_080422_Lismo_cond1_C	Cluster of ATP-dependent zinc metalloprotease FtsH OS=Listeria monocytogenes serovar 1/2a (strain ATCC BAA-679 / EGD-e) OX=169963 GN=ftsH PE=3 SV=1 (Q8YAC6_LISMO)	ATP-dependent zinc metalloprotease FtsH OS=Listeria monocytogenes serovar 1/2a (strain ATCC BAA-679 / EGD-e) OX=169963 GN=ftsH PE=3 SV=1	Q8YAC6_LISMO	uniprot-listeria+monocytogenes+ATCC+BAA-679+_+EGD-e.fasta	76239.8	1	2	2	2	0.0001	0.0232
FDO_220419_AX (1)	1_268M_C1	1_268M_C1	FDO_080422_Lismo_cond1_C	Cluster of S-ribosylhomocysteine lyase OS=Listeria monocytogenes serovar 1/2a (strain ATCC BAA-679 / EGD-e) OX=169963 GN=luxS PE=3 SV=1 (LUXS_LISMO)	S-ribosylhomocysteine lyase OS=Listeria monocytogenes serovar 1/2a (strain ATCC BAA-679 / EGD-e) OX=169963 GN=luxS PE=3 SV=1	LUXS_LISMO	uniprot-listeria+monocytogenes+ATCC+BAA-679+_+EGD-e.fasta	17367.5	1	2	2	2	0.0001	0.0903
FDO_220419_AX (1)	1_268M_C1	1_268M_C1	FDO_080422_Lismo_cond1_C	Cluster of UPF0298 protein lmo2054 OS=Listeria monocytogenes serovar 1/2a (strain ATCC BAA-679 / EGD-e) OX=169963 GN=lmo2054 PE=3 SV=1 (Y2054_LISMO)	UPF0298 protein lmo2054 OS=Listeria monocytogenes serovar 1/2a (strain ATCC BAA-679 / EGD-e) OX=169963 GN=lmo2054 PE=3 SV=1	Y2054_LISMO	uniprot-listeria+monocytogenes+ATCC+BAA-679+_+EGD-e.fasta	11350.1	1	2	2	2	0.0001	0.215
FDO_220419_AX (1)	1_268M_C1	1_268M_C1	FDO_080422_Lismo_cond1_C	Cluster of NH(3)-dependent NAD(+) synthetase OS=Listeria monocytogenes serovar 1/2a (strain ATCC BAA-679 / EGD-e) OX=169963 GN=nadE PE=3 SV=1 (NADE_LISMO)	NH(3)-dependent NAD(+) synthetase OS=Listeria monocytogenes serovar 1/2a (strain ATCC BAA-679 / EGD-e) OX=169963 GN=nadE PE=3 SV=1	NADE_LISMO	uniprot-listeria+monocytogenes+ATCC+BAA-679+_+EGD-e.fasta	30589.7	1	5	7	7	0.0002	0.234
FDO_220419_AX (1)	1_268M_C1	1_268M_C1	FDO_080422_Lismo_cond1_C	Cluster of Ribosome hibernation promoting factor OS=Listeria monocytogenes serovar 1/2a (strain ATCC BAA-679 / EGD-e) OX=169963 GN=hpf PE=1 SV=1 (Q927Y2_LISMO)	Ribosome hibernation promoting factor OS=Listeria monocytogenes serovar 1/2a (strain ATCC BAA-679 / EGD-e) OX=169963 GN=hpf PE=1 SV=1	Q927Y2_LISMO	uniprot-listeria+monocytogenes+ATCC+BAA-679+_+EGD-e.fasta	21634	1	9	12	24	0.0008	0.449
FDO_220419_AX (1)	1_268M_C1	1_268M_C1	FDO_080422_Lismo_cond1_C	Cluster of Lmo1946 protein OS=Listeria monocytogenes serovar 1/2a (strain ATCC BAA-679 / EGD-e) OX=169963 GN=lmo1946 PE=3 SV=1 (Q8Y5V9_LISMO)	Lmo1946 protein OS=Listeria monocytogenes serovar 1/2a (strain ATCC BAA-679 / EGD-e) OX=169963 GN=lmo1946 PE=3 SV=1	Q8Y5V9_LISMO	uniprot-listeria+monocytogenes+ATCC+BAA-679+_+EGD-e.fasta	19143.2	1	7	10	14	0.0005	0.587
FDO_220419_AX (1)	1_268M_C1	1_268M_C1	FDO_080422_Lismo_cond1_C	Cluster of Lmo2705 protein OS=Listeria monocytogenes serovar 1/2a (strain ATCC BAA-679 / EGD-e) OX=169963 GN=lmo2705 PE=4 SV=1 (Q8Y3X4_LISMO)	Lmo2705 protein OS=Listeria monocytogenes serovar 1/2a (strain ATCC BAA-679 / EGD-e) OX=169963 GN=lmo2705 PE=4 SV=1	Q8Y3X4_LISMO	uniprot-listeria+monocytogenes+ATCC+BAA-679+_+EGD-e.fasta	17656.7	1	5	6	6	0.0002	0.39
FDO_220419_AX (1)	1_268M_C1	1_268M_C1	FDO_080422_Lismo_cond1_C	Cluster of ATP-dependent 6-phosphofructokinase OS=Listeria monocytogenes serovar 1/2a (strain ATCC BAA-679 / EGD-e) OX=169963 GN=pfkA PE=3 SV=1 (PFKA_LISMO)	ATP-dependent 6-phosphofructokinase OS=Listeria monocytogenes serovar 1/2a (strain ATCC BAA-679 / EGD-e) OX=169963 GN=pfkA PE=3 SV=1	PFKA_LISMO	uniprot-listeria+monocytogenes+ATCC+BAA-679+_+EGD-e.fasta	34421.4	1	17	27	46	0.0015	0.542
FDO_220419_AX (1)	1_268M_C1	1_268M_C1	FDO_080422_Lismo_cond1_C	Cluster of Adenylate kinase OS=Listeria monocytogenes serovar 1/2a (strain ATCC BAA-679 / EGD-e) OX=169963 GN=adk PE=3 SV=1 (KAD_LISMO)	Adenylate kinase OS=Listeria monocytogenes serovar 1/2a (strain ATCC BAA-679 / EGD-e) OX=169963 GN=adk PE=3 SV=1	KAD_LISMO	uniprot-listeria+monocytogenes+ATCC+BAA-679+_+EGD-e.fasta	24264.4	1	4	4	5	0.0002	0.181
FDO_220419_AX (1)	1_268M_C1	1_268M_C1	FDO_080422_Lismo_cond1_C	Cluster of FbaA protein OS=Listeria monocytogenes serovar 1/2a (strain ATCC BAA-679 / EGD-e) OX=169963 GN=fbaA PE=4 SV=1 (Q8Y498_LISMO)	FbaA protein OS=Listeria monocytogenes serovar 1/2a (strain ATCC BAA-679 / EGD-e) OX=169963 GN=fbaA PE=4 SV=1	Q8Y498_LISMO	uniprot-listeria+monocytogenes+ATCC+BAA-679+_+EGD-e.fasta	30067.2	1	19	37	64	0.0021	0.768
FDO_220419_AX (1)	1_268M_C1	1_268M_C1	FDO_080422_Lismo_cond1_C	Cluster of Flavodoxin OS=Listeria monocytogenes serovar 1/2a (strain ATCC BAA-679 / EGD-e) OX=169963 GN=lmo1710 PE=3 SV=1 (Q92AU7_LISMO)	Flavodoxin OS=Listeria monocytogenes serovar 1/2a (strain ATCC BAA-679 / EGD-e) OX=169963 GN=lmo1710 PE=3 SV=1	Q92AU7_LISMO	uniprot-listeria+monocytogenes+ATCC+BAA-679+_+EGD-e.fasta	16405.2	1	3	4	6	0.0002	0.149
FDO_220419_AX (1)	1_268M_C1	1_268M_C1	FDO_080422_Lismo_cond1_C	Cluster of Cell shape-determining protein MreB OS=Listeria monocytogenes serovar 1/2a (strain ATCC BAA-679 / EGD-e) OX=169963 GN=mbl PE=3 SV=1 (Q8Y4C5_LISMO)	Cell shape-determining protein MreB OS=Listeria monocytogenes serovar 1/2a (strain ATCC BAA-679 / EGD-e) OX=169963 GN=mbl PE=3 SV=1	Q8Y4C5_LISMO	uniprot-listeria+monocytogenes+ATCC+BAA-679+_+EGD-e.fasta	35637.2	1	4	4	4	0.0001	0.202
FDO_220419_AX (1)	1_268M_C1	1_268M_C1	FDO_080422_Lismo_cond1_C	Cluster of Lmo2192 protein OS=Listeria monocytogenes serovar 1/2a (strain ATCC BAA-679 / EGD-e) OX=169963 GN=lmo2192 PE=3 SV=1 (Q8Y581_LISMO)	Lmo2192 protein OS=Listeria monocytogenes serovar 1/2a (strain ATCC BAA-679 / EGD-e) OX=169963 GN=lmo2192 PE=3 SV=1	Q8Y581_LISMO	uniprot-listeria+monocytogenes+ATCC+BAA-679+_+EGD-e.fasta	36622.1	1	6	9	9	0.0003	0.168
FDO_220419_AX (1)	1_268M_C1	1_268M_C1	FDO_080422_Lismo_cond1_C	Cluster of Serine-protein kinase RsbW OS=Listeria monocytogenes serovar 1/2a (strain ATCC BAA-679 / EGD-e) OX=169963 GN=rsbW PE=3 SV=1 (RSBW_LISMO)	Serine-protein kinase RsbW OS=Listeria monocytogenes serovar 1/2a (strain ATCC BAA-679 / EGD-e) OX=169963 GN=rsbW PE=3 SV=1	RSBW_LISMO	uniprot-listeria+monocytogenes+ATCC+BAA-679+_+EGD-e.fasta	17498.4	1	9	11	18	0.0006	0.624
FDO_220419_AX (1)	1_268M_C1	1_268M_C1	FDO_080422_Lismo_cond1_C	Cluster of Lmo2415 protein OS=Listeria monocytogenes serovar 1/2a (strain ATCC BAA-679 / EGD-e) OX=169963 GN=lmo2415 PE=3 SV=1 (Q8Y4M2_LISMO)	Lmo2415 protein OS=Listeria monocytogenes serovar 1/2a (strain ATCC BAA-679 / EGD-e) OX=169963 GN=lmo2415 PE=3 SV=1	Q8Y4M2_LISMO	uniprot-listeria+monocytogenes+ATCC+BAA-679+_+EGD-e.fasta	29155.3	1	10	17	18	0.0006	0.444
FDO_220419_AX (1)	1_268M_C1	1_268M_C1	FDO_080422_Lismo_cond1_C	Cluster of Holliday junction ATP-dependent DNA helicase RuvA OS=Listeria monocytogenes serovar 1/2a (strain ATCC BAA-679 / EGD-e) OX=169963 GN=ruvA PE=3 SV=1 (RUVA_LISMO)	Holliday junction ATP-dependent DNA helicase RuvA OS=Listeria monocytogenes serovar 1/2a (strain ATCC BAA-679 / EGD-e) OX=169963 GN=ruvA PE=3 SV=1	RUVA_LISMO	uniprot-listeria+monocytogenes+ATCC+BAA-679+_+EGD-e.fasta	22083.5	1	2	2	2	0.0001	0.149
FDO_220419_AX (1)	1_268M_C1	1_268M_C1	FDO_080422_Lismo_cond1_C	Cluster of Phosphoesterase OS=Listeria monocytogenes serovar 1/2a (strain ATCC BAA-679 / EGD-e) OX=169963 GN=lmo1240 PE=3 SV=1 (Q8Y7N4_LISMO)	Phosphoesterase OS=Listeria monocytogenes serovar 1/2a (strain ATCC BAA-679 / EGD-e) OX=169963 GN=lmo1240 PE=3 SV=1	Q8Y7N4_LISMO	uniprot-listeria+monocytogenes+ATCC+BAA-679+_+EGD-e.fasta	19805.9	1	2	3	3	0.0001	0.132
FDO_220419_AX (1)	1_268M_C1	1_268M_C1	FDO_080422_Lismo_cond1_C	Cluster of Guanylate kinase OS=Listeria monocytogenes serovar 1/2a (strain ATCC BAA-679 / EGD-e) OX=169963 GN=gmk PE=1 SV=1 (KGUA_LISMO)	Guanylate kinase OS=Listeria monocytogenes serovar 1/2a (strain ATCC BAA-679 / EGD-e) OX=169963 GN=gmk PE=1 SV=1	KGUA_LISMO	uniprot-listeria+monocytogenes+ATCC+BAA-679+_+EGD-e.fasta	23281.9	1	4	5	5	0.0002	0.22
FDO_220419_AX (1)	1_268M_C1	1_268M_C1	FDO_080422_Lismo_cond1_C	Cluster of Ribose-5-phosphate isomerase A OS=Listeria monocytogenes serovar 1/2a (strain ATCC BAA-679 / EGD-e) OX=169963 GN=rpiA PE=3 SV=1 (RPIA_LISMO)	Ribose-5-phosphate isomerase A OS=Listeria monocytogenes serovar 1/2a (strain ATCC BAA-679 / EGD-e) OX=169963 GN=rpiA PE=3 SV=1	RPIA_LISMO	uniprot-listeria+monocytogenes+ATCC+BAA-679+_+EGD-e.fasta	24811.1	1	2	2	2	0.0001	0.0759
FDO_220419_AX (1)	1_268M_C1	1_268M_C1	FDO_080422_Lismo_cond1_C	Cluster of Lmo2263 protein OS=Listeria monocytogenes serovar 1/2a (strain ATCC BAA-679 / EGD-e) OX=169963 GN=lmo2263 PE=4 SV=1 (Q8Y515_LISMO)	Lmo2263 protein OS=Listeria monocytogenes serovar 1/2a (strain ATCC BAA-679 / EGD-e) OX=169963 GN=lmo2263 PE=4 SV=1	Q8Y515_LISMO	uniprot-listeria+monocytogenes+ATCC+BAA-679+_+EGD-e.fasta	30928.5	1	2	2	2	0.0001	0.0712
FDO_220419_AX (1)	1_268M_C1	1_268M_C1	FDO_080422_Lismo_cond1_C	Cluster of Nucleotide-binding protein lmo2474 OS=Listeria monocytogenes serovar 1/2a (strain ATCC BAA-679 / EGD-e) OX=169963 GN=lmo2474 PE=3 SV=1 (Y2474_LISMO)	Nucleotide-binding protein lmo2474 OS=Listeria monocytogenes serovar 1/2a (strain ATCC BAA-679 / EGD-e) OX=169963 GN=lmo2474 PE=3 SV=1	Y2474_LISMO	uniprot-listeria+monocytogenes+ATCC+BAA-679+_+EGD-e.fasta	33554.3	1	2	3	3	0.0001	0.055
FDO_220419_AX (1)	1_268M_C1	1_268M_C1	FDO_080422_Lismo_cond1_C	Cluster of Lmo1401 protein OS=Listeria monocytogenes serovar 1/2a (strain ATCC BAA-679 / EGD-e) OX=169963 GN=lmo1401 PE=4 SV=1 (Q8Y791_LISMO)	Lmo1401 protein OS=Listeria monocytogenes serovar 1/2a (strain ATCC BAA-679 / EGD-e) OX=169963 GN=lmo1401 PE=4 SV=1	Q8Y791_LISMO	uniprot-listeria+monocytogenes+ATCC+BAA-679+_+EGD-e.fasta	29900.2	1	8	8	11	0.0004	0.423
FDO_220419_AX (1)	1_268M_C1	1_268M_C1	FDO_080422_Lismo_cond1_C	Cluster of Nucleoside diphosphate kinase OS=Listeria monocytogenes serovar 1/2a (strain ATCC BAA-679 / EGD-e) OX=169963 GN=ndk PE=3 SV=1 (NDK_LISMO)	Nucleoside diphosphate kinase OS=Listeria monocytogenes serovar 1/2a (strain ATCC BAA-679 / EGD-e) OX=169963 GN=ndk PE=3 SV=1	NDK_LISMO	uniprot-listeria+monocytogenes+ATCC+BAA-679+_+EGD-e.fasta	16422.4	1	4	4	6	0.0002	0.313
FDO_220419_AX (1)	1_268M_C1	1_268M_C1	FDO_080422_Lismo_cond1_C	Cluster of Tryptophan--tRNA ligase OS=Listeria monocytogenes serovar 1/2a (strain ATCC BAA-679 / EGD-e) OX=169963 GN=trpS PE=3 SV=1 (SYW_LISMO)	Tryptophan--tRNA ligase OS=Listeria monocytogenes serovar 1/2a (strain ATCC BAA-679 / EGD-e) OX=169963 GN=trpS PE=3 SV=1	SYW_LISMO	uniprot-listeria+monocytogenes+ATCC+BAA-679+_+EGD-e.fasta	36894.1	1	2	2	3	0.0001	0.0906
FDO_220419_AX (1)	1_268M_C1	1_268M_C1	FDO_080422_Lismo_cond1_C	Cluster of Universal stress protein OS=Listeria monocytogenes serovar 1/2a (strain ATCC BAA-679 / EGD-e) OX=169963 GN=lmo1580 PE=3 SV=1 (Q8Y6V1_LISMO)	Universal stress protein OS=Listeria monocytogenes serovar 1/2a (strain ATCC BAA-679 / EGD-e) OX=169963 GN=lmo1580 PE=3 SV=1	Q8Y6V1_LISMO	uniprot-listeria+monocytogenes+ATCC+BAA-679+_+EGD-e.fasta	16867.2	1	13	21	38	0.0012	0.844
FDO_220419_AX (1)	1_268M_C1	1_268M_C1	FDO_080422_Lismo_cond1_C	Cluster of DNA-directed RNA polymerase subunit epsilon OS=Listeria monocytogenes serovar 1/2a (strain ATCC BAA-679 / EGD-e) OX=169963 GN=rpoY PE=3 SV=1 (RPOY_LISMO)	DNA-directed RNA polymerase subunit epsilon OS=Listeria monocytogenes serovar 1/2a (strain ATCC BAA-679 / EGD-e) OX=169963 GN=rpoY PE=3 SV=1	RPOY_LISMO	uniprot-listeria+monocytogenes+ATCC+BAA-679+_+EGD-e.fasta	8292.5	1	5	6	6	0.0002	0.913
FDO_220419_AX (1)	1_268M_C1	1_268M_C1	FDO_080422_Lismo_cond1_C	Cluster of 50S ribosomal protein L27 OS=Listeria monocytogenes serovar 1/2a (strain ATCC BAA-679 / EGD-e) OX=169963 GN=rpmA PE=3 SV=1 (RL27_LISMO)	50S ribosomal protein L27 OS=Listeria monocytogenes serovar 1/2a (strain ATCC BAA-679 / EGD-e) OX=169963 GN=rpmA PE=3 SV=1	RL27_LISMO	uniprot-listeria+monocytogenes+ATCC+BAA-679+_+EGD-e.fasta	10551.1	1	6	8	10	0.0003	0.552
FDO_220419_AX (1)	1_268M_C1	1_268M_C1	FDO_080422_Lismo_cond1_C	Cluster of Lmo2515 protein OS=Listeria monocytogenes serovar 1/2a (strain ATCC BAA-679 / EGD-e) OX=169963 GN=lmo2515 PE=4 SV=1 (Q927X8_LISMO)	Lmo2515 protein OS=Listeria monocytogenes serovar 1/2a (strain ATCC BAA-679 / EGD-e) OX=169963 GN=lmo2515 PE=4 SV=1	Q927X8_LISMO	uniprot-listeria+monocytogenes+ATCC+BAA-679+_+EGD-e.fasta	25816	1	8	8	9	0.0003	0.408
FDO_220419_AX (1)	1_268M_C1	1_268M_C1	FDO_080422_Lismo_cond1_C	Cluster of Serine/threonine phosphatase stp OS=Listeria monocytogenes serovar 1/2a (strain ATCC BAA-679 / EGD-e) OX=169963 GN=stp PE=1 SV=1 (STP1_LISMO)	Serine/threonine phosphatase stp OS=Listeria monocytogenes serovar 1/2a (strain ATCC BAA-679 / EGD-e) OX=169963 GN=stp PE=1 SV=1	STP1_LISMO	uniprot-listeria+monocytogenes+ATCC+BAA-679+_+EGD-e.fasta	28025.7	1	2	3	3	0.0001	0.103
FDO_220419_AX (1)	1_268M_C1	1_268M_C1	FDO_080422_Lismo_cond1_C	Cluster of Lmo2358 protein OS=Listeria monocytogenes serovar 1/2a (strain ATCC BAA-679 / EGD-e) OX=169963 GN=lmo2358 PE=4 SV=1 (Q8Y4S4_LISMO)	Lmo2358 protein OS=Listeria monocytogenes serovar 1/2a (strain ATCC BAA-679 / EGD-e) OX=169963 GN=lmo2358 PE=4 SV=1	Q8Y4S4_LISMO	uniprot-listeria+monocytogenes+ATCC+BAA-679+_+EGD-e.fasta	26976.9	1	5	5	5	0.0002	0.296
FDO_220419_AX (1)	1_268M_C1	1_268M_C1	FDO_080422_Lismo_cond1_C	Cluster of 4-hydroxy-tetrahydrodipicolinate synthase OS=Listeria monocytogenes serovar 1/2a (strain ATCC BAA-679 / EGD-e) OX=169963 GN=dapA PE=3 SV=1 (DAPA_LISMO)	4-hydroxy-tetrahydrodipicolinate synthase OS=Listeria monocytogenes serovar 1/2a (strain ATCC BAA-679 / EGD-e) OX=169963 GN=dapA PE=3 SV=1	DAPA_LISMO	uniprot-listeria+monocytogenes+ATCC+BAA-679+_+EGD-e.fasta	31408.6	1	6	6	8	0.0003	0.246
FDO_220419_AX (1)	1_268M_C1	1_268M_C1	FDO_080422_Lismo_cond1_C	Cluster of Purine nucleoside phosphorylase DeoD-type OS=Listeria monocytogenes serovar 1/2a (strain ATCC BAA-679 / EGD-e) OX=169963 GN=deoD PE=3 SV=1 (DEOD_LISMO)	Purine nucleoside phosphorylase DeoD-type OS=Listeria monocytogenes serovar 1/2a (strain ATCC BAA-679 / EGD-e) OX=169963 GN=deoD PE=3 SV=1	DEOD_LISMO	uniprot-listeria+monocytogenes+ATCC+BAA-679+_+EGD-e.fasta	25357.6	1	14	18	18	0.0006	0.609
FDO_220419_AX (1)	1_268M_C1	1_268M_C1	FDO_080422_Lismo_cond1_C	Cluster of UPF0342 protein lmo2223 OS=Listeria monocytogenes serovar 1/2a (strain ATCC BAA-679 / EGD-e) OX=169963 GN=lmo2223 PE=3 SV=1 (Y2223_LISMO)	UPF0342 protein lmo2223 OS=Listeria monocytogenes serovar 1/2a (strain ATCC BAA-679 / EGD-e) OX=169963 GN=lmo2223 PE=3 SV=1	Y2223_LISMO	uniprot-listeria+monocytogenes+ATCC+BAA-679+_+EGD-e.fasta	13502.1	1	10	22	41	0.0013	0.701
FDO_220419_AX (1)	1_268M_C1	1_268M_C1	FDO_080422_Lismo_cond1_C	Cluster of Glyceraldehyde-3-phosphate dehydrogenase OS=Listeria monocytogenes serovar 1/2a (strain ATCC BAA-679 / EGD-e) OX=169963 GN=gap PE=3 SV=1 (Q8Y4I1_LISMO)	Glyceraldehyde-3-phosphate dehydrogenase OS=Listeria monocytogenes serovar 1/2a (strain ATCC BAA-679 / EGD-e) OX=169963 GN=gap PE=3 SV=1	Q8Y4I1_LISMO	uniprot-listeria+monocytogenes+ATCC+BAA-679+_+EGD-e.fasta	36286.1	1	14	20	29	0.0009	0.47
FDO_220419_AX (1)	1_268M_C1	1_268M_C1	FDO_080422_Lismo_cond1_C	Cluster of DNA-directed RNA polymerase subunit alpha OS=Listeria monocytogenes serovar 1/2a (strain ATCC BAA-679 / EGD-e) OX=169963 GN=rpoA PE=3 SV=1 (RPOA_LISMO)	DNA-directed RNA polymerase subunit alpha OS=Listeria monocytogenes serovar 1/2a (strain ATCC BAA-679 / EGD-e) OX=169963 GN=rpoA PE=3 SV=1	RPOA_LISMO	uniprot-listeria+monocytogenes+ATCC+BAA-679+_+EGD-e.fasta	34906.8	1	3	3	3	0.0001	0.115
FDO_220419_AX (1)	1_268M_C1	1_268M_C1	FDO_080422_Lismo_cond1_C	Cluster of ATP synthase epsilon chain OS=Listeria monocytogenes serovar 1/2a (strain ATCC BAA-679 / EGD-e) OX=169963 GN=atpC PE=3 SV=1 (ATPE_LISMO)	ATP synthase epsilon chain OS=Listeria monocytogenes serovar 1/2a (strain ATCC BAA-679 / EGD-e) OX=169963 GN=atpC PE=3 SV=1	ATPE_LISMO	uniprot-listeria+monocytogenes+ATCC+BAA-679+_+EGD-e.fasta	14703.5	1	9	15	19	0.0006	0.463
FDO_220419_AX (1)	1_268M_C1	1_268M_C1	FDO_080422_Lismo_cond1_C	Cluster of Lmo1719 protein OS=Listeria monocytogenes serovar 1/2a (strain ATCC BAA-679 / EGD-e) OX=169963 GN=lmo1719 PE=4 SV=1 (Q92AT9_LISMO)	Lmo1719 protein OS=Listeria monocytogenes serovar 1/2a (strain ATCC BAA-679 / EGD-e) OX=169963 GN=lmo1719 PE=4 SV=1	Q92AT9_LISMO	uniprot-listeria+monocytogenes+ATCC+BAA-679+_+EGD-e.fasta	10967.8	1	2	3	3	0.0001	0.33
FDO_220419_AX (1)	1_268M_C1	1_268M_C1	FDO_080422_Lismo_cond1_C	Cluster of Lmo0794 protein OS=Listeria monocytogenes serovar 1/2a (strain ATCC BAA-679 / EGD-e) OX=169963 GN=lmo0794 PE=1 SV=1 (Q8Y8U8_LISMO)	Lmo0794 protein OS=Listeria monocytogenes serovar 1/2a (strain ATCC BAA-679 / EGD-e) OX=169963 GN=lmo0794 PE=1 SV=1	Q8Y8U8_LISMO	uniprot-listeria+monocytogenes+ATCC+BAA-679+_+EGD-e.fasta	23356.8	1	2	3	3	0.0001	0.0845
FDO_220419_AX (1)	1_268M_C1	1_268M_C1	FDO_080422_Lismo_cond1_C	Cluster of ATP-dependent Clp protease proteolytic subunit OS=Listeria monocytogenes serovar 1/2a (strain ATCC BAA-679 / EGD-e) OX=169963 GN=clpP PE=1 SV=1 (CLPP_LISMO)	ATP-dependent Clp protease proteolytic subunit OS=Listeria monocytogenes serovar 1/2a (strain ATCC BAA-679 / EGD-e) OX=169963 GN=clpP PE=1 SV=1	CLPP_LISMO	uniprot-listeria+monocytogenes+ATCC+BAA-679+_+EGD-e.fasta	21620.3	1	3	4	5	0.0002	0.152
FDO_220419_AX (1)	1_268M_C1	1_268M_C1	FDO_080422_Lismo_cond1_C	Cluster of RsbR protein OS=Listeria monocytogenes serovar 1/2a (strain ATCC BAA-679 / EGD-e) OX=169963 GN=RsbR PE=1 SV=1 (Q8Y8K9_LISMO)	RsbR protein OS=Listeria monocytogenes serovar 1/2a (strain ATCC BAA-679 / EGD-e) OX=169963 GN=RsbR PE=1 SV=1	Q8Y8K9_LISMO	uniprot-listeria+monocytogenes+ATCC+BAA-679+_+EGD-e.fasta	31621.2	1	2	3	3	0.0001	0.101
FDO_220419_AX (1)	1_268M_C1	1_268M_C1	FDO_080422_Lismo_cond1_C	Cluster of Lmo0823 protein OS=Listeria monocytogenes serovar 1/2a (strain ATCC BAA-679 / EGD-e) OX=169963 GN=lmo0823 PE=4 SV=1 (Q8Y8S1_LISMO)	Lmo0823 protein OS=Listeria monocytogenes serovar 1/2a (strain ATCC BAA-679 / EGD-e) OX=169963 GN=lmo0823 PE=4 SV=1	Q8Y8S1_LISMO	uniprot-listeria+monocytogenes+ATCC+BAA-679+_+EGD-e.fasta	31076.8	1	5	5	5	0.0002	0.234
FDO_220419_AX (1)	1_268M_C1	1_268M_C1	FDO_080422_Lismo_cond1_C	Cluster of Lmo0667 protein OS=Listeria monocytogenes serovar 1/2a (strain ATCC BAA-679 / EGD-e) OX=169963 GN=lmo0667 PE=4 SV=1 (Q8Y966_LISMO)	Lmo0667 protein OS=Listeria monocytogenes serovar 1/2a (strain ATCC BAA-679 / EGD-e) OX=169963 GN=lmo0667 PE=4 SV=1	Q8Y966_LISMO	uniprot-listeria+monocytogenes+ATCC+BAA-679+_+EGD-e.fasta	35558.7	1	4	5	5	0.0002	0.158
FDO_220419_AX (1)	1_268M_C1	1_268M_C1	FDO_080422_Lismo_cond1_C	Cluster of 50S ribosomal protein L22 OS=Listeria monocytogenes serovar 1/2a (strain ATCC BAA-679 / EGD-e) OX=169963 GN=rplV PE=3 SV=1 (RL22_LISMO)	50S ribosomal protein L22 OS=Listeria monocytogenes serovar 1/2a (strain ATCC BAA-679 / EGD-e) OX=169963 GN=rplV PE=3 SV=1	RL22_LISMO	uniprot-listeria+monocytogenes+ATCC+BAA-679+_+EGD-e.fasta	12874.1	1	14	19	44	0.0014	0.788
FDO_220419_AX (1)	1_268M_C1	1_268M_C1	FDO_080422_Lismo_cond1_C	Cluster of Phosphocarrier protein HPr OS=Listeria monocytogenes serovar 1/2a (strain ATCC BAA-679 / EGD-e) OX=169963 GN=ptsH PE=3 SV=1 (PTHP_LISMO)	Phosphocarrier protein HPr OS=Listeria monocytogenes serovar 1/2a (strain ATCC BAA-679 / EGD-e) OX=169963 GN=ptsH PE=3 SV=1	PTHP_LISMO	uniprot-listeria+monocytogenes+ATCC+BAA-679+_+EGD-e.fasta	9404	1	3	3	3	0.0001	0.409
FDO_220419_AX (1)	1_268M_C1	1_268M_C1	FDO_080422_Lismo_cond1_C	Cluster of Indirect negative regulation of sigma B dependant gene expression (Serine phosphatase) OS=Listeria monocytogenes serovar 1/2a (strain ATCC BAA-679 / EGD-e) OX=169963 GN=rsbX PE=4 SV=1 (Q8Y8K5_LISMO)	Indirect negative regulation of sigma B dependant gene expression (Serine phosphatase) OS=Listeria monocytogenes serovar 1/2a (strain ATCC BAA-679 / EGD-e) OX=169963 GN=rsbX PE=4 SV=1	Q8Y8K5_LISMO	uniprot-listeria+monocytogenes+ATCC+BAA-679+_+EGD-e.fasta	22250.7	1	3	3	3	0.0001	0.146
FDO_220419_AX (1)	1_268M_C1	1_268M_C1	FDO_080422_Lismo_cond1_C	Cluster of 50S ribosomal protein L20 OS=Listeria monocytogenes serovar 1/2a (strain ATCC BAA-679 / EGD-e) OX=169963 GN=rplT PE=3 SV=1 (RL20_LISMO)	50S ribosomal protein L20 OS=Listeria monocytogenes serovar 1/2a (strain ATCC BAA-679 / EGD-e) OX=169963 GN=rplT PE=3 SV=1	RL20_LISMO	uniprot-listeria+monocytogenes+ATCC+BAA-679+_+EGD-e.fasta	13688.3	1	6	11	12	0.0004	0.395
FDO_220419_AX (1)	1_268M_C1	1_268M_C1	FDO_080422_Lismo_cond1_C	Cluster of 6-phosphogluconate dehydrogenase, decarboxylating OS=Listeria monocytogenes serovar 1/2a (strain ATCC BAA-679 / EGD-e) OX=169963 GN=lmo1376 PE=3 SV=1 (Q8Y7B0_LISMO)	6-phosphogluconate dehydrogenase, decarboxylating OS=Listeria monocytogenes serovar 1/2a (strain ATCC BAA-679 / EGD-e) OX=169963 GN=lmo1376 PE=3 SV=1	Q8Y7B0_LISMO	uniprot-listeria+monocytogenes+ATCC+BAA-679+_+EGD-e.fasta	52417.2	1	2	2	2	0.0001	0.0572
FDO_220419_AX (1)	1_268M_C1	1_268M_C1	FDO_080422_Lismo_cond1_C	Cluster of Pyruvate kinase OS=Listeria monocytogenes serovar 1/2a (strain ATCC BAA-679 / EGD-e) OX=169963 GN=pykA PE=3 SV=1 (Q8Y6W1_LISMO)	Pyruvate kinase OS=Listeria monocytogenes serovar 1/2a (strain ATCC BAA-679 / EGD-e) OX=169963 GN=pykA PE=3 SV=1	Q8Y6W1_LISMO	uniprot-listeria+monocytogenes+ATCC+BAA-679+_+EGD-e.fasta	62597.7	1	4	5	6	0.0002	0.0838
FDO_220419_AX (1)	1_268M_C1	1_268M_C1	FDO_080422_Lismo_cond1_C	Cluster of Lmo0965 protein OS=Listeria monocytogenes serovar 1/2a (strain ATCC BAA-679 / EGD-e) OX=169963 GN=lmo0965 PE=4 SV=1 (Q8Y8D9_LISMO)	Lmo0965 protein OS=Listeria monocytogenes serovar 1/2a (strain ATCC BAA-679 / EGD-e) OX=169963 GN=lmo0965 PE=4 SV=1	Q8Y8D9_LISMO	uniprot-listeria+monocytogenes+ATCC+BAA-679+_+EGD-e.fasta	22752.6	1	3	4	4	0.0001	0.211
FDO_220419_AX (1)	1_268M_C1	1_268M_C1	FDO_080422_Lismo_cond1_C	Cluster of Ribonuclease PH OS=Listeria monocytogenes serovar 1/2a (strain ATCC BAA-679 / EGD-e) OX=169963 GN=rph PE=3 SV=1 (RNPH_LISMO)	Ribonuclease PH OS=Listeria monocytogenes serovar 1/2a (strain ATCC BAA-679 / EGD-e) OX=169963 GN=rph PE=3 SV=1	RNPH_LISMO	uniprot-listeria+monocytogenes+ATCC+BAA-679+_+EGD-e.fasta	26670	1	4	5	5	0.0002	0.19
FDO_220419_AX (1)	1_268M_C1	1_268M_C1	FDO_080422_Lismo_cond1_C	Cluster of UPF0237 protein lmo0533 OS=Listeria monocytogenes serovar 1/2a (strain ATCC BAA-679 / EGD-e) OX=169963 GN=lmo0533 PE=3 SV=1 (Y533_LISMO)	UPF0237 protein lmo0533 OS=Listeria monocytogenes serovar 1/2a (strain ATCC BAA-679 / EGD-e) OX=169963 GN=lmo0533 PE=3 SV=1	Y533_LISMO	uniprot-listeria+monocytogenes+ATCC+BAA-679+_+EGD-e.fasta	9942.8	1	2	2	3	0.0001	0.236
FDO_220419_AX (1)	1_268M_C1	1_268M_C1	FDO_080422_Lismo_cond1_C	Cluster of Lmo2462 protein OS=Listeria monocytogenes serovar 1/2a (strain ATCC BAA-679 / EGD-e) OX=169963 GN=lmo2462 PE=1 SV=1 (Q8Y4H9_LISMO)	Lmo2462 protein OS=Listeria monocytogenes serovar 1/2a (strain ATCC BAA-679 / EGD-e) OX=169963 GN=lmo2462 PE=1 SV=1	Q8Y4H9_LISMO	uniprot-listeria+monocytogenes+ATCC+BAA-679+_+EGD-e.fasta	34759.6	1	6	6	6	0.0002	0.208
FDO_220419_AX (1)	1_268M_C1	1_268M_C1	FDO_080422_Lismo_cond1_C	Cluster of Adenine phosphoribosyltransferase OS=Listeria monocytogenes serovar 1/2a (strain ATCC BAA-679 / EGD-e) OX=169963 GN=apt PE=3 SV=1 (APT_LISMO)	Adenine phosphoribosyltransferase OS=Listeria monocytogenes serovar 1/2a (strain ATCC BAA-679 / EGD-e) OX=169963 GN=apt PE=3 SV=1	APT_LISMO	uniprot-listeria+monocytogenes+ATCC+BAA-679+_+EGD-e.fasta	19183.8	1	4	6	6	0.0002	0.364
FDO_220419_AX (1)	1_268M_C1	1_268M_C1	FDO_080422_Lismo_cond1_C	Cluster of Lmo1236 protein OS=Listeria monocytogenes serovar 1/2a (strain ATCC BAA-679 / EGD-e) OX=169963 GN=lmo1236 PE=4 SV=1 (Q8Y7N8_LISMO)	Lmo1236 protein OS=Listeria monocytogenes serovar 1/2a (strain ATCC BAA-679 / EGD-e) OX=169963 GN=lmo1236 PE=4 SV=1	Q8Y7N8_LISMO	uniprot-listeria+monocytogenes+ATCC+BAA-679+_+EGD-e.fasta	19304.6	1	10	12	14	0.0005	0.549
FDO_220419_AX (1)	1_268M_C1	1_268M_C1	FDO_080422_Lismo_cond1_C	Cluster of 50S ribosomal protein L5 OS=Listeria monocytogenes serovar 1/2a (strain ATCC BAA-679 / EGD-e) OX=169963 GN=rplE PE=3 SV=1 (RL5_LISMO)	50S ribosomal protein L5 OS=Listeria monocytogenes serovar 1/2a (strain ATCC BAA-679 / EGD-e) OX=169963 GN=rplE PE=3 SV=1	RL5_LISMO	uniprot-listeria+monocytogenes+ATCC+BAA-679+_+EGD-e.fasta	19995.7	1	17	38	84	0.0027	0.849
FDO_220419_AX (1)	1_268M_C1	1_268M_C1	FDO_080422_Lismo_cond1_C	Cluster of Lmo1612 protein OS=Listeria monocytogenes serovar 1/2a (strain ATCC BAA-679 / EGD-e) OX=169963 GN=lmo1612 PE=4 SV=1 (Q8Y6S1_LISMO)	Lmo1612 protein OS=Listeria monocytogenes serovar 1/2a (strain ATCC BAA-679 / EGD-e) OX=169963 GN=lmo1612 PE=4 SV=1	Q8Y6S1_LISMO	uniprot-listeria+monocytogenes+ATCC+BAA-679+_+EGD-e.fasta	11436.6	1	6	7	9	0.0003	0.631
FDO_220419_AX (1)	1_268M_C1	1_268M_C1	FDO_080422_Lismo_cond1_C	Cluster of Pta protein OS=Listeria monocytogenes serovar 1/2a (strain ATCC BAA-679 / EGD-e) OX=169963 GN=pta PE=3 SV=1 (Q8Y5G0_LISMO)	Pta protein OS=Listeria monocytogenes serovar 1/2a (strain ATCC BAA-679 / EGD-e) OX=169963 GN=pta PE=3 SV=1	Q8Y5G0_LISMO	uniprot-listeria+monocytogenes+ATCC+BAA-679+_+EGD-e.fasta	34414	1	9	11	11	0.0004	0.326
FDO_220419_AX (1)	1_268M_C1	1_268M_C1	FDO_080422_Lismo_cond1_C	Cluster of Lmo2372 protein OS=Listeria monocytogenes serovar 1/2a (strain ATCC BAA-679 / EGD-e) OX=169963 GN=lmo2372 PE=4 SV=1 (Q8Y4R2_LISMO)	Lmo2372 protein OS=Listeria monocytogenes serovar 1/2a (strain ATCC BAA-679 / EGD-e) OX=169963 GN=lmo2372 PE=4 SV=1	Q8Y4R2_LISMO	uniprot-listeria+monocytogenes+ATCC+BAA-679+_+EGD-e.fasta	24525	1	11	14	14	0.0005	0.588
FDO_220419_AX (1)	1_268M_C1	1_268M_C1	FDO_080422_Lismo_cond1_C	Cluster of Transcription termination/antitermination protein NusG OS=Listeria monocytogenes serovar 1/2a (strain ATCC BAA-679 / EGD-e) OX=169963 GN=nusG PE=3 SV=1 (Q8YAA6_LISMO)	Transcription termination/antitermination protein NusG OS=Listeria monocytogenes serovar 1/2a (strain ATCC BAA-679 / EGD-e) OX=169963 GN=nusG PE=3 SV=1	Q8YAA6_LISMO	uniprot-listeria+monocytogenes+ATCC+BAA-679+_+EGD-e.fasta	19940.5	1	8	10	11	0.0004	0.588
FDO_220419_AX (1)	1_268M_C1	1_268M_C1	FDO_080422_Lismo_cond1_C	Cluster of 30S ribosomal protein S4 OS=Listeria monocytogenes serovar 1/2a (strain ATCC BAA-679 / EGD-e) OX=169963 GN=rpsD PE=3 SV=1 (RS4_LISMO)	30S ribosomal protein S4 OS=Listeria monocytogenes serovar 1/2a (strain ATCC BAA-679 / EGD-e) OX=169963 GN=rpsD PE=3 SV=1	RS4_LISMO	uniprot-listeria+monocytogenes+ATCC+BAA-679+_+EGD-e.fasta	22735.4	1	19	41	61	0.002	0.735
FDO_220419_AX (1)	1_268M_C1	1_268M_C1	FDO_080422_Lismo_cond1_C	Cluster of PheT protein OS=Listeria monocytogenes serovar 1/2a (strain ATCC BAA-679 / EGD-e) OX=169963 GN=pheT PE=4 SV=1 (Q8Y6S6_LISMO)	PheT protein OS=Listeria monocytogenes serovar 1/2a (strain ATCC BAA-679 / EGD-e) OX=169963 GN=pheT PE=4 SV=1	Q8Y6S6_LISMO	uniprot-listeria+monocytogenes+ATCC+BAA-679+_+EGD-e.fasta	22423.7	1	7	11	13	0.0004	0.449
FDO_220419_AX (1)	1_268M_C1	1_268M_C1	FDO_080422_Lismo_cond1_C	Cluster of Lmo0938 protein OS=Listeria monocytogenes serovar 1/2a (strain ATCC BAA-679 / EGD-e) OX=169963 GN=lmo0938 PE=3 SV=1 (Q8Y8G6_LISMO)	Lmo0938 protein OS=Listeria monocytogenes serovar 1/2a (strain ATCC BAA-679 / EGD-e) OX=169963 GN=lmo0938 PE=3 SV=1	Q8Y8G6_LISMO	uniprot-listeria+monocytogenes+ATCC+BAA-679+_+EGD-e.fasta	16898.8	1	2	2	2	0.0001	0.112
FDO_220419_AX (1)	1_268M_C1	1_268M_C1	FDO_080422_Lismo_cond1_C	Cluster of 30S ribosomal protein S2 OS=Listeria monocytogenes serovar 1/2a (strain ATCC BAA-679 / EGD-e) OX=169963 GN=rpsB PE=3 SV=1 (RS2_LISMO)	30S ribosomal protein S2 OS=Listeria monocytogenes serovar 1/2a (strain ATCC BAA-679 / EGD-e) OX=169963 GN=rpsB PE=3 SV=1	RS2_LISMO	uniprot-listeria+monocytogenes+ATCC+BAA-679+_+EGD-e.fasta	28375.4	1	17	35	68	0.0022	0.542
FDO_220419_AX (1)	1_268M_C1	1_268M_C1	FDO_080422_Lismo_cond1_C	Cluster of Tagatose-6-phosphate kinase OS=Listeria monocytogenes serovar 1/2a (strain ATCC BAA-679 / EGD-e) OX=169963 GN=fruB PE=3 SV=1 (Q8Y4U5_LISMO)	Tagatose-6-phosphate kinase OS=Listeria monocytogenes serovar 1/2a (strain ATCC BAA-679 / EGD-e) OX=169963 GN=fruB PE=3 SV=1	Q8Y4U5_LISMO	uniprot-listeria+monocytogenes+ATCC+BAA-679+_+EGD-e.fasta	33184.8	1	3	3	4	0.0001	0.15
FDO_220419_AX (1)	1_268M_C1	1_268M_C1	FDO_080422_Lismo_cond1_C	Cluster of Pur operon repressor OS=Listeria monocytogenes serovar 1/2a (strain ATCC BAA-679 / EGD-e) OX=169963 GN=lmo0192 PE=3 SV=1 (Q8YAD9_LISMO)	Pur operon repressor OS=Listeria monocytogenes serovar 1/2a (strain ATCC BAA-679 / EGD-e) OX=169963 GN=lmo0192 PE=3 SV=1	Q8YAD9_LISMO	uniprot-listeria+monocytogenes+ATCC+BAA-679+_+EGD-e.fasta	29923.4	1	3	3	5	0.0002	0.195
FDO_220419_AX (1)	1_268M_C1	1_268M_C1	FDO_080422_Lismo_cond1_C	Cluster of Bifunctional protein FolD OS=Listeria monocytogenes serovar 1/2a (strain ATCC BAA-679 / EGD-e) OX=169963 GN=folD PE=3 SV=1 (FOLD_LISMO)	Bifunctional protein FolD OS=Listeria monocytogenes serovar 1/2a (strain ATCC BAA-679 / EGD-e) OX=169963 GN=folD PE=3 SV=1	FOLD_LISMO	uniprot-listeria+monocytogenes+ATCC+BAA-679+_+EGD-e.fasta	30906.9	1	5	6	7	0.0002	0.275
FDO_220419_AX (1)	1_268M_C1	1_268M_C1	FDO_080422_Lismo_cond1_C	Cluster of 50S ribosomal protein L14 OS=Listeria monocytogenes serovar 1/2a (strain ATCC BAA-679 / EGD-e) OX=169963 GN=rplN PE=3 SV=1 (RL14_LISMO)	50S ribosomal protein L14 OS=Listeria monocytogenes serovar 1/2a (strain ATCC BAA-679 / EGD-e) OX=169963 GN=rplN PE=3 SV=1	RL14_LISMO	uniprot-listeria+monocytogenes+ATCC+BAA-679+_+EGD-e.fasta	13226.2	1	16	25	38	0.0012	0.811
FDO_220419_AX (1)	1_268M_C1	1_268M_C1	FDO_080422_Lismo_cond1_C	Cluster of 50S ribosomal protein L6 OS=Listeria monocytogenes serovar 1/2a (strain ATCC BAA-679 / EGD-e) OX=169963 GN=rplF PE=3 SV=1 (RL6_LISMO)	50S ribosomal protein L6 OS=Listeria monocytogenes serovar 1/2a (strain ATCC BAA-679 / EGD-e) OX=169963 GN=rplF PE=3 SV=1	RL6_LISMO	uniprot-listeria+monocytogenes+ATCC+BAA-679+_+EGD-e.fasta	19400.1	1	19	39	68	0.0022	0.865
FDO_220419_AX (1)	1_268M_C1	1_268M_C1	FDO_080422_Lismo_cond1_C	Cluster of 50S ribosomal protein L4 OS=Listeria monocytogenes serovar 1/2a (strain ATCC BAA-679 / EGD-e) OX=169963 GN=rplD PE=3 SV=1 (RL4_LISMO)	50S ribosomal protein L4 OS=Listeria monocytogenes serovar 1/2a (strain ATCC BAA-679 / EGD-e) OX=169963 GN=rplD PE=3 SV=1	RL4_LISMO	uniprot-listeria+monocytogenes+ATCC+BAA-679+_+EGD-e.fasta	22603.4	1	15	22	94	0.0031	0.739
FDO_220419_AX (1)	1_268M_C1	1_268M_C1	FDO_080422_Lismo_cond1_C	Cluster of Lmo1668 protein OS=Listeria monocytogenes serovar 1/2a (strain ATCC BAA-679 / EGD-e) OX=169963 GN=lmo1668 PE=4 SV=1 (Q8Y6L6_LISMO)	Lmo1668 protein OS=Listeria monocytogenes serovar 1/2a (strain ATCC BAA-679 / EGD-e) OX=169963 GN=lmo1668 PE=4 SV=1	Q8Y6L6_LISMO	uniprot-listeria+monocytogenes+ATCC+BAA-679+_+EGD-e.fasta	9197.4	1	3	3	3	0.0001	0.375
FDO_220419_AX (1)	1_268M_C1	1_268M_C1	FDO_080422_Lismo_cond1_C	Cluster of 50S ribosomal protein L10 OS=Listeria monocytogenes serovar 1/2a (strain ATCC BAA-679 / EGD-e) OX=169963 GN=rplJ PE=3 SV=1 (RL10_LISMO)	50S ribosomal protein L10 OS=Listeria monocytogenes serovar 1/2a (strain ATCC BAA-679 / EGD-e) OX=169963 GN=rplJ PE=3 SV=1	RL10_LISMO	uniprot-listeria+monocytogenes+ATCC+BAA-679+_+EGD-e.fasta	17693.7	1	14	23	43	0.0014	0.807
FDO_220419_AX (1)	1_268M_C1	1_268M_C1	FDO_080422_Lismo_cond1_C	Cluster of dUTP diphosphatase OS=Listeria monocytogenes serovar 1/2a (strain ATCC BAA-679 / EGD-e) OX=169963 GN=lmo1691 PE=4 SV=1 (Q8Y6J3_LISMO)	dUTP diphosphatase OS=Listeria monocytogenes serovar 1/2a (strain ATCC BAA-679 / EGD-e) OX=169963 GN=lmo1691 PE=4 SV=1	Q8Y6J3_LISMO	uniprot-listeria+monocytogenes+ATCC+BAA-679+_+EGD-e.fasta	16659	1	5	5	5	0.0002	0.32
FDO_220419_AX (1)	1_268M_C1	1_268M_C1	FDO_080422_Lismo_cond1_C	Cluster of Adapter protein MecA OS=Listeria monocytogenes serovar 1/2a (strain ATCC BAA-679 / EGD-e) OX=169963 GN=mecA PE=3 SV=1 (MECA_LISMO)	Adapter protein MecA OS=Listeria monocytogenes serovar 1/2a (strain ATCC BAA-679 / EGD-e) OX=169963 GN=mecA PE=3 SV=1	MECA_LISMO	uniprot-listeria+monocytogenes+ATCC+BAA-679+_+EGD-e.fasta	25370.6	1	6	6	7	0.0002	0.29
FDO_220419_AX (1)	1_268M_C1	1_268M_C1	FDO_080422_Lismo_cond1_C	Cluster of Lmo0663 protein OS=Listeria monocytogenes serovar 1/2a (strain ATCC BAA-679 / EGD-e) OX=169963 GN=lmo0663 PE=4 SV=1 (Q8Y970_LISMO)	Lmo0663 protein OS=Listeria monocytogenes serovar 1/2a (strain ATCC BAA-679 / EGD-e) OX=169963 GN=lmo0663 PE=4 SV=1	Q8Y970_LISMO	uniprot-listeria+monocytogenes+ATCC+BAA-679+_+EGD-e.fasta	32314.1	1	4	6	6	0.0002	0.146
FDO_220419_AX (1)	1_268M_C1	1_268M_C1	FDO_080422_Lismo_cond1_C	Cluster of Primosome component (Helicase loader) DnaI OS=Listeria monocytogenes serovar 1/2a (strain ATCC BAA-679 / EGD-e) OX=169963 GN=dnaI PE=4 SV=1 (Q8Y6X1_LISMO)	Primosome component (Helicase loader) DnaI OS=Listeria monocytogenes serovar 1/2a (strain ATCC BAA-679 / EGD-e) OX=169963 GN=dnaI PE=4 SV=1	Q8Y6X1_LISMO	uniprot-listeria+monocytogenes+ATCC+BAA-679+_+EGD-e.fasta	35970.9	1	2	2	2	0.0001	0.0651
FDO_220419_AX (1)	1_268M_C1	1_268M_C1	FDO_080422_Lismo_cond1_C	Cluster of D-alanine aminotransferase OS=Listeria monocytogenes serovar 1/2a (strain ATCC BAA-679 / EGD-e) OX=169963 GN=dat PE=3 SV=1 (DAAA_LISMO)	D-alanine aminotransferase OS=Listeria monocytogenes serovar 1/2a (strain ATCC BAA-679 / EGD-e) OX=169963 GN=dat PE=3 SV=1	DAAA_LISMO	uniprot-listeria+monocytogenes+ATCC+BAA-679+_+EGD-e.fasta	32402.8	1	7	7	7	0.0002	0.37
FDO_220419_AX (1)	1_268M_C1	1_268M_C1	FDO_080422_Lismo_cond1_C	Cluster of Peptidyl-prolyl cis-trans isomerase OS=Listeria monocytogenes serovar 1/2a (strain ATCC BAA-679 / EGD-e) OX=169963 GN=lmo2376 PE=3 SV=1 (Q8Y4Q8_LISMO)	Peptidyl-prolyl cis-trans isomerase OS=Listeria monocytogenes serovar 1/2a (strain ATCC BAA-679 / EGD-e) OX=169963 GN=lmo2376 PE=3 SV=1	Q8Y4Q8_LISMO	uniprot-listeria+monocytogenes+ATCC+BAA-679+_+EGD-e.fasta	21420.3	1	6	7	9	0.0003	0.289
FDO_220419_AX (1)	1_268M_C1	1_268M_C1	FDO_080422_Lismo_cond1_C	Cluster of Lmo0783 protein OS=Listeria monocytogenes serovar 1/2a (strain ATCC BAA-679 / EGD-e) OX=169963 GN=lmo0783 PE=4 SV=1 (Q8Y8V9_LISMO)	Lmo0783 protein OS=Listeria monocytogenes serovar 1/2a (strain ATCC BAA-679 / EGD-e) OX=169963 GN=lmo0783 PE=4 SV=1	Q8Y8V9_LISMO	uniprot-listeria+monocytogenes+ATCC+BAA-679+_+EGD-e.fasta	17878.8	1	8	14	20	0.0007	0.348
FDO_220419_AX (1)	1_268M_C1	1_268M_C1	FDO_080422_Lismo_cond1_C	Cluster of UPF0374 protein lmo1687 OS=Listeria monocytogenes serovar 1/2a (strain ATCC BAA-679 / EGD-e) OX=169963 GN=lmo1687 PE=3 SV=1 (Y1687_LISMO)	UPF0374 protein lmo1687 OS=Listeria monocytogenes serovar 1/2a (strain ATCC BAA-679 / EGD-e) OX=169963 GN=lmo1687 PE=3 SV=1	Y1687_LISMO	uniprot-listeria+monocytogenes+ATCC+BAA-679+_+EGD-e.fasta	21135	1	3	4	4	0.0001	0.16
FDO_220419_AX (1)	1_268M_C1	1_268M_C1	FDO_080422_Lismo_cond1_C	Cluster of Probable manganese-dependent inorganic pyrophosphatase OS=Listeria monocytogenes serovar 1/2a (strain ATCC BAA-679 / EGD-e) OX=169963 GN=ppaC PE=3 SV=1 (PPAC_LISMO)	Probable manganese-dependent inorganic pyrophosphatase OS=Listeria monocytogenes serovar 1/2a (strain ATCC BAA-679 / EGD-e) OX=169963 GN=ppaC PE=3 SV=1	PPAC_LISMO	uniprot-listeria+monocytogenes+ATCC+BAA-679+_+EGD-e.fasta	33761	1	9	10	11	0.0004	0.354
FDO_220419_AX (1)	1_268M_C1	1_268M_C1	FDO_080422_Lismo_cond1_C	Cluster of Lmo2114 protein OS=Listeria monocytogenes serovar 1/2a (strain ATCC BAA-679 / EGD-e) OX=169963 GN=lmo2114 PE=4 SV=1 (Q8Y5F0_LISMO)	Lmo2114 protein OS=Listeria monocytogenes serovar 1/2a (strain ATCC BAA-679 / EGD-e) OX=169963 GN=lmo2114 PE=4 SV=1	Q8Y5F0_LISMO	uniprot-listeria+monocytogenes+ATCC+BAA-679+_+EGD-e.fasta	28315.5	1	11	15	17	0.0006	0.557
FDO_220419_AX (1)	1_268M_C1	1_268M_C1	FDO_080422_Lismo_cond1_C	Cluster of Peptide methionine sulfoxide reductase MsrA OS=Listeria monocytogenes serovar 1/2a (strain ATCC BAA-679 / EGD-e) OX=169963 GN=msrA PE=3 SV=1 (MSRA_LISMO)	Peptide methionine sulfoxide reductase MsrA OS=Listeria monocytogenes serovar 1/2a (strain ATCC BAA-679 / EGD-e) OX=169963 GN=msrA PE=3 SV=1	MSRA_LISMO	uniprot-listeria+monocytogenes+ATCC+BAA-679+_+EGD-e.fasta	19933.1	1	2	2	2	0.0001	0.153
FDO_220419_AX (1)	1_268M_C1	1_268M_C1	FDO_080422_Lismo_cond1_C	Cluster of Lmo2385 protein OS=Listeria monocytogenes serovar 1/2a (strain ATCC BAA-679 / EGD-e) OX=169963 GN=lmo2385 PE=4 SV=1 (Q8Y4Q0_LISMO)	Lmo2385 protein OS=Listeria monocytogenes serovar 1/2a (strain ATCC BAA-679 / EGD-e) OX=169963 GN=lmo2385 PE=4 SV=1	Q8Y4Q0_LISMO	uniprot-listeria+monocytogenes+ATCC+BAA-679+_+EGD-e.fasta	13198.2	1	5	5	6	0.0002	0.602
FDO_220419_AX (1)	1_268M_C1	1_268M_C1	FDO_080422_Lismo_cond1_C	Cluster of Uncharacterized PIN and TRAM-domain containing protein Lmo0234 OS=Listeria monocytogenes serovar 1/2a (strain ATCC BAA-679 / EGD-e) OX=169963 GN=lmo0234 PE=3 SV=1 (Y234_LISMO)	Uncharacterized PIN and TRAM-domain containing protein Lmo0234 OS=Listeria monocytogenes serovar 1/2a (strain ATCC BAA-679 / EGD-e) OX=169963 GN=lmo0234 PE=3 SV=1	Y234_LISMO	uniprot-listeria+monocytogenes+ATCC+BAA-679+_+EGD-e.fasta	39462.3	1	2	2	2	0.0001	0.0532
FDO_220419_AX (1)	1_268M_C1	1_268M_C1	FDO_080422_Lismo_cond1_C	Cluster of Lmo1489 protein OS=Listeria monocytogenes serovar 1/2a (strain ATCC BAA-679 / EGD-e) OX=169963 GN=lmo1489 PE=4 SV=1 (Q8Y734_LISMO)	Lmo1489 protein OS=Listeria monocytogenes serovar 1/2a (strain ATCC BAA-679 / EGD-e) OX=169963 GN=lmo1489 PE=4 SV=1	Q8Y734_LISMO	uniprot-listeria+monocytogenes+ATCC+BAA-679+_+EGD-e.fasta	10792	1	5	7	9	0.0003	0.635
FDO_220419_AX (1)	1_268M_C1	1_268M_C1	FDO_080422_Lismo_cond1_C	Cluster of ATP synthase subunit beta 2 OS=Listeria monocytogenes serovar 1/2a (strain ATCC BAA-679 / EGD-e) OX=169963 GN=atpD2 PE=3 SV=1 (ATPB2_LISMO)	ATP synthase subunit beta 2 OS=Listeria monocytogenes serovar 1/2a (strain ATCC BAA-679 / EGD-e) OX=169963 GN=atpD2 PE=3 SV=1	ATPB2_LISMO	uniprot-listeria+monocytogenes+ATCC+BAA-679+_+EGD-e.fasta	51608.8	1	3	3	3	0.0001	0.108
FDO_220419_AX (1)	1_268M_C1	1_268M_C1	FDO_080422_Lismo_cond1_C	Cluster of Glutamate decarboxylase beta OS=Listeria monocytogenes serovar 1/2a (strain ATCC BAA-679 / EGD-e) OX=169963 GN=gadB PE=3 SV=2 (DCEB_LISMO)	Glutamate decarboxylase beta OS=Listeria monocytogenes serovar 1/2a (strain ATCC BAA-679 / EGD-e) OX=169963 GN=gadB PE=3 SV=2	DCEB_LISMO	uniprot-listeria+monocytogenes+ATCC+BAA-679+_+EGD-e.fasta	53544.5	1	4	4	4	0.0001	0.0948
FDO_220419_AX (1)	1_268M_C1	1_268M_C1	FDO_080422_Lismo_cond1_C	Cluster of Lmo0689 protein OS=Listeria monocytogenes serovar 1/2a (strain ATCC BAA-679 / EGD-e) OX=169963 GN=lmo0689 PE=4 SV=1 (Q8Y948_LISMO)	Lmo0689 protein OS=Listeria monocytogenes serovar 1/2a (strain ATCC BAA-679 / EGD-e) OX=169963 GN=lmo0689 PE=4 SV=1	Q8Y948_LISMO	uniprot-listeria+monocytogenes+ATCC+BAA-679+_+EGD-e.fasta	34248	1	5	8	13	0.0004	0.192
FDO_220419_AX (1)	1_268M_C1	1_268M_C1	FDO_080422_Lismo_cond1_C	Cluster of Lmo2337 protein OS=Listeria monocytogenes serovar 1/2a (strain ATCC BAA-679 / EGD-e) OX=169963 GN=lmo2337 PE=4 SV=1 (Q8Y4U4_LISMO)	Lmo2337 protein OS=Listeria monocytogenes serovar 1/2a (strain ATCC BAA-679 / EGD-e) OX=169963 GN=lmo2337 PE=4 SV=1	Q8Y4U4_LISMO	uniprot-listeria+monocytogenes+ATCC+BAA-679+_+EGD-e.fasta	28127.9	1	5	6	6	0.0002	0.196
FDO_220419_AX (1)	1_268M_C1	1_268M_C1	FDO_080422_Lismo_cond1_C	Cluster of Ribosome maturation factor RimM OS=Listeria monocytogenes serovar 1/2a (strain ATCC BAA-679 / EGD-e) OX=169963 GN=rimM PE=3 SV=1 (RIMM_LISMO)	Ribosome maturation factor RimM OS=Listeria monocytogenes serovar 1/2a (strain ATCC BAA-679 / EGD-e) OX=169963 GN=rimM PE=3 SV=1	RIMM_LISMO	uniprot-listeria+monocytogenes+ATCC+BAA-679+_+EGD-e.fasta	19753.2	1	6	8	11	0.0004	0.413
FDO_220419_AX (1)	1_268M_C1	1_268M_C1	FDO_080422_Lismo_cond1_C	Cluster of Lmo0556 protein OS=Listeria monocytogenes serovar 1/2a (strain ATCC BAA-679 / EGD-e) OX=169963 GN=lmo0556 PE=4 SV=1 (Q8Y9H2_LISMO)	Lmo0556 protein OS=Listeria monocytogenes serovar 1/2a (strain ATCC BAA-679 / EGD-e) OX=169963 GN=lmo0556 PE=4 SV=1	Q8Y9H2_LISMO	uniprot-listeria+monocytogenes+ATCC+BAA-679+_+EGD-e.fasta	25875.7	1	2	2	2	0.0001	0.0723
FDO_220419_AX (1)	1_268M_C1	1_268M_C1	FDO_080422_Lismo_cond1_C	Cluster of Lmo2673 protein OS=Listeria monocytogenes serovar 1/2a (strain ATCC BAA-679 / EGD-e) OX=169963 GN=lmo2673 PE=3 SV=1 (Q8Y405_LISMO)	Lmo2673 protein OS=Listeria monocytogenes serovar 1/2a (strain ATCC BAA-679 / EGD-e) OX=169963 GN=lmo2673 PE=3 SV=1	Q8Y405_LISMO	uniprot-listeria+monocytogenes+ATCC+BAA-679+_+EGD-e.fasta	17234	1	2	3	3	0.0001	0.212
FDO_220419_AX (1)	1_268M_C1	1_268M_C1	FDO_080422_Lismo_cond1_C	Cluster of EIIAB-Man OS=Listeria monocytogenes serovar 1/2a (strain ATCC BAA-679 / EGD-e) OX=169963 GN=lmo0096 PE=4 SV=1 (Q8YAM2_LISMO)	EIIAB-Man OS=Listeria monocytogenes serovar 1/2a (strain ATCC BAA-679 / EGD-e) OX=169963 GN=lmo0096 PE=4 SV=1	Q8YAM2_LISMO	uniprot-listeria+monocytogenes+ATCC+BAA-679+_+EGD-e.fasta	34994.4	1	16	29	42	0.0014	0.598
FDO_220419_AX (1)	1_268M_C1	1_268M_C1	FDO_080422_Lismo_cond1_C	Cluster of Cysteine synthase OS=Listeria monocytogenes serovar 1/2a (strain ATCC BAA-679 / EGD-e) OX=169963 GN=cysK PE=3 SV=1 (Q8YAC3_LISMO)	Cysteine synthase OS=Listeria monocytogenes serovar 1/2a (strain ATCC BAA-679 / EGD-e) OX=169963 GN=cysK PE=3 SV=1	Q8YAC3_LISMO	uniprot-listeria+monocytogenes+ATCC+BAA-679+_+EGD-e.fasta	32218.8	1	16	21	30	0.001	0.623
FDO_220419_AX (1)	1_268M_C1	1_268M_C1	FDO_080422_Lismo_cond1_C	Cluster of Hup protein OS=Listeria monocytogenes serovar 1/2a (strain ATCC BAA-679 / EGD-e) OX=169963 GN=hup PE=3 SV=1 (Q92A74_LISMO)	Hup protein OS=Listeria monocytogenes serovar 1/2a (strain ATCC BAA-679 / EGD-e) OX=169963 GN=hup PE=3 SV=1	Q92A74_LISMO	uniprot-listeria+monocytogenes+ATCC+BAA-679+_+EGD-e.fasta	9882.6	1	16	30	90	0.0029	0.802
FDO_220419_AX (1)	1_268M_C1	1_268M_C1	FDO_080422_Lismo_cond1_C	Cluster of Lmo2412 protein OS=Listeria monocytogenes serovar 1/2a (strain ATCC BAA-679 / EGD-e) OX=169963 GN=lmo2412 PE=4 SV=1 (Q8Y4M5_LISMO)	Lmo2412 protein OS=Listeria monocytogenes serovar 1/2a (strain ATCC BAA-679 / EGD-e) OX=169963 GN=lmo2412 PE=4 SV=1	Q8Y4M5_LISMO	uniprot-listeria+monocytogenes+ATCC+BAA-679+_+EGD-e.fasta	16384.2	1	2	2	2	0.0001	0.129
FDO_220419_AX (1)	1_268M_C1	1_268M_C1	FDO_080422_Lismo_cond1_C	Cluster of 50S ribosomal protein L35 OS=Listeria monocytogenes serovar 1/2a (strain ATCC BAA-679 / EGD-e) OX=169963 GN=rpmI PE=3 SV=2 (RL35_LISMO)	50S ribosomal protein L35 OS=Listeria monocytogenes serovar 1/2a (strain ATCC BAA-679 / EGD-e) OX=169963 GN=rpmI PE=3 SV=2	RL35_LISMO	uniprot-listeria+monocytogenes+ATCC+BAA-679+_+EGD-e.fasta	7720.7	1	2	4	4	0.0001	0.333
FDO_220419_AX (1)	1_268M_C1	1_268M_C1	FDO_080422_Lismo_cond1_C	Cluster of Ribosomal RNA large subunit methyltransferase H OS=Listeria monocytogenes serovar 1/2a (strain ATCC BAA-679 / EGD-e) OX=169963 GN=rlmH PE=3 SV=1 (RLMH_LISMO)	Ribosomal RNA large subunit methyltransferase H OS=Listeria monocytogenes serovar 1/2a (strain ATCC BAA-679 / EGD-e) OX=169963 GN=rlmH PE=3 SV=1	RLMH_LISMO	uniprot-listeria+monocytogenes+ATCC+BAA-679+_+EGD-e.fasta	17767.5	1	2	2	2	0.0001	0.182
FDO_220419_AX (1)	1_268M_C1	1_268M_C1	FDO_080422_Lismo_cond1_C	Cluster of Probable DNA-directed RNA polymerase subunit delta OS=Listeria monocytogenes serovar 1/2a (strain ATCC BAA-679 / EGD-e) OX=169963 GN=rpoE PE=3 SV=1 (RPOE_LISMO)	Probable DNA-directed RNA polymerase subunit delta OS=Listeria monocytogenes serovar 1/2a (strain ATCC BAA-679 / EGD-e) OX=169963 GN=rpoE PE=3 SV=1	RPOE_LISMO	uniprot-listeria+monocytogenes+ATCC+BAA-679+_+EGD-e.fasta	20641.1	1	4	6	8	0.0003	0.202
FDO_220419_AX (1)	1_268M_C1	1_268M_C1	FDO_080422_Lismo_cond1_C	Cluster of tRNA (guanine-N(1)-)-methyltransferase OS=Listeria monocytogenes serovar 1/2a (strain ATCC BAA-679 / EGD-e) OX=169963 GN=trmD PE=3 SV=1 (TRMD_LISMO)	tRNA (guanine-N(1)-)-methyltransferase OS=Listeria monocytogenes serovar 1/2a (strain ATCC BAA-679 / EGD-e) OX=169963 GN=trmD PE=3 SV=1	TRMD_LISMO	uniprot-listeria+monocytogenes+ATCC+BAA-679+_+EGD-e.fasta	27928.7	1	2	2	2	0.0001	0.0857
FDO_220419_AX (1)	1_268M_C1	1_268M_C1	FDO_080422_Lismo_cond1_C	Cluster of Lmo2194 protein OS=Listeria monocytogenes serovar 1/2a (strain ATCC BAA-679 / EGD-e) OX=169963 GN=lmo2194 PE=3 SV=1 (Q8Y580_LISMO)	Lmo2194 protein OS=Listeria monocytogenes serovar 1/2a (strain ATCC BAA-679 / EGD-e) OX=169963 GN=lmo2194 PE=3 SV=1	Q8Y580_LISMO	uniprot-listeria+monocytogenes+ATCC+BAA-679+_+EGD-e.fasta	37973.1	1	2	2	2	0.0001	0.0814
FDO_220419_AX (1)	1_268M_C1	1_268M_C1	FDO_080422_Lismo_cond1_C	Cluster of 3'-5' exoribonuclease YhaM OS=Listeria monocytogenes serovar 1/2a (strain ATCC BAA-679 / EGD-e) OX=169963 GN=yhaM PE=3 SV=1 (YHAM_LISMO)	3'-5' exoribonuclease YhaM OS=Listeria monocytogenes serovar 1/2a (strain ATCC BAA-679 / EGD-e) OX=169963 GN=yhaM PE=3 SV=1	YHAM_LISMO	uniprot-listeria+monocytogenes+ATCC+BAA-679+_+EGD-e.fasta	35357.3	1	2	2	3	0.0001	0.0607
FDO_220419_AX (1)	1_268M_C1	1_268M_C1	FDO_080422_Lismo_cond1_C	Cluster of Ribosomal silencing factor RsfS OS=Listeria monocytogenes serovar 1/2a (strain ATCC BAA-679 / EGD-e) OX=169963 GN=rsfS PE=3 SV=1 (Q92BM7_LISMO)	Ribosomal silencing factor RsfS OS=Listeria monocytogenes serovar 1/2a (strain ATCC BAA-679 / EGD-e) OX=169963 GN=rsfS PE=3 SV=1	Q92BM7_LISMO	uniprot-listeria+monocytogenes+ATCC+BAA-679+_+EGD-e.fasta	13322.7	1	3	3	3	0.0001	0.314
FDO_220419_AX (1)	1_268M_C1	1_268M_C1	FDO_080422_Lismo_cond1_C	Cluster of Glycerol-3-phosphate dehydrogenase [NAD(P)+] OS=Listeria monocytogenes serovar 1/2a (strain ATCC BAA-679 / EGD-e) OX=169963 GN=gpsA PE=3 SV=1 (GPDA_LISMO)	Glycerol-3-phosphate dehydrogenase [NAD(P)+] OS=Listeria monocytogenes serovar 1/2a (strain ATCC BAA-679 / EGD-e) OX=169963 GN=gpsA PE=3 SV=1	GPDA_LISMO	uniprot-listeria+monocytogenes+ATCC+BAA-679+_+EGD-e.fasta	36497.9	1	6	6	6	0.0002	0.26
FDO_220419_AX (1)	1_268M_C1	1_268M_C1	FDO_080422_Lismo_cond1_C	Cluster of Lmo2391 protein OS=Listeria monocytogenes serovar 1/2a (strain ATCC BAA-679 / EGD-e) OX=169963 GN=lmo2391 PE=4 SV=1 (Q8Y4P4_LISMO)	Lmo2391 protein OS=Listeria monocytogenes serovar 1/2a (strain ATCC BAA-679 / EGD-e) OX=169963 GN=lmo2391 PE=4 SV=1	Q8Y4P4_LISMO	uniprot-listeria+monocytogenes+ATCC+BAA-679+_+EGD-e.fasta	22697.8	1	4	6	6	0.0002	0.211
FDO_220419_AX (1)	1_268M_C1	1_268M_C1	FDO_080422_Lismo_cond1_C	Cluster of Transcription elongation factor GreA OS=Listeria monocytogenes serovar 1/2a (strain ATCC BAA-679 / EGD-e) OX=169963 GN=greA PE=3 SV=1 (GREA_LISMO)	Transcription elongation factor GreA OS=Listeria monocytogenes serovar 1/2a (strain ATCC BAA-679 / EGD-e) OX=169963 GN=greA PE=3 SV=1	GREA_LISMO	uniprot-listeria+monocytogenes+ATCC+BAA-679+_+EGD-e.fasta	17485	1	3	4	4	0.0001	0.125
FDO_220419_AX (1)	1_268M_C1	1_268M_C1	FDO_080422_Lismo_cond1_C	Cluster of Acyl carrier protein OS=Listeria monocytogenes serovar 1/2a (strain ATCC BAA-679 / EGD-e) OX=169963 GN=acpP PE=3 SV=1 (ACP_LISMO)	Acyl carrier protein OS=Listeria monocytogenes serovar 1/2a (strain ATCC BAA-679 / EGD-e) OX=169963 GN=acpP PE=3 SV=1	ACP_LISMO	uniprot-listeria+monocytogenes+ATCC+BAA-679+_+EGD-e.fasta	8359.2	1	2	3	4	0.0001	0.26
FDO_220419_AX (1)	1_268M_C1	1_268M_C1	FDO_080422_Lismo_cond1_C	Cluster of 4-hydroxy-tetrahydrodipicolinate reductase OS=Listeria monocytogenes serovar 1/2a (strain ATCC BAA-679 / EGD-e) OX=169963 GN=dapB PE=3 SV=1 (DAPB_LISMO)	4-hydroxy-tetrahydrodipicolinate reductase OS=Listeria monocytogenes serovar 1/2a (strain ATCC BAA-679 / EGD-e) OX=169963 GN=dapB PE=3 SV=1	DAPB_LISMO	uniprot-listeria+monocytogenes+ATCC+BAA-679+_+EGD-e.fasta	28900	1	5	6	6	0.0002	0.24
FDO_220419_AX (1)	1_268M_C1	1_268M_C1	FDO_080422_Lismo_cond1_C	Cluster of dITP/XTP pyrophosphatase OS=Listeria monocytogenes serovar 1/2a (strain ATCC BAA-679 / EGD-e) OX=169963 GN=lmo1239 PE=3 SV=1 (IXTPA_LISMO)	dITP/XTP pyrophosphatase OS=Listeria monocytogenes serovar 1/2a (strain ATCC BAA-679 / EGD-e) OX=169963 GN=lmo1239 PE=3 SV=1	IXTPA_LISMO	uniprot-listeria+monocytogenes+ATCC+BAA-679+_+EGD-e.fasta	21984.4	1	2	2	2	0.0001	0.0887
FDO_220419_AX (1)	1_268M_C1	1_268M_C1	FDO_080422_Lismo_cond1_C	Cluster of Porphobilinogen deaminase OS=Listeria monocytogenes serovar 1/2a (strain ATCC BAA-679 / EGD-e) OX=169963 GN=hemC PE=3 SV=1 (HEM3_LISMO)	Porphobilinogen deaminase OS=Listeria monocytogenes serovar 1/2a (strain ATCC BAA-679 / EGD-e) OX=169963 GN=hemC PE=3 SV=1	HEM3_LISMO	uniprot-listeria+monocytogenes+ATCC+BAA-679+_+EGD-e.fasta	33938.1	1	2	2	2	0.0001	0.0744
FDO_220419_AX (1)	1_268M_C1	1_268M_C1	FDO_080422_Lismo_cond1_C	Cluster of Deoxyribose-phosphate aldolase OS=Listeria monocytogenes serovar 1/2a (strain ATCC BAA-679 / EGD-e) OX=169963 GN=deoC PE=3 SV=1 (DEOC_LISMO)	Deoxyribose-phosphate aldolase OS=Listeria monocytogenes serovar 1/2a (strain ATCC BAA-679 / EGD-e) OX=169963 GN=deoC PE=3 SV=1	DEOC_LISMO	uniprot-listeria+monocytogenes+ATCC+BAA-679+_+EGD-e.fasta	23537	1	6	8	8	0.0003	0.404
FDO_220419_AX (1)	1_268M_C1	1_268M_C1	FDO_080422_Lismo_cond1_C	Cluster of Lmo2199 protein OS=Listeria monocytogenes serovar 1/2a (strain ATCC BAA-679 / EGD-e) OX=169963 GN=lmo2199 PE=3 SV=1 (Q8Y576_LISMO)	Lmo2199 protein OS=Listeria monocytogenes serovar 1/2a (strain ATCC BAA-679 / EGD-e) OX=169963 GN=lmo2199 PE=3 SV=1	Q8Y576_LISMO	uniprot-listeria+monocytogenes+ATCC+BAA-679+_+EGD-e.fasta	14503.4	1	4	5	6	0.0002	0.275
FDO_220419_AX (1)	1_268M_C1	1_268M_C1	FDO_080422_Lismo_cond1_C	Cluster of UPF0365 protein lmo0392 OS=Listeria monocytogenes serovar 1/2a (strain ATCC BAA-679 / EGD-e) OX=169963 GN=lmo0392 PE=3 SV=1 (Y392_LISMO)	UPF0365 protein lmo0392 OS=Listeria monocytogenes serovar 1/2a (strain ATCC BAA-679 / EGD-e) OX=169963 GN=lmo0392 PE=3 SV=1	Y392_LISMO	uniprot-listeria+monocytogenes+ATCC+BAA-679+_+EGD-e.fasta	33665.6	1	8	9	10	0.0003	0.299
FDO_220419_AX (1)	1_268M_C1	1_268M_C1	FDO_080422_Lismo_cond1_C	Cluster of Lmo2166 protein OS=Listeria monocytogenes serovar 1/2a (strain ATCC BAA-679 / EGD-e) OX=169963 GN=lmo2166 PE=4 SV=1 (Q8Y5A3_LISMO)	Lmo2166 protein OS=Listeria monocytogenes serovar 1/2a (strain ATCC BAA-679 / EGD-e) OX=169963 GN=lmo2166 PE=4 SV=1	Q8Y5A3_LISMO	uniprot-listeria+monocytogenes+ATCC+BAA-679+_+EGD-e.fasta	26079.9	1	3	4	4	0.0001	0.121
FDO_220419_AX (1)	1_268M_C1	1_268M_C1	FDO_080422_Lismo_cond1_C	Cluster of Lmo0664 protein OS=Listeria monocytogenes serovar 1/2a (strain ATCC BAA-679 / EGD-e) OX=169963 GN=lmo0664 PE=3 SV=1 (Q8Y969_LISMO)	Lmo0664 protein OS=Listeria monocytogenes serovar 1/2a (strain ATCC BAA-679 / EGD-e) OX=169963 GN=lmo0664 PE=3 SV=1	Q8Y969_LISMO	uniprot-listeria+monocytogenes+ATCC+BAA-679+_+EGD-e.fasta	20586	1	3	3	4	0.0001	0.289
FDO_220419_AX (1)	1_268M_C1	1_268M_C1	FDO_080422_Lismo_cond1_C	Cluster of Catabolite control protein A OS=Listeria monocytogenes serovar 1/2a (strain ATCC BAA-679 / EGD-e) OX=169963 GN=ccpA PE=4 SV=1 (Q8Y6T3_LISMO)	Catabolite control protein A OS=Listeria monocytogenes serovar 1/2a (strain ATCC BAA-679 / EGD-e) OX=169963 GN=ccpA PE=4 SV=1	Q8Y6T3_LISMO	uniprot-listeria+monocytogenes+ATCC+BAA-679+_+EGD-e.fasta	36983.9	1	6	6	6	0.0002	0.236
FDO_220419_AX (1)	1_268M_C1	1_268M_C1	FDO_080422_Lismo_cond1_C	Cluster of Lmo2422 protein OS=Listeria monocytogenes serovar 1/2a (strain ATCC BAA-679 / EGD-e) OX=169963 GN=lmo2422 PE=4 SV=1 (Q8Y4L5_LISMO)	Lmo2422 protein OS=Listeria monocytogenes serovar 1/2a (strain ATCC BAA-679 / EGD-e) OX=169963 GN=lmo2422 PE=4 SV=1	Q8Y4L5_LISMO	uniprot-listeria+monocytogenes+ATCC+BAA-679+_+EGD-e.fasta	26044.3	1	2	2	2	0.0001	0.0866
FDO_220419_AX (1)	1_268M_C1	1_268M_C1	FDO_080422_Lismo_cond1_C	Cluster of Lmo2168 protein OS=Listeria monocytogenes serovar 1/2a (strain ATCC BAA-679 / EGD-e) OX=169963 GN=lmo2168 PE=4 SV=1 (Q8Y5A1_LISMO)	Lmo2168 protein OS=Listeria monocytogenes serovar 1/2a (strain ATCC BAA-679 / EGD-e) OX=169963 GN=lmo2168 PE=4 SV=1	Q8Y5A1_LISMO	uniprot-listeria+monocytogenes+ATCC+BAA-679+_+EGD-e.fasta	14751.4	1	5	6	7	0.0002	0.302
FDO_220419_AX (1)	1_268M_C1	1_268M_C1	FDO_080422_Lismo_cond1_C	Cluster of Lmo1423 protein OS=Listeria monocytogenes serovar 1/2a (strain ATCC BAA-679 / EGD-e) OX=169963 GN=lmo1423 PE=4 SV=1 (Q8Y774_LISMO)	Lmo1423 protein OS=Listeria monocytogenes serovar 1/2a (strain ATCC BAA-679 / EGD-e) OX=169963 GN=lmo1423 PE=4 SV=1	Q8Y774_LISMO	uniprot-listeria+monocytogenes+ATCC+BAA-679+_+EGD-e.fasta	32230.3	1	3	3	3	0.0001	0.101
FDO_220419_AX (1)	1_268M_C1	1_268M_C1	FDO_080422_Lismo_cond1_C	Cluster of Lmo0443 protein OS=Listeria monocytogenes serovar 1/2a (strain ATCC BAA-679 / EGD-e) OX=169963 GN=lmo0443 PE=3 SV=1 (Q8Y9T0_LISMO)	Lmo0443 protein OS=Listeria monocytogenes serovar 1/2a (strain ATCC BAA-679 / EGD-e) OX=169963 GN=lmo0443 PE=3 SV=1	Q8Y9T0_LISMO	uniprot-listeria+monocytogenes+ATCC+BAA-679+_+EGD-e.fasta	34146.4	1	4	4	4	0.0001	0.126
FDO_220419_AX (1)	1_268M_C1	1_268M_C1	FDO_080422_Lismo_cond1_C	Cluster of Zinc uptake system ATP-binding protein ZurA OS=Listeria monocytogenes serovar 1/2a (strain ATCC BAA-679 / EGD-e) OX=169963 GN=zurA PE=3 SV=1 (ZURA_LISMO)	Zinc uptake system ATP-binding protein ZurA OS=Listeria monocytogenes serovar 1/2a (strain ATCC BAA-679 / EGD-e) OX=169963 GN=zurA PE=3 SV=1	ZURA_LISMO	uniprot-listeria+monocytogenes+ATCC+BAA-679+_+EGD-e.fasta	28970.9	1	3	3	3	0.0001	0.148
FDO_220419_AX (1)	1_268M_C1	1_268M_C1	FDO_080422_Lismo_cond1_C	Cluster of Lmo1373 protein OS=Listeria monocytogenes serovar 1/2a (strain ATCC BAA-679 / EGD-e) OX=169963 GN=lmo1373 PE=4 SV=1 (Q8Y7B3_LISMO)	Lmo1373 protein OS=Listeria monocytogenes serovar 1/2a (strain ATCC BAA-679 / EGD-e) OX=169963 GN=lmo1373 PE=4 SV=1	Q8Y7B3_LISMO	uniprot-listeria+monocytogenes+ATCC+BAA-679+_+EGD-e.fasta	35738	1	5	6	7	0.0002	0.19
FDO_220419_AX (1)	1_268M_C1	1_268M_C1	FDO_080422_Lismo_cond1_C	Cluster of 50S ribosomal protein L21 OS=Listeria monocytogenes serovar 1/2a (strain ATCC BAA-679 / EGD-e) OX=169963 GN=rplU PE=3 SV=1 (RL21_LISMO)	50S ribosomal protein L21 OS=Listeria monocytogenes serovar 1/2a (strain ATCC BAA-679 / EGD-e) OX=169963 GN=rplU PE=3 SV=1	RL21_LISMO	uniprot-listeria+monocytogenes+ATCC+BAA-679+_+EGD-e.fasta	11213.9	1	11	17	66	0.0022	0.706
FDO_220419_AX (1)	1_268M_C1	1_268M_C1	FDO_080422_Lismo_cond1_C	Cluster of Redox-sensing transcriptional repressor Rex OS=Listeria monocytogenes serovar 1/2a (strain ATCC BAA-679 / EGD-e) OX=169963 GN=rex PE=3 SV=1 (REX_LISMO)	Redox-sensing transcriptional repressor Rex OS=Listeria monocytogenes serovar 1/2a (strain ATCC BAA-679 / EGD-e) OX=169963 GN=rex PE=3 SV=1	REX_LISMO	uniprot-listeria+monocytogenes+ATCC+BAA-679+_+EGD-e.fasta	24200.1	1	11	12	15	0.0005	0.549
FDO_220419_AX (1)	1_268M_C1	1_268M_C1	FDO_080422_Lismo_cond1_C	Cluster of Lmo2361 protein OS=Listeria monocytogenes serovar 1/2a (strain ATCC BAA-679 / EGD-e) OX=169963 GN=lmo2361 PE=4 SV=1 (Q928S1_LISMO)	Lmo2361 protein OS=Listeria monocytogenes serovar 1/2a (strain ATCC BAA-679 / EGD-e) OX=169963 GN=lmo2361 PE=4 SV=1	Q928S1_LISMO	uniprot-listeria+monocytogenes+ATCC+BAA-679+_+EGD-e.fasta	17561.5	1	5	8	8	0.0003	0.314
FDO_220419_AX (1)	1_268M_C1	1_268M_C1	FDO_080422_Lismo_cond1_C	Cluster of Lmo1636 protein OS=Listeria monocytogenes serovar 1/2a (strain ATCC BAA-679 / EGD-e) OX=169963 GN=lmo1636 PE=4 SV=1 (Q8Y6P8_LISMO)	Lmo1636 protein OS=Listeria monocytogenes serovar 1/2a (strain ATCC BAA-679 / EGD-e) OX=169963 GN=lmo1636 PE=4 SV=1	Q8Y6P8_LISMO	uniprot-listeria+monocytogenes+ATCC+BAA-679+_+EGD-e.fasta	33809.2	1	9	11	11	0.0004	0.346
FDO_220419_AX (1)	1_268M_C1	1_268M_C1	FDO_080422_Lismo_cond1_C	Cluster of Glucokinase OS=Listeria monocytogenes serovar 1/2a (strain ATCC BAA-679 / EGD-e) OX=169963 GN=lmo1339 PE=3 SV=1 (Q8Y7E4_LISMO)	Glucokinase OS=Listeria monocytogenes serovar 1/2a (strain ATCC BAA-679 / EGD-e) OX=169963 GN=lmo1339 PE=3 SV=1	Q8Y7E4_LISMO	uniprot-listeria+monocytogenes+ATCC+BAA-679+_+EGD-e.fasta	33713.6	1	2	2	2	0.0001	0.0963
FDO_220419_AX (1)	1_268M_C1	1_268M_C1	FDO_080422_Lismo_cond1_C	Cluster of 30S ribosomal protein S9 OS=Listeria monocytogenes serovar 1/2a (strain ATCC BAA-679 / EGD-e) OX=169963 GN=rpsI PE=3 SV=1 (RS9_LISMO)	30S ribosomal protein S9 OS=Listeria monocytogenes serovar 1/2a (strain ATCC BAA-679 / EGD-e) OX=169963 GN=rpsI PE=3 SV=1	RS9_LISMO	uniprot-listeria+monocytogenes+ATCC+BAA-679+_+EGD-e.fasta	14371.8	1	9	16	33	0.0011	0.731
FDO_220419_AX (1)	1_268M_C1	1_268M_C1	FDO_080422_Lismo_cond1_C	Cluster of Putative septation protein SpoVG 2 OS=Listeria monocytogenes serovar 1/2a (strain ATCC BAA-679 / EGD-e) OX=169963 GN=spoVG2 PE=3 SV=1 (SP5G2_LISMO)	Putative septation protein SpoVG 2 OS=Listeria monocytogenes serovar 1/2a (strain ATCC BAA-679 / EGD-e) OX=169963 GN=spoVG2 PE=3 SV=1	SP5G2_LISMO	uniprot-listeria+monocytogenes+ATCC+BAA-679+_+EGD-e.fasta	11403.3	1	7	16	125	0.0041	0.716
FDO_220419_AX (1)	1_268M_C1	1_268M_C1	FDO_080422_Lismo_cond1_C	Cluster of Lmo2369 protein OS=Listeria monocytogenes serovar 1/2a (strain ATCC BAA-679 / EGD-e) OX=169963 GN=lmo2369 PE=4 SV=1 (Q8Y4R5_LISMO)	Lmo2369 protein OS=Listeria monocytogenes serovar 1/2a (strain ATCC BAA-679 / EGD-e) OX=169963 GN=lmo2369 PE=4 SV=1	Q8Y4R5_LISMO	uniprot-listeria+monocytogenes+ATCC+BAA-679+_+EGD-e.fasta	13018.8	1	8	11	11	0.0004	0.778
FDO_220419_AX (1)	1_268M_C1	1_268M_C1	FDO_080422_Lismo_cond1_C	Cluster of 50S ribosomal protein L31 type B OS=Listeria monocytogenes serovar 1/2a (strain ATCC BAA-679 / EGD-e) OX=169963 GN=rpmE2 PE=3 SV=1 (RL31B_LISMO)	50S ribosomal protein L31 type B OS=Listeria monocytogenes serovar 1/2a (strain ATCC BAA-679 / EGD-e) OX=169963 GN=rpmE2 PE=3 SV=1	RL31B_LISMO	uniprot-listeria+monocytogenes+ATCC+BAA-679+_+EGD-e.fasta	9258.6	1	3	5	6	0.0002	0.642
FDO_220419_AX (1)	1_268M_C1	1_268M_C1	FDO_080422_Lismo_cond1_C	Cluster of FMN-dependent NADH:quinone oxidoreductase 2 OS=Listeria monocytogenes serovar 1/2a (strain ATCC BAA-679 / EGD-e) OX=169963 GN=azoR2 PE=3 SV=1 (AZOR2_LISMO)	FMN-dependent NADH:quinone oxidoreductase 2 OS=Listeria monocytogenes serovar 1/2a (strain ATCC BAA-679 / EGD-e) OX=169963 GN=azoR2 PE=3 SV=1	AZOR2_LISMO	uniprot-listeria+monocytogenes+ATCC+BAA-679+_+EGD-e.fasta	23096.3	1	5	5	5	0.0002	0.393
FDO_220419_AX (1)	1_268M_C1	1_268M_C1	FDO_080422_Lismo_cond1_C	Cluster of 30S ribosomal protein S7 OS=Listeria monocytogenes serovar 1/2a (strain ATCC BAA-679 / EGD-e) OX=169963 GN=rpsG PE=3 SV=1 (RS7_LISMO)	30S ribosomal protein S7 OS=Listeria monocytogenes serovar 1/2a (strain ATCC BAA-679 / EGD-e) OX=169963 GN=rpsG PE=3 SV=1	RS7_LISMO	uniprot-listeria+monocytogenes+ATCC+BAA-679+_+EGD-e.fasta	17817.2	1	6	9	15	0.0005	0.314
FDO_220419_AX (1)	1_268M_C1	1_268M_C1	FDO_080422_Lismo_cond1_C	Cluster of Cytidine deaminase OS=Listeria monocytogenes serovar 1/2a (strain ATCC BAA-679 / EGD-e) OX=169963 GN=lmo1463 PE=3 SV=1 (Q8Y749_LISMO)	Cytidine deaminase OS=Listeria monocytogenes serovar 1/2a (strain ATCC BAA-679 / EGD-e) OX=169963 GN=lmo1463 PE=3 SV=1	Q8Y749_LISMO	uniprot-listeria+monocytogenes+ATCC+BAA-679+_+EGD-e.fasta	14083.1	1	2	2	2	0.0001	0.229
FDO_220419_AX (1)	1_268M_C1	1_268M_C1	FDO_080422_Lismo_cond1_C	Cluster of Ribulose-phosphate 3-epimerase OS=Listeria monocytogenes serovar 1/2a (strain ATCC BAA-679 / EGD-e) OX=169963 GN=rpe PE=3 SV=1 (Q8Y681_LISMO)	Ribulose-phosphate 3-epimerase OS=Listeria monocytogenes serovar 1/2a (strain ATCC BAA-679 / EGD-e) OX=169963 GN=rpe PE=3 SV=1	Q8Y681_LISMO	uniprot-listeria+monocytogenes+ATCC+BAA-679+_+EGD-e.fasta	23833.8	1	2	2	4	0.0001	0.133
FDO_220419_AX (1)	1_268M_C1	1_268M_C1	FDO_080422_Lismo_cond1_C	Cluster of Cell cycle protein GpsB OS=Listeria monocytogenes serovar 1/2a (strain ATCC BAA-679 / EGD-e) OX=169963 GN=gpsB PE=1 SV=1 (GPSB_LISMO)	Cell cycle protein GpsB OS=Listeria monocytogenes serovar 1/2a (strain ATCC BAA-679 / EGD-e) OX=169963 GN=gpsB PE=1 SV=1	GPSB_LISMO	uniprot-listeria+monocytogenes+ATCC+BAA-679+_+EGD-e.fasta	12883.8	1	3	3	3	0.0001	0.425
FDO_220419_AX (1)	1_268M_C1	1_268M_C1	FDO_080422_Lismo_cond1_C	Cluster of 30S ribosomal protein S5 OS=Listeria monocytogenes serovar 1/2a (strain ATCC BAA-679 / EGD-e) OX=169963 GN=rpsE PE=3 SV=1 (RS5_LISMO)	30S ribosomal protein S5 OS=Listeria monocytogenes serovar 1/2a (strain ATCC BAA-679 / EGD-e) OX=169963 GN=rpsE PE=3 SV=1	RS5_LISMO	uniprot-listeria+monocytogenes+ATCC+BAA-679+_+EGD-e.fasta	17455.8	1	16	27	86	0.0028	0.862
FDO_220419_AX (1)	1_268M_C1	1_268M_C1	FDO_080422_Lismo_cond1_C	Cluster of Lmo2208 protein OS=Listeria monocytogenes serovar 1/2a (strain ATCC BAA-679 / EGD-e) OX=169963 GN=lmo2208 PE=4 SV=1 (Q8Y568_LISMO)	Lmo2208 protein OS=Listeria monocytogenes serovar 1/2a (strain ATCC BAA-679 / EGD-e) OX=169963 GN=lmo2208 PE=4 SV=1	Q8Y568_LISMO	uniprot-listeria+monocytogenes+ATCC+BAA-679+_+EGD-e.fasta	28549.6	1	2	2	2	0.0001	0.0938
FDO_220419_AX (1)	1_268M_C1	1_268M_C1	FDO_080422_Lismo_cond1_C	Cluster of UPF0173 metal-dependent hydrolase lmo1577 OS=Listeria monocytogenes serovar 1/2a (strain ATCC BAA-679 / EGD-e) OX=169963 GN=lmo1577 PE=3 SV=1 (Y1577_LISMO)	UPF0173 metal-dependent hydrolase lmo1577 OS=Listeria monocytogenes serovar 1/2a (strain ATCC BAA-679 / EGD-e) OX=169963 GN=lmo1577 PE=3 SV=1	Y1577_LISMO	uniprot-listeria+monocytogenes+ATCC+BAA-679+_+EGD-e.fasta	24648.9	1	5	5	6	0.0002	0.382
FDO_220419_AX (1)	1_268M_C1	1_268M_C1	FDO_080422_Lismo_cond1_C	Cluster of Lmo0078 protein OS=Listeria monocytogenes serovar 1/2a (strain ATCC BAA-679 / EGD-e) OX=169963 GN=lmo0078 PE=3 SV=1 (Q8YAN9_LISMO)	Lmo0078 protein OS=Listeria monocytogenes serovar 1/2a (strain ATCC BAA-679 / EGD-e) OX=169963 GN=lmo0078 PE=3 SV=1	Q8YAN9_LISMO	uniprot-listeria+monocytogenes+ATCC+BAA-679+_+EGD-e.fasta	33851.9	1	6	6	6	0.0002	0.245
FDO_220419_AX (1)	1_268M_C1	1_268M_C1	FDO_080422_Lismo_cond1_C	Cluster of 30S ribosomal protein S3 OS=Listeria monocytogenes serovar 1/2a (strain ATCC BAA-679 / EGD-e) OX=169963 GN=rpsC PE=3 SV=1 (RS3_LISMO)	30S ribosomal protein S3 OS=Listeria monocytogenes serovar 1/2a (strain ATCC BAA-679 / EGD-e) OX=169963 GN=rpsC PE=3 SV=1	RS3_LISMO	uniprot-listeria+monocytogenes+ATCC+BAA-679+_+EGD-e.fasta	24542.5	1	26	53	75	0.0024	0.729
FDO_220419_AX (1)	1_268M_C1	1_268M_C1	FDO_080422_Lismo_cond1_C	Cluster of 50S ribosomal protein L19 OS=Listeria monocytogenes serovar 1/2a (strain ATCC BAA-679 / EGD-e) OX=169963 GN=rplS PE=3 SV=1 (RL19_LISMO)	50S ribosomal protein L19 OS=Listeria monocytogenes serovar 1/2a (strain ATCC BAA-679 / EGD-e) OX=169963 GN=rplS PE=3 SV=1	RL19_LISMO	uniprot-listeria+monocytogenes+ATCC+BAA-679+_+EGD-e.fasta	13117.6	1	19	33	86	0.0028	0.851
FDO_220419_AX (1)	1_268M_C1	1_268M_C1	FDO_080422_Lismo_cond1_C	Cluster of 50S ribosomal protein L9 OS=Listeria monocytogenes serovar 1/2a (strain ATCC BAA-679 / EGD-e) OX=169963 GN=rplI PE=3 SV=1 (RL9_LISMO)	50S ribosomal protein L9 OS=Listeria monocytogenes serovar 1/2a (strain ATCC BAA-679 / EGD-e) OX=169963 GN=rplI PE=3 SV=1	RL9_LISMO	uniprot-listeria+monocytogenes+ATCC+BAA-679+_+EGD-e.fasta	16164.2	1	10	16	22	0.0007	0.608
FDO_220419_AX (1)	1_268M_C1	1_268M_C1	FDO_080422_Lismo_cond1_C	Cluster of Pyridoxal phosphate homeostasis protein OS=Listeria monocytogenes serovar 1/2a (strain ATCC BAA-679 / EGD-e) OX=169963 GN=lmo2031 PE=3 SV=1 (Q8Y5M6_LISMO)	Pyridoxal phosphate homeostasis protein OS=Listeria monocytogenes serovar 1/2a (strain ATCC BAA-679 / EGD-e) OX=169963 GN=lmo2031 PE=3 SV=1	Q8Y5M6_LISMO	uniprot-listeria+monocytogenes+ATCC+BAA-679+_+EGD-e.fasta	25890.8	1	2	2	2	0.0001	0.122
FDO_220419_AX (1)	1_268M_C1	1_268M_C1	FDO_080422_Lismo_cond1_C	Cluster of 50S ribosomal protein L15 OS=Listeria monocytogenes serovar 1/2a (strain ATCC BAA-679 / EGD-e) OX=169963 GN=rplO PE=3 SV=1 (RL15_LISMO)	50S ribosomal protein L15 OS=Listeria monocytogenes serovar 1/2a (strain ATCC BAA-679 / EGD-e) OX=169963 GN=rplO PE=3 SV=1	RL15_LISMO	uniprot-listeria+monocytogenes+ATCC+BAA-679+_+EGD-e.fasta	15781.7	1	19	31	47	0.0015	0.699
FDO_220419_AX (1)	1_268M_C1	1_268M_C1	FDO_080422_Lismo_cond1_C	Cluster of 50S ribosomal protein L7/L12 OS=Listeria monocytogenes serovar 1/2a (strain ATCC BAA-679 / EGD-e) OX=169963 GN=rplL PE=3 SV=1 (RL7_LISMO)	50S ribosomal protein L7/L12 OS=Listeria monocytogenes serovar 1/2a (strain ATCC BAA-679 / EGD-e) OX=169963 GN=rplL PE=3 SV=1	RL7_LISMO	uniprot-listeria+monocytogenes+ATCC+BAA-679+_+EGD-e.fasta	12469.3	1	16	27	92	0.003	0.6
FDO_220419_AX (1)	1_268M_C1	1_268M_C1	FDO_080422_Lismo_cond1_C	Cluster of Lmo2366 protein OS=Listeria monocytogenes serovar 1/2a (strain ATCC BAA-679 / EGD-e) OX=169963 GN=lmo2366 PE=4 SV=1 (Q928R7_LISMO)	Lmo2366 protein OS=Listeria monocytogenes serovar 1/2a (strain ATCC BAA-679 / EGD-e) OX=169963 GN=lmo2366 PE=4 SV=1	Q928R7_LISMO	uniprot-listeria+monocytogenes+ATCC+BAA-679+_+EGD-e.fasta	28373.8	1	2	2	2	0.0001	0.0913
FDO_220419_AX (1)	1_268M_C1	1_268M_C1	FDO_080422_Lismo_cond1_C	Cluster of 50S ribosomal protein L13 OS=Listeria monocytogenes serovar 1/2a (strain ATCC BAA-679 / EGD-e) OX=169963 GN=rplM PE=3 SV=1 (RL13_LISMO)	50S ribosomal protein L13 OS=Listeria monocytogenes serovar 1/2a (strain ATCC BAA-679 / EGD-e) OX=169963 GN=rplM PE=3 SV=1	RL13_LISMO	uniprot-listeria+monocytogenes+ATCC+BAA-679+_+EGD-e.fasta	16200.3	1	15	29	40	0.0013	0.786
FDO_220419_AX (1)	1_268M_C1	1_268M_C1	FDO_080422_Lismo_cond1_C	Cluster of ADP-dependent (S)-NAD(P)H-hydrate dehydratase OS=Listeria monocytogenes serovar 1/2a (strain ATCC BAA-679 / EGD-e) OX=169963 GN=nnrD PE=3 SV=1 (NNRD_LISMO)	ADP-dependent (S)-NAD(P)H-hydrate dehydratase OS=Listeria monocytogenes serovar 1/2a (strain ATCC BAA-679 / EGD-e) OX=169963 GN=nnrD PE=3 SV=1	NNRD_LISMO	uniprot-listeria+monocytogenes+ATCC+BAA-679+_+EGD-e.fasta	29797	1	2	2	2	0.0001	0.105
FDO_220419_AX (1)	1_268M_C1	1_268M_C1	FDO_080422_Lismo_cond1_C	Cluster of Thymidine kinase OS=Listeria monocytogenes serovar 1/2a (strain ATCC BAA-679 / EGD-e) OX=169963 GN=tdk PE=3 SV=1 (KITH_LISMO)	Thymidine kinase OS=Listeria monocytogenes serovar 1/2a (strain ATCC BAA-679 / EGD-e) OX=169963 GN=tdk PE=3 SV=1	KITH_LISMO	uniprot-listeria+monocytogenes+ATCC+BAA-679+_+EGD-e.fasta	21878.2	1	2	2	2	0.0001	0.131
FDO_220419_AX (1)	1_268M_C1	1_268M_C1	FDO_080422_Lismo_cond1_C	Cluster of Cell division ATP-binding protein FtsE OS=Listeria monocytogenes serovar 1/2a (strain ATCC BAA-679 / EGD-e) OX=169963 GN=ftsE PE=3 SV=1 (Q8Y4E0_LISMO)	Cell division ATP-binding protein FtsE OS=Listeria monocytogenes serovar 1/2a (strain ATCC BAA-679 / EGD-e) OX=169963 GN=ftsE PE=3 SV=1	Q8Y4E0_LISMO	uniprot-listeria+monocytogenes+ATCC+BAA-679+_+EGD-e.fasta	25920.5	1	6	12	12	0.0004	0.338
FDO_220419_AX (1)	1_268M_C1	1_268M_C1	FDO_080422_Lismo_cond1_C	Cluster of 50S ribosomal protein L11 OS=Listeria monocytogenes serovar 1/2a (strain ATCC BAA-679 / EGD-e) OX=169963 GN=rplK PE=3 SV=1 (RL11_LISMO)	50S ribosomal protein L11 OS=Listeria monocytogenes serovar 1/2a (strain ATCC BAA-679 / EGD-e) OX=169963 GN=rplK PE=3 SV=1	RL11_LISMO	uniprot-listeria+monocytogenes+ATCC+BAA-679+_+EGD-e.fasta	14860.5	1	5	10	48	0.0016	0.426
FDO_220419_AX (1)	1_268M_C1	1_268M_C1	FDO_080422_Lismo_cond1_C	Cluster of Energy-coupling factor transporter ATP-binding protein EcfA1 OS=Listeria monocytogenes serovar 1/2a (strain ATCC BAA-679 / EGD-e) OX=169963 GN=ecfA1 PE=3 SV=1 (ECFA1_LISMO)	Energy-coupling factor transporter ATP-binding protein EcfA1 OS=Listeria monocytogenes serovar 1/2a (strain ATCC BAA-679 / EGD-e) OX=169963 GN=ecfA1 PE=3 SV=1	ECFA1_LISMO	uniprot-listeria+monocytogenes+ATCC+BAA-679+_+EGD-e.fasta	30911.1	1	5	5	5	0.0002	0.272
FDO_220419_AX (1)	1_268M_C1	1_268M_C1	FDO_080422_Lismo_cond1_C	Cluster of Lmo1453 protein OS=Listeria monocytogenes serovar 1/2a (strain ATCC BAA-679 / EGD-e) OX=169963 GN=lmo1453 PE=4 SV=1 (Q7AP64_LISMO)	Lmo1453 protein OS=Listeria monocytogenes serovar 1/2a (strain ATCC BAA-679 / EGD-e) OX=169963 GN=lmo1453 PE=4 SV=1	Q7AP64_LISMO	uniprot-listeria+monocytogenes+ATCC+BAA-679+_+EGD-e.fasta	26200.7	1	2	2	2	0.0001	0.111
FDO_220419_AX (1)	1_268M_C1	1_268M_C1	FDO_080422_Lismo_cond1_C	Cluster of Lmo0774 protein OS=Listeria monocytogenes serovar 1/2a (strain ATCC BAA-679 / EGD-e) OX=169963 GN=lmo0774 PE=3 SV=1 (Q8Y8W8_LISMO)	Lmo0774 protein OS=Listeria monocytogenes serovar 1/2a (strain ATCC BAA-679 / EGD-e) OX=169963 GN=lmo0774 PE=3 SV=1	Q8Y8W8_LISMO	uniprot-listeria+monocytogenes+ATCC+BAA-679+_+EGD-e.fasta	33424.9	1	8	9	11	0.0004	0.269
FDO_220419_AX (1)	1_268M_C1	1_268M_C1	FDO_080422_Lismo_cond1_C	Cluster of Carbohydrate deacetylase OS=Listeria monocytogenes serovar 1/2a (strain ATCC BAA-679 / EGD-e) OX=169963 GN=lmo0191 PE=3 SV=1 (YDJC_LISMO)	Carbohydrate deacetylase OS=Listeria monocytogenes serovar 1/2a (strain ATCC BAA-679 / EGD-e) OX=169963 GN=lmo0191 PE=3 SV=1	YDJC_LISMO	uniprot-listeria+monocytogenes+ATCC+BAA-679+_+EGD-e.fasta	27301.6	1	5	6	6	0.0002	0.294
FDO_220419_AX (1)	1_268M_C1	1_268M_C1	FDO_080422_Lismo_cond1_C	Cluster of Cell division inhibitor MinD OS=Listeria monocytogenes serovar 1/2a (strain ATCC BAA-679 / EGD-e) OX=169963 GN=minD PE=3 SV=1 (Q8Y6Y7_LISMO)	Cell division inhibitor MinD OS=Listeria monocytogenes serovar 1/2a (strain ATCC BAA-679 / EGD-e) OX=169963 GN=minD PE=3 SV=1	Q8Y6Y7_LISMO	uniprot-listeria+monocytogenes+ATCC+BAA-679+_+EGD-e.fasta	29068.4	1	6	7	8	0.0003	0.293
FDO_220419_AX (1)	1_268M_C1	1_268M_C1	FDO_080422_Lismo_cond1_C	Cluster of Lmo0515 protein OS=Listeria monocytogenes serovar 1/2a (strain ATCC BAA-679 / EGD-e) OX=169963 GN=lmo0515 PE=3 SV=1 (Q8Y9L2_LISMO)	Lmo0515 protein OS=Listeria monocytogenes serovar 1/2a (strain ATCC BAA-679 / EGD-e) OX=169963 GN=lmo0515 PE=3 SV=1	Q8Y9L2_LISMO	uniprot-listeria+monocytogenes+ATCC+BAA-679+_+EGD-e.fasta	15411.4	1	5	6	7	0.0002	0.462
FDO_220419_AX (1)	1_268M_C1	1_268M_C1	FDO_080422_Lismo_cond1_C	Cluster of Chemotaxis protein CheY OS=Listeria monocytogenes serovar 1/2a (strain ATCC BAA-679 / EGD-e) OX=169963 GN=cheY PE=3 SV=1 (CHEY_LISMO)	Chemotaxis protein CheY OS=Listeria monocytogenes serovar 1/2a (strain ATCC BAA-679 / EGD-e) OX=169963 GN=cheY PE=3 SV=1	CHEY_LISMO	uniprot-listeria+monocytogenes+ATCC+BAA-679+_+EGD-e.fasta	13106.9	1	2	2	2	0.0001	0.185
FDO_220419_AX (1)	1_268M_C1	1_268M_C1	FDO_080422_Lismo_cond1_C	Cluster of Lmo0851 protein OS=Listeria monocytogenes serovar 1/2a (strain ATCC BAA-679 / EGD-e) OX=169963 GN=lmo0851 PE=4 SV=1 (Q8Y8P5_LISMO)	Lmo0851 protein OS=Listeria monocytogenes serovar 1/2a (strain ATCC BAA-679 / EGD-e) OX=169963 GN=lmo0851 PE=4 SV=1	Q8Y8P5_LISMO	uniprot-listeria+monocytogenes+ATCC+BAA-679+_+EGD-e.fasta	29351.2	1	2	2	2	0.0001	0.0992
FDO_220419_AX (1)	1_268M_C1	1_268M_C1	FDO_080422_Lismo_cond1_C	Cluster of Lmo1281 protein OS=Listeria monocytogenes serovar 1/2a (strain ATCC BAA-679 / EGD-e) OX=169963 GN=lmo1281 PE=3 SV=1 (Q8Y7J6_LISMO)	Lmo1281 protein OS=Listeria monocytogenes serovar 1/2a (strain ATCC BAA-679 / EGD-e) OX=169963 GN=lmo1281 PE=3 SV=1	Q8Y7J6_LISMO	uniprot-listeria+monocytogenes+ATCC+BAA-679+_+EGD-e.fasta	14426.5	1	2	2	2	0.0001	0.164
FDO_220419_AX (1)	1_268M_C1	1_268M_C1	FDO_080422_Lismo_cond1_C	Cluster of 3-hydroxyacyl-[acyl-carrier-protein] dehydratase FabZ OS=Listeria monocytogenes serovar 1/2a (strain ATCC BAA-679 / EGD-e) OX=169963 GN=fabZ PE=3 SV=1 (FABZ_LISMO)	3-hydroxyacyl-[acyl-carrier-protein] dehydratase FabZ OS=Listeria monocytogenes serovar 1/2a (strain ATCC BAA-679 / EGD-e) OX=169963 GN=fabZ PE=3 SV=1	FABZ_LISMO	uniprot-listeria+monocytogenes+ATCC+BAA-679+_+EGD-e.fasta	15858.2	1	6	7	11	0.0004	0.347
FDO_220419_AX (1)	1_268M_C1	1_268M_C1	FDO_080422_Lismo_cond1_C	Cluster of Lmo0129 protein OS=Listeria monocytogenes serovar 1/2a (strain ATCC BAA-679 / EGD-e) OX=169963 GN=lmo0129 PE=4 SV=1 (Q8YAJ6_LISMO)	Lmo0129 protein OS=Listeria monocytogenes serovar 1/2a (strain ATCC BAA-679 / EGD-e) OX=169963 GN=lmo0129 PE=4 SV=1	Q8YAJ6_LISMO	uniprot-listeria+monocytogenes+ATCC+BAA-679+_+EGD-e.fasta	26476.2	1	12	13	16	0.0005	0.483
FDO_220419_AX (1)	1_268M_C1	1_268M_C1	FDO_080422_Lismo_cond1_C	Cluster of Lmo1218 protein OS=Listeria monocytogenes serovar 1/2a (strain ATCC BAA-679 / EGD-e) OX=169963 GN=lmo1218 PE=4 SV=1 (Q8Y7Q4_LISMO)	Lmo1218 protein OS=Listeria monocytogenes serovar 1/2a (strain ATCC BAA-679 / EGD-e) OX=169963 GN=lmo1218 PE=4 SV=1	Q8Y7Q4_LISMO	uniprot-listeria+monocytogenes+ATCC+BAA-679+_+EGD-e.fasta	27652.8	1	2	3	3	0.0001	0.147
FDO_220419_AX (1)	1_268M_C1	1_268M_C1	FDO_080422_Lismo_cond1_C	Cluster of tRNA (guanine-N(7)-)-methyltransferase OS=Listeria monocytogenes serovar 1/2a (strain ATCC BAA-679 / EGD-e) OX=169963 GN=trmB PE=3 SV=1 (TRMB_LISMO)	tRNA (guanine-N(7)-)-methyltransferase OS=Listeria monocytogenes serovar 1/2a (strain ATCC BAA-679 / EGD-e) OX=169963 GN=trmB PE=3 SV=1	TRMB_LISMO	uniprot-listeria+monocytogenes+ATCC+BAA-679+_+EGD-e.fasta	24922.9	1	2	2	2	0.0001	0.0607
FDO_220419_AX (1)	1_268M_C1	1_268M_C1	FDO_080422_Lismo_cond1_C	Cluster of t(6)A37 threonylcarbamoyladenosine biosynthesis protein TsaE OS=Listeria monocytogenes serovar 1/2a (strain ATCC BAA-679 / EGD-e) OX=169963 GN=lmo2078 PE=3 SV=1 (Q8Y5I4_LISMO)	t(6)A37 threonylcarbamoyladenosine biosynthesis protein TsaE OS=Listeria monocytogenes serovar 1/2a (strain ATCC BAA-679 / EGD-e) OX=169963 GN=lmo2078 PE=3 SV=1	Q8Y5I4_LISMO	uniprot-listeria+monocytogenes+ATCC+BAA-679+_+EGD-e.fasta	17509.9	1	7	8	8	0.0003	0.399
FDO_220419_AX (1)	1_268M_C1	1_268M_C1	FDO_080422_Lismo_cond1_C	Cluster of Lmo1688 protein OS=Listeria monocytogenes serovar 1/2a (strain ATCC BAA-679 / EGD-e) OX=169963 GN=lmo1688 PE=4 SV=1 (Q8Y6J6_LISMO)	Lmo1688 protein OS=Listeria monocytogenes serovar 1/2a (strain ATCC BAA-679 / EGD-e) OX=169963 GN=lmo1688 PE=4 SV=1	Q8Y6J6_LISMO	uniprot-listeria+monocytogenes+ATCC+BAA-679+_+EGD-e.fasta	27187	1	8	9	9	0.0003	0.351
FDO_220419_AX (1)	1_268M_C1	1_268M_C1	FDO_080422_Lismo_cond1_C	Cluster of Teichoic acids export ATP-binding protein TagH OS=Listeria monocytogenes serovar 1/2a (strain ATCC BAA-679 / EGD-e) OX=169963 GN=tagH PE=3 SV=1 (TAGH_LISMO)	Teichoic acids export ATP-binding protein TagH OS=Listeria monocytogenes serovar 1/2a (strain ATCC BAA-679 / EGD-e) OX=169963 GN=tagH PE=3 SV=1	TAGH_LISMO	uniprot-listeria+monocytogenes+ATCC+BAA-679+_+EGD-e.fasta	37339.6	1	2	3	3	0.0001	0.0631
FDO_220419_AX (1)	1_268M_C1	1_268M_C1	FDO_080422_Lismo_cond1_C	Cluster of Peptidyl-tRNA hydrolase OS=Listeria monocytogenes serovar 1/2a (strain ATCC BAA-679 / EGD-e) OX=169963 GN=pth PE=3 SV=1 (PTH_LISMO)	Peptidyl-tRNA hydrolase OS=Listeria monocytogenes serovar 1/2a (strain ATCC BAA-679 / EGD-e) OX=169963 GN=pth PE=3 SV=1	PTH_LISMO	uniprot-listeria+monocytogenes+ATCC+BAA-679+_+EGD-e.fasta	20980	1	3	4	4	0.0001	0.231
FDO_220419_AX (1)	1_268M_C1	1_268M_C1	FDO_080422_Lismo_cond1_C	Cluster of Ribosomal RNA small subunit methyltransferase A OS=Listeria monocytogenes serovar 1/2a (strain ATCC BAA-679 / EGD-e) OX=169963 GN=rsmA PE=3 SV=1 (RSMA_LISMO)	Ribosomal RNA small subunit methyltransferase A OS=Listeria monocytogenes serovar 1/2a (strain ATCC BAA-679 / EGD-e) OX=169963 GN=rsmA PE=3 SV=1	RSMA_LISMO	uniprot-listeria+monocytogenes+ATCC+BAA-679+_+EGD-e.fasta	33098.1	1	3	3	3	0.0001	0.136
FDO_220419_AX (1)	1_268M_C1	1_268M_C1	FDO_080422_Lismo_cond1_C	Cluster of Polyribonucleotide nucleotidyltransferase domain present OS=Listeria monocytogenes serovar 1/2a (strain ATCC BAA-679 / EGD-e) OX=169963 GN=lmo0218 PE=4 SV=1 (Q8YAC8_LISMO)	Polyribonucleotide nucleotidyltransferase domain present OS=Listeria monocytogenes serovar 1/2a (strain ATCC BAA-679 / EGD-e) OX=169963 GN=lmo0218 PE=4 SV=1	Q8YAC8_LISMO	uniprot-listeria+monocytogenes+ATCC+BAA-679+_+EGD-e.fasta	15674.4	1	12	20	31	0.001	0.803
FDO_220419_AX (1)	1_268M_C1	1_268M_C1	FDO_080422_Lismo_cond1_C	Cluster of Lmo0553 protein OS=Listeria monocytogenes serovar 1/2a (strain ATCC BAA-679 / EGD-e) OX=169963 GN=lmo0553 PE=4 SV=1 (Q8Y9H5_LISMO)	Lmo0553 protein OS=Listeria monocytogenes serovar 1/2a (strain ATCC BAA-679 / EGD-e) OX=169963 GN=lmo0553 PE=4 SV=1	Q8Y9H5_LISMO	uniprot-listeria+monocytogenes+ATCC+BAA-679+_+EGD-e.fasta	23562.2	1	9	14	18	0.0006	0.616
FDO_220419_AX (1)	1_268M_C1	1_268M_C1	FDO_080422_Lismo_cond1_C	Cluster of RNA-binding protein Hfq OS=Listeria monocytogenes serovar 1/2a (strain ATCC BAA-679 / EGD-e) OX=169963 GN=hfq PE=1 SV=1 (Q92C58_LISMO)	RNA-binding protein Hfq OS=Listeria monocytogenes serovar 1/2a (strain ATCC BAA-679 / EGD-e) OX=169963 GN=hfq PE=1 SV=1	Q92C58_LISMO	uniprot-listeria+monocytogenes+ATCC+BAA-679+_+EGD-e.fasta	8715.1	1	5	7	13	0.0004	0.727
FDO_220419_AX (1)	1_268M_C1	1_268M_C1	FDO_080422_Lismo_cond1_C	Cluster of Lmo2577 protein OS=Listeria monocytogenes serovar 1/2a (strain ATCC BAA-679 / EGD-e) OX=169963 GN=lmo2577 PE=4 SV=1 (Q8Y478_LISMO)	Lmo2577 protein OS=Listeria monocytogenes serovar 1/2a (strain ATCC BAA-679 / EGD-e) OX=169963 GN=lmo2577 PE=4 SV=1	Q8Y478_LISMO	uniprot-listeria+monocytogenes+ATCC+BAA-679+_+EGD-e.fasta	30300.8	1	4	4	4	0.0001	0.164
FDO_220419_AX (1)	1_268M_C1	1_268M_C1	FDO_080422_Lismo_cond1_C	Cluster of Purine nucleoside phosphorylase OS=Listeria monocytogenes serovar 1/2a (strain ATCC BAA-679 / EGD-e) OX=169963 GN=pnp PE=3 SV=1 (Q8Y5V2_LISMO)	Purine nucleoside phosphorylase OS=Listeria monocytogenes serovar 1/2a (strain ATCC BAA-679 / EGD-e) OX=169963 GN=pnp PE=3 SV=1	Q8Y5V2_LISMO	uniprot-listeria+monocytogenes+ATCC+BAA-679+_+EGD-e.fasta	29475.8	1	5	5	6	0.0002	0.301
FDO_220419_AX (1)	1_268M_C1	1_268M_C1	FDO_080422_Lismo_cond1_C	Cluster of Lmo0557 protein OS=Listeria monocytogenes serovar 1/2a (strain ATCC BAA-679 / EGD-e) OX=169963 GN=lmo0557 PE=4 SV=1 (Q8Y9H1_LISMO)	Lmo0557 protein OS=Listeria monocytogenes serovar 1/2a (strain ATCC BAA-679 / EGD-e) OX=169963 GN=lmo0557 PE=4 SV=1	Q8Y9H1_LISMO	uniprot-listeria+monocytogenes+ATCC+BAA-679+_+EGD-e.fasta	26037.6	1	2	3	3	0.0001	0.0779
FDO_220419_AX (1)	1_268M_C1	1_268M_C1	FDO_080422_Lismo_cond1_C	Cluster of Lmo0784 protein OS=Listeria monocytogenes serovar 1/2a (strain ATCC BAA-679 / EGD-e) OX=169963 GN=lmo0784 PE=4 SV=1 (Q8Y8V8_LISMO)	Lmo0784 protein OS=Listeria monocytogenes serovar 1/2a (strain ATCC BAA-679 / EGD-e) OX=169963 GN=lmo0784 PE=4 SV=1	Q8Y8V8_LISMO	uniprot-listeria+monocytogenes+ATCC+BAA-679+_+EGD-e.fasta	15488.2	1	3	4	4	0.0001	0.257
FDO_220419_AX (1)	1_268M_C1	1_268M_C1	FDO_080422_Lismo_cond1_C	Cluster of Lmo1249 protein OS=Listeria monocytogenes serovar 1/2a (strain ATCC BAA-679 / EGD-e) OX=169963 GN=lmo1249 PE=4 SV=1 (Q8Y7M5_LISMO)	Lmo1249 protein OS=Listeria monocytogenes serovar 1/2a (strain ATCC BAA-679 / EGD-e) OX=169963 GN=lmo1249 PE=4 SV=1	Q8Y7M5_LISMO	uniprot-listeria+monocytogenes+ATCC+BAA-679+_+EGD-e.fasta	9207.9	1	2	2	2	0.0001	0.321
FDO_220419_AX (1)	1_268M_C1	1_268M_C1	FDO_080422_Lismo_cond1_C	Cluster of Lmo0653 protein OS=Listeria monocytogenes serovar 1/2a (strain ATCC BAA-679 / EGD-e) OX=169963 GN=lmo0653 PE=4 SV=1 (Q8Y980_LISMO)	Lmo0653 protein OS=Listeria monocytogenes serovar 1/2a (strain ATCC BAA-679 / EGD-e) OX=169963 GN=lmo0653 PE=4 SV=1	Q8Y980_LISMO	uniprot-listeria+monocytogenes+ATCC+BAA-679+_+EGD-e.fasta	33290.9	1	3	3	3	0.0001	0.147
FDO_220419_AX (1)	1_268M_C1	1_268M_C1	FDO_080422_Lismo_cond1_C	Cluster of Alkyl hydroperoxide reductase C OS=Listeria monocytogenes serovar 1/2a (strain ATCC BAA-679 / EGD-e) OX=169963 GN=lmo1604 PE=3 SV=1 (Q8Y6S9_LISMO)	Alkyl hydroperoxide reductase C OS=Listeria monocytogenes serovar 1/2a (strain ATCC BAA-679 / EGD-e) OX=169963 GN=lmo1604 PE=3 SV=1	Q8Y6S9_LISMO	uniprot-listeria+monocytogenes+ATCC+BAA-679+_+EGD-e.fasta	20140.1	1	3	3	4	0.0001	0.204
FDO_220419_AX (1)	1_268M_C1	1_268M_C1	FDO_080422_Lismo_cond1_C	Cluster of SepA protein OS=Listeria monocytogenes serovar 1/2a (strain ATCC BAA-679 / EGD-e) OX=169963 GN=sepA PE=4 SV=1 (Q8Y5B0_LISMO)	SepA protein OS=Listeria monocytogenes serovar 1/2a (strain ATCC BAA-679 / EGD-e) OX=169963 GN=sepA PE=4 SV=1	Q8Y5B0_LISMO	uniprot-listeria+monocytogenes+ATCC+BAA-679+_+EGD-e.fasta	71421.4	1	2	2	2	0.0001	0.0411
FDO_220419_AX (1)	1_268M_C1	1_268M_C1	FDO_080422_Lismo_cond1_C	Cluster of Superoxide dismutase [Mn] OS=Listeria monocytogenes serovar 1/2a (strain ATCC BAA-679 / EGD-e) OX=169963 GN=sodA PE=3 SV=1 (SODM_LISMO)	Superoxide dismutase [Mn] OS=Listeria monocytogenes serovar 1/2a (strain ATCC BAA-679 / EGD-e) OX=169963 GN=sodA PE=3 SV=1	SODM_LISMO	uniprot-listeria+monocytogenes+ATCC+BAA-679+_+EGD-e.fasta	22631.5	1	7	10	32	0.001	0.475
FDO_220419_AX (1)	1_268M_C1	1_268M_C1	FDO_080422_Lismo_cond1_C	Cluster of Regulatory protein RecX OS=Listeria monocytogenes serovar 1/2a (strain ATCC BAA-679 / EGD-e) OX=169963 GN=recX PE=3 SV=1 (RECX_LISMO)	Regulatory protein RecX OS=Listeria monocytogenes serovar 1/2a (strain ATCC BAA-679 / EGD-e) OX=169963 GN=recX PE=3 SV=1	RECX_LISMO	uniprot-listeria+monocytogenes+ATCC+BAA-679+_+EGD-e.fasta	31483	1	2	2	2	0.0001	0.0595
FDO_220419_AX (1)	1_268M_C1	1_268M_C1	FDO_080422_Lismo_cond1_C	Cluster of Lmo0592 protein OS=Listeria monocytogenes serovar 1/2a (strain ATCC BAA-679 / EGD-e) OX=169963 GN=lmo0592 PE=4 SV=1 (Q8Y9D8_LISMO)	Lmo0592 protein OS=Listeria monocytogenes serovar 1/2a (strain ATCC BAA-679 / EGD-e) OX=169963 GN=lmo0592 PE=4 SV=1	Q8Y9D8_LISMO	uniprot-listeria+monocytogenes+ATCC+BAA-679+_+EGD-e.fasta	19971.6	1	4	5	6	0.0002	0.156
FDO_220419_AX (1)	1_268M_C1	1_268M_C1	FDO_080422_Lismo_cond1_C	Cluster of Lmo1324 protein OS=Listeria monocytogenes serovar 1/2a (strain ATCC BAA-679 / EGD-e) OX=169963 GN=lmo1324 PE=4 SV=1 (Q8Y7F7_LISMO)	Lmo1324 protein OS=Listeria monocytogenes serovar 1/2a (strain ATCC BAA-679 / EGD-e) OX=169963 GN=lmo1324 PE=4 SV=1	Q8Y7F7_LISMO	uniprot-listeria+monocytogenes+ATCC+BAA-679+_+EGD-e.fasta	10776.4	1	7	8	9	0.0003	0.525
FDO_220419_AX (1)	1_268M_C1	1_268M_C1	FDO_080422_Lismo_cond1_C	Cluster of Lmo1257 protein OS=Listeria monocytogenes serovar 1/2a (strain ATCC BAA-679 / EGD-e) OX=169963 GN=lmo1257 PE=4 SV=1 (Q92CE7_LISMO)	Lmo1257 protein OS=Listeria monocytogenes serovar 1/2a (strain ATCC BAA-679 / EGD-e) OX=169963 GN=lmo1257 PE=4 SV=1	Q92CE7_LISMO	uniprot-listeria+monocytogenes+ATCC+BAA-679+_+EGD-e.fasta	18094.6	1	10	16	25	0.0008	0.571
FDO_220419_AX (1)	1_268M_C1	1_268M_C1	FDO_080422_Lismo_cond1_C	Cluster of Pyrroline-5-carboxylate reductase OS=Listeria monocytogenes serovar 1/2a (strain ATCC BAA-679 / EGD-e) OX=169963 GN=proC PE=3 SV=1 (Q8Y9X2_LISMO)	Pyrroline-5-carboxylate reductase OS=Listeria monocytogenes serovar 1/2a (strain ATCC BAA-679 / EGD-e) OX=169963 GN=proC PE=3 SV=1	Q8Y9X2_LISMO	uniprot-listeria+monocytogenes+ATCC+BAA-679+_+EGD-e.fasta	28099.9	1	5	5	5	0.0002	0.18
FDO_220419_AX (1)	1_268M_C1	1_268M_C1	FDO_080422_Lismo_cond1_C	Cluster of Lmo2209 protein OS=Listeria monocytogenes serovar 1/2a (strain ATCC BAA-679 / EGD-e) OX=169963 GN=lmo2209 PE=4 SV=1 (Q8Y567_LISMO)	Lmo2209 protein OS=Listeria monocytogenes serovar 1/2a (strain ATCC BAA-679 / EGD-e) OX=169963 GN=lmo2209 PE=4 SV=1	Q8Y567_LISMO	uniprot-listeria+monocytogenes+ATCC+BAA-679+_+EGD-e.fasta	29850.4	1	2	2	2	0.0001	0.0843
FDO_220419_AX (1)	1_268M_C1	1_268M_C1	FDO_080422_Lismo_cond1_C	Cluster of Lmo1229 protein OS=Listeria monocytogenes serovar 1/2a (strain ATCC BAA-679 / EGD-e) OX=169963 GN=lmo1229 PE=4 SV=1 (Q8Y7P4_LISMO)	Lmo1229 protein OS=Listeria monocytogenes serovar 1/2a (strain ATCC BAA-679 / EGD-e) OX=169963 GN=lmo1229 PE=4 SV=1	Q8Y7P4_LISMO	uniprot-listeria+monocytogenes+ATCC+BAA-679+_+EGD-e.fasta	9980.2	1	3	3	3	0.0001	0.368
FDO_220419_AX (1)	1_268M_C1	1_268M_C1	FDO_080422_Lismo_cond1_C	Cluster of Lmo0494 protein OS=Listeria monocytogenes serovar 1/2a (strain ATCC BAA-679 / EGD-e) OX=169963 GN=lmo0494 PE=4 SV=1 (Q8Y9N1_LISMO)	Lmo0494 protein OS=Listeria monocytogenes serovar 1/2a (strain ATCC BAA-679 / EGD-e) OX=169963 GN=lmo0494 PE=4 SV=1	Q8Y9N1_LISMO	uniprot-listeria+monocytogenes+ATCC+BAA-679+_+EGD-e.fasta	22173.8	1	2	2	2	0.0001	0.127
FDO_220419_AX (1)	1_268M_C1	1_268M_C1	FDO_080422_Lismo_cond1_C	Cluster of 30S ribosomal protein S20 OS=Listeria monocytogenes serovar 1/2a (strain ATCC BAA-679 / EGD-e) OX=169963 GN=rpsT PE=3 SV=1 (RS20_LISMO)	30S ribosomal protein S20 OS=Listeria monocytogenes serovar 1/2a (strain ATCC BAA-679 / EGD-e) OX=169963 GN=rpsT PE=3 SV=1	RS20_LISMO	uniprot-listeria+monocytogenes+ATCC+BAA-679+_+EGD-e.fasta	9169.1	1	2	3	4	0.0001	0.262
FDO_220419_AX (1)	1_268M_C1	1_268M_C1	FDO_080422_Lismo_cond1_C	Cluster of Lmo0099 protein OS=Listeria monocytogenes serovar 1/2a (strain ATCC BAA-679 / EGD-e) OX=169963 GN=lmo0099 PE=4 SV=1 (Q8YAL9_LISMO)	Lmo0099 protein OS=Listeria monocytogenes serovar 1/2a (strain ATCC BAA-679 / EGD-e) OX=169963 GN=lmo0099 PE=4 SV=1	Q8YAL9_LISMO	uniprot-listeria+monocytogenes+ATCC+BAA-679+_+EGD-e.fasta	15030.2	1	3	4	4	0.0001	0.287
FDO_220419_AX (1)	1_268M_C1	1_268M_C1	FDO_080422_Lismo_cond1_C	Cluster of Type III pantothenate kinase OS=Listeria monocytogenes serovar 1/2a (strain ATCC BAA-679 / EGD-e) OX=169963 GN=coaX PE=3 SV=1 (COAX_LISMO)	Type III pantothenate kinase OS=Listeria monocytogenes serovar 1/2a (strain ATCC BAA-679 / EGD-e) OX=169963 GN=coaX PE=3 SV=1	COAX_LISMO	uniprot-listeria+monocytogenes+ATCC+BAA-679+_+EGD-e.fasta	28188.2	1	2	2	2	0.0001	0.1
FDO_220419_AX (1)	1_268M_C1	1_268M_C1	FDO_080422_Lismo_cond1_C	Cluster of UPF0354 protein lmo1608 OS=Listeria monocytogenes serovar 1/2a (strain ATCC BAA-679 / EGD-e) OX=169963 GN=lmo1608 PE=3 SV=1 (Y1608_LISMO)	UPF0354 protein lmo1608 OS=Listeria monocytogenes serovar 1/2a (strain ATCC BAA-679 / EGD-e) OX=169963 GN=lmo1608 PE=3 SV=1	Y1608_LISMO	uniprot-listeria+monocytogenes+ATCC+BAA-679+_+EGD-e.fasta	30059.1	1	5	5	5	0.0002	0.218
FDO_220419_AX (1)	1_268M_C1	1_268M_C1	FDO_080422_Lismo_cond1_C	Cluster of Heme-degrading monooxygenase OS=Listeria monocytogenes serovar 1/2a (strain ATCC BAA-679 / EGD-e) OX=169963 GN=lmo2213 PE=1 SV=1 (HMO_LISMO)	Heme-degrading monooxygenase OS=Listeria monocytogenes serovar 1/2a (strain ATCC BAA-679 / EGD-e) OX=169963 GN=lmo2213 PE=1 SV=1	HMO_LISMO	uniprot-listeria+monocytogenes+ATCC+BAA-679+_+EGD-e.fasta	19466.8	1	6	10	11	0.0004	0.323
FDO_220419_AX (1)	1_268M_C1	1_268M_C1	FDO_080422_Lismo_cond1_C	Cluster of ATP synthase subunit delta OS=Listeria monocytogenes serovar 1/2a (strain ATCC BAA-679 / EGD-e) OX=169963 GN=atpH PE=3 SV=1 (ATPD_LISMO)	ATP synthase subunit delta OS=Listeria monocytogenes serovar 1/2a (strain ATCC BAA-679 / EGD-e) OX=169963 GN=atpH PE=3 SV=1	ATPD_LISMO	uniprot-listeria+monocytogenes+ATCC+BAA-679+_+EGD-e.fasta	20303.2	1	4	4	4	0.0001	0.313
FDO_220419_AX (1)	1_268M_C1	1_268M_C1	FDO_080422_Lismo_cond1_C	Cluster of 2,3-bisphosphoglycerate-independent phosphoglycerate mutase OS=Listeria monocytogenes serovar 1/2a (strain ATCC BAA-679 / EGD-e) OX=169963 GN=gpmI PE=3 SV=1 (GPMI_LISMO)	2,3-bisphosphoglycerate-independent phosphoglycerate mutase OS=Listeria monocytogenes serovar 1/2a (strain ATCC BAA-679 / EGD-e) OX=169963 GN=gpmI PE=3 SV=1	GPMI_LISMO	uniprot-listeria+monocytogenes+ATCC+BAA-679+_+EGD-e.fasta	56140.5	1	4	4	4	0.0001	0.0804
FDO_220419_AX (1)	1_268M_C1	1_268M_C1	FDO_080422_Lismo_cond1_C	Cluster of Nucleoid-associated protein lmo2703 OS=Listeria monocytogenes serovar 1/2a (strain ATCC BAA-679 / EGD-e) OX=169963 GN=lmo2703 PE=3 SV=1 (Y2703_LISMO)	Nucleoid-associated protein lmo2703 OS=Listeria monocytogenes serovar 1/2a (strain ATCC BAA-679 / EGD-e) OX=169963 GN=lmo2703 PE=3 SV=1	Y2703_LISMO	uniprot-listeria+monocytogenes+ATCC+BAA-679+_+EGD-e.fasta	11426	1	3	6	6	0.0002	0.419
FDO_220419_AX (1)	1_268M_C1	1_268M_C1	FDO_080422_Lismo_cond1_C	Cluster of ATP synthase gamma chain OS=Listeria monocytogenes serovar 1/2a (strain ATCC BAA-679 / EGD-e) OX=169963 GN=atpG PE=3 SV=1 (ATPG_LISMO)	ATP synthase gamma chain OS=Listeria monocytogenes serovar 1/2a (strain ATCC BAA-679 / EGD-e) OX=169963 GN=atpG PE=3 SV=1	ATPG_LISMO	uniprot-listeria+monocytogenes+ATCC+BAA-679+_+EGD-e.fasta	32254.8	1	10	14	17	0.0006	0.459
FDO_220419_AX (1)	1_268M_C1	1_268M_C1	FDO_080422_Lismo_cond1_C	Cluster of Lmo0655 protein OS=Listeria monocytogenes serovar 1/2a (strain ATCC BAA-679 / EGD-e) OX=169963 GN=lmo0655 PE=4 SV=1 (Q8Y978_LISMO)	Lmo0655 protein OS=Listeria monocytogenes serovar 1/2a (strain ATCC BAA-679 / EGD-e) OX=169963 GN=lmo0655 PE=4 SV=1	Q8Y978_LISMO	uniprot-listeria+monocytogenes+ATCC+BAA-679+_+EGD-e.fasta	26704.2	1	3	3	3	0.0001	0.145
FDO_220419_AX (1)	1_268M_C1	1_268M_C1	FDO_080422_Lismo_cond1_C	Cluster of Methylglyoxal synthase OS=Listeria monocytogenes serovar 1/2a (strain ATCC BAA-679 / EGD-e) OX=169963 GN=mgsA PE=3 SV=1 (MGSA_LISMO)	Methylglyoxal synthase OS=Listeria monocytogenes serovar 1/2a (strain ATCC BAA-679 / EGD-e) OX=169963 GN=mgsA PE=3 SV=1	MGSA_LISMO	uniprot-listeria+monocytogenes+ATCC+BAA-679+_+EGD-e.fasta	14884	1	2	2	2	0.0001	0.157
FDO_220419_AX (1)	1_268M_C1	1_268M_C1	FDO_080422_Lismo_cond1_C	Cluster of Lmo1815 protein OS=Listeria monocytogenes serovar 1/2a (strain ATCC BAA-679 / EGD-e) OX=169963 GN=lmo1815 PE=3 SV=1 (Q92AJ3_LISMO)	Lmo1815 protein OS=Listeria monocytogenes serovar 1/2a (strain ATCC BAA-679 / EGD-e) OX=169963 GN=lmo1815 PE=3 SV=1	Q92AJ3_LISMO	uniprot-listeria+monocytogenes+ATCC+BAA-679+_+EGD-e.fasta	13418.5	1	4	6	7	0.0002	0.306
FDO_220419_AX (1)	1_268M_C1	1_268M_C1	FDO_080422_Lismo_cond1_C	Cluster of 50S ribosomal protein L28 OS=Listeria monocytogenes serovar 1/2a (strain ATCC BAA-679 / EGD-e) OX=169963 GN=rpmB PE=3 SV=1 (RL28_LISMO)	50S ribosomal protein L28 OS=Listeria monocytogenes serovar 1/2a (strain ATCC BAA-679 / EGD-e) OX=169963 GN=rpmB PE=3 SV=1	RL28_LISMO	uniprot-listeria+monocytogenes+ATCC+BAA-679+_+EGD-e.fasta	6991.3	1	2	3	4	0.0001	0.161
FDO_220419_AX (1)	1_268M_C1	1_268M_C1	FDO_080422_Lismo_cond1_C	Cluster of Lmo2167 protein OS=Listeria monocytogenes serovar 1/2a (strain ATCC BAA-679 / EGD-e) OX=169963 GN=lmo2167 PE=4 SV=1 (Q8Y5A2_LISMO)	Lmo2167 protein OS=Listeria monocytogenes serovar 1/2a (strain ATCC BAA-679 / EGD-e) OX=169963 GN=lmo2167 PE=4 SV=1	Q8Y5A2_LISMO	uniprot-listeria+monocytogenes+ATCC+BAA-679+_+EGD-e.fasta	22849.8	1	3	4	4	0.0001	0.312
FDO_220419_AX (1)	1_268M_C1	1_268M_C1	FDO_080422_Lismo_cond1_C	Cluster of Elongation factor G OS=Listeria monocytogenes serovar 1/2a (strain ATCC BAA-679 / EGD-e) OX=169963 GN=fusA PE=3 SV=1 (EFG_LISMO)	Elongation factor G OS=Listeria monocytogenes serovar 1/2a (strain ATCC BAA-679 / EGD-e) OX=169963 GN=fusA PE=3 SV=1	EFG_LISMO	uniprot-listeria+monocytogenes+ATCC+BAA-679+_+EGD-e.fasta	76850.3	1	2	2	2	0.0001	0.0345
FDO_220419_AX (1)	1_268M_C1	1_268M_C1	FDO_080422_Lismo_cond1_C	Cluster of L-lactate dehydrogenase 2 OS=Listeria monocytogenes serovar 1/2a (strain ATCC BAA-679 / EGD-e) OX=169963 GN=ldh2 PE=3 SV=1 (LDH2_LISMO)	L-lactate dehydrogenase 2 OS=Listeria monocytogenes serovar 1/2a (strain ATCC BAA-679 / EGD-e) OX=169963 GN=ldh2 PE=3 SV=1	LDH2_LISMO	uniprot-listeria+monocytogenes+ATCC+BAA-679+_+EGD-e.fasta	33741.4	1	4	4	5	0.0002	0.141
FDO_220419_AX (1)	1_268M_C1	1_268M_C1	FDO_080422_Lismo_cond1_C	Cluster of RNA polymerase sigma factor OS=Listeria monocytogenes serovar 1/2a (strain ATCC BAA-679 / EGD-e) OX=169963 GN=sigB PE=3 SV=1 (Q7AP79_LISMO)	RNA polymerase sigma factor OS=Listeria monocytogenes serovar 1/2a (strain ATCC BAA-679 / EGD-e) OX=169963 GN=sigB PE=3 SV=1	Q7AP79_LISMO	uniprot-listeria+monocytogenes+ATCC+BAA-679+_+EGD-e.fasta	29525.7	1	10	10	12	0.0004	0.336
FDO_220419_AX (1)	1_268M_C1	1_268M_C1	FDO_080422_Lismo_cond1_C	Cluster of Lmo2815 protein OS=Listeria monocytogenes serovar 1/2a (strain ATCC BAA-679 / EGD-e) OX=169963 GN=lmo2815 PE=4 SV=1 (Q8Y3M0_LISMO)	Lmo2815 protein OS=Listeria monocytogenes serovar 1/2a (strain ATCC BAA-679 / EGD-e) OX=169963 GN=lmo2815 PE=4 SV=1	Q8Y3M0_LISMO	uniprot-listeria+monocytogenes+ATCC+BAA-679+_+EGD-e.fasta	25541.6	1	4	5	5	0.0002	0.247
FDO_220419_AX (1)	1_268M_C1	1_268M_C1	FDO_080422_Lismo_cond1_C	Cluster of Ribosome-binding factor A OS=Listeria monocytogenes serovar 1/2a (strain ATCC BAA-679 / EGD-e) OX=169963 GN=rbfA PE=3 SV=1 (RBFA_LISMO)	Ribosome-binding factor A OS=Listeria monocytogenes serovar 1/2a (strain ATCC BAA-679 / EGD-e) OX=169963 GN=rbfA PE=3 SV=1	RBFA_LISMO	uniprot-listeria+monocytogenes+ATCC+BAA-679+_+EGD-e.fasta	12968.6	1	2	2	2	0.0001	0.254
FDO_220419_AX (1)	1_268M_C1	1_268M_C1	FDO_080422_Lismo_cond1_C	Cluster of Signal recognition particle receptor FtsY OS=Listeria monocytogenes serovar 1/2a (strain ATCC BAA-679 / EGD-e) OX=169963 GN=ftsY PE=3 SV=1 (Q8Y693_LISMO)	Signal recognition particle receptor FtsY OS=Listeria monocytogenes serovar 1/2a (strain ATCC BAA-679 / EGD-e) OX=169963 GN=ftsY PE=3 SV=1	Q8Y693_LISMO	uniprot-listeria+monocytogenes+ATCC+BAA-679+_+EGD-e.fasta	36407	1	2	2	2	0.0001	0.064
FDO_220419_AX (1)	1_268M_C1	1_268M_C1	FDO_080422_Lismo_cond1_C	Cluster of 50S ribosomal protein L24 OS=Listeria monocytogenes serovar 1/2a (strain ATCC BAA-679 / EGD-e) OX=169963 GN=rplX PE=3 SV=1 (RL24_LISMO)	50S ribosomal protein L24 OS=Listeria monocytogenes serovar 1/2a (strain ATCC BAA-679 / EGD-e) OX=169963 GN=rplX PE=3 SV=1	RL24_LISMO	uniprot-listeria+monocytogenes+ATCC+BAA-679+_+EGD-e.fasta	11179.2	1	3	4	5	0.0002	0.184
FDO_220419_AX (1)	1_268M_C1	1_268M_C1	FDO_080422_Lismo_cond1_C	Cluster of S-adenosylmethionine:tRNA ribosyltransferase-isomerase OS=Listeria monocytogenes serovar 1/2a (strain ATCC BAA-679 / EGD-e) OX=169963 GN=queA PE=3 SV=1 (QUEA_LISMO)	S-adenosylmethionine:tRNA ribosyltransferase-isomerase OS=Listeria monocytogenes serovar 1/2a (strain ATCC BAA-679 / EGD-e) OX=169963 GN=queA PE=3 SV=1	QUEA_LISMO	uniprot-listeria+monocytogenes+ATCC+BAA-679+_+EGD-e.fasta	38260.8	1	5	5	6	0.0002	0.155
FDO_220419_AX (1)	1_268M_C1	1_268M_C1	FDO_080422_Lismo_cond1_C	Cluster of 2,3-bisphosphoglycerate-dependent phosphoglycerate mutase OS=Listeria monocytogenes serovar 1/2a (strain ATCC BAA-679 / EGD-e) OX=169963 GN=gpmA PE=3 SV=1 (GPMA_LISMO)	2,3-bisphosphoglycerate-dependent phosphoglycerate mutase OS=Listeria monocytogenes serovar 1/2a (strain ATCC BAA-679 / EGD-e) OX=169963 GN=gpmA PE=3 SV=1	GPMA_LISMO	uniprot-listeria+monocytogenes+ATCC+BAA-679+_+EGD-e.fasta	26417.6	1	9	15	20	0.0007	0.393
FDO_220419_AX (1)	1_268M_C1	1_268M_C1	FDO_080422_Lismo_cond1_C	Cluster of Lmo0814 protein OS=Listeria monocytogenes serovar 1/2a (strain ATCC BAA-679 / EGD-e) OX=169963 GN=lmo0814 PE=4 SV=1 (Q8Y8T0_LISMO)	Lmo0814 protein OS=Listeria monocytogenes serovar 1/2a (strain ATCC BAA-679 / EGD-e) OX=169963 GN=lmo0814 PE=4 SV=1	Q8Y8T0_LISMO	uniprot-listeria+monocytogenes+ATCC+BAA-679+_+EGD-e.fasta	32435	1	4	4	4	0.0001	0.133
FDO_220419_AX (1)	1_268M_C1	1_268M_C1	FDO_080422_Lismo_cond1_C	Cluster of Lmo2792 protein OS=Listeria monocytogenes serovar 1/2a (strain ATCC BAA-679 / EGD-e) OX=169963 GN=lmo2792 PE=4 SV=1 (Q8Y3P3_LISMO)	Lmo2792 protein OS=Listeria monocytogenes serovar 1/2a (strain ATCC BAA-679 / EGD-e) OX=169963 GN=lmo2792 PE=4 SV=1	Q8Y3P3_LISMO	uniprot-listeria+monocytogenes+ATCC+BAA-679+_+EGD-e.fasta	28923.5	1	10	13	17	0.0006	0.448
FDO_220419_AX (1)	1_268M_C1	1_268M_C1	FDO_080422_Lismo_cond1_C	Cluster of Lmo1609 protein OS=Listeria monocytogenes serovar 1/2a (strain ATCC BAA-679 / EGD-e) OX=169963 GN=lmo1609 PE=4 SV=1 (Q8Y6S4_LISMO)	Lmo1609 protein OS=Listeria monocytogenes serovar 1/2a (strain ATCC BAA-679 / EGD-e) OX=169963 GN=lmo1609 PE=4 SV=1	Q8Y6S4_LISMO	uniprot-listeria+monocytogenes+ATCC+BAA-679+_+EGD-e.fasta	11804.6	1	4	6	6	0.0002	0.282
FDO_220419_AX (1)	1_268M_C1	1_268M_C1	FDO_080422_Lismo_cond1_C	Cluster of Dihydrofolate reductase OS=Listeria monocytogenes serovar 1/2a (strain ATCC BAA-679 / EGD-e) OX=169963 GN=lmo1873 PE=3 SV=1 (Q8Y627_LISMO)	Dihydrofolate reductase OS=Listeria monocytogenes serovar 1/2a (strain ATCC BAA-679 / EGD-e) OX=169963 GN=lmo1873 PE=3 SV=1	Q8Y627_LISMO	uniprot-listeria+monocytogenes+ATCC+BAA-679+_+EGD-e.fasta	18418.7	1	4	4	4	0.0001	0.319
FDO_220419_AX (1)	1_268M_C1	1_268M_C1	FDO_080422_Lismo_cond1_C	Cluster of 5-formyltetrahydrofolate cyclo-ligase OS=Listeria monocytogenes serovar 1/2a (strain ATCC BAA-679 / EGD-e) OX=169963 GN=lmo1336 PE=3 SV=1 (Q8Y7E7_LISMO)	5-formyltetrahydrofolate cyclo-ligase OS=Listeria monocytogenes serovar 1/2a (strain ATCC BAA-679 / EGD-e) OX=169963 GN=lmo1336 PE=3 SV=1	Q8Y7E7_LISMO	uniprot-listeria+monocytogenes+ATCC+BAA-679+_+EGD-e.fasta	20721.4	1	2	2	2	0.0001	0.156
FDO_220419_AX (1)	1_268M_C1	1_268M_C1	FDO_080422_Lismo_cond1_C	Cluster of ATP-dependent Clp protease proteolytic subunit OS=Listeria monocytogenes serovar 1/2a (strain ATCC BAA-679 / EGD-e) OX=169963 GN=clpP PE=1 SV=1 (Q8Y7Y1_LISMO)	ATP-dependent Clp protease proteolytic subunit OS=Listeria monocytogenes serovar 1/2a (strain ATCC BAA-679 / EGD-e) OX=169963 GN=clpP PE=1 SV=1	Q8Y7Y1_LISMO	uniprot-listeria+monocytogenes+ATCC+BAA-679+_+EGD-e.fasta	21348	1	9	11	15	0.0005	0.632
FDO_220419_AX (1)	1_268M_C1	1_268M_C1	FDO_080422_Lismo_cond1_C	Cluster of Glucose-1-phosphate thymidylyltransferase OS=Listeria monocytogenes serovar 1/2a (strain ATCC BAA-679 / EGD-e) OX=169963 GN=lmo1081 PE=3 SV=1 (Q8Y837_LISMO)	Glucose-1-phosphate thymidylyltransferase OS=Listeria monocytogenes serovar 1/2a (strain ATCC BAA-679 / EGD-e) OX=169963 GN=lmo1081 PE=3 SV=1	Q8Y837_LISMO	uniprot-listeria+monocytogenes+ATCC+BAA-679+_+EGD-e.fasta	32232.3	1	11	13	15	0.0005	0.431
FDO_220419_AX (1)	1_268M_C1	1_268M_C1	FDO_080422_Lismo_cond1_C	Cluster of Lmo1881 protein OS=Listeria monocytogenes serovar 1/2a (strain ATCC BAA-679 / EGD-e) OX=169963 GN=lmo1881 PE=4 SV=1 (Q8Y621_LISMO)	Lmo1881 protein OS=Listeria monocytogenes serovar 1/2a (strain ATCC BAA-679 / EGD-e) OX=169963 GN=lmo1881 PE=4 SV=1	Q8Y621_LISMO	uniprot-listeria+monocytogenes+ATCC+BAA-679+_+EGD-e.fasta	32422.1	0.999	1	1	2	0.0001	0.0793
FDO_220419_AX (1)	1_268M_C1	1_268M_C1	FDO_080422_Lismo_cond1_C	Cluster of DNA protection during starvation protein OS=Listeria monocytogenes serovar 1/2a (strain ATCC BAA-679 / EGD-e) OX=169963 GN=dps PE=1 SV=1 (DPS_LISMO)	DNA protection during starvation protein OS=Listeria monocytogenes serovar 1/2a (strain ATCC BAA-679 / EGD-e) OX=169963 GN=dps PE=1 SV=1	DPS_LISMO	uniprot-listeria+monocytogenes+ATCC+BAA-679+_+EGD-e.fasta	18048.1	1	11	22	27	0.0009	0.718
FDO_220419_AX (1)	1_268M_C1	1_268M_C1	FDO_080422_Lismo_cond1_C	Cluster of Putative pre-16S rRNA nuclease OS=Listeria monocytogenes serovar 1/2a (strain ATCC BAA-679 / EGD-e) OX=169963 GN=lmo1502 PE=3 SV=1 (YQGF_LISMO)	Putative pre-16S rRNA nuclease OS=Listeria monocytogenes serovar 1/2a (strain ATCC BAA-679 / EGD-e) OX=169963 GN=lmo1502 PE=3 SV=1	YQGF_LISMO	uniprot-listeria+monocytogenes+ATCC+BAA-679+_+EGD-e.fasta	15405.9	1	6	6	7	0.0002	0.529
FDO_220419_AX (1)	1_268M_C1	1_268M_C1	FDO_080422_Lismo_cond1_C	Cluster of 30S ribosomal protein S8 OS=Listeria monocytogenes serovar 1/2a (strain ATCC BAA-679 / EGD-e) OX=169963 GN=rpsH PE=3 SV=1 (RS8_LISMO)	30S ribosomal protein S8 OS=Listeria monocytogenes serovar 1/2a (strain ATCC BAA-679 / EGD-e) OX=169963 GN=rpsH PE=3 SV=1	RS8_LISMO	uniprot-listeria+monocytogenes+ATCC+BAA-679+_+EGD-e.fasta	14644.6	1	14	27	98	0.0032	0.879
FDO_220419_AX (1)	1_268M_C1	1_268M_C1	FDO_080422_Lismo_cond1_C	Cluster of Putative septation protein SpoVG 1 OS=Listeria monocytogenes serovar 1/2a (strain ATCC BAA-679 / EGD-e) OX=169963 GN=spoVG1 PE=3 SV=1 (SP5G1_LISMO)	Putative septation protein SpoVG 1 OS=Listeria monocytogenes serovar 1/2a (strain ATCC BAA-679 / EGD-e) OX=169963 GN=spoVG1 PE=3 SV=1	SP5G1_LISMO	uniprot-listeria+monocytogenes+ATCC+BAA-679+_+EGD-e.fasta	11256.6	1	6	12	30	0.001	0.657
FDO_220419_AX (1)	1_268M_C1	1_268M_C1	FDO_080422_Lismo_cond1_C	Cluster of Thioredoxin reductase OS=Listeria monocytogenes serovar 1/2a (strain ATCC BAA-679 / EGD-e) OX=169963 GN=trxB PE=3 SV=1 (TRXB_LISMO)	Thioredoxin reductase OS=Listeria monocytogenes serovar 1/2a (strain ATCC BAA-679 / EGD-e) OX=169963 GN=trxB PE=3 SV=1	TRXB_LISMO	uniprot-listeria+monocytogenes+ATCC+BAA-679+_+EGD-e.fasta	34174.2	1	9	9	10	0.0003	0.386
FDO_220419_AX (1)	1_268M_C1	1_268M_C1	FDO_080422_Lismo_cond1_C	Cluster of Lmo0796 protein OS=Listeria monocytogenes serovar 1/2a (strain ATCC BAA-679 / EGD-e) OX=169963 GN=lmo0796 PE=3 SV=1 (Q8Y8U6_LISMO)	Lmo0796 protein OS=Listeria monocytogenes serovar 1/2a (strain ATCC BAA-679 / EGD-e) OX=169963 GN=lmo0796 PE=3 SV=1	Q8Y8U6_LISMO	uniprot-listeria+monocytogenes+ATCC+BAA-679+_+EGD-e.fasta	19337.7	1	12	14	22	0.0007	0.676
FDO_220419_AX (1)	1_268M_C1	1_268M_C1	FDO_080422_Lismo_cond1_C	Cluster of 30S ribosomal protein S6 OS=Listeria monocytogenes serovar 1/2a (strain ATCC BAA-679 / EGD-e) OX=169963 GN=rpsF PE=3 SV=1 (RS6_LISMO)	30S ribosomal protein S6 OS=Listeria monocytogenes serovar 1/2a (strain ATCC BAA-679 / EGD-e) OX=169963 GN=rpsF PE=3 SV=1	RS6_LISMO	uniprot-listeria+monocytogenes+ATCC+BAA-679+_+EGD-e.fasta	11507.9	1	9	13	19	0.0006	0.814
FDO_220419_AX (1)	1_268M_C1	1_268M_C1	FDO_080422_Lismo_cond1_C	Cluster of Glycine cleavage system H protein OS=Listeria monocytogenes serovar 1/2a (strain ATCC BAA-679 / EGD-e) OX=169963 GN=gcvH PE=3 SV=1 (GCSH_LISMO)	Glycine cleavage system H protein OS=Listeria monocytogenes serovar 1/2a (strain ATCC BAA-679 / EGD-e) OX=169963 GN=gcvH PE=3 SV=1	GCSH_LISMO	uniprot-listeria+monocytogenes+ATCC+BAA-679+_+EGD-e.fasta	13801.3	1	5	6	15	0.0005	0.376
FDO_220419_AX (1)	1_268M_C1	1_268M_C1	FDO_080422_Lismo_cond1_C	Cluster of Lmo1515 protein OS=Listeria monocytogenes serovar 1/2a (strain ATCC BAA-679 / EGD-e) OX=169963 GN=lmo1515 PE=4 SV=1 (Q8Y711_LISMO)	Lmo1515 protein OS=Listeria monocytogenes serovar 1/2a (strain ATCC BAA-679 / EGD-e) OX=169963 GN=lmo1515 PE=4 SV=1	Q8Y711_LISMO	uniprot-listeria+monocytogenes+ATCC+BAA-679+_+EGD-e.fasta	15584.7	1	6	8	11	0.0004	0.357
FDO_220419_AX (1)	1_268M_C1	1_268M_C1	FDO_080422_Lismo_cond1_C	Cluster of Lmo2067 protein OS=Listeria monocytogenes serovar 1/2a (strain ATCC BAA-679 / EGD-e) OX=169963 GN=lmo2067 PE=3 SV=1 (Q8Y5J3_LISMO)	Lmo2067 protein OS=Listeria monocytogenes serovar 1/2a (strain ATCC BAA-679 / EGD-e) OX=169963 GN=lmo2067 PE=3 SV=1	Q8Y5J3_LISMO	uniprot-listeria+monocytogenes+ATCC+BAA-679+_+EGD-e.fasta	36849.3	1	2	2	2	0.0001	0.123
FDO_220419_AX (1)	1_268M_C1	1_268M_C1	FDO_080422_Lismo_cond1_C	Cluster of PdhB protein OS=Listeria monocytogenes serovar 1/2a (strain ATCC BAA-679 / EGD-e) OX=169963 GN=PdhB PE=4 SV=1 (Q8Y864_LISMO)	PdhB protein OS=Listeria monocytogenes serovar 1/2a (strain ATCC BAA-679 / EGD-e) OX=169963 GN=PdhB PE=4 SV=1	Q8Y864_LISMO	uniprot-listeria+monocytogenes+ATCC+BAA-679+_+EGD-e.fasta	35310.3	1	14	20	36	0.0012	0.554
FDO_220419_AX (1)	1_268M_C1	1_268M_C1	FDO_080422_Lismo_cond1_C	Cluster of 50S ribosomal protein L16 OS=Listeria monocytogenes serovar 1/2a (strain ATCC BAA-679 / EGD-e) OX=169963 GN=rplP PE=3 SV=1 (RL16_LISMO)	50S ribosomal protein L16 OS=Listeria monocytogenes serovar 1/2a (strain ATCC BAA-679 / EGD-e) OX=169963 GN=rplP PE=3 SV=1	RL16_LISMO	uniprot-listeria+monocytogenes+ATCC+BAA-679+_+EGD-e.fasta	16138.3	1	12	25	64	0.0021	0.674
FDO_220419_AX (1)	1_268M_C1	1_268M_C1	FDO_080422_Lismo_cond1_C	Cluster of Macro domain-containing protein lmo2759 OS=Listeria monocytogenes serovar 1/2a (strain ATCC BAA-679 / EGD-e) OX=169963 GN=lmo2759 PE=4 SV=1 (Y2759_LISMO)	Macro domain-containing protein lmo2759 OS=Listeria monocytogenes serovar 1/2a (strain ATCC BAA-679 / EGD-e) OX=169963 GN=lmo2759 PE=4 SV=1	Y2759_LISMO	uniprot-listeria+monocytogenes+ATCC+BAA-679+_+EGD-e.fasta	18984.9	1	2	2	2	0.0001	0.165
FDO_220419_AX (1)	1_268M_C1	1_268M_C1	FDO_080422_Lismo_cond1_C	Cluster of Lmo1017 protein OS=Listeria monocytogenes serovar 1/2a (strain ATCC BAA-679 / EGD-e) OX=169963 GN=lmo1017 PE=4 SV=1 (Q8Y897_LISMO)	Lmo1017 protein OS=Listeria monocytogenes serovar 1/2a (strain ATCC BAA-679 / EGD-e) OX=169963 GN=lmo1017 PE=4 SV=1	Q8Y897_LISMO	uniprot-listeria+monocytogenes+ATCC+BAA-679+_+EGD-e.fasta	17671.4	1	6	7	8	0.0003	0.442
FDO_220419_AX (1)	1_268M_C1	1_268M_C1	FDO_080422_Lismo_cond1_C	Cluster of Phosphoenolpyruvate--glycerone phosphotransferase OS=Listeria monocytogenes serovar 1/2a (strain ATCC BAA-679 / EGD-e) OX=169963 GN=lmo2697 PE=4 SV=1 (Q8Y3Y2_LISMO)	Phosphoenolpyruvate--glycerone phosphotransferase OS=Listeria monocytogenes serovar 1/2a (strain ATCC BAA-679 / EGD-e) OX=169963 GN=lmo2697 PE=4 SV=1	Q8Y3Y2_LISMO	uniprot-listeria+monocytogenes+ATCC+BAA-679+_+EGD-e.fasta	13419.5	1	2	3	3	0.0001	0.242
FDO_220419_AX (1)	1_268M_C1	1_268M_C1	FDO_080422_Lismo_cond1_C	Cluster of Ribonuclease Z OS=Listeria monocytogenes serovar 1/2a (strain ATCC BAA-679 / EGD-e) OX=169963 GN=rnz PE=3 SV=1 (RNZ_LISMO)	Ribonuclease Z OS=Listeria monocytogenes serovar 1/2a (strain ATCC BAA-679 / EGD-e) OX=169963 GN=rnz PE=3 SV=1	RNZ_LISMO	uniprot-listeria+monocytogenes+ATCC+BAA-679+_+EGD-e.fasta	33748	1	2	2	2	0.0001	0.0588
FDO_220419_AX (1)	1_268M_C1	1_268M_C1	FDO_080422_Lismo_cond1_C	Cluster of Single-stranded DNA-binding protein 1 OS=Listeria monocytogenes serovar 1/2a (strain ATCC BAA-679 / EGD-e) OX=169963 GN=ssb1 PE=3 SV=1 (SSB1_LISMO)	Single-stranded DNA-binding protein 1 OS=Listeria monocytogenes serovar 1/2a (strain ATCC BAA-679 / EGD-e) OX=169963 GN=ssb1 PE=3 SV=1	SSB1_LISMO	uniprot-listeria+monocytogenes+ATCC+BAA-679+_+EGD-e.fasta	19492.7	1	11	20	80	0.0026	0.517
FDO_220419_AX (1)	1_268M_C1	1_268M_C1	FDO_080422_Lismo_cond1_C	Cluster of NAD kinase 2 OS=Listeria monocytogenes serovar 1/2a (strain ATCC BAA-679 / EGD-e) OX=169963 GN=nadK2 PE=3 SV=1 (NADK2_LISMO)	NAD kinase 2 OS=Listeria monocytogenes serovar 1/2a (strain ATCC BAA-679 / EGD-e) OX=169963 GN=nadK2 PE=3 SV=1	NADK2_LISMO	uniprot-listeria+monocytogenes+ATCC+BAA-679+_+EGD-e.fasta	30500.4	1	9	9	14	0.0005	0.371
FDO_220419_AX (1)	1_268M_C1	1_268M_C1	FDO_080422_Lismo_cond1_C	Cluster of Lmo2692 protein OS=Listeria monocytogenes serovar 1/2a (strain ATCC BAA-679 / EGD-e) OX=169963 GN=lmo2692 PE=1 SV=1 (Q8Y3Y7_LISMO)	Lmo2692 protein OS=Listeria monocytogenes serovar 1/2a (strain ATCC BAA-679 / EGD-e) OX=169963 GN=lmo2692 PE=1 SV=1	Q8Y3Y7_LISMO	uniprot-listeria+monocytogenes+ATCC+BAA-679+_+EGD-e.fasta	11813.5	1	4	5	5	0.0002	0.413
FDO_220419_AX (1)	1_268M_C1	1_268M_C1	FDO_080422_Lismo_cond1_C	Cluster of Lmo1019 protein OS=Listeria monocytogenes serovar 1/2a (strain ATCC BAA-679 / EGD-e) OX=169963 GN=lmo1019 PE=3 SV=1 (Q8Y895_LISMO)	Lmo1019 protein OS=Listeria monocytogenes serovar 1/2a (strain ATCC BAA-679 / EGD-e) OX=169963 GN=lmo1019 PE=3 SV=1	Q8Y895_LISMO	uniprot-listeria+monocytogenes+ATCC+BAA-679+_+EGD-e.fasta	32631.5	1	4	4	4	0.0001	0.221
FDO_220419_AX (1)	1_268M_C1	1_268M_C1	FDO_080422_Lismo_cond1_C	Cluster of Lmo1467 protein OS=Listeria monocytogenes serovar 1/2a (strain ATCC BAA-679 / EGD-e) OX=169963 GN=lmo1467 PE=4 SV=1 (Q7AP63_LISMO)	Lmo1467 protein OS=Listeria monocytogenes serovar 1/2a (strain ATCC BAA-679 / EGD-e) OX=169963 GN=lmo1467 PE=4 SV=1	Q7AP63_LISMO	uniprot-listeria+monocytogenes+ATCC+BAA-679+_+EGD-e.fasta	35785.1	1	5	5	5	0.0002	0.191
FDO_220419_AX (1)	1_268M_C1	1_268M_C1	FDO_080422_Lismo_cond1_C	Cluster of Bifunctional protein PyrR OS=Listeria monocytogenes serovar 1/2a (strain ATCC BAA-679 / EGD-e) OX=169963 GN=pyrR PE=3 SV=1 (PYRR_LISMO)	Bifunctional protein PyrR OS=Listeria monocytogenes serovar 1/2a (strain ATCC BAA-679 / EGD-e) OX=169963 GN=pyrR PE=3 SV=1	PYRR_LISMO	uniprot-listeria+monocytogenes+ATCC+BAA-679+_+EGD-e.fasta	20504	1	5	5	5	0.0002	0.268
FDO_220419_AX (1)	1_268M_C1	1_268M_C1	FDO_080422_Lismo_cond1_C	Cluster of Heme-degrading monooxygenase OS=Listeria monocytogenes serovar 1/2a (strain ATCC BAA-679 / EGD-e) OX=169963 GN=isdG PE=3 SV=1 (HDOX_LISMO)	Heme-degrading monooxygenase OS=Listeria monocytogenes serovar 1/2a (strain ATCC BAA-679 / EGD-e) OX=169963 GN=isdG PE=3 SV=1	HDOX_LISMO	uniprot-listeria+monocytogenes+ATCC+BAA-679+_+EGD-e.fasta	13784.9	1	2	2	2	0.0001	0.19
FDO_220419_AX (1)	1_268M_C1	1_268M_C1	FDO_080422_Lismo_cond1_C	Cluster of Acylphosphatase OS=Listeria monocytogenes serovar 1/2a (strain ATCC BAA-679 / EGD-e) OX=169963 GN=acyP PE=3 SV=1 (ACYP_LISMO)	Acylphosphatase OS=Listeria monocytogenes serovar 1/2a (strain ATCC BAA-679 / EGD-e) OX=169963 GN=acyP PE=3 SV=1	ACYP_LISMO	uniprot-listeria+monocytogenes+ATCC+BAA-679+_+EGD-e.fasta	10466.1	1	4	4	4	0.0001	0.559
FDO_220419_AX (1)	1_268M_C1	1_268M_C1	FDO_080422_Lismo_cond1_C	Cluster of Bifunctional protein TilS/HprT OS=Listeria monocytogenes serovar 1/2a (strain ATCC BAA-679 / EGD-e) OX=169963 GN=tilS/hprT PE=3 SV=1 (TILS_LISMO)	Bifunctional protein TilS/HprT OS=Listeria monocytogenes serovar 1/2a (strain ATCC BAA-679 / EGD-e) OX=169963 GN=tilS/hprT PE=3 SV=1	TILS_LISMO	uniprot-listeria+monocytogenes+ATCC+BAA-679+_+EGD-e.fasta	74371.5	1	7	8	9	0.0003	0.123
FDO_220419_AX (1)	1_268M_C1	1_268M_C1	FDO_080422_Lismo_cond1_C	Cluster of GTPase Era OS=Listeria monocytogenes serovar 1/2a (strain ATCC BAA-679 / EGD-e) OX=169963 GN=era PE=3 SV=1 (ERA_LISMO)	GTPase Era OS=Listeria monocytogenes serovar 1/2a (strain ATCC BAA-679 / EGD-e) OX=169963 GN=era PE=3 SV=1	ERA_LISMO	uniprot-listeria+monocytogenes+ATCC+BAA-679+_+EGD-e.fasta	34524.4	1	8	9	11	0.0004	0.269
FDO_220419_AX (1)	1_268M_C1	1_268M_C1	FDO_080422_Lismo_cond1_C	Cluster of 30S ribosomal protein S12 OS=Listeria monocytogenes serovar 1/2a (strain ATCC BAA-679 / EGD-e) OX=169963 GN=rpsL PE=3 SV=1 (RS12_LISMO)	30S ribosomal protein S12 OS=Listeria monocytogenes serovar 1/2a (strain ATCC BAA-679 / EGD-e) OX=169963 GN=rpsL PE=3 SV=1	RS12_LISMO	uniprot-listeria+monocytogenes+ATCC+BAA-679+_+EGD-e.fasta	15184	1	9	11	16	0.0005	0.547
FDO_220419_AX (1)	1_268M_C1	1_268M_C1	FDO_080422_Lismo_cond1_C	Cluster of Lmo2562 protein OS=Listeria monocytogenes serovar 1/2a (strain ATCC BAA-679 / EGD-e) OX=169963 GN=lmo2562 PE=4 SV=1 (Q927T1_LISMO)	Lmo2562 protein OS=Listeria monocytogenes serovar 1/2a (strain ATCC BAA-679 / EGD-e) OX=169963 GN=lmo2562 PE=4 SV=1	Q927T1_LISMO	uniprot-listeria+monocytogenes+ATCC+BAA-679+_+EGD-e.fasta	17147.8	1	3	4	4	0.0001	0.208
FDO_220419_AX (1)	1_268M_C1	1_268M_C1	FDO_080422_Lismo_cond1_C	Cluster of Lmo0454 protein OS=Listeria monocytogenes serovar 1/2a (strain ATCC BAA-679 / EGD-e) OX=169963 GN=lmo0454 PE=4 SV=1 (Q8Y9R9_LISMO)	Lmo0454 protein OS=Listeria monocytogenes serovar 1/2a (strain ATCC BAA-679 / EGD-e) OX=169963 GN=lmo0454 PE=4 SV=1	Q8Y9R9_LISMO	uniprot-listeria+monocytogenes+ATCC+BAA-679+_+EGD-e.fasta	35128.9	1	3	3	3	0.0001	0.203
FDO_220419_AX (1)	1_268M_C1	1_268M_C1	FDO_080422_Lismo_cond1_C	Cluster of Lmo1219 protein OS=Listeria monocytogenes serovar 1/2a (strain ATCC BAA-679 / EGD-e) OX=169963 GN=lmo1219 PE=4 SV=1 (Q8Y7Q3_LISMO)	Lmo1219 protein OS=Listeria monocytogenes serovar 1/2a (strain ATCC BAA-679 / EGD-e) OX=169963 GN=lmo1219 PE=4 SV=1	Q8Y7Q3_LISMO	uniprot-listeria+monocytogenes+ATCC+BAA-679+_+EGD-e.fasta	13283.2	1	2	3	3	0.0001	0.235
FDO_220419_AX (1)	1_268M_C1	1_268M_C1	FDO_080422_Lismo_cond1_C	Cluster of Peptide deformylase OS=Listeria monocytogenes serovar 1/2a (strain ATCC BAA-679 / EGD-e) OX=169963 GN=def PE=3 SV=1 (DEF_LISMO)	Peptide deformylase OS=Listeria monocytogenes serovar 1/2a (strain ATCC BAA-679 / EGD-e) OX=169963 GN=def PE=3 SV=1	DEF_LISMO	uniprot-listeria+monocytogenes+ATCC+BAA-679+_+EGD-e.fasta	20643.7	1	8	11	12	0.0004	0.459
FDO_220419_AX (1)	1_268M_C1	1_268M_C1	FDO_080422_Lismo_cond1_C	Cluster of Lmo2077 protein OS=Listeria monocytogenes serovar 1/2a (strain ATCC BAA-679 / EGD-e) OX=169963 GN=lmo2077 PE=4 SV=1 (Q8Y5I5_LISMO)	Lmo2077 protein OS=Listeria monocytogenes serovar 1/2a (strain ATCC BAA-679 / EGD-e) OX=169963 GN=lmo2077 PE=4 SV=1	Q8Y5I5_LISMO	uniprot-listeria+monocytogenes+ATCC+BAA-679+_+EGD-e.fasta	24736.7	1	3	3	3	0.0001	0.126
FDO_220419_AX (1)	1_268M_C1	1_268M_C1	FDO_080422_Lismo_cond1_C	Cluster of Lmo2831 protein OS=Listeria monocytogenes serovar 1/2a (strain ATCC BAA-679 / EGD-e) OX=169963 GN=lmo2831 PE=4 SV=1 (Q8Y3K4_LISMO)	Lmo2831 protein OS=Listeria monocytogenes serovar 1/2a (strain ATCC BAA-679 / EGD-e) OX=169963 GN=lmo2831 PE=4 SV=1	Q8Y3K4_LISMO	uniprot-listeria+monocytogenes+ATCC+BAA-679+_+EGD-e.fasta	23954.4	1	3	3	3	0.0001	0.109
FDO_220419_AX (1)	1_268M_C1	1_268M_C1	FDO_080422_Lismo_cond1_C	Cluster of ResD protein OS=Listeria monocytogenes serovar 1/2a (strain ATCC BAA-679 / EGD-e) OX=169963 GN=resD PE=4 SV=1 (Q8Y5V7_LISMO)	ResD protein OS=Listeria monocytogenes serovar 1/2a (strain ATCC BAA-679 / EGD-e) OX=169963 GN=resD PE=4 SV=1	Q8Y5V7_LISMO	uniprot-listeria+monocytogenes+ATCC+BAA-679+_+EGD-e.fasta	27453.9	1	10	11	12	0.0004	0.454
FDO_220419_AX (1)	1_268M_C1	1_268M_C1	FDO_080422_Lismo_cond1_C	Cluster of Lmo2021 protein OS=Listeria monocytogenes serovar 1/2a (strain ATCC BAA-679 / EGD-e) OX=169963 GN=lmo2021 PE=4 SV=1 (Q8Y5N6_LISMO)	Lmo2021 protein OS=Listeria monocytogenes serovar 1/2a (strain ATCC BAA-679 / EGD-e) OX=169963 GN=lmo2021 PE=4 SV=1	Q8Y5N6_LISMO	uniprot-listeria+monocytogenes+ATCC+BAA-679+_+EGD-e.fasta	19157.5	1	3	3	3	0.0001	0.191
FDO_220419_AX (1)	1_268M_C1	1_268M_C1	FDO_080422_Lismo_cond1_C	Cluster of Lmo1601 protein OS=Listeria monocytogenes serovar 1/2a (strain ATCC BAA-679 / EGD-e) OX=169963 GN=lmo1601 PE=4 SV=1 (Q7AP59_LISMO)	Lmo1601 protein OS=Listeria monocytogenes serovar 1/2a (strain ATCC BAA-679 / EGD-e) OX=169963 GN=lmo1601 PE=4 SV=1	Q7AP59_LISMO	uniprot-listeria+monocytogenes+ATCC+BAA-679+_+EGD-e.fasta	18446.2	1	19	29	38	0.0012	0.534
FDO_220419_AX (1)	1_268M_C1	1_268M_C1	FDO_080422_Lismo_cond1_C	Cluster of 3-oxoacyl-[acyl-carrier-protein] synthase 3 OS=Listeria monocytogenes serovar 1/2a (strain ATCC BAA-679 / EGD-e) OX=169963 GN=fabH PE=3 SV=1 (FABH_LISMO)	3-oxoacyl-[acyl-carrier-protein] synthase 3 OS=Listeria monocytogenes serovar 1/2a (strain ATCC BAA-679 / EGD-e) OX=169963 GN=fabH PE=3 SV=1	FABH_LISMO	uniprot-listeria+monocytogenes+ATCC+BAA-679+_+EGD-e.fasta	33971.7	1	12	16	18	0.0006	0.394
[truncated: 7,538 more rows]
