# Supplementary material for: A comprehensive investigation of protein expression profiles in L. monocytogenes exposed to thermal abuse, mild acid, and salt stress conditions
Source: Front Microbiol. 2023 Oct 9;14:1271787. doi: 10.3389/fmicb.2023.1271787 (PMC10591339; doi:10.3389/fmicb.2023.1271787)
Supplement: Supplementary file 4 [file Table_4.XLSX]

## Sheet: Non Cytosolic
#SeqName	CELLO	PSORTb	TMHMM N of predicted TMHs	SignalP / LipoP	Other	(Sec/SPI)	Lipo(Sec/SPII)	(Tat/SPI)	(Tat/SPII)	(Sec/SPIII)							LipoP: server to predict lipoproteins and discriminate between lipoprotein signal peptides.
Q8Y8N0	Membrane	Cytoplasmic	0	NO_SP	1000031	0.000000	0.000000	0.000000	0.000000	0.000000							TMHMM: Server to predict presence of transmembrane helices.
Q8Y435	Cytoplasmic	CytoplasmicMembrane	3	NO_SP	1000056	0.000000	0.000000	0.000000	0.000000	0.000000							SignalP: Server to discriminate between signal peptides and transmembrane regions.
P60426	Extracellular	Unknown	0	NO_SP	1000043	0.000000	0.000000	0.000000	0.000000	0.000000							PSORTb and CELLO: server to predict bacterial protein subcellular localization (SCL).
Q8Y4C1	Cytoplasmic	CytoplasmicMembrane	0	NO_SP	1000060	0.000000	0.000000	0.000000	0.000000	0.000000
Q8Y864	Cytoplasmic	CytoplasmicMembrane	0	NO_SP	1000023	0.000006	0.000000	0.000000	0.000000	0.000000
Q8Y851	Cytoplasmic	CytoplasmicMembrane	0	NO_SP	1000071	0.000000	0.000000	0.000000	0.000000	0.000000
Q8YAC6	Membrane	CytoplasmicMembrane	2	NO_SP	0.737336	0.243155	0.016056	0.000693	0.000390	0.002377
Q8Y5Q0	Cytoplasmic	CytoplasmicMembrane	0	NO_SP	1000083	0.000000	0.000000	0.000000	0.000000	0.000000
Q8Y496	Extracellular	Extracellular	1	SP	0.000348	0.998789	0.000194	0.000223	0.000210	0.000190	CS
Q8Y4P6	Cytoplasmic	CytoplasmicMembrane	0	NO_SP	1000073	0.000000	0.000000	0.000000	0.000000	0.000000
Q8Y5H3	Membrane	Cytoplasmic	1	NO_SP	0.999862	0.000075	0.000039	0.000000	0.000000	0.000058
Q7AP76	Membrane	CytoplasmicMembrane	0	NO_SP	1000032	0.000000	0.000000	0.000000	0.000000	0.000000
P66372	Extracellular	Cytoplasmic	0	NO_SP	1000049	0.000000	0.000000	0.000000	0.000000	0.000000
Q8YAR8	Extracellular	Cytoplasmic	0	NO_SP	1000062	0.000000	0.000000	0.000000	0.000000	0.000000
Q8YA11	Membrane	Unknown	0	LIPO	0.000000	0.000000	1000052	0.000000	0.000000	0.000000	CS
Q8Y920	Cytoplasmic	CytoplasmicMembrane	0	NO_SP	1000060	0.000000	0.000000	0.000000	0.000000	0.000000
Q8Y4U6	Membrane	CytoplasmicMembrane	9	NO_SP	1000060	0.000000	0.000000	0.000000	0.000000	0.000000
Q7AP59	Cytoplasmic	Unknown	1	NO_SP	0.947252	0.028456	0.001351	0.000339	0.000176	0.022428
Q8Y6Y9	Membrane	Unknown	0	NO_SP	1000051	0.000000	0.000000	0.000000	0.000000	0.000000
Q8Y9P3	Cytoplasmic	Unknown	1	NO_SP	0.698544	0.286029	0.012191	0.000975	0.000843	0.001404
Q8Y459	Membrane	Cytoplasmic	0	NO_SP	1000062	0.000000	0.000000	0.000000	0.000000	0.000000
Q8Y581	Membrane	CytoplasmicMembrane	0	NO_SP	1000043	0.000000	0.000000	0.000000	0.000000	0.000000
Q8Y695	Membrane	CytoplasmicMembrane	0	NO_SP	1000055	0.000000	0.000000	0.000000	0.000000	0.000000
P0DJP2	Cytoplasmic	Cytoplasmic	1	NO_SP	0.988220	0.011457	0.000079	0.000045	0.000030	0.000211
Q7AP53	Membrane	CytoplasmicMembrane	0	NO_SP	1000078	0.000000	0.000000	0.000000	0.000000	0.000000
Q7AP52	Extracellular	Cellwall	1	LIPO	0.000000	0.000000	1000065	0.000000	0.000000	0.000000	CS
Q8Y841	Cytoplasmic	CytoplasmicMembrane	0	NO_SP	0.999987	0.000042	0.000001	0.000000	0.000000	0.000000
Q8Y8D5	Cytoplasmic	CytoplasmicMembrane	0	NO_SP	1000076	0.000000	0.000000	0.000000	0.000000	0.000000
Q92EP8	Membrane	Cytoplasmic	1	NO_SP	1000008	0.000012	0.000000	0.000000	0.000000	0.000002
Q8Y651	Cytoplasmic	CytoplasmicMembrane	0	NO_SP	1000040	0.000000	0.000000	0.000000	0.000000	0.000000
Q8Y5W8	Cytoplasmic	CytoplasmicMembrane	0	NO_SP	1000077	0.000000	0.000000	0.000000	0.000000	0.000000
Q8Y610	Extracellular	CytoplasmicMembrane	1	NO_SP	0.999861	0.000171	0.000000	0.000000	0.000000	0.000000
O32823	Cytoplasmic	Cytoplasmic	1	NO_SP	0.999971	0.000062	0.000004	0.000000	0.000000	0.000000
Q8YAM0	Membrane	CytoplasmicMembrane	3	NO_SP	1000054	0.000000	0.000000	0.000000	0.000000	0.000000
Q8Y574	Cytoplasmic	CytoplasmicMembrane	0	NO_SP	1000048	0.000013	0.000000	0.000000	0.000000	0.000000
Q8Y703	Membrane	CytoplasmicMembrane	10	NO_SP	0.689501	0.302973	0.003541	0.000952	0.000534	0.002511
Q8Y9H5	Membrane	Cytoplasmic	0	NO_SP	1000049	0.000000	0.000000	0.000000	0.000000	0.000000
Q8Y7A1	Cytoplasmic	CytoplasmicMembrane	0	NO_SP	1000049	0.000000	0.000000	0.000000	0.000000	0.000000
Q8Y436	Extracellular	Unknown	0	LIPO	0.000000	0.000000	1000059	0.000000	0.000000	0.000000	CS
P21171	Extracellular	Extracellular	0	SP	0.000224	0.999035	0.000175	0.000193	0.000179	0.000156	CS
Q8Y3Y8	Extracellular	Extracellular	1	NO_SP	0.636236	0.345018	0.012906	0.003186	0.002069	0.000570
Q8Y6S7	Cytoplasmic	CytoplasmicMembrane	0	NO_SP	1000082	0.000001	0.000000	0.000000	0.000000	0.000000
Q8Y6H3	Membrane	Cytoplasmic	0	NO_SP	1000064	0.000000	0.000000	0.000000	0.000000	0.000000
Q8Y764	Membrane	Cytoplasmic	0	NO_SP	1000055	0.000001	0.000000	0.000000	0.000000	0.000000
Q8Y8W9	Cytoplasmic	CytoplasmicMembrane	0	NO_SP	1000038	0.000007	0.000000	0.000000	0.000000	0.000000
Q48754	Membrane	Unknown	0	LIPO	0.000000	0.000000	1000053	0.000000	0.000000	0.000000	CS
Q8YA12	Cytoplasmic	Cytoplasmic	1	NO_SP	1000056	0.000000	0.000000	0.000000	0.000000	0.000000
Q8Y5F0	Membrane	CytoplasmicMembrane	0	NO_SP	1000063	0.000000	0.000000	0.000000	0.000000	0.000000
Q8Y4S2	Membrane	CytoplasmicMembrane	6	NO_SP	0.999992	0.000052	0.000002	0.000000	0.000000	0.000013
Q8Y4I0	Cytoplasmic	CytoplasmicMembrane	0	NO_SP	1000058	0.000000	0.000000	0.000000	0.000000	0.000000
Q8Y4G9	Cytoplasmic	CytoplasmicMembrane	0	NO_SP	1000040	0.000000	0.000000	0.000000	0.000000	0.000000
Q7AP65	Cytoplasmic	CytoplasmicMembrane	0	NO_SP	1000056	0.000000	0.000000	0.000000	0.000000	0.000000
Q8Y5M2	Cytoplasmic	CytoplasmicMembrane	0	NO_SP	1000042	0.000000	0.000000	0.000000	0.000000	0.000000
P28764	Extracellular	Extracellular	0	NO_SP	1000060	0.000000	0.000000	0.000000	0.000000	0.000000
Q8Y8Q5	Membrane	CytoplasmicMembrane	9	NO_SP	0.999899	0.000114	0.000000	0.000000	0.000000	0.000000
Q8Y842	Extracellular	Extracellular	1	SP	0.007392	0.988526	0.003260	0.000306	0.000247	0.000234	CS
Q8Y9T0	Cytoplasmic	CytoplasmicMembrane	1	NO_SP	0.987415	0.006495	0.000136	0.000062	0.000031	0.005877
Q8Y679	Membrane	CytoplasmicMembrane	1	NO_SP	1000042	0.000000	0.000000	0.000000	0.000000	0.000000
Q8YA81	Cytoplasmic	CytoplasmicMembrane	0	NO_SP	1000080	0.000000	0.000000	0.000000	0.000000	0.000000
P66144	Extracellular	Cytoplasmic	0	NO_SP	1000032	0.000000	0.000000	0.000000	0.000000	0.000000
Q8Y750	Cytoplasmic	CytoplasmicMembrane	0	NO_SP	1000081	0.000000	0.000000	0.000000	0.000000	0.000000
Q8Y742	Cytoplasmic	CytoplasmicMembrane	0	NO_SP	1000047	0.000000	0.000000	0.000000	0.000000	0.000000
Q8Y6Y7	Membrane	CytoplasmicMembrane	0	NO_SP	1000029	0.000000	0.000000	0.000000	0.000000	0.000000
Q8Y6P8	Cytoplasmic	CytoplasmicMembrane	0	NO_SP	1000041	0.000000	0.000000	0.000000	0.000000	0.000000
Q8Y4E0	Cytoplasmic	CytoplasmicMembrane	0	NO_SP	1000052	0.000000	0.000000	0.000000	0.000000	0.000000
Q8Y966	Cytoplasmic	CytoplasmicMembrane	0	NO_SP	1000051	0.000002	0.000000	0.000000	0.000000	0.000000
Q8Y9R9	Membrane	Cytoplasmic	0	NO_SP	1000023	0.000010	0.000000	0.000000	0.000000	0.000000
Q8Y705	Cytoplasmic	CytoplasmicMembrane	0	NO_SP	1000067	0.000000	0.000000	0.000000	0.000000	0.000000
Q8Y7P7	Membrane	CytoplasmicMembrane	12	NO_SP	0.946916	0.052039	0.000458	0.000148	0.000104	0.000354
Q8Y798	Cytoplasmic	CytoplasmicMembrane	0	NO_SP	1000060	0.000000	0.000000	0.000000	0.000000	0.000000
Q8Y8H6	Membrane	CytoplasmicMembrane	5	NO_SP	1000030	0.000000	0.000000	0.000000	0.000000	0.000000
Q8Y669	Membrane	Unknown	0	NO_SP	1000073	0.000000	0.000000	0.000000	0.000000	0.000000
Q8Y693	Cytoplasmic	CytoplasmicMembrane	0	NO_SP	1000050	0.000000	0.000000	0.000000	0.000000	0.000000
Q8YAJ6	Cytoplasmic	Cellwall	0	NO_SP	1000072	0.000000	0.000000	0.000000	0.000000	0.000000
Q8Y6B7	Cytoplasmic	CytoplasmicMembrane	0	NO_SP	1000068	0.000000	0.000000	0.000000	0.000000	0.000000
Q8Y4L8	Cytoplasmic	CytoplasmicMembrane	0	NO_SP	1000062	0.000000	0.000000	0.000000	0.000000	0.000000
Q92F34	Cytoplasmic	CytoplasmicMembrane	0	NO_SP	1000055	0.000000	0.000000	0.000000	0.000000	0.000000
Q8Y919	Membrane	CytoplasmicMembrane	2	NO_SP	0.852710	0.074199	0.005517	0.000490	0.000281	0.066829
Q8Y7A3	Membrane	CytoplasmicMembrane	5	NO_SP	1000025	0.000019	0.000000	0.000000	0.000000	0.000000
Q9RQI6	Membrane	Cytoplasmic	0	NO_SP	1000062	0.000000	0.000000	0.000000	0.000000	0.000000
Q8Y4R3	Membrane	CytoplasmicMembrane	4	NO_SP	0.999367	0.000101	0.000006	0.000001	0.000000	0.000546
Q8Y4S1	Membrane	CytoplasmicMembrane	12	NO_SP	0.999977	0.000026	0.000002	0.000000	0.000000	0.000001
Q8YA67	Extracellular	Unknown	1	NO_SP	1000037	0.000000	0.000000	0.000000	0.000000	0.000000
Q8Y4R2	Membrane	CytoplasmicMembrane	0	NO_SP	1000061	0.000000	0.000000	0.000000	0.000000	0.000000
Q8Y3W3	Membrane	CytoplasmicMembrane	5	NO_SP	1000052	0.000000	0.000000	0.000000	0.000000	0.000000
Q8Y454	Cytoplasmic	CytoplasmicMembrane	0	NO_SP	1000039	0.000000	0.000000	0.000000	0.000000	0.000000
Q8Y448	Membrane	CytoplasmicMembrane	10	NO_SP	0.997608	0.002357	0.000012	0.000007	0.000005	0.000037
Q7AP78	Cytoplasmic	Unknown	1	NO_SP	0.927252	0.068617	0.002409	0.000266	0.000213	0.001263
Q8Y839	Membrane	CytoplasmicMembrane	14	NO_SP	1000049	0.000004	0.000000	0.000000	0.000000	0.000000
Q8Y7L6	Membrane	CytoplasmicMembrane	8	NO_SP	1000074	0.000000	0.000000	0.000000	0.000000	0.000000
Q8Y6F0	Cytoplasmic	CytoplasmicMembrane	0	NO_SP	1000068	0.000000	0.000000	0.000000	0.000000	0.000000
Q8Y768	Membrane	Cytoplasmic	0	NO_SP	1000038	0.000001	0.000000	0.000000	0.000000	0.000000
Q8Y4D2	Membrane	CytoplasmicMembrane	1	NO_SP	0.997822	0.000751	0.000031	0.000008	0.000003	0.001393
Q8Y734	Membrane	Cytoplasmic	0	NO_SP	1000047	0.000000	0.000000	0.000000	0.000000	0.000000
Q8YAJ0	Extracellular	Cellwall	1	LIPO	0.000000	0.000000	1000052	0.000000	0.000000	0.000000	CS
Q8Y3W4	Membrane	CytoplasmicMembrane	6	NO_SP	1000034	0.000002	0.000000	0.000000	0.000000	0.000000
P66401	Extracellular	Cytoplasmic	0	NO_SP	1000058	0.000000	0.000000	0.000000	0.000000	0.000000
Q8Y7D2	Membrane	Cytoplasmic	1	NO_SP	1000039	0.000001	0.000000	0.000000	0.000000	0.000000
Q8YAR3	Cytoplasmic	Unknown	1	NO_SP	1000026	0.000000	0.000000	0.000000	0.000000	0.000000
Q8Y843	Cytoplasmic	CytoplasmicMembrane	1	NO_SP	1000071	0.000000	0.000000	0.000000	0.000000	0.000000
Q8Y5S9	Membrane	Cytoplasmic	0	NO_SP	1000070	0.000000	0.000000	0.000000	0.000000	0.000000
Q8Y9V5	Cytoplasmic	Cytoplasmic	1	NO_SP	0.948337	0.020218	0.010054	0.000169	0.000092	0.021146
Q8Y763	Extracellular	CytoplasmicMembrane	1	NO_SP	1000008	0.000016	0.000000	0.000000	0.000000	0.000000
Q926W7	Cytoplasmic	CytoplasmicMembrane	0	NO_SP	1000049	0.000000	0.000000	0.000000	0.000000	0.000000
Q8Y5E5	Membrane	Unknown	1	SP	0.001586	0.991957	0.005793	0.000214	0.000215	0.000195	CS
Q8Y5E9	Membrane	CytoplasmicMembrane	10	NO_SP	1000038	0.000000	0.000000	0.000000	0.000000	0.000000
Q8Y992	Membrane	CytoplasmicMembrane	7	NO_SP	1000035	0.000000	0.000000	0.000000	0.000000	0.000000
Q8Y455	Cytoplasmic	CytoplasmicMembrane	0	NO_SP	1000057	0.000000	0.000000	0.000000	0.000000	0.000000
Q8Y6I5	Cytoplasmic	CytoplasmicMembrane	0	NO_SP	1000046	0.000000	0.000000	0.000000	0.000000	0.000000
Q8Y9D8	Membrane	CytoplasmicMembrane	1	NO_SP	1000038	0.000000	0.000000	0.000000	0.000000	0.000000
Q8Y4P5	Cytoplasmic	Cytoplasmic	1	NO_SP	0.999949	0.000033	0.000051	0.000000	0.000000	0.000000
Q8Y9C4	Membrane	CytoplasmicMembrane	4	NO_SP	0.999987	0.000027	0.000000	0.000000	0.000000	0.000000
Q8Y580	Membrane	CytoplasmicMembrane	6	NO_SP	0.999765	0.000247	0.000000	0.000000	0.000000	0.000000
Q8Y6J0	Cytoplasmic	CytoplasmicMembrane	0	NO_SP	1000065	0.000000	0.000000	0.000000	0.000000	0.000000
Q8Y732	Cytoplasmic	CytoplasmicMembrane	0	NO_SP	1000059	0.000000	0.000000	0.000000	0.000000	0.000000
Q8Y9C5	Membrane	CytoplasmicMembrane	6	NO_SP	1000022	0.000000	0.000000	0.000000	0.000000	0.000000
Q8Y8P9	Membrane	CytoplasmicMembrane	6	SP	0.001725	0.987569	0.009957	0.000260	0.000223	0.000220	CS
Q8Y8E2	Membrane	Cytoplasmic	1	NO_SP	1000051	0.000005	0.000003	0.000000	0.000000	0.000005
Q7AP48	Cytoplasmic	CytoplasmicMembrane	2	NO_SP	1000067	0.000001	0.000000	0.000000	0.000000	0.000000
P66125	Extracellular	Cytoplasmic	0	NO_SP	1000046	0.000000	0.000000	0.000000	0.000000	0.000000
Q8Y676	Membrane	Cytoplasmic	0	NO_SP	1000064	0.000000	0.000000	0.000000	0.000000	0.000000
Q8Y6Z8	Cytoplasmic	CytoplasmicMembrane	0	NO_SP	1000085	0.000006	0.000000	0.000000	0.000000	0.000000
Q8Y3X4	Extracellular	Unknown	0	NO_SP	1000093	0.000000	0.000000	0.000000	0.000000	0.000000
Q8Y5E4	Membrane	CytoplasmicMembrane	2	NO_SP	1000038	0.000000	0.000000	0.000000	0.000000	0.000000
Q9XDA6	Cytoplasmic	CytoplasmicMembrane	0	NO_SP	1000069	0.000000	0.000000	0.000000	0.000000	0.000000
Q8YAD6	Membrane	CytoplasmicMembrane	4	NO_SP	0.960404	0.000690	0.000088	0.000004	0.000002	0.038832
P66503	Extracellular	Cytoplasmic	0	NO_SP	1000072	0.000000	0.000000	0.000000	0.000000	0.000000
Q8Y5X6	Cytoplasmic	Cytoplasmic	1	NO_SP	1000079	0.000000	0.000000	0.000000	0.000000	0.000000
Q48762	Membrane	CytoplasmicMembrane	4	NO_SP	1000044	0.000000	0.000000	0.000000	0.000000	0.000000
Q8Y701	Membrane	CytoplasmicMembrane	1	NO_SP	0.999147	0.000862	0.000005	0.000002	0.000001	0.000007
Q8Y3K6	Cytoplasmic	CytoplasmicMembrane	0	NO_SP	1000051	0.000000	0.000000	0.000000	0.000000	0.000000
Q8Y6T8	Cytoplasmic	CytoplasmicMembrane	1	NO_SP	0.999997	0.000053	0.000004	0.000000	0.000000	0.000001
Q8Y8T0	Membrane	Cytoplasmic	0	NO_SP	1000049	0.000010	0.000000	0.000000	0.000000	0.000000
Q8Y653	Membrane	CytoplasmicMembrane	0	LIPO	0.000000	0.000000	1000048	0.000000	0.000000	0.000000	CS
Q8Y3S7	Membrane	CytoplasmicMembrane	0	SP	0.000267	0.999018	0.000174	0.000189	0.000169	0.000145	CS
Q928S1	Membrane	Unknown	0	NO_SP	1000020	0.000015	0.000000	0.000000	0.000000	0.000000
Q8Y7P5	Membrane	Cytoplasmic	0	NO_SP	1000029	0.000000	0.000000	0.000000	0.000000	0.000000
Q8Y9C1	Cytoplasmic	Unknown	1	NO_SP	1000056	0.000000	0.000000	0.000000	0.000000	0.000000
Q8YA78	Cytoplasmic	CytoplasmicMembrane	0	NO_SP	1000077	0.000000	0.000000	0.000000	0.000000	0.000000
Q8Y795	Membrane	Unknown	1	NO_SP	1000051	0.000000	0.000000	0.000000	0.000000	0.000000
Q8Y9J7	Membrane	CytoplasmicMembrane	1	SP	0.000384	0.998796	0.000214	0.000211	0.000194	0.000177	CS
Q8Y6T9	Membrane	Cytoplasmic	0	NO_SP	1000065	0.000000	0.000000	0.000000	0.000000	0.000000
Q8Y555	Cytoplasmic	CytoplasmicMembrane	2	NO_SP	1000042	0.000016	0.000000	0.000000	0.000000	0.000000
Q8Y4E1	Membrane	CytoplasmicMembrane	4	NO_SP	0.977039	0.000881	0.000020	0.000003	0.000002	0.022090
Q8Y5V8	Membrane	CytoplasmicMembrane	2	NO_SP	0.838773	0.004904	0.003482	0.000047	0.000022	0.152792
Q8Y5X9	Cytoplasmic	CytoplasmicMembrane	0	NO_SP	0.999598	0.000423	0.000005	0.000001	0.000000	0.000001
P0DJM0	Extracellular	Cellwall	1	SP	0.000364	0.998817	0.000298	0.000172	0.000146	0.000134	CS
Q8Y980	Membrane	CytoplasmicMembrane	5	NO_SP	1000018	0.000002	0.000000	0.000000	0.000000	0.000000
Q8Y684	Membrane	CytoplasmicMembrane	0	NO_SP	0.999563	0.000450	0.000017	0.000001	0.000001	0.000002
Q8Y7L9	Membrane	CytoplasmicMembrane	9	NO_SP	1000063	0.000000	0.000000	0.000000	0.000000	0.000000
Q8Y7G3	Membrane	CytoplasmicMembrane	5	NO_SP	1000056	0.000000	0.000000	0.000000	0.000000	0.000000
Q8Y6I9	Membrane	CytoplasmicMembrane	14	NO_SP	1000039	0.000002	0.000000	0.000000	0.000000	0.000000
P0DJP1	Extracellular	Cytoplasmic	0	NO_SP	1000059	0.000000	0.000000	0.000000	0.000000	0.000000
Q8Y8H1	Membrane	CytoplasmicMembrane	2	NO_SP	1000049	0.000000	0.000000	0.000000	0.000000	0.000000
Q8Y3R6	Membrane	CytoplasmicMembrane	4	NO_SP	1000019	0.000000	0.000000	0.000000	0.000000	0.000000
Q8YA14	Membrane	Unknown	0	NO_SP	1000066	0.000000	0.000000	0.000000	0.000000	0.000000
P0A485	Extracellular	Unknown	0	NO_SP	1000063	0.000000	0.000000	0.000000	0.000000	0.000000
Q8Y899	Membrane	CytoplasmicMembrane	3	NO_SP	1000062	0.000001	0.000000	0.000000	0.000000	0.000000
Q8Y775	Membrane	CytoplasmicMembrane	6	NO_SP	1000069	0.000001	0.000000	0.000000	0.000000	0.000000
Q8Y7N7	Cytoplasmic	CytoplasmicMembrane	0	NO_SP	1000085	0.000001	0.000000	0.000000	0.000000	0.000000
Q8Y9S0	Membrane	CytoplasmicMembrane	2	NO_SP	1000014	0.000000	0.000000	0.000000	0.000000	0.000000
Q02551	Extracellular	Unknown	0	NO_SP	1000011	0.000007	0.000000	0.000000	0.000000	0.000000
Q8Y5J3	Extracellular	Cytoplasmic	0	NO_SP	1000061	0.000000	0.000000	0.000000	0.000000	0.000000
Q8Y547	Membrane	CytoplasmicMembrane	1	NO_SP	0.999925	0.000096	0.000000	0.000000	0.000000	0.000000
Q8YAL9	Membrane	Unknown	0	NO_SP	1000069	0.000000	0.000000	0.000000	0.000000	0.000000
P0A491	Extracellular	Cytoplasmic	0	NO_SP	1000050	0.000000	0.000000	0.000000	0.000000	0.000000
Q8Y649	Membrane	CytoplasmicMembrane	1	NO_SP	1000008	0.000038	0.000000	0.000000	0.000000	0.000000
Q8Y801	Cytoplasmic	CytoplasmicMembrane	0	NO_SP	1000078	0.000000	0.000000	0.000000	0.000000	0.000000
Q8Y5U1	Cytoplasmic	CytoplasmicMembrane	0	NO_SP	1000054	0.000000	0.000000	0.000000	0.000000	0.000000
Q8Y647	Membrane	CytoplasmicMembrane	7	NO_SP	1000050	0.000001	0.000000	0.000000	0.000000	0.000000
Q8Y8P8	Cytoplasmic	CytoplasmicMembrane	0	NO_SP	1000051	0.000000	0.000000	0.000000	0.000000	0.000000
Q8Y7M2	Membrane	CytoplasmicMembrane	5	NO_SP	1000059	0.000000	0.000000	0.000000	0.000000	0.000000
Q8YAM1	Membrane	CytoplasmicMembrane	7	NO_SP	1000014	0.000000	0.000000	0.000000	0.000000	0.000000
Q8Y746	Membrane	CytoplasmicMembrane	7	NO_SP	1000038	0.000003	0.000000	0.000000	0.000000	0.000000
Q8YAC5	Membrane	Unknown	0	NO_SP	0.999200	0.000766	0.000036	0.000005	0.000003	0.000008
Q927C3	Membrane	CytoplasmicMembrane	9	NO_SP	1000034	0.000000	0.000000	0.000000	0.000000	0.000000
Q8Y983	Membrane	CytoplasmicMembrane	6	NO_SP	0.997979	0.000574	0.000078	0.000004	0.000002	0.001393
Q8Y827	Cytoplasmic	CytoplasmicMembrane	0	NO_SP	1000046	0.000000	0.000000	0.000000	0.000000	0.000000
Q8Y437	Cytoplasmic	Unknown	0	LIPO	0.000000	0.000000	1000044	0.000000	0.000000	0.000000	CS
Q8Y8W1	Membrane	CytoplasmicMembrane	4	NO_SP	1000059	0.000000	0.000000	0.000000	0.000000	0.000000
Q8Y605	Cytoplasmic	Cytoplasmic	1	NO_SP	0.999942	0.000071	0.000000	0.000000	0.000000	0.000000
Q8Y4L6	Membrane	Unknown	2	NO_SP	0.922488	0.000313	0.000109	0.000001	0.000001	0.077109
Q8Y6D1	Extracellular	Unknown	0	LIPO	0.000000	0.000000	1000049	0.000000	0.000000	0.000000	CS
Q8Y9T2	Extracellular	CytoplasmicMembrane	1	NO_SP	0.980487	0.003203	0.000328	0.000036	0.000017	0.015947
Q8Y9S1	Membrane	CytoplasmicMembrane	8	NO_SP	1000023	0.000000	0.000000	0.000000	0.000000	0.000000
Q8Y8S6	Membrane	CytoplasmicMembrane	10	NO_SP	0.999054	0.000938	0.000000	0.000000	0.000000	0.000000
Q7AP82	Membrane	CytoplasmicMembrane	4	NO_SP	1000028	0.000000	0.000000	0.000000	0.000000	0.000000
Q8Y850	Membrane	Unknown	0	LIPO	0.000000	0.000000	1000045	0.000000	0.000000	0.000000	CS
Q8Y474	Membrane	CytoplasmicMembrane	4	NO_SP	0.967347	0.001061	0.000174	0.000010	0.000005	0.031438
Q8Y4F8	Cytoplasmic	CytoplasmicMembrane	1	NO_SP	0.997432	0.002548	0.000008	0.000007	0.000003	0.000011
Q8Y9D1	Membrane	Unknown	1	NO_SP	0.987030	0.011433	0.000249	0.000079	0.000046	0.001198
Q8Y9S2	Cytoplasmic	CytoplasmicMembrane	0	NO_SP	1000040	0.000003	0.000000	0.000000	0.000000	0.000000
Q8Y5P0	Membrane	CytoplasmicMembrane	6	NO_SP	0.645358	0.343125	0.006373	0.000641	0.000367	0.004122
Q8Y6Z1	Membrane	CytoplasmicMembrane	7	NO_SP	0.999991	0.000000	0.000000	0.000000	0.000000	0.000000
Q8Y561	Cytoplasmic	CytoplasmicMembrane	0	NO_SP	1000047	0.000000	0.000000	0.000000	0.000000	0.000000
Q8Y5C6	Cytoplasmic	CytoplasmicMembrane	0	NO_SP	1000077	0.000000	0.000000	0.000000	0.000000	0.000000
Q8Y7K5	Cytoplasmic	CytoplasmicMembrane	0	NO_SP	1000074	0.000000	0.000000	0.000000	0.000000	0.000000
Q8Y6L7	Membrane	Cytoplasmic	0	NO_SP	1000085	0.000000	0.000000	0.000000	0.000000	0.000000
Q8Y9M9	Cytoplasmic	CytoplasmicMembrane	0	NO_SP	1000058	0.000000	0.000000	0.000000	0.000000	0.000000
Q8Y4N3	Cytoplasmic	Cellwall	0	NO_SP	1000062	0.000000	0.000000	0.000000	0.000000	0.000000
Q8Y942	Cytoplasmic	CytoplasmicMembrane	0	NO_SP	1000065	0.000000	0.000000	0.000000	0.000000	0.000000
Q8Y6P7	Membrane	CytoplasmicMembrane	6	NO_SP	0.999911	0.000067	0.000001	0.000000	0.000000	0.000051
Q8Y9J6	Membrane	CytoplasmicMembrane	3	NO_SP	1000050	0.000000	0.000000	0.000000	0.000000	0.000000
Q8Y6B6	Cytoplasmic	CytoplasmicMembrane	0	NO_SP	1000057	0.000001	0.000000	0.000000	0.000000	0.000000
Q8Y5Y4	Membrane	CytoplasmicMembrane	4	NO_SP	0.932918	0.066297	0.000291	0.000138	0.000101	0.000284
Q8Y7A2	Membrane	Cytoplasmic	0	NO_SP	1000031	0.000023	0.000001	0.000000	0.000000	0.000000
Q8Y725	Membrane	Unknown	1	NO_SP	0.949943	0.039832	0.005725	0.000382	0.000165	0.003969
Q8Y889	Membrane	CytoplasmicMembrane	1	NO_SP	0.991145	0.004133	0.000137	0.000025	0.000013	0.004576
Q8Y9F1	Membrane	CytoplasmicMembrane	4	NO_SP	1000054	0.000000	0.000000	0.000000	0.000000	0.000000
Q8Y499	Membrane	Unknown	0	NO_SP	1000045	0.000000	0.000000	0.000000	0.000000	0.000000
Q8Y8X2	Membrane	Cytoplasmic	0	NO_SP	1000075	0.000000	0.000000	0.000000	0.000000	0.000000
Q8Y9K2	Membrane	Unknown	0	NO_SP	1000031	0.000001	0.000000	0.000000	0.000000	0.000000
Q8Y8V1	Membrane	Unknown	0	LIPO	0.000000	0.000000	1000065	0.000000	0.000000	0.000000	CS
Q8Y844	Membrane	CytoplasmicMembrane	5	NO_SP	0.999994	0.000023	0.000000	0.000000	0.000000	0.000000
Q8Y6Z4	Membrane	Cytoplasmic	0	NO_SP	1000016	0.000012	0.000000	0.000000	0.000000	0.000000
Q8Y773	Membrane	CytoplasmicMembrane	11	NO_SP	0.999959	0.000060	0.000000	0.000000	0.000000	0.000000
Q8Y6I7	Membrane	CytoplasmicMembrane	5	NO_SP	1000015	0.000001	0.000000	0.000000	0.000000	0.000000
Q8Y7B7	Membrane	CytoplasmicMembrane	0	NO_SP	0.998620	0.001410	0.000006	0.000004	0.000002	0.000004
Q8YAV5	Membrane	CytoplasmicMembrane	3	NO_SP	1000005	0.000000	0.000000	0.000000	0.000000	0.000000
Q8Y828	Cytoplasmic	CytoplasmicMembrane	0	NO_SP	1000069	0.000000	0.000000	0.000000	0.000000	0.000000
Q8Y557	Extracellular	CytoplasmicMembrane	1	LIPO	0.000000	0.000000	1000069	0.000000	0.000000	0.000000	CS
Q8Y717	Cytoplasmic	CytoplasmicMembrane	0	NO_SP	1000061	0.000001	0.000000	0.000000	0.000000	0.000000
Q8Y579	Membrane	CytoplasmicMembrane	6	NO_SP	1000028	0.000000	0.000000	0.000000	0.000000	0.000000
Q8Y409	Membrane	CytoplasmicMembrane	5	NO_SP	1000031	0.000000	0.000000	0.000000	0.000000	0.000000
Q8Y5K8	Membrane	Unknown	1	NO_SP	0.985849	0.013342	0.000489	0.000059	0.000035	0.000256
Q8Y475	Cytoplasmic	CytoplasmicMembrane	0	NO_SP	1000072	0.000000	0.000000	0.000000	0.000000	0.000000
Q8Y544	Membrane	CytoplasmicMembrane	3	NO_SP	0.827215	0.158235	0.002500	0.001612	0.000764	0.009667
Q8Y9K3	Membrane	CytoplasmicMembrane	12	NO_SP	1000023	0.000003	0.000000	0.000000	0.000000	0.000000
Q8Y6Y0	Membrane	Cytoplasmic	0	NO_SP	1000062	0.000000	0.000000	0.000000	0.000000	0.000000
Q8Y3V4	Membrane	CytoplasmicMembrane	0	NO_SP	1000053	0.000001	0.000000	0.000000	0.000000	0.000000
Q8Y5Z3	Cytoplasmic	CytoplasmicMembrane	0	NO_SP	1000020	0.000017	0.000001	0.000000	0.000000	0.000000
Q8Y833	Cytoplasmic	CytoplasmicMembrane	0	NO_SP	0.653569	0.343999	0.001465	0.000282	0.000230	0.000442
Q8YA71	Cytoplasmic	CytoplasmicMembrane	2	NO_SP	0.844274	0.015769	0.002602	0.000159	0.000082	0.137136
Q8Y854	Cytoplasmic	CytoplasmicMembrane	2	NO_SP	1000047	0.000000	0.000000	0.000000	0.000000	0.000000
Q92DA4	Membrane	CytoplasmicMembrane	6	NO_SP	1000033	0.000001	0.000000	0.000000	0.000000	0.000000
Q8YAV0	Membrane	CytoplasmicMembrane	3	LIPO	0.009900	0.018716	0.971111	0.000061	0.000033	0.000170	CS
Q8Y5H9	Cytoplasmic	CytoplasmicMembrane	0	NO_SP	1000046	0.000000	0.000000	0.000000	0.000000	0.000000
Q8Y5L8	Membrane	CytoplasmicMembrane	1	NO_SP	0.985139	0.004888	0.001044	0.000029	0.000017	0.008919
Q8YAH4	Extracellular	Cellwall	0	LIPO	0.000000	0.000000	1000040	0.000000	0.000000	0.000000	CS
Q8Y3Z4	Membrane	CytoplasmicMembrane	9	NO_SP	0.999967	0.000050	0.000000	0.000000	0.000000	0.000000
Q8YAJ4	Cytoplasmic	CytoplasmicMembrane	0	NO_SP	1000061	0.000000	0.000000	0.000000	0.000000	0.000000
P66219	Extracellular	Cytoplasmic	0	NO_SP	1000005	0.000001	0.000002	0.000000	0.000000	0.000000
Q8Y9E6	Membrane	CytoplasmicMembrane	8	NO_SP	1000063	0.000000	0.000000	0.000000	0.000000	0.000000
Q8Y5K4	Extracellular	Unknown	1	NO_SP	0.765353	0.226667	0.006586	0.000372	0.000226	0.000787
Q8Y3Z9	Membrane	CytoplasmicMembrane	3	NO_SP	1000031	0.000000	0.000000	0.000000	0.000000	0.000000
Q8Y5Z9	Membrane	Cytoplasmic	0	NO_SP	1000051	0.000000	0.000000	0.000000	0.000000	0.000000
Q8Y645	Cytoplasmic	Cytoplasmic	0	SP	0.022366	0.591923	0.384815	0.000302	0.000267	0.000294	CS
Q8Y3W6	Extracellular	CytoplasmicMembrane	0	SP	0.000242	0.999036	0.000188	0.000183	0.000170	0.000159	CS
Q8Y7M4	Membrane	CytoplasmicMembrane	10	NO_SP	1000022	0.000000	0.000000	0.000000	0.000000	0.000000
P25145	Membrane	Cytoplasmic	0	NO_SP	1000067	0.000000	0.000000	0.000000	0.000000	0.000000
Q8Y7P9	Cytoplasmic	CytoplasmicMembrane	8	NO_SP	1000048	0.000005	0.000000	0.000000	0.000000	0.000000
Q8YAD8	Membrane	Unknown	1	NO_SP	0.965419	0.030894	0.002745	0.000197	0.000101	0.000654
Q8Y4L9	Membrane	CytoplasmicMembrane	5	NO_SP	1000055	0.000001	0.000000	0.000000	0.000000	0.000000
Q8Y639	Extracellular	Unknown	1	NO_SP	1000025	0.000004	0.000000	0.000000	0.000000	0.000000
Q8Y794	Membrane	CytoplasmicMembrane	4	NO_SP	1000012	0.000000	0.000000	0.000000	0.000000	0.000000
Q8Y707	Extracellular	Cellwall	1	SP	0.003378	0.995603	0.000334	0.000274	0.000192	0.000186	CS
Q8Y3T0	Membrane	CytoplasmicMembrane	6	NO_SP	1000040	0.000001	0.000000	0.000000	0.000000	0.000000
Q8Y8Y6	Cytoplasmic	CytoplasmicMembrane	0	NO_SP	1000048	0.000000	0.000000	0.000000	0.000000	0.000000
Q8Y954	Membrane	CytoplasmicMembrane	6	NO_SP	1000058	0.000000	0.000000	0.000000	0.000000	0.000000
Q8Y4B8	Membrane	CytoplasmicMembrane	1	NO_SP	1000072	0.000005	0.000000	0.000000	0.000000	0.000000
Q8Y929	Membrane	CytoplasmicMembrane	2	NO_SP	0.999937	0.000029	0.000006	0.000000	0.000000	0.000074
Q929P4	Extracellular	Unknown	1	LIPO	0.000000	0.000000	1000050	0.000000	0.000000	0.000000	CS
Q8Y7R4	Cytoplasmic	CytoplasmicMembrane	0	NO_SP	1000045	0.000000	0.000000	0.000000	0.000000	0.000000
Q8Y559	Membrane	Cytoplasmic	1	NO_SP	0.857509	0.110746	0.020899	0.000993	0.000568	0.009296
Q8Y6B5	Membrane	CytoplasmicMembrane	3	NO_SP	0.999975	0.000000	0.000000	0.000000	0.000000	0.000000
Q8Y4E3	Membrane	CytoplasmicMembrane	2	NO_SP	1000012	0.000000	0.000000	0.000000	0.000000	0.000000
Q8Y8V5	Membrane	CytoplasmicMembrane	12	NO_SP	1000012	0.000000	0.000000	0.000000	0.000000	0.000000
P58414	Membrane	CytoplasmicMembrane	5	NO_SP	1000043	0.000000	0.000000	0.000000	0.000000	0.000000
Q8Y893	Membrane	CytoplasmicMembrane	2	NO_SP	1000019	0.000000	0.000000	0.000000	0.000000	0.000000
Q8Y3I2	Membrane	CytoplasmicMembrane	6	LIPO	0.000067	0.000036	0.999879	0.000000	0.000000	0.000000	CS
Q8Y4B6	Membrane	CytoplasmicMembrane	5	NO_SP	1000080	0.000004	0.000000	0.000000	0.000000	0.000000
Q8Y8H5	Membrane	CytoplasmicMembrane	1	NO_SP	0.850852	0.140625	0.006957	0.000389	0.000243	0.000957
Q8Y959	Cytoplasmic	Unknown	1	NO_SP	1000032	0.000005	0.000002	0.000000	0.000000	0.000003
Q8Y8W0	Membrane	CytoplasmicMembrane	7	NO_SP	1000010	0.000000	0.000000	0.000000	0.000000	0.000000
Q8Y4M0	Cytoplasmic	CytoplasmicMembrane	0	LIPO	0.000000	0.000000	1000067	0.000000	0.000000	0.000000	CS
Q8Y762	Membrane	CytoplasmicMembrane	4	NO_SP	0.999944	0.000080	0.000000	0.000000	0.000000	0.000002
Q8Y7Q0	Cytoplasmic	CytoplasmicMembrane	0	NO_SP	1000061	0.000000	0.000000	0.000000	0.000000	0.000000
Q8Y6I0	Cytoplasmic	Cytoplasmic	1	NO_SP	1000043	0.000000	0.000000	0.000000	0.000000	0.000000
Q8YAT2	Membrane	Cytoplasmic	0	NO_SP	1000047	0.000000	0.000000	0.000000	0.000000	0.000000
Q8Y6P2	Membrane	Cytoplasmic	0	NO_SP	1000075	0.000000	0.000000	0.000000	0.000000	0.000000
Q8Y830	Cytoplasmic	CytoplasmicMembrane	1	NO_SP	0.999654	0.000360	0.000014	0.000002	0.000001	0.000002
Q8Y9V9	Membrane	Unknown	0	NO_SP	1000067	0.000000	0.000000	0.000000	0.000000	0.000000
Q8Y4I6	Membrane	Cytoplasmic	0	NO_SP	1000067	0.000000	0.000000	0.000000	0.000000	0.000000
Q7AP69	Cytoplasmic	CytoplasmicMembrane	0	NO_SP	1000052	0.000000	0.000000	0.000000	0.000000	0.000000
Q8YAD7	Cytoplasmic	CytoplasmicMembrane	0	NO_SP	1000069	0.000000	0.000000	0.000000	0.000000	0.000000
Q8Y3T6	Membrane	CytoplasmicMembrane	6	NO_SP	1000068	0.000003	0.000000	0.000000	0.000000	0.000000
Q8Y5W4	Membrane	CytoplasmicMembrane	1	NO_SP	0.999872	0.000139	0.000000	0.000000	0.000000	0.000000
Q8Y5D5	Membrane	CytoplasmicMembrane	11	NO_SP	0.998843	0.000968	0.000016	0.000005	0.000004	0.000128
Q8Y5M3	Membrane	Cellwall	1	NO_SP	1000024	0.000024	0.000000	0.000000	0.000000	0.000000
Q8YAR7	Extracellular	Unknown	0	LIPO	0.000000	0.000000	1000065	0.000000	0.000000	0.000000	CS
Q8Y9P5	Extracellular	CytoplasmicMembrane	1	NO_SP	0.999858	0.000029	0.000066	0.000000	0.000000	0.000063
Q8Y486	Extracellular	Cellwall	0	LIPO	0.000000	0.000000	1000064	0.000000	0.000000	0.000000	CS
Q92DV7	Extracellular	Extracellular	0	NO_SP	1000049	0.000001	0.000000	0.000000	0.000000	0.000000
Q8Y9H3	Membrane	CytoplasmicMembrane	13	NO_SP	1000050	0.000000	0.000000	0.000000	0.000000	0.000000
Q8Y9N9	Extracellular	Cytoplasmic	0	NO_SP	1000025	0.000000	0.000000	0.000000	0.000000	0.000000
Q8Y4E4	Membrane	CytoplasmicMembrane	8	NO_SP	1000060	0.000000	0.000000	0.000000	0.000000	0.000000
Q8Y7D0	Membrane	CytoplasmicMembrane	4	NO_SP	1000046	0.000000	0.000000	0.000000	0.000000	0.000000
Q8Y8T6	Cytoplasmic	CytoplasmicMembrane	0	NO_SP	1000069	0.000000	0.000000	0.000000	0.000000	0.000000
Q8Y9E9	Cytoplasmic	CytoplasmicMembrane	0	NO_SP	1000027	0.000000	0.000000	0.000000	0.000000	0.000000
Q8Y5T9	Membrane	CytoplasmicMembrane	2	NO_SP	1000033	0.000000	0.000000	0.000000	0.000000	0.000000
Q8Y7M5	Extracellular	Unknown	0	NO_SP	1000059	0.000004	0.000000	0.000000	0.000000	0.000000
Q7AP67	Membrane	CytoplasmicMembrane	1	LIPO	0.000000	0.000000	1000047	0.000000	0.000000	0.000000	CS
Q8Y3Z5	Membrane	Cytoplasmic	0	NO_SP	1000059	0.000000	0.000000	0.000000	0.000000	0.000000
Q8Y5C5	Membrane	CytoplasmicMembrane	8	NO_SP	0.999678	0.000062	0.000003	0.000000	0.000000	0.000310
Q8Y7A9	Membrane	CytoplasmicMembrane	5	LIPO	0.000011	0.000016	0.999992	0.000000	0.000000	0.000000	CS
Q8Y823	Membrane	Unknown	0	NO_SP	1000044	0.000001	0.000000	0.000000	0.000000	0.000000
Q8Y7I2	Cytoplasmic	CytoplasmicMembrane	0	NO_SP	1000055	0.000000	0.000000	0.000000	0.000000	0.000000
Q8Y7E6	Membrane	CytoplasmicMembrane	7	NO_SP	1000048	0.000000	0.000000	0.000000	0.000000	0.000000
Q8Y3R4	Cytoplasmic	CytoplasmicMembrane	1	NO_SP	1000032	0.000000	0.000000	0.000000	0.000000	0.000000
Q8Y5U5	Cytoplasmic	CytoplasmicMembrane	0	NO_SP	1000041	0.000000	0.000000	0.000000	0.000000	0.000000
Q8Y3J0	Membrane	CytoplasmicMembrane	14	NO_SP	1000030	0.000000	0.000000	0.000000	0.000000	0.000000
Q8Y4C9	Cytoplasmic	CytoplasmicMembrane	0	NO_SP	1000065	0.000000	0.000000	0.000000	0.000000	0.000000
Q8Y527	Membrane	CytoplasmicMembrane	6	SP	0.000295	0.998907	0.000263	0.000198	0.000177	0.000154	CS
Q8Y617	Membrane	Cytoplasmic	0	NO_SP	1000069	0.000000	0.000000	0.000000	0.000000	0.000000
P66207	Extracellular	Cytoplasmic	0	NO_SP	1000029	0.000002	0.000000	0.000000	0.000000	0.000000
Q8Y8L4	Membrane	CytoplasmicMembrane	5	NO_SP	1000001	0.000017	0.000000	0.000000	0.000000	0.000000
Q8Y953	Cytoplasmic	CytoplasmicMembrane	0	NO_SP	1000040	0.000000	0.000000	0.000000	0.000000	0.000000
Q8Y9D7	Membrane	CytoplasmicMembrane	6	NO_SP	1000016	0.000005	0.000000	0.000000	0.000000	0.000000
Q8Y939	Cytoplasmic	Unknown	1	NO_SP	1000066	0.000000	0.000000	0.000000	0.000000	0.000000
Q8Y704	Membrane	CytoplasmicMembrane	2	NO_SP	1000018	0.000000	0.000000	0.000000	0.000000	0.000000
Q7AP49	Extracellular	Extracellular	1	SP	0.000202	0.999111	0.000164	0.000185	0.000163	0.000146	CS
Q8Y3S9	Membrane	CytoplasmicMembrane	5	NO_SP	0.987930	0.000729	0.000497	0.000002	0.000002	0.010853
Q8YAH2	Cytoplasmic	CytoplasmicMembrane	0	NO_SP	1000057	0.000000	0.000000	0.000000	0.000000	0.000000
Q8YAH3	Cytoplasmic	CytoplasmicMembrane	1	LIPO	0.000000	0.000000	1000045	0.000000	0.000000	0.000000	CS
Q8Y8L5	Membrane	CytoplasmicMembrane	2	NO_SP	1000027	0.000002	0.000000	0.000000	0.000000	0.000000
Q8Y4H5	Membrane	CytoplasmicMembrane	2	NO_SP	1000034	0.000018	0.000000	0.000000	0.000000	0.000000
Q8Y6Y4	Membrane	Unknown	1	NO_SP	0.976027	0.017903	0.005010	0.000085	0.000049	0.000950
Q8Y6E7	Membrane	CytoplasmicMembrane	4	NO_SP	1000054	0.000001	0.000000	0.000000	0.000000	0.000000
Q8Y6L8	Extracellular	Cellwall	1	SP	0.000782	0.628526	0.369974	0.000284	0.000230	0.000198	CS
Q8Y845	Cytoplasmic	Unknown	0	LIPO	0.000000	0.000000	1000037	0.000000	0.000000	0.000000	CS
Q8Y3U3	Membrane	CytoplasmicMembrane	3	NO_SP	0.999833	0.000157	0.000001	0.000001	0.000001	0.000016
Q8Y8A8	Membrane	Unknown	0	NO_SP	1000055	0.000002	0.000000	0.000000	0.000000	0.000000
Q8Y952	Extracellular	Extracellular	0	NO_SP	1000063	0.000001	0.000000	0.000000	0.000000	0.000000
Q8Y936	Extracellular	Unknown	0	NO_SP	1000066	0.000002	0.000000	0.000000	0.000000	0.000000
Q8YA75	Cytoplasmic	CytoplasmicMembrane	0	NO_SP	1000067	0.000000	0.000000	0.000000	0.000000	0.000000

## Sheet: Cytosolic 
#SeqName	CELLO	PSORTb	TMHMM N of predicted TMHs	SignalP / LipoP	Other	(Sec/SPI)	Lipo(Sec/SPII)	(Tat/SPI)	(Tat/SPII)	(Sec/SPIII)
Q8Y4I1	Cytoplasmic	Cytoplasmic	0	NO_SP	1000062	0.000000	0.000000	0.000000	0.000000	0.000000
P64074	Cytoplasmic	Cytoplasmic	0	NO_SP	1000049	0.000003	0.000000	0.000000	0.000000	0.000000
Q8Y6Q0	Cytoplasmic	Cytoplasmic	0	NO_SP	1000077	0.000001	0.000000	0.000000	0.000000	0.000000
Q9AGE6	Cytoplasmic	Cytoplasmic	0	NO_SP	1000064	0.000000	0.000000	0.000000	0.000000	0.000000
Q8Y422	Cytoplasmic	Cytoplasmic	0	NO_SP	1000042	0.000000	0.000000	0.000000	0.000000	0.000000
Q8YA96	Cytoplasmic	Cytoplasmic	0	NO_SP	1000044	0.000000	0.000000	0.000000	0.000000	0.000000
Q8Y863	Cytoplasmic	Cytoplasmic	0	NO_SP	1000070	0.000001	0.000000	0.000000	0.000000	0.000000
Q8Y6W1	Cytoplasmic	Cytoplasmic	0	NO_SP	1000062	0.000000	0.000000	0.000000	0.000000	0.000000
Q8Y421	Cytoplasmic	Cytoplasmic	0	NO_SP	1000064	0.000000	0.000000	0.000000	0.000000	0.000000
Q9RLT9	Cytoplasmic	Cytoplasmic	0	NO_SP	1000069	0.000001	0.000000	0.000000	0.000000	0.000000
P0DJM2	Cytoplasmic	Cytoplasmic	0	NO_SP	1000065	0.000000	0.000000	0.000000	0.000000	0.000000
Q8Y4I2	Cytoplasmic	Cytoplasmic	0	NO_SP	1000077	0.000000	0.000000	0.000000	0.000000	0.000000
Q8Y5Y6	Cytoplasmic	Cytoplasmic	0	NO_SP	1000059	0.000000	0.000000	0.000000	0.000000	0.000000
Q8Y862	Cytoplasmic	Cytoplasmic	0	NO_SP	1000057	0.000002	0.000000	0.000000	0.000000	0.000000
P66548	Cytoplasmic	Cytoplasmic	0	NO_SP	1000057	0.000002	0.000000	0.000000	0.000000	0.000000
Q926Y9	Cytoplasmic	Cytoplasmic	0	NO_SP	1000038	0.000000	0.000000	0.000000	0.000000	0.000000
Q8Y7F6	Cytoplasmic	Cytoplasmic	0	NO_SP	1000042	0.000000	0.000000	0.000000	0.000000	0.000000
Q8Y6M6	Cytoplasmic	Cytoplasmic	0	NO_SP	1000052	0.000000	0.000000	0.000000	0.000000	0.000000
Q9EYW9	Cytoplasmic	Cytoplasmic	0	NO_SP	1000068	0.000000	0.000000	0.000000	0.000000	0.000000
P47847	Cytoplasmic	Cytoplasmic	0	NO_SP	1000042	0.000002	0.000000	0.000000	0.000000	0.000000
Q8Y846	Cytoplasmic	Cytoplasmic	0	NO_SP	1000041	0.000000	0.000000	0.000000	0.000000	0.000000
Q8Y865	Cytoplasmic	Cytoplasmic	0	NO_SP	1000048	0.000000	0.000000	0.000000	0.000000	0.000000
Q8Y570	Cytoplasmic	Cytoplasmic	0	NO_SP	1000035	0.000001	0.000000	0.000000	0.000000	0.000000
Q8Y498	Cytoplasmic	Cytoplasmic	0	NO_SP	1000045	0.000000	0.000000	0.000000	0.000000	0.000000
Q8Y6M7	Cytoplasmic	Cytoplasmic	0	NO_SP	1000083	0.000000	0.000000	0.000000	0.000000	0.000000
Q8Y722	Cytoplasmic	Cytoplasmic	0	NO_SP	1000059	0.000000	0.000000	0.000000	0.000000	0.000000
Q8Y7F1	Cytoplasmic	Cytoplasmic	0	NO_SP	1000053	0.000000	0.000000	0.000000	0.000000	0.000000
Q8Y7B0	Cytoplasmic	Cytoplasmic	0	NO_SP	1000054	0.000000	0.000000	0.000000	0.000000	0.000000
Q8YAB6	Cytoplasmic	Cytoplasmic	0	NO_SP	1000045	0.000000	0.000000	0.000000	0.000000	0.000000
Q8Y7I4	Cytoplasmic	Cytoplasmic	0	NO_SP	0.999283	0.000749	0.000004	0.000001	0.000001	0.000001
O31149	Cytoplasmic	Cytoplasmic	0	NO_SP	1000050	0.000000	0.000000	0.000000	0.000000	0.000000
Q8Y5B2	Cytoplasmic	Cytoplasmic	0	NO_SP	1000048	0.000000	0.000000	0.000000	0.000000	0.000000
Q8Y7L0	Cytoplasmic	Cytoplasmic	0	NO_SP	1000071	0.000000	0.000000	0.000000	0.000000	0.000000
Q8Y440	Cytoplasmic	Cytoplasmic	0	NO_SP	1000037	0.000000	0.000000	0.000000	0.000000	0.000000
P61055	Cytoplasmic	Cytoplasmic	0	NO_SP	1000045	0.000000	0.000000	0.000000	0.000000	0.000000
Q8Y4C0	Cytoplasmic	Cytoplasmic	0	NO_SP	1000048	0.000000	0.000000	0.000000	0.000000	0.000000
Q8YAV6	Cytoplasmic	Cytoplasmic	0	NO_SP	1000062	0.000000	0.000000	0.000000	0.000000	0.000000
Q8Y786	Cytoplasmic	Cytoplasmic	0	NO_SP	1000073	0.000000	0.000000	0.000000	0.000000	0.000000
Q8Y5N8	Cytoplasmic	Cytoplasmic	0	NO_SP	1000031	0.000000	0.000000	0.000000	0.000000	0.000000
Q8Y6W0	Cytoplasmic	Cytoplasmic	0	NO_SP	1000047	0.000010	0.000000	0.000000	0.000000	0.000000
Q8Y8K3	Cytoplasmic	Cytoplasmic	0	NO_SP	1000056	0.000000	0.000000	0.000000	0.000000	0.000000
O53083	Cytoplasmic	Cytoplasmic	0	NO_SP	1000071	0.000000	0.000000	0.000000	0.000000	0.000000
Q8Y4M3	Cytoplasmic	Cytoplasmic	0	NO_SP	1000080	0.000000	0.000000	0.000000	0.000000	0.000000
Q8Y3P9	Cytoplasmic	Cytoplasmic	0	NO_SP	1000090	0.000000	0.000000	0.000000	0.000000	0.000000
Q8Y4I4	Cytoplasmic	Cytoplasmic	0	NO_SP	1000049	0.000011	0.000000	0.000000	0.000000	0.000000
P66623	Cytoplasmic	Cytoplasmic	0	NO_SP	1000048	0.000000	0.000000	0.000000	0.000000	0.000000
Q8Y444	Cytoplasmic	Unknown	0	NO_SP	1000047	0.000000	0.000000	0.000000	0.000000	0.000000
Q8Y6T6	Cytoplasmic	Cytoplasmic	0	NO_SP	1000045	0.000000	0.000000	0.000000	0.000000	0.000000
Q8Y6Y3	Cytoplasmic	Cytoplasmic	0	NO_SP	1000062	0.000000	0.000000	0.000000	0.000000	0.000000
Q8Y446	Cytoplasmic	Cytoplasmic	0	NO_SP	1000064	0.000000	0.000000	0.000000	0.000000	0.000000
Q927L9	Cytoplasmic	Cytoplasmic	0	NO_SP	1000036	0.000000	0.000000	0.000000	0.000000	0.000000
Q8YAB8	Cytoplasmic	Cytoplasmic	0	NO_SP	1000046	0.000002	0.000000	0.000000	0.000000	0.000000
Q8Y7H4	Cytoplasmic	Cytoplasmic	0	NO_SP	1000054	0.000000	0.000000	0.000000	0.000000	0.000000
Q8YAR1	Cytoplasmic	Cytoplasmic	0	NO_SP	1000062	0.000000	0.000000	0.000000	0.000000	0.000000
Q8Y6R4	Cytoplasmic	Cytoplasmic	0	NO_SP	1000042	0.000000	0.000000	0.000000	0.000000	0.000000
Q8Y767	Cytoplasmic	Cytoplasmic	0	NO_SP	1000061	0.000000	0.000000	0.000000	0.000000	0.000000
Q8Y6M1	Cytoplasmic	Cytoplasmic	0	NO_SP	1000039	0.000002	0.000001	0.000000	0.000000	0.000000
Q8Y8I9	Cytoplasmic	Cytoplasmic	0	NO_SP	1000052	0.000000	0.000000	0.000000	0.000000	0.000000
Q8Y7Q1	Cytoplasmic	Cytoplasmic	0	NO_SP	1000061	0.000000	0.000000	0.000000	0.000000	0.000000
Q8Y6X9	Cytoplasmic	Cytoplasmic	0	NO_SP	1000041	0.000000	0.000000	0.000000	0.000000	0.000000
Q8YAM2	Cytoplasmic	Cytoplasmic	0	NO_SP	1000067	0.000001	0.000000	0.000000	0.000000	0.000000
Q8Y6V3	Cytoplasmic	Cytoplasmic	0	NO_SP	1000067	0.000000	0.000000	0.000000	0.000000	0.000000
Q8YAC3	Cytoplasmic	Cytoplasmic	0	NO_SP	1000057	0.000000	0.000000	0.000000	0.000000	0.000000
Q8Y915	Cytoplasmic	Cytoplasmic	0	NO_SP	1000071	0.000001	0.000000	0.000000	0.000000	0.000000
P58695	Cytoplasmic	Cytoplasmic	0	NO_SP	1000049	0.000001	0.000000	0.000000	0.000000	0.000000
Q928M6	Cytoplasmic	Cytoplasmic	0	NO_SP	1000032	0.000000	0.000000	0.000000	0.000000	0.000000
Q8Y6V0	Cytoplasmic	Cytoplasmic	0	NO_SP	1000085	0.000000	0.000000	0.000000	0.000000	0.000000
P33380	Cytoplasmic	Cytoplasmic	0	NO_SP	1000052	0.000000	0.000000	0.000000	0.000000	0.000000
Q92A74	Cytoplasmic	Cytoplasmic	0	NO_SP	1000045	0.000000	0.000000	0.000000	0.000000	0.000000
Q8Y4G8	Cytoplasmic	Cytoplasmic	0	NO_SP	1000044	0.000000	0.000000	0.000000	0.000000	0.000000
Q8Y6W6	Cytoplasmic	Cytoplasmic	0	NO_SP	1000063	0.000000	0.000000	0.000000	0.000000	0.000000
Q8Y9I9	Cytoplasmic	Cytoplasmic	0	NO_SP	1000068	0.000000	0.000000	0.000000	0.000000	0.000000
Q8YAA4	Cytoplasmic	Cytoplasmic	0	NO_SP	1000060	0.000000	0.000000	0.000000	0.000000	0.000000
Q8Y5W7	Cytoplasmic	Cytoplasmic	0	NO_SP	1000047	0.000001	0.000000	0.000000	0.000000	0.000000
Q8Y822	Cytoplasmic	Cytoplasmic	0	NO_SP	1000077	0.000000	0.000000	0.000000	0.000000	0.000000
Q8Y6D3	Cytoplasmic	Cytoplasmic	0	NO_SP	1000064	0.000000	0.000000	0.000000	0.000000	0.000000
Q8Y4R7	Cytoplasmic	Cytoplasmic	0	NO_SP	1000084	0.000000	0.000000	0.000000	0.000000	0.000000
Q927L7	Cytoplasmic	Cytoplasmic	0	NO_SP	1000056	0.000000	0.000000	0.000000	0.000000	0.000000
Q8Y7I0	Cytoplasmic	Cytoplasmic	0	NO_SP	1000062	0.000000	0.000000	0.000000	0.000000	0.000000
Q8Y6P3	Cytoplasmic	Cytoplasmic	0	NO_SP	1000063	0.000000	0.000000	0.000000	0.000000	0.000000
Q8YAF2	Cytoplasmic	Cytoplasmic	0	NO_SP	1000051	0.000000	0.000000	0.000000	0.000000	0.000000
Q8Y441	Cytoplasmic	Cytoplasmic	0	NO_SP	1000053	0.000000	0.000000	0.000000	0.000000	0.000000
Q8Y4H1	Cytoplasmic	Cytoplasmic	0	NO_SP	1000056	0.000000	0.000000	0.000000	0.000000	0.000000
Q8Y838	Cytoplasmic	Cytoplasmic	0	NO_SP	1000032	0.000000	0.000000	0.000000	0.000000	0.000000
P66699	Cytoplasmic	Cytoplasmic	0	NO_SP	1000046	0.000000	0.000000	0.000000	0.000000	0.000000
Q8Y9H0	Cytoplasmic	Cytoplasmic	0	NO_SP	1000072	0.000000	0.000000	0.000000	0.000000	0.000000
Q8Y4I3	Cytoplasmic	Cytoplasmic	0	NO_SP	1000068	0.000000	0.000000	0.000000	0.000000	0.000000
Q8Y495	Cytoplasmic	Cytoplasmic	0	NO_SP	1000053	0.000000	0.000000	0.000000	0.000000	0.000000
Q8Y4J0	Cytoplasmic	Cytoplasmic	0	NO_SP	1000057	0.000000	0.000000	0.000000	0.000000	0.000000
Q8Y709	Cytoplasmic	Cytoplasmic	0	NO_SP	1000064	0.000000	0.000000	0.000000	0.000000	0.000000
Q8Y7P1	Cytoplasmic	Cytoplasmic	0	NO_SP	1000061	0.000000	0.000000	0.000000	0.000000	0.000000
Q8YAV7	Cytoplasmic	Cytoplasmic	0	NO_SP	1000082	0.000000	0.000000	0.000000	0.000000	0.000000
Q92CZ5	Cytoplasmic	Cytoplasmic	0	NO_SP	1000076	0.000000	0.000000	0.000000	0.000000	0.000000
Q927L4	Cytoplasmic	Cytoplasmic	0	NO_SP	1000060	0.000004	0.000000	0.000000	0.000000	0.000000
Q8YAD0	Cytoplasmic	Cytoplasmic	0	NO_SP	1000075	0.000000	0.000000	0.000000	0.000000	0.000000
P0DJP0	Cytoplasmic	Cytoplasmic	0	NO_SP	1000064	0.000000	0.000000	0.000000	0.000000	0.000000
Q8Y458	Cytoplasmic	Unknown	0	NO_SP	1000065	0.000000	0.000000	0.000000	0.000000	0.000000
Q8Y6V1	Cytoplasmic	Unknown	0	NO_SP	1000033	0.000001	0.000000	0.000000	0.000000	0.000000
Q48793	Cytoplasmic	Cytoplasmic	0	NO_SP	1000054	0.000000	0.000000	0.000000	0.000000	0.000000
Q8Y6X2	Cytoplasmic	Cytoplasmic	0	NO_SP	1000032	0.000008	0.000000	0.000000	0.000000	0.000000
Q8Y450	Cytoplasmic	Cytoplasmic	0	NO_SP	1000047	0.000000	0.000000	0.000000	0.000000	0.000000
P66042	Cytoplasmic	Cytoplasmic	0	NO_SP	1000039	0.000000	0.000000	0.000000	0.000000	0.000000
Q92F70	Cytoplasmic	Cytoplasmic	0	NO_SP	1000036	0.000000	0.000000	0.000000	0.000000	0.000000
P66352	Cytoplasmic	Cytoplasmic	0	NO_SP	1000037	0.000000	0.000000	0.000000	0.000000	0.000000
Q8Y7J0	Cytoplasmic	Cytoplasmic	0	NO_SP	1000042	0.000000	0.000000	0.000000	0.000000	0.000000
Q8Y4F6	Cytoplasmic	Cytoplasmic	0	NO_SP	1000042	0.000000	0.000000	0.000000	0.000000	0.000000
Q8Y8R6	Cytoplasmic	Cytoplasmic	0	NO_SP	1000069	0.000001	0.000000	0.000000	0.000000	0.000000
Q8YAB3	Cytoplasmic	Cytoplasmic	0	NO_SP	1000037	0.000000	0.000000	0.000000	0.000000	0.000000
Q8Y789	Cytoplasmic	Cytoplasmic	0	NO_SP	1000041	0.000000	0.000000	0.000000	0.000000	0.000000
Q8YAA3	Cytoplasmic	Cytoplasmic	0	NO_SP	1000044	0.000000	0.000000	0.000000	0.000000	0.000000
Q8Y7Q5	Cytoplasmic	Cytoplasmic	0	NO_SP	1000059	0.000000	0.000000	0.000000	0.000000	0.000000
Q8Y7F9	Cytoplasmic	Cytoplasmic	0	NO_SP	1000074	0.000000	0.000000	0.000000	0.000000	0.000000
Q927L6	Cytoplasmic	Cytoplasmic	0	NO_SP	1000044	0.000000	0.000000	0.000000	0.000000	0.000000
Q8Y6T3	Cytoplasmic	Cytoplasmic	0	NO_SP	1000079	0.000000	0.000000	0.000000	0.000000	0.000000
Q927L2	Cytoplasmic	Cytoplasmic	0	NO_SP	1000061	0.000000	0.000000	0.000000	0.000000	0.000000
Q8Y447	Cytoplasmic	Unknown	0	NO_SP	1000038	0.000000	0.000000	0.000000	0.000000	0.000000
Q92AU6	Cytoplasmic	Cytoplasmic	0	NO_SP	1000050	0.000000	0.000000	0.000000	0.000000	0.000000
Q8Y6C9	Cytoplasmic	Cytoplasmic	0	NO_SP	1000054	0.000000	0.000000	0.000000	0.000000	0.000000
Q8Y7B5	Cytoplasmic	Cytoplasmic	0	NO_SP	1000044	0.000001	0.000000	0.000000	0.000000	0.000000
Q8Y6T2	Cytoplasmic	Cytoplasmic	0	NO_SP	1000044	0.000000	0.000000	0.000000	0.000000	0.000000
Q8Y8G1	Cytoplasmic	Cytoplasmic	0	NO_SP	1000067	0.000000	0.000000	0.000000	0.000000	0.000000
Q8Y7J8	Cytoplasmic	Cytoplasmic	0	NO_SP	1000049	0.000000	0.000000	0.000000	0.000000	0.000000
Q8Y4M2	Cytoplasmic	Cytoplasmic	0	NO_SP	1000068	0.000000	0.000000	0.000000	0.000000	0.000000
P66383	Cytoplasmic	Cytoplasmic	0	NO_SP	1000061	0.000000	0.000000	0.000000	0.000000	0.000000
Q8Y8D0	Cytoplasmic	Cytoplasmic	0	NO_SP	1000047	0.000000	0.000000	0.000000	0.000000	0.000000
Q8Y5S7	Cytoplasmic	Unknown	0	NO_SP	1000056	0.000000	0.000000	0.000000	0.000000	0.000000
Q92CE7	Cytoplasmic	Cytoplasmic	0	NO_SP	1000046	0.000000	0.000000	0.000000	0.000000	0.000000
Q8Y8H3	Cytoplasmic	Cytoplasmic	0	NO_SP	1000059	0.000003	0.000000	0.000000	0.000000	0.000000
P66054	Cytoplasmic	Cytoplasmic	0	NO_SP	1000039	0.000007	0.000000	0.000000	0.000000	0.000000
Q8Y493	Cytoplasmic	Cytoplasmic	0	NO_SP	1000058	0.000000	0.000000	0.000000	0.000000	0.000000
Q8YAD3	Cytoplasmic	Cytoplasmic	0	NO_SP	1000049	0.000000	0.000000	0.000000	0.000000	0.000000
Q8Y6W5	Cytoplasmic	Cytoplasmic	0	NO_SP	1000050	0.000000	0.000000	0.000000	0.000000	0.000000
Q8Y674	Cytoplasmic	Cytoplasmic	0	NO_SP	1000044	0.000000	0.000000	0.000000	0.000000	0.000000
Q8Y5G0	Cytoplasmic	Cytoplasmic	0	NO_SP	1000052	0.000000	0.000000	0.000000	0.000000	0.000000
Q8Y6S2	Cytoplasmic	Cytoplasmic	0	NO_SP	1000065	0.000000	0.000000	0.000000	0.000000	0.000000
Q8Y5M4	Cytoplasmic	Cytoplasmic	0	NO_SP	1000053	0.000000	0.000000	0.000000	0.000000	0.000000
Q8Y7K2	Cytoplasmic	Cytoplasmic	0	NO_SP	1000068	0.000000	0.000000	0.000000	0.000000	0.000000
Q8Y5M5	Cytoplasmic	Unknown	0	NO_SP	1000064	0.000000	0.000000	0.000000	0.000000	0.000000
Q8Y692	Cytoplasmic	Cytoplasmic	0	NO_SP	1000050	0.000000	0.000000	0.000000	0.000000	0.000000
Q8Y832	Cytoplasmic	Cytoplasmic	0	NO_SP	1000078	0.000000	0.000000	0.000000	0.000000	0.000000
Q8Y6B8	Cytoplasmic	Cytoplasmic	0	NO_SP	1000052	0.000001	0.000000	0.000000	0.000000	0.000000
P66484	Cytoplasmic	Cytoplasmic	0	NO_SP	1000052	0.000000	0.000000	0.000000	0.000000	0.000000
Q8Y6B1	Cytoplasmic	Cytoplasmic	0	NO_SP	1000063	0.000000	0.000000	0.000000	0.000000	0.000000
Q8Y755	Cytoplasmic	Cytoplasmic	0	NO_SP	1000063	0.000000	0.000000	0.000000	0.000000	0.000000
Q8Y7C7	Cytoplasmic	Cytoplasmic	0	NO_SP	1000051	0.000000	0.000000	0.000000	0.000000	0.000000
Q8Y3P4	Cytoplasmic	Cytoplasmic	0	NO_SP	1000056	0.000000	0.000000	0.000000	0.000000	0.000000
Q8Y6V2	Cytoplasmic	Cytoplasmic	0	NO_SP	1000058	0.000003	0.000000	0.000000	0.000000	0.000000
P52331	Cytoplasmic	Cytoplasmic	0	NO_SP	1000062	0.000001	0.000000	0.000000	0.000000	0.000000
Q8YAW1	Cytoplasmic	Cytoplasmic	0	NO_SP	1000040	0.000000	0.000000	0.000000	0.000000	0.000000
Q8Y7G2	Cytoplasmic	Cytoplasmic	0	NO_SP	1000056	0.000000	0.000000	0.000000	0.000000	0.000000
Q8Y5E6	Cytoplasmic	Cytoplasmic	0	NO_SP	0.999955	0.000066	0.000002	0.000000	0.000000	0.000000
Q8Y3M5	Cytoplasmic	Cytoplasmic	0	NO_SP	1000012	0.000014	0.000001	0.000000	0.000000	0.000000
Q8YAD4	Cytoplasmic	Cytoplasmic	0	NO_SP	1000065	0.000000	0.000000	0.000000	0.000000	0.000000
Q8Y6D2	Cytoplasmic	Cytoplasmic	0	NO_SP	1000058	0.000000	0.000000	0.000000	0.000000	0.000000
P65770	Cytoplasmic	Cytoplasmic	0	NO_SP	1000073	0.000000	0.000000	0.000000	0.000000	0.000000
Q8Y624	Cytoplasmic	Cytoplasmic	0	NO_SP	1000057	0.000000	0.000000	0.000000	0.000000	0.000000
Q8Y6H5	Cytoplasmic	Cytoplasmic	0	NO_SP	1000062	0.000000	0.000000	0.000000	0.000000	0.000000
Q8Y573	Cytoplasmic	Cytoplasmic	0	NO_SP	1000076	0.000000	0.000000	0.000000	0.000000	0.000000
Q8Y4F5	Cytoplasmic	Cytoplasmic	0	NO_SP	1000049	0.000000	0.000000	0.000000	0.000000	0.000000
Q8Y3W1	Cytoplasmic	Cytoplasmic	0	NO_SP	1000061	0.000000	0.000000	0.000000	0.000000	0.000000
Q927Y2	Cytoplasmic	Cytoplasmic	0	NO_SP	1000084	0.000000	0.000000	0.000000	0.000000	0.000000
Q8Y688	Cytoplasmic	Cytoplasmic	0	NO_SP	1000059	0.000000	0.000000	0.000000	0.000000	0.000000
P0DJP3	Cytoplasmic	Cytoplasmic	0	NO_SP	1000074	0.000000	0.000000	0.000000	0.000000	0.000000
Q8Y3R3	Cytoplasmic	Cytoplasmic	0	NO_SP	1000071	0.000000	0.000000	0.000000	0.000000	0.000000
Q8Y8C6	Cytoplasmic	Cytoplasmic	0	NO_SP	1000046	0.000000	0.000000	0.000000	0.000000	0.000000
Q8Y754	Cytoplasmic	Cytoplasmic	0	NO_SP	1000034	0.000000	0.000000	0.000000	0.000000	0.000000
Q8Y7K9	Cytoplasmic	Cytoplasmic	0	NO_SP	1000064	0.000000	0.000000	0.000000	0.000000	0.000000
Q8Y6Z3	Cytoplasmic	Cytoplasmic	0	NO_SP	1000077	0.000000	0.000000	0.000000	0.000000	0.000000
Q8Y6T4	Cytoplasmic	Cytoplasmic	0	NO_SP	1000066	0.000000	0.000000	0.000000	0.000000	0.000000
Q8Y7B2	Cytoplasmic	Cytoplasmic	0	NO_SP	1000060	0.000000	0.000000	0.000000	0.000000	0.000000
Q8Y8V7	Cytoplasmic	Cytoplasmic	0	NO_SP	1000059	0.000000	0.000000	0.000000	0.000000	0.000000
Q8Y6M4	Cytoplasmic	Cytoplasmic	0	NO_SP	1000052	0.000000	0.000000	0.000000	0.000000	0.000000
Q8Y7J1	Cytoplasmic	Cytoplasmic	0	NO_SP	1000052	0.000000	0.000000	0.000000	0.000000	0.000000
Q8Y3P3	Cytoplasmic	Cytoplasmic	0	NO_SP	1000049	0.000000	0.000000	0.000000	0.000000	0.000000
Q8Y4B3	Cytoplasmic	Cytoplasmic	0	NO_SP	1000074	0.000000	0.000000	0.000000	0.000000	0.000000
Q927W3	Cytoplasmic	Cytoplasmic	0	NO_SP	1000025	0.000000	0.000000	0.000000	0.000000	0.000000
Q8Y3T4	Cytoplasmic	Cytoplasmic	0	NO_SP	1000072	0.000000	0.000000	0.000000	0.000000	0.000000
Q9AGE7	Cytoplasmic	Cytoplasmic	0	NO_SP	1000047	0.000000	0.000000	0.000000	0.000000	0.000000
Q8Y5G2	Cytoplasmic	Cytoplasmic	0	NO_SP	1000044	0.000000	0.000000	0.000000	0.000000	0.000000
Q8Y683	Cytoplasmic	Cytoplasmic	0	NO_SP	0.999989	0.000043	0.000002	0.000000	0.000000	0.000000
Q8Y665	Cytoplasmic	Cytoplasmic	0	NO_SP	1000072	0.000007	0.000000	0.000000	0.000000	0.000000
Q8Y4C5	Cytoplasmic	Cytoplasmic	0	NO_SP	1000073	0.000000	0.000000	0.000000	0.000000	0.000000
Q8Y5B0	Cytoplasmic	Cytoplasmic	0	NO_SP	1000071	0.000000	0.000000	0.000000	0.000000	0.000000
Q8Y5M1	Cytoplasmic	Cytoplasmic	0	NO_SP	1000063	0.000000	0.000000	0.000000	0.000000	0.000000
Q8Y7C9	Cytoplasmic	Cytoplasmic	0	NO_SP	1000026	0.000001	0.000000	0.000000	0.000000	0.000000
P66330	Cytoplasmic	Cytoplasmic	0	NO_SP	1000078	0.000000	0.000000	0.000000	0.000000	0.000000
Q8Y565	Cytoplasmic	Cytoplasmic	0	NO_SP	1000041	0.000001	0.000000	0.000000	0.000000	0.000000
P66611	Cytoplasmic	Cytoplasmic	0	NO_SP	1000037	0.000000	0.000000	0.000000	0.000000	0.000000
Q8Y835	Cytoplasmic	Cytoplasmic	0	NO_SP	1000048	0.000000	0.000000	0.000000	0.000000	0.000000
Q8Y4F7	Cytoplasmic	Cytoplasmic	0	NO_SP	1000071	0.000001	0.000000	0.000000	0.000000	0.000000
Q8Y706	Cytoplasmic	Cytoplasmic	0	NO_SP	1000032	0.000001	0.000000	0.000000	0.000000	0.000000
Q92C24	Cytoplasmic	Cytoplasmic	0	NO_SP	1000004	0.000030	0.000001	0.000000	0.000000	0.000000
Q8Y8S1	Cytoplasmic	Cytoplasmic	0	NO_SP	1000040	0.000000	0.000000	0.000000	0.000000	0.000000
Q8Y757	Cytoplasmic	Cytoplasmic	0	NO_SP	1000052	0.000000	0.000000	0.000000	0.000000	0.000000
P0A3L1	Cytoplasmic	Cytoplasmic	0	NO_SP	1000066	0.000000	0.000000	0.000000	0.000000	0.000000
Q8Y615	Cytoplasmic	Cytoplasmic	0	NO_SP	1000030	0.000003	0.000000	0.000000	0.000000	0.000000
Q8Y445	Cytoplasmic	Cytoplasmic	0	NO_SP	1000068	0.000000	0.000000	0.000000	0.000000	0.000000
Q8Y971	Cytoplasmic	Cytoplasmic	0	NO_SP	1000027	0.000031	0.000000	0.000000	0.000000	0.000000
Q8Y6K8	Cytoplasmic	Cytoplasmic	0	NO_SP	1000053	0.000000	0.000000	0.000000	0.000000	0.000000
Q8Y6G6	Cytoplasmic	Cytoplasmic	0	NO_SP	1000068	0.000000	0.000000	0.000000	0.000000	0.000000
Q8Y7B3	Cytoplasmic	Cytoplasmic	0	NO_SP	1000070	0.000000	0.000000	0.000000	0.000000	0.000000
Q8Y708	Cytoplasmic	Cytoplasmic	0	NO_SP	1000062	0.000001	0.000000	0.000000	0.000000	0.000000
Q8Y6Z2	Cytoplasmic	Cytoplasmic	0	NO_SP	0.999901	0.000081	0.000000	0.000000	0.000000	0.000002
Q8Y788	Cytoplasmic	Cytoplasmic	0	NO_SP	1000065	0.000003	0.000000	0.000000	0.000000	0.000000
Q8Y5V1	Cytoplasmic	Cytoplasmic	0	NO_SP	1000044	0.000000	0.000000	0.000000	0.000000	0.000000
Q8Y9B9	Cytoplasmic	Cytoplasmic	0	NO_SP	1000048	0.000000	0.000000	0.000000	0.000000	0.000000
Q8Y765	Cytoplasmic	Cytoplasmic	0	NO_SP	1000048	0.000000	0.000000	0.000000	0.000000	0.000000
Q8YA10	Cytoplasmic	Cytoplasmic	0	NO_SP	1000066	0.000000	0.000000	0.000000	0.000000	0.000000
Q8Y9G8	Cytoplasmic	Cytoplasmic	0	NO_SP	1000058	0.000000	0.000000	0.000000	0.000000	0.000000
Q8Y6S8	Cytoplasmic	Cytoplasmic	0	NO_SP	1000033	0.000000	0.000000	0.000000	0.000000	0.000000
Q8Y730	Cytoplasmic	Cytoplasmic	0	NO_SP	1000062	0.000001	0.000000	0.000000	0.000000	0.000000
Q8Y4A2	Cytoplasmic	Cytoplasmic	0	NO_SP	1000062	0.000004	0.000000	0.000000	0.000000	0.000000
Q8Y6Z9	Cytoplasmic	Cytoplasmic	0	NO_SP	1000057	0.000000	0.000000	0.000000	0.000000	0.000000
Q8YAJ3	Cytoplasmic	Cytoplasmic	0	NO_SP	1000037	0.000000	0.000000	0.000000	0.000000	0.000000
Q8Y7J7	Cytoplasmic	Cytoplasmic	0	NO_SP	1000062	0.000000	0.000000	0.000000	0.000000	0.000000
Q8Y5L9	Cytoplasmic	Cytoplasmic	0	NO_SP	1000053	0.000001	0.000000	0.000000	0.000000	0.000000
Q8Y5T8	Cytoplasmic	Cytoplasmic	0	NO_SP	1000063	0.000000	0.000000	0.000000	0.000000	0.000000
Q926X1	Cytoplasmic	Cytoplasmic	0	NO_SP	1000062	0.000000	0.000000	0.000000	0.000000	0.000000
Q8Y770	Cytoplasmic	Cytoplasmic	0	NO_SP	1000055	0.000000	0.000000	0.000000	0.000000	0.000000
Q8Y642	Cytoplasmic	Cytoplasmic	0	NO_SP	1000038	0.000000	0.000000	0.000000	0.000000	0.000000
Q8YAC8	Cytoplasmic	Cytoplasmic	0	NO_SP	1000048	0.000000	0.000000	0.000000	0.000000	0.000000
Q8Y583	Cytoplasmic	Cytoplasmic	0	NO_SP	1000050	0.000001	0.000000	0.000000	0.000000	0.000000
Q8Y571	Cytoplasmic	Cytoplasmic	0	NO_SP	1000069	0.000000	0.000000	0.000000	0.000000	0.000000
P0A4Q8	Cytoplasmic	Cytoplasmic	0	NO_SP	1000067	0.000001	0.000000	0.000000	0.000000	0.000000
Q8Y6M0	Cytoplasmic	Cytoplasmic	0	NO_SP	1000039	0.000013	0.000000	0.000000	0.000000	0.000000
Q8Y8W8	Cytoplasmic	Cytoplasmic	0	NO_SP	1000061	0.000000	0.000000	0.000000	0.000000	0.000000
Q8Y616	Cytoplasmic	Cytoplasmic	0	NO_SP	1000064	0.000000	0.000000	0.000000	0.000000	0.000000
Q8Y690	Cytoplasmic	Cytoplasmic	0	NO_SP	1000068	0.000000	0.000000	0.000000	0.000000	0.000000
Q8Y836	Cytoplasmic	Unknown	0	NO_SP	1000051	0.000000	0.000000	0.000000	0.000000	0.000000
Q8Y6X7	Cytoplasmic	Cytoplasmic	0	NO_SP	1000050	0.000000	0.000000	0.000000	0.000000	0.000000
Q8Y8L3	Cytoplasmic	Cytoplasmic	0	NO_SP	0.999789	0.000246	0.000005	0.000000	0.000000	0.000000
Q8Y837	Cytoplasmic	Cytoplasmic	0	NO_SP	1000087	0.000000	0.000000	0.000000	0.000000	0.000000
Q8Y7G1	Cytoplasmic	Cytoplasmic	0	NO_SP	1000019	0.000000	0.000000	0.000000	0.000000	0.000000
Q8Y5W9	Cytoplasmic	Cytoplasmic	0	NO_SP	1000061	0.000001	0.000000	0.000000	0.000000	0.000000
Q8Y510	Cytoplasmic	Unknown	0	NO_SP	1000055	0.000001	0.000000	0.000000	0.000000	0.000000
Q8YAR2	Cytoplasmic	Cytoplasmic	0	NO_SP	1000064	0.000001	0.000000	0.000000	0.000000	0.000000
Q7AP63	Cytoplasmic	Cytoplasmic	0	NO_SP	1000032	0.000004	0.000000	0.000000	0.000000	0.000000
Q8Y5X5	Cytoplasmic	Cytoplasmic	0	NO_SP	1000045	0.000000	0.000000	0.000000	0.000000	0.000000
P60384	Cytoplasmic	Unknown	0	NO_SP	1000056	0.000000	0.000000	0.000000	0.000000	0.000000
Q8Y9H4	Cytoplasmic	Unknown	0	NO_SP	1000069	0.000000	0.000000	0.000000	0.000000	0.000000
Q927X8	Cytoplasmic	Cytoplasmic	0	NO_SP	1000047	0.000000	0.000000	0.000000	0.000000	0.000000
Q8Y831	Cytoplasmic	Cytoplasmic	0	NO_SP	1000052	0.000000	0.000000	0.000000	0.000000	0.000000
Q8Y677	Cytoplasmic	Cytoplasmic	0	NO_SP	1000057	0.000000	0.000000	0.000000	0.000000	0.000000
Q8Y5V6	Cytoplasmic	Cytoplasmic	0	NO_SP	1000046	0.000000	0.000000	0.000000	0.000000	0.000000
Q8Y714	Cytoplasmic	Cytoplasmic	0	NO_SP	1000046	0.000000	0.000000	0.000000	0.000000	0.000000
Q8YAW2	Cytoplasmic	Cytoplasmic	0	NO_SP	1000059	0.000000	0.000000	0.000000	0.000000	0.000000
Q8Y5F1	Cytoplasmic	Cytoplasmic	0	NO_SP	1000028	0.000000	0.000000	0.000000	0.000000	0.000000
Q8Y8E8	Cytoplasmic	Cytoplasmic	0	NO_SP	1000057	0.000000	0.000000	0.000000	0.000000	0.000000
P66103	Cytoplasmic	Cytoplasmic	0	NO_SP	1000047	0.000000	0.000000	0.000000	0.000000	0.000000
Q8Y7N9	Cytoplasmic	Cytoplasmic	0	NO_SP	1000077	0.000000	0.000000	0.000000	0.000000	0.000000
Q8Y6L1	Cytoplasmic	Cytoplasmic	0	NO_SP	1000040	0.000000	0.000000	0.000000	0.000000	0.000000
Q8Y6D0	Cytoplasmic	Cytoplasmic	0	NO_SP	1000064	0.000000	0.000000	0.000000	0.000000	0.000000
Q8YA88	Cytoplasmic	Cytoplasmic	0	NO_SP	1000062	0.000000	0.000000	0.000000	0.000000	0.000000
Q8Y7B4	Cytoplasmic	Cytoplasmic	0	NO_SP	1000049	0.000000	0.000000	0.000000	0.000000	0.000000
Q8Y8A1	Cytoplasmic	Cytoplasmic	0	NO_SP	1000046	0.000000	0.000000	0.000000	0.000000	0.000000
Q8YAD5	Cytoplasmic	Cytoplasmic	0	NO_SP	1000058	0.000000	0.000000	0.000000	0.000000	0.000000
Q8Y4B2	Cytoplasmic	Cytoplasmic	0	NO_SP	1000081	0.000000	0.000000	0.000000	0.000000	0.000000
Q8Y4C4	Cytoplasmic	Cytoplasmic	0	NO_SP	1000040	0.000000	0.000000	0.000000	0.000000	0.000000
Q929B9	Cytoplasmic	Cytoplasmic	0	NO_SP	1000057	0.000000	0.000000	0.000000	0.000000	0.000000
Q8Y8B1	Cytoplasmic	Cytoplasmic	0	NO_SP	1000058	0.000000	0.000000	0.000000	0.000000	0.000000
Q8Y6V5	Cytoplasmic	Cytoplasmic	0	NO_SP	1000046	0.000000	0.000000	0.000000	0.000000	0.000000
Q8Y511	Cytoplasmic	Cytoplasmic	0	NO_SP	1000077	0.000000	0.000000	0.000000	0.000000	0.000000
Q8Y5V7	Cytoplasmic	Cytoplasmic	0	NO_SP	1000038	0.000000	0.000000	0.000000	0.000000	0.000000
Q8Y5B3	Cytoplasmic	Cytoplasmic	0	NO_SP	1000044	0.000000	0.000000	0.000000	0.000000	0.000000
P0DJM1	Cytoplasmic	Cytoplasmic	0	NO_SP	1000069	0.000000	0.000000	0.000000	0.000000	0.000000
Q8Y7K1	Cytoplasmic	Cytoplasmic	0	NO_SP	1000059	0.000000	0.000000	0.000000	0.000000	0.000000
Q8YA72	Cytoplasmic	Cytoplasmic	0	NO_SP	1000044	0.000000	0.000000	0.000000	0.000000	0.000000
Q8Y5F4	Cytoplasmic	Unknown	0	NO_SP	1000062	0.000006	0.000000	0.000000	0.000000	0.000000
Q8Y7P2	Cytoplasmic	Cytoplasmic	0	NO_SP	1000059	0.000000	0.000000	0.000000	0.000000	0.000000
Q8Y606	Cytoplasmic	Unknown	0	NO_SP	1000052	0.000000	0.000000	0.000000	0.000000	0.000000
Q8Y670	Cytoplasmic	Cytoplasmic	0	NO_SP	1000091	0.000000	0.000000	0.000000	0.000000	0.000000
Q8Y7Q2	Cytoplasmic	Cytoplasmic	0	NO_SP	1000025	0.000000	0.000000	0.000000	0.000000	0.000000
Q8YA94	Cytoplasmic	Cytoplasmic	0	NO_SP	1000095	0.000000	0.000000	0.000000	0.000000	0.000000
Q8Y6C5	Cytoplasmic	Cytoplasmic	0	NO_SP	1000038	0.000000	0.000000	0.000000	0.000000	0.000000
Q8Y6U0	Cytoplasmic	Cytoplasmic	0	NO_SP	1000057	0.000000	0.000000	0.000000	0.000000	0.000000
Q8Y7F2	Cytoplasmic	Cytoplasmic	0	NO_SP	1000055	0.000000	0.000000	0.000000	0.000000	0.000000
Q8Y9K6	Cytoplasmic	Cytoplasmic	0	NO_SP	1000058	0.000000	0.000000	0.000000	0.000000	0.000000
Q8Y6N9	Cytoplasmic	Cytoplasmic	0	NO_SP	1000045	0.000000	0.000000	0.000000	0.000000	0.000000
Q8Y6Z6	Cytoplasmic	Cytoplasmic	0	NO_SP	1000068	0.000000	0.000000	0.000000	0.000000	0.000000
Q8Y948	Cytoplasmic	Cytoplasmic	0	NO_SP	1000060	0.000000	0.000000	0.000000	0.000000	0.000000
Q8Y3X9	Cytoplasmic	Cytoplasmic	0	NO_SP	1000080	0.000000	0.000000	0.000000	0.000000	0.000000
Q8Y6T0	Cytoplasmic	Cytoplasmic	0	NO_SP	1000043	0.000000	0.000000	0.000000	0.000000	0.000000
Q8YAU5	Cytoplasmic	Cytoplasmic	0	NO_SP	1000054	0.000000	0.000000	0.000000	0.000000	0.000000
Q8Y6C1	Cytoplasmic	Cytoplasmic	0	NO_SP	1000074	0.000000	0.000000	0.000000	0.000000	0.000000
P66461	Cytoplasmic	Cytoplasmic	0	NO_SP	1000075	0.000000	0.000000	0.000000	0.000000	0.000000
Q8Y825	Cytoplasmic	Cytoplasmic	0	NO_SP	1000070	0.000000	0.000000	0.000000	0.000000	0.000000
Q8Y826	Cytoplasmic	Cytoplasmic	0	NO_SP	1000052	0.000000	0.000000	0.000000	0.000000	0.000000
Q8Y5Y0	Cytoplasmic	Cytoplasmic	0	NO_SP	1000083	0.000000	0.000000	0.000000	0.000000	0.000000
Q8Y6X8	Cytoplasmic	Cytoplasmic	0	NO_SP	1000072	0.000000	0.000000	0.000000	0.000000	0.000000
Q8Y7Y1	Cytoplasmic	Cytoplasmic	0	NO_SP	1000055	0.000000	0.000000	0.000000	0.000000	0.000000
Q8Y834	Cytoplasmic	Cytoplasmic	0	NO_SP	1000085	0.000000	0.000000	0.000000	0.000000	0.000000
Q8Y9L8	Cytoplasmic	Cytoplasmic	0	NO_SP	1000087	0.000000	0.000000	0.000000	0.000000	0.000000
Q8Y7C5	Cytoplasmic	Cytoplasmic	0	NO_SP	1000052	0.000000	0.000000	0.000000	0.000000	0.000000
Q8Y8C0	Cytoplasmic	Cytoplasmic	0	NO_SP	1000033	0.000000	0.000000	0.000000	0.000000	0.000000
Q8Y8V4	Cytoplasmic	Cytoplasmic	0	NO_SP	1000052	0.000000	0.000000	0.000000	0.000000	0.000000
Q8Y8D4	Cytoplasmic	Cytoplasmic	0	NO_SP	1000057	0.000000	0.000000	0.000000	0.000000	0.000000
O69192	Cytoplasmic	Cytoplasmic	0	NO_SP	1000060	0.000000	0.000000	0.000000	0.000000	0.000000
Q8YA80	Cytoplasmic	Cytoplasmic	0	NO_SP	1000062	0.000000	0.000000	0.000000	0.000000	0.000000
Q8Y766	Cytoplasmic	Cytoplasmic	0	NO_SP	1000061	0.000000	0.000000	0.000000	0.000000	0.000000
Q8Y7G4	Cytoplasmic	Cytoplasmic	0	NO_SP	1000071	0.000000	0.000000	0.000000	0.000000	0.000000
Q8Y689	Cytoplasmic	Cytoplasmic	0	NO_SP	1000051	0.000006	0.000000	0.000000	0.000000	0.000000
Q8Y3S5	Cytoplasmic	Cytoplasmic	0	NO_SP	1000040	0.000000	0.000000	0.000000	0.000000	0.000000
Q7AP89	Cytoplasmic	Cytoplasmic	0	NO_SP	1000071	0.000000	0.000000	0.000000	0.000000	0.000000
Q8Y8U6	Cytoplasmic	Unknown	0	NO_SP	1000070	0.000000	0.000000	0.000000	0.000000	0.000000
Q8YAC7	Cytoplasmic	Cytoplasmic	0	NO_SP	1000077	0.000000	0.000000	0.000000	0.000000	0.000000
Q8Y7J4	Cytoplasmic	Cytoplasmic	0	NO_SP	1000063	0.000000	0.000000	0.000000	0.000000	0.000000
Q8Y699	Cytoplasmic	Cytoplasmic	0	NO_SP	1000069	0.000000	0.000000	0.000000	0.000000	0.000000
Q8Y6J9	Cytoplasmic	Cytoplasmic	0	NO_SP	1000072	0.000000	0.000000	0.000000	0.000000	0.000000
Q8Y420	Cytoplasmic	Cytoplasmic	0	NO_SP	1000059	0.000000	0.000000	0.000000	0.000000	0.000000
Q8Y7E4	Cytoplasmic	Cytoplasmic	0	NO_SP	1000037	0.000027	0.000000	0.000000	0.000000	0.000000
Q8Y6G1	Cytoplasmic	Cytoplasmic	0	NO_SP	1000069	0.000000	0.000000	0.000000	0.000000	0.000000
P65927	Cytoplasmic	Cytoplasmic	0	NO_SP	1000067	0.000000	0.000000	0.000000	0.000000	0.000000
Q7AP79	Cytoplasmic	Cytoplasmic	0	NO_SP	1000050	0.000000	0.000000	0.000000	0.000000	0.000000
Q8Y553	Cytoplasmic	Cytoplasmic	0	NO_SP	1000048	0.000008	0.000000	0.000000	0.000000	0.000000
Q8Y6G9	Cytoplasmic	Unknown	0	NO_SP	1000042	0.000000	0.000000	0.000000	0.000000	0.000000
Q8Y970	Cytoplasmic	Cytoplasmic	0	NO_SP	1000047	0.000001	0.000000	0.000000	0.000000	0.000000
Q92EC0	Cytoplasmic	Cytoplasmic	0	NO_SP	1000082	0.000000	0.000000	0.000000	0.000000	0.000000
Q8Y4H9	Cytoplasmic	Cytoplasmic	0	NO_SP	1000093	0.000000	0.000000	0.000000	0.000000	0.000000
P0A442	Cytoplasmic	Cytoplasmic	0	NO_SP	1000053	0.000001	0.000000	0.000000	0.000000	0.000000
Q8Y556	Cytoplasmic	Cytoplasmic	0	NO_SP	1000059	0.000000	0.000000	0.000000	0.000000	0.000000
Q8Y6J6	Cytoplasmic	Cytoplasmic	0	NO_SP	1000049	0.000000	0.000000	0.000000	0.000000	0.000000
Q8YAR9	Cytoplasmic	Cytoplasmic	0	NO_SP	1000056	0.000000	0.000000	0.000000	0.000000	0.000000
Q8Y713	Cytoplasmic	Cytoplasmic	0	NO_SP	1000059	0.000000	0.000000	0.000000	0.000000	0.000000
Q8Y6K9	Cytoplasmic	Unknown	0	NO_SP	1000054	0.000000	0.000000	0.000000	0.000000	0.000000
Q93Q55	Cytoplasmic	Cytoplasmic	0	NO_SP	1000044	0.000000	0.000000	0.000000	0.000000	0.000000
Q8Y3Y4	Cytoplasmic	Cytoplasmic	0	NO_SP	1000084	0.000000	0.000000	0.000000	0.000000	0.000000
Q8Y4G1	Cytoplasmic	Cytoplasmic	0	NO_SP	1000065	0.000000	0.000000	0.000000	0.000000	0.000000
Q8Y5Z6	Cytoplasmic	Cytoplasmic	0	NO_SP	1000062	0.000000	0.000000	0.000000	0.000000	0.000000
Q8Y949	Cytoplasmic	Cytoplasmic	0	NO_SP	1000096	0.000000	0.000000	0.000000	0.000000	0.000000
Q8Y791	Cytoplasmic	Cytoplasmic	0	NO_SP	1000043	0.000000	0.000000	0.000000	0.000000	0.000000
Q8Y671	Cytoplasmic	Cytoplasmic	0	NO_SP	1000032	0.000023	0.000001	0.000000	0.000000	0.000000
Q8Y8V9	Cytoplasmic	Cytoplasmic	0	NO_SP	1000069	0.000000	0.000000	0.000000	0.000000	0.000000
Q8Y443	Cytoplasmic	Cytoplasmic	0	NO_SP	1000062	0.000000	0.000000	0.000000	0.000000	0.000000
Q8YAE2	Cytoplasmic	Cytoplasmic	0	NO_SP	1000048	0.000001	0.000000	0.000000	0.000000	0.000000
Q8Y601	Cytoplasmic	Cytoplasmic	0	NO_SP	1000064	0.000000	0.000000	0.000000	0.000000	0.000000
Q8YAC4	Cytoplasmic	Cytoplasmic	0	NO_SP	1000077	0.000000	0.000000	0.000000	0.000000	0.000000
Q927M5	Cytoplasmic	Cytoplasmic	0	NO_SP	1000033	0.000000	0.000000	0.000000	0.000000	0.000000
Q8Y8K9	Cytoplasmic	Cytoplasmic	0	NO_SP	1000064	0.000001	0.000000	0.000000	0.000000	0.000000
Q8Y753	Cytoplasmic	Cytoplasmic	0	NO_SP	1000057	0.000000	0.000000	0.000000	0.000000	0.000000
Q8Y6P0	Cytoplasmic	Cytoplasmic	0	NO_SP	1000063	0.000000	0.000000	0.000000	0.000000	0.000000
Q8Y6K0	Cytoplasmic	Cytoplasmic	0	NO_SP	0.998719	0.001162	0.000074	0.000006	0.000004	0.000046
Q8YAB1	Cytoplasmic	Cytoplasmic	0	NO_SP	1000039	0.000000	0.000000	0.000000	0.000000	0.000000
Q8Y8J4	Cytoplasmic	Cytoplasmic	0	NO_SP	1000057	0.000000	0.000000	0.000000	0.000000	0.000000
Q8Y644	Cytoplasmic	Cytoplasmic	0	NO_SP	1000042	0.000000	0.000000	0.000000	0.000000	0.000000
Q8Y781	Cytoplasmic	Cytoplasmic	0	NO_SP	1000048	0.000000	0.000000	0.000000	0.000000	0.000000
Q8Y4K4	Cytoplasmic	Cytoplasmic	0	NO_SP	1000037	0.000000	0.000000	0.000000	0.000000	0.000000
Q8Y964	Cytoplasmic	Cytoplasmic	0	NO_SP	1000071	0.000000	0.000000	0.000000	0.000000	0.000000
Q8Y9X2	Cytoplasmic	Cytoplasmic	0	NO_SP	1000078	0.000000	0.000000	0.000000	0.000000	0.000000
Q8Y4A3	Cytoplasmic	Cytoplasmic	0	NO_SP	1000074	0.000000	0.000000	0.000000	0.000000	0.000000
Q8Y6S6	Cytoplasmic	Cytoplasmic	0	NO_SP	1000074	0.000001	0.000000	0.000000	0.000000	0.000000
P0A4J8	Cytoplasmic	Cytoplasmic	0	NO_SP	1000051	0.000001	0.000000	0.000000	0.000000	0.000000
Q8Y3X5	Cytoplasmic	Cytoplasmic	0	NO_SP	1000063	0.000000	0.000000	0.000000	0.000000	0.000000
Q8Y8Y0	Cytoplasmic	Cytoplasmic	0	NO_SP	1000026	0.000001	0.000000	0.000000	0.000000	0.000000
Q8Y797	Cytoplasmic	Cytoplasmic	0	NO_SP	1000076	0.000000	0.000000	0.000000	0.000000	0.000000
Q8Y6V8	Cytoplasmic	Cytoplasmic	0	NO_SP	1000071	0.000000	0.000000	0.000000	0.000000	0.000000
Q8Y3I3	Cytoplasmic	Cytoplasmic	0	NO_SP	1000090	0.000000	0.000000	0.000000	0.000000	0.000000
Q8Y5V2	Cytoplasmic	Cytoplasmic	0	NO_SP	1000079	0.000000	0.000000	0.000000	0.000000	0.000000
Q8Y4C2	Cytoplasmic	Cytoplasmic	0	NO_SP	1000053	0.000000	0.000000	0.000000	0.000000	0.000000
Q8Y6V4	Cytoplasmic	Cytoplasmic	0	NO_SP	1000048	0.000001	0.000000	0.000000	0.000000	0.000000
Q8Y774	Cytoplasmic	Cytoplasmic	0	NO_SP	1000061	0.000000	0.000000	0.000000	0.000000	0.000000
Q8Y6E3	Cytoplasmic	Cytoplasmic	0	NO_SP	1000043	0.000000	0.000000	0.000000	0.000000	0.000000
Q8Y8E3	Cytoplasmic	Cytoplasmic	0	NO_SP	1000045	0.000000	0.000000	0.000000	0.000000	0.000000
Q8Y478	Cytoplasmic	Cytoplasmic	0	NO_SP	1000073	0.000000	0.000000	0.000000	0.000000	0.000000
Q8Y4B4	Cytoplasmic	Cytoplasmic	0	NO_SP	1000051	0.000000	0.000000	0.000000	0.000000	0.000000
Q929C7	Cytoplasmic	Cytoplasmic	0	NO_SP	1000051	0.000001	0.000000	0.000000	0.000000	0.000000
Q8Y5V9	Cytoplasmic	Cytoplasmic	0	NO_SP	1000066	0.000001	0.000000	0.000000	0.000000	0.000000
Q8Y5A3	Cytoplasmic	Unknown	0	NO_SP	1000088	0.000000	0.000000	0.000000	0.000000	0.000000
Q8Y6G5	Cytoplasmic	Cytoplasmic	0	NO_SP	1000054	0.000000	0.000000	0.000000	0.000000	0.000000
Q8Y6C6	Cytoplasmic	Cytoplasmic	0	NO_SP	1000033	0.000001	0.000000	0.000000	0.000000	0.000000
Q8Y4A4	Cytoplasmic	Cytoplasmic	0	NO_SP	0.999775	0.000244	0.000007	0.000000	0.000000	0.000000
Q8Y8A0	Cytoplasmic	Cytoplasmic	0	NO_SP	1000049	0.000000	0.000000	0.000000	0.000000	0.000000
Q8Y8L2	Cytoplasmic	Cytoplasmic	0	NO_SP	1000082	0.000000	0.000000	0.000000	0.000000	0.000000
Q8Y4R4	Cytoplasmic	Cytoplasmic	0	NO_SP	1000069	0.000000	0.000000	0.000000	0.000000	0.000000
Q8Y8J5	Cytoplasmic	Cytoplasmic	0	NO_SP	1000060	0.000000	0.000000	0.000000	0.000000	0.000000
Q8Y4U4	Cytoplasmic	Cytoplasmic	0	NO_SP	1000075	0.000000	0.000000	0.000000	0.000000	0.000000
Q8Y577	Cytoplasmic	Cytoplasmic	0	NO_SP	1000058	0.000000	0.000000	0.000000	0.000000	0.000000
Q8Y8P1	Cytoplasmic	Cytoplasmic	0	NO_SP	1000050	0.000000	0.000000	0.000000	0.000000	0.000000
Q8Y4C6	Cytoplasmic	Cytoplasmic	0	NO_SP	1000031	0.000000	0.000000	0.000000	0.000000	0.000000
Q8Y637	Cytoplasmic	Cytoplasmic	0	NO_SP	1000053	0.000001	0.000000	0.000000	0.000000	0.000000
Q8Y4U2	Cytoplasmic	Cytoplasmic	0	NO_SP	1000059	0.000000	0.000000	0.000000	0.000000	0.000000
Q8Y5X0	Cytoplasmic	Cytoplasmic	0	NO_SP	1000052	0.000001	0.000000	0.000000	0.000000	0.000000
Q8Y9E8	Cytoplasmic	Cytoplasmic	0	NO_SP	1000083	0.000000	0.000000	0.000000	0.000000	0.000000
Q8YAA6	Cytoplasmic	Cytoplasmic	0	NO_SP	0.999949	0.000055	0.000008	0.000000	0.000000	0.000003
Q8Y6V7	Cytoplasmic	Cytoplasmic	0	NO_SP	1000072	0.000000	0.000000	0.000000	0.000000	0.000000
P63439	Cytoplasmic	Cytoplasmic	0	NO_SP	1000085	0.000001	0.000000	0.000000	0.000000	0.000000
Q8Y626	Cytoplasmic	Cytoplasmic	0	NO_SP	1000045	0.000000	0.000000	0.000000	0.000000	0.000000
Q8Y5Q1	Cytoplasmic	Cytoplasmic	0	NO_SP	1000042	0.000000	0.000000	0.000000	0.000000	0.000000
Q92AJ3	Cytoplasmic	Cytoplasmic	0	NO_SP	1000048	0.000000	0.000000	0.000000	0.000000	0.000000
Q92D14	Cytoplasmic	Cytoplasmic	0	NO_SP	1000058	0.000001	0.000000	0.000000	0.000000	0.000000
Q8Y6A2	Cytoplasmic	Cytoplasmic	0	NO_SP	1000050	0.000000	0.000000	0.000000	0.000000	0.000000
Q8Y8P0	Cytoplasmic	Cytoplasmic	0	NO_SP	1000054	0.000000	0.000000	0.000000	0.000000	0.000000
Q8Y4A8	Cytoplasmic	Cytoplasmic	0	NO_SP	1000070	0.000000	0.000000	0.000000	0.000000	0.000000
Q8Y563	Cytoplasmic	Unknown	0	NO_SP	1000035	0.000002	0.000000	0.000000	0.000000	0.000000
Q8Y782	Cytoplasmic	Cytoplasmic	0	NO_SP	1000054	0.000000	0.000000	0.000000	0.000000	0.000000
Q8Y6U8	Cytoplasmic	Unknown	0	NO_SP	1000045	0.000000	0.000000	0.000000	0.000000	0.000000
Q8Y633	Cytoplasmic	Cytoplasmic	0	NO_SP	1000041	0.000000	0.000000	0.000000	0.000000	0.000000
Q7AP84	Cytoplasmic	Cytoplasmic	0	NO_SP	1000084	0.000000	0.000000	0.000000	0.000000	0.000000
Q8Y7N6	Cytoplasmic	Cytoplasmic	0	NO_SP	1000057	0.000000	0.000000	0.000000	0.000000	0.000000
Q8Y793	Cytoplasmic	Unknown	0	NO_SP	1000029	0.000032	0.000001	0.000000	0.000000	0.000000
Q8Y3M4	Cytoplasmic	Cytoplasmic	0	NO_SP	1000052	0.000001	0.000000	0.000000	0.000000	0.000000
Q8YAF6	Cytoplasmic	Cytoplasmic	0	NO_SP	1000045	0.000004	0.000000	0.000000	0.000000	0.000000
Q8Y3T8	Cytoplasmic	Cytoplasmic	0	NO_SP	1000057	0.000000	0.000000	0.000000	0.000000	0.000000
Q8Y4P4	Cytoplasmic	Cytoplasmic	0	NO_SP	1000074	0.000000	0.000000	0.000000	0.000000	0.000000
Q8Y8K6	Cytoplasmic	Cytoplasmic	0	NO_SP	1000049	0.000000	0.000000	0.000000	0.000000	0.000000
Q8YAN9	Cytoplasmic	Cytoplasmic	0	NO_SP	1000046	0.000002	0.000000	0.000000	0.000000	0.000000
P0DJL9	Cytoplasmic	Cytoplasmic	0	NO_SP	1000075	0.000000	0.000000	0.000000	0.000000	0.000000
Q8YAD9	Cytoplasmic	Cytoplasmic	0	NO_SP	1000064	0.000000	0.000000	0.000000	0.000000	0.000000
Q92FQ6	Cytoplasmic	Unknown	0	NO_SP	1000049	0.000000	0.000000	0.000000	0.000000	0.000000
P0DJO9	Cytoplasmic	Cytoplasmic	0	NO_SP	1000072	0.000000	0.000000	0.000000	0.000000	0.000000
Q92BX8	Cytoplasmic	Cytoplasmic	0	NO_SP	1000048	0.000000	0.000000	0.000000	0.000000	0.000000
Q8Y3M0	Cytoplasmic	Cytoplasmic	0	NO_SP	1000053	0.000000	0.000000	0.000000	0.000000	0.000000
Q8Y7N8	Cytoplasmic	Cytoplasmic	0	NO_SP	1000054	0.000001	0.000000	0.000000	0.000000	0.000000
Q8Y8K8	Cytoplasmic	Cytoplasmic	0	NO_SP	1000054	0.000000	0.000000	0.000000	0.000000	0.000000
Q8Y602	Cytoplasmic	Cytoplasmic	0	NO_SP	1000078	0.000000	0.000000	0.000000	0.000000	0.000000
Q8Y6K3	Cytoplasmic	Cytoplasmic	0	NO_SP	1000051	0.000000	0.000000	0.000000	0.000000	0.000000
Q8Y657	Cytoplasmic	Cytoplasmic	0	NO_SP	1000076	0.000001	0.000000	0.000000	0.000000	0.000000
Q8Y4D8	Cytoplasmic	Cytoplasmic	0	NO_SP	1000038	0.000000	0.000000	0.000000	0.000000	0.000000
Q8Y5R3	Cytoplasmic	Cytoplasmic	0	NO_SP	1000058	0.000000	0.000000	0.000000	0.000000	0.000000
P67195	Cytoplasmic	Cytoplasmic	0	NO_SP	1000041	0.000000	0.000000	0.000000	0.000000	0.000000
Q8Y3Y3	Cytoplasmic	Cytoplasmic	0	NO_SP	1000059	0.000000	0.000000	0.000000	0.000000	0.000000
Q8Y6B9	Cytoplasmic	Cytoplasmic	0	NO_SP	1000055	0.000000	0.000000	0.000000	0.000000	0.000000
Q928R7	Cytoplasmic	Cytoplasmic	0	NO_SP	1000080	0.000000	0.000000	0.000000	0.000000	0.000000
Q8Y888	Cytoplasmic	Unknown	0	NO_SP	1000065	0.000000	0.000000	0.000000	0.000000	0.000000
Q8Y4S4	Cytoplasmic	Cytoplasmic	0	NO_SP	1000047	0.000002	0.000000	0.000000	0.000000	0.000000
Q8Y6D4	Cytoplasmic	Cytoplasmic	0	NO_SP	1000057	0.000000	0.000000	0.000000	0.000000	0.000000
Q8Y6R2	Cytoplasmic	Unknown	0	NO_SP	1000055	0.000000	0.000000	0.000000	0.000000	0.000000
Q8Y629	Cytoplasmic	Cytoplasmic	0	NO_SP	1000073	0.000000	0.000000	0.000000	0.000000	0.000000
Q92C58	Cytoplasmic	Cytoplasmic	0	NO_SP	1000078	0.000000	0.000000	0.000000	0.000000	0.000000
Q8Y6I1	Cytoplasmic	Cytoplasmic	0	NO_SP	1000065	0.000000	0.000000	0.000000	0.000000	0.000000
Q8Y9Z8	Cytoplasmic	Cytoplasmic	0	NO_SP	1000075	0.000000	0.000000	0.000000	0.000000	0.000000
Q8YA59	Cytoplasmic	Cytoplasmic	0	NO_SP	1000043	0.000000	0.000000	0.000000	0.000000	0.000000
Q8Y9J3	Cytoplasmic	Cytoplasmic	0	NO_SP	1000053	0.000000	0.000000	0.000000	0.000000	0.000000
Q8Y6S1	Cytoplasmic	Cytoplasmic	0	NO_SP	0.999574	0.000431	0.000033	0.000001	0.000001	0.000001
Q8Y625	Cytoplasmic	Cytoplasmic	0	NO_SP	0.997058	0.002940	0.000021	0.000004	0.000002	0.000004
P0A2X5	Cytoplasmic	Cytoplasmic	0	NO_SP	1000085	0.000000	0.000000	0.000000	0.000000	0.000000
Q8Y859	Cytoplasmic	Cytoplasmic	0	NO_SP	1000084	0.000000	0.000000	0.000000	0.000000	0.000000
Q48768	Cytoplasmic	Cytoplasmic	0	NO_SP	1000056	0.000000	0.000000	0.000000	0.000000	0.000000
Q8Y9F4	Cytoplasmic	Cytoplasmic	0	NO_SP	1000030	0.000000	0.000000	0.000000	0.000000	0.000000
Q8Y5W6	Cytoplasmic	Cytoplasmic	0	NO_SP	1000036	0.000000	0.000000	0.000000	0.000000	0.000000
Q8Y8T1	Cytoplasmic	Cytoplasmic	0	NO_SP	1000079	0.000000	0.000000	0.000000	0.000000	0.000000
Q8Y7A5	Cytoplasmic	Cytoplasmic	0	NO_SP	1000055	0.000000	0.000000	0.000000	0.000000	0.000000
Q8Y6G8	Cytoplasmic	Cytoplasmic	0	NO_SP	1000053	0.000000	0.000000	0.000000	0.000000	0.000000
Q8Y6W4	Cytoplasmic	Cytoplasmic	0	NO_SP	1000039	0.000000	0.000000	0.000000	0.000000	0.000000
Q8Y6X3	Cytoplasmic	Cytoplasmic	0	NO_SP	1000042	0.000000	0.000000	0.000000	0.000000	0.000000
Q8Y8R9	Cytoplasmic	Cytoplasmic	0	NO_SP	1000037	0.000007	0.000000	0.000000	0.000000	0.000000
Q8Y7A7	Cytoplasmic	Cytoplasmic	0	NO_SP	1000076	0.000000	0.000000	0.000000	0.000000	0.000000
Q8Y681	Cytoplasmic	Cytoplasmic	0	NO_SP	1000066	0.000000	0.000000	0.000000	0.000000	0.000000
Q8YA82	Cytoplasmic	Cytoplasmic	0	NO_SP	1000063	0.000000	0.000000	0.000000	0.000000	0.000000
Q8Y4M4	Cytoplasmic	Cytoplasmic	0	NO_SP	1000051	0.000000	0.000000	0.000000	0.000000	0.000000
P58724	Cytoplasmic	Cytoplasmic	0	NO_SP	1000058	0.000000	0.000000	0.000000	0.000000	0.000000
Q8Y7B8	Cytoplasmic	Cytoplasmic	0	NO_SP	1000047	0.000007	0.000000	0.000000	0.000000	0.000000
Q8Y6Y6	Cytoplasmic	Cytoplasmic	0	NO_SP	1000039	0.000005	0.000000	0.000000	0.000000	0.000000
Q8Y494	Cytoplasmic	Cytoplasmic	0	NO_SP	1000061	0.000000	0.000000	0.000000	0.000000	0.000000
Q8Y604	Cytoplasmic	Cytoplasmic	0	NO_SP	1000073	0.000000	0.000000	0.000000	0.000000	0.000000
Q8Y7L7	Cytoplasmic	Unknown	0	NO_SP	1000038	0.000000	0.000000	0.000000	0.000000	0.000000
Q8Y3P1	Cytoplasmic	Cytoplasmic	0	NO_SP	1000065	0.000000	0.000000	0.000000	0.000000	0.000000
Q8Y8V6	Cytoplasmic	Unknown	0	NO_SP	1000056	0.000001	0.000000	0.000000	0.000000	0.000000
Q8Y895	Cytoplasmic	Cytoplasmic	0	NO_SP	1000035	0.000000	0.000000	0.000000	0.000000	0.000000
Q8Y866	Cytoplasmic	Cytoplasmic	0	NO_SP	1000091	0.000000	0.000000	0.000000	0.000000	0.000000
Q8YAE0	Cytoplasmic	Cytoplasmic	0	NO_SP	1000081	0.000000	0.000000	0.000000	0.000000	0.000000
Q8Y7D5	Cytoplasmic	Cytoplasmic	0	NO_SP	1000056	0.000000	0.000000	0.000000	0.000000	0.000000
Q8Y687	Cytoplasmic	Cytoplasmic	0	NO_SP	1000045	0.000000	0.000000	0.000000	0.000000	0.000000
Q8Y5Y8	Cytoplasmic	Unknown	0	NO_SP	1000043	0.000000	0.000000	0.000000	0.000000	0.000000
Q8Y6E4	Cytoplasmic	Cytoplasmic	0	NO_SP	1000054	0.000000	0.000000	0.000000	0.000000	0.000000
Q8Y678	Cytoplasmic	Cytoplasmic	0	NO_SP	1000058	0.000001	0.000000	0.000000	0.000000	0.000000
Q8Y431	Cytoplasmic	Cytoplasmic	0	NO_SP	1000038	0.000000	0.000000	0.000000	0.000000	0.000000
Q8YA86	Cytoplasmic	Cytoplasmic	0	NO_SP	1000024	0.000013	0.000000	0.000000	0.000000	0.000000
Q8Y564	Cytoplasmic	Cytoplasmic	0	NO_SP	1000039	0.000000	0.000000	0.000000	0.000000	0.000000
Q8Y6V9	Cytoplasmic	Cytoplasmic	0	NO_SP	1000060	0.000000	0.000000	0.000000	0.000000	0.000000
Q8Y4N4	Cytoplasmic	Cytoplasmic	0	NO_SP	1000055	0.000000	0.000000	0.000000	0.000000	0.000000
Q8Y7M8	Cytoplasmic	Cytoplasmic	0	NO_SP	1000074	0.000000	0.000000	0.000000	0.000000	0.000000
Q8Y7D3	Cytoplasmic	Cytoplasmic	0	NO_SP	1000044	0.000000	0.000000	0.000000	0.000000	0.000000
P58588	Cytoplasmic	Unknown	0	NO_SP	1000040	0.000000	0.000000	0.000000	0.000000	0.000000
Q8Y5I9	Cytoplasmic	Cytoplasmic	0	NO_SP	1000051	0.000000	0.000000	0.000000	0.000000	0.000000
Q8Y5I7	Cytoplasmic	Cytoplasmic	0	NO_SP	1000056	0.000001	0.000000	0.000000	0.000000	0.000000
Q8Y840	Cytoplasmic	Cytoplasmic	0	NO_SP	1000049	0.000000	0.000000	0.000000	0.000000	0.000000
Q8Y449	Cytoplasmic	Cytoplasmic	0	NO_SP	1000063	0.000000	0.000000	0.000000	0.000000	0.000000
Q8Y6A9	Cytoplasmic	Cytoplasmic	0	NO_SP	1000041	0.000000	0.000000	0.000000	0.000000	0.000000
Q8Y5R1	Cytoplasmic	Cytoplasmic	0	NO_SP	1000045	0.000001	0.000000	0.000000	0.000000	0.000000
Q8Y4L2	Cytoplasmic	Cytoplasmic	0	NO_SP	1000052	0.000001	0.000000	0.000000	0.000000	0.000000
Q8Y9N5	Cytoplasmic	Unknown	0	NO_SP	1000061	0.000000	0.000000	0.000000	0.000000	0.000000
Q8Y4R5	Cytoplasmic	Cytoplasmic	0	NO_SP	1000045	0.000000	0.000000	0.000000	0.000000	0.000000
P0DJM4	Cytoplasmic	Cytoplasmic	0	NO_SP	1000058	0.000001	0.000000	0.000000	0.000000	0.000000
P0DJL8	Cytoplasmic	Cytoplasmic	0	NO_SP	1000059	0.000000	0.000000	0.000000	0.000000	0.000000
Q8Y640	Cytoplasmic	Unknown	0	NO_SP	1000063	0.000003	0.000001	0.000000	0.000000	0.000000
Q8Y401	Cytoplasmic	Cytoplasmic	0	NO_SP	1000059	0.000000	0.000000	0.000000	0.000000	0.000000
Q8Y404	Cytoplasmic	Cytoplasmic	0	NO_SP	1000077	0.000000	0.000000	0.000000	0.000000	0.000000
Q8YAB9	Cytoplasmic	Cytoplasmic	0	NO_SP	1000057	0.000000	0.000000	0.000000	0.000000	0.000000
Q8YAE5	Cytoplasmic	Cytoplasmic	0	NO_SP	1000029	0.000000	0.000000	0.000000	0.000000	0.000000
P0A438	Cytoplasmic	Cytoplasmic	0	NO_SP	1000031	0.000000	0.000000	0.000000	0.000000	0.000000
Q8Y5U9	Cytoplasmic	Cytoplasmic	0	NO_SP	1000059	0.000000	0.000000	0.000000	0.000000	0.000000
Q8Y9N4	Cytoplasmic	Cytoplasmic	0	NO_SP	1000053	0.000000	0.000000	0.000000	0.000000	0.000000
Q8Y576	Cytoplasmic	Cytoplasmic	0	NO_SP	1000044	0.000001	0.000000	0.000000	0.000000	0.000000
Q8Y5M7	Cytoplasmic	Unknown	0	NO_SP	0.999859	0.000135	0.000018	0.000001	0.000001	0.000008
Q8Y852	Cytoplasmic	Cytoplasmic	0	NO_SP	1000035	0.000000	0.000000	0.000000	0.000000	0.000000
P53434	Cytoplasmic	Cytoplasmic	0	NO_SP	1000047	0.000000	0.000000	0.000000	0.000000	0.000000
Q8Y5X8	Cytoplasmic	Unknown	0	NO_SP	1000044	0.000000	0.000000	0.000000	0.000000	0.000000
Q8Y6S9	Cytoplasmic	Cytoplasmic	0	NO_SP	1000046	0.000001	0.000000	0.000000	0.000000	0.000000
Q8Y8D7	Cytoplasmic	Cytoplasmic	0	NO_SP	1000074	0.000000	0.000000	0.000000	0.000000	0.000000
Q8Y729	Cytoplasmic	Cytoplasmic	0	NO_SP	1000015	0.000006	0.000000	0.000000	0.000000	0.000000
Q8Y711	Cytoplasmic	Cytoplasmic	0	NO_SP	1000065	0.000000	0.000000	0.000000	0.000000	0.000000
Q8Y675	Cytoplasmic	Cytoplasmic	0	NO_SP	1000061	0.000000	0.000000	0.000000	0.000000	0.000000
Q8Y892	Cytoplasmic	Cytoplasmic	0	NO_SP	1000053	0.000001	0.000000	0.000000	0.000000	0.000000
Q8YAN3	Cytoplasmic	Cytoplasmic	0	NO_SP	0.993154	0.004545	0.002296	0.000015	0.000009	0.000016
Q8Y8C5	Cytoplasmic	Cytoplasmic	0	NO_SP	1000060	0.000000	0.000000	0.000000	0.000000	0.000000
Q8Y6Y8	Cytoplasmic	Cytoplasmic	0	NO_SP	1000048	0.000000	0.000000	0.000000	0.000000	0.000000
Q8Y9L2	Cytoplasmic	Cytoplasmic	0	NO_SP	1000031	0.000000	0.000000	0.000000	0.000000	0.000000
Q8Y627	Cytoplasmic	Cytoplasmic	0	NO_SP	0.985466	0.014316	0.000146	0.000037	0.000019	0.000055
Q8Y4A5	Cytoplasmic	Cytoplasmic	0	NO_SP	1000073	0.000000	0.000000	0.000000	0.000000	0.000000
Q8Y8E4	Cytoplasmic	Cytoplasmic	0	NO_SP	1000056	0.000000	0.000000	0.000000	0.000000	0.000000
Q8Y5N7	Cytoplasmic	Cytoplasmic	0	NO_SP	1000046	0.000000	0.000000	0.000000	0.000000	0.000000
Q8Y5L7	Cytoplasmic	Cytoplasmic	0	NO_SP	1000066	0.000000	0.000000	0.000000	0.000000	0.000000
P58730	Cytoplasmic	Cytoplasmic	0	NO_SP	1000065	0.000000	0.000000	0.000000	0.000000	0.000000
Q8Y4L1	Cytoplasmic	Unknown	0	NO_SP	1000055	0.000000	0.000000	0.000000	0.000000	0.000000
Q8Y532	Cytoplasmic	Cytoplasmic	0	NO_SP	1000005	0.000014	0.000000	0.000000	0.000000	0.000000
Q8Y6V6	Cytoplasmic	Cytoplasmic	0	NO_SP	1000053	0.000000	0.000000	0.000000	0.000000	0.000000
Q8Y8A4	Cytoplasmic	Unknown	0	NO_SP	1000032	0.000000	0.000000	0.000000	0.000000	0.000000
Q8Y634	Cytoplasmic	Cytoplasmic	0	NO_SP	1000064	0.000000	0.000000	0.000000	0.000000	0.000000
Q8Y5X1	Cytoplasmic	Cytoplasmic	0	NO_SP	1000060	0.000000	0.000000	0.000000	0.000000	0.000000
Q8Y6A0	Cytoplasmic	Cytoplasmic	0	NO_SP	1000044	0.000000	0.000000	0.000000	0.000000	0.000000
Q92AU7	Cytoplasmic	Cytoplasmic	0	NO_SP	1000034	0.000003	0.000000	0.000000	0.000000	0.000000
Q7AP50	Cytoplasmic	Cytoplasmic	0	NO_SP	1000046	0.000001	0.000000	0.000000	0.000000	0.000000
P67055	Cytoplasmic	Cytoplasmic	0	NO_SP	1000055	0.000000	0.000000	0.000000	0.000000	0.000000
Q8Y7F7	Cytoplasmic	Unknown	0	NO_SP	1000079	0.000000	0.000000	0.000000	0.000000	0.000000
Q8Y3Y7	Cytoplasmic	Unknown	0	NO_SP	1000066	0.000000	0.000000	0.000000	0.000000	0.000000
Q8Y4H0	Cytoplasmic	Cytoplasmic	0	NO_SP	1000043	0.000000	0.000000	0.000000	0.000000	0.000000
Q8Y560	Cytoplasmic	Cytoplasmic	0	NO_SP	1000043	0.000000	0.000000	0.000000	0.000000	0.000000
Q8Y5L6	Cytoplasmic	Cytoplasmic	0	NO_SP	1000041	0.000000	0.000000	0.000000	0.000000	0.000000
Q8Y567	Cytoplasmic	Cytoplasmic	0	NO_SP	1000056	0.000000	0.000000	0.000000	0.000000	0.000000
Q8Y897	Cytoplasmic	Cytoplasmic	0	NO_SP	1000048	0.000001	0.000000	0.000000	0.000000	0.000000
Q8Y7B6	Cytoplasmic	Cytoplasmic	0	NO_SP	1000089	0.000000	0.000000	0.000000	0.000000	0.000000
P66290	Cytoplasmic	Cytoplasmic	0	NO_SP	0.999996	0.000000	0.000001	0.000000	0.000000	0.000000
Q8Y664	Cytoplasmic	Cytoplasmic	0	NO_SP	1000065	0.000000	0.000000	0.000000	0.000000	0.000000
Q8Y9A7	Cytoplasmic	Cytoplasmic	0	NO_SP	1000051	0.000000	0.000000	0.000000	0.000000	0.000000
Q8Y6X5	Cytoplasmic	Cytoplasmic	0	NO_SP	1000073	0.000000	0.000000	0.000000	0.000000	0.000000
Q8Y4G6	Cytoplasmic	Cytoplasmic	0	NO_SP	1000061	0.000000	0.000000	0.000000	0.000000	0.000000
Q8YAG3	Cytoplasmic	Cytoplasmic	0	NO_SP	1000038	0.000000	0.000000	0.000000	0.000000	0.000000
Q48761	Cytoplasmic	Cytoplasmic	0	NO_SP	1000083	0.000000	0.000000	0.000000	0.000000	0.000000
Q8Y7P0	Cytoplasmic	Cytoplasmic	0	NO_SP	1000054	0.000000	0.000000	0.000000	0.000000	0.000000
Q8Y5A1	Cytoplasmic	Cytoplasmic	0	NO_SP	1000069	0.000000	0.000000	0.000000	0.000000	0.000000
Q8Y6C2	Cytoplasmic	Cytoplasmic	0	NO_SP	1000064	0.000000	0.000000	0.000000	0.000000	0.000000
Q92BZ6	Cytoplasmic	Cytoplasmic	0	NO_SP	1000027	0.000000	0.000000	0.000000	0.000000	0.000000
Q7AP85	Cytoplasmic	Cytoplasmic	0	NO_SP	1000080	0.000000	0.000000	0.000000	0.000000	0.000000
Q8Y7Q4	Cytoplasmic	Cytoplasmic	0	NO_SP	1000051	0.000000	0.000000	0.000000	0.000000	0.000000
P66860	Cytoplasmic	Cytoplasmic	0	NO_SP	1000074	0.000000	0.000000	0.000000	0.000000	0.000000
Q8Y723	Cytoplasmic	Cytoplasmic	0	NO_SP	1000071	0.000000	0.000000	0.000000	0.000000	0.000000
Q8Y756	Cytoplasmic	Cytoplasmic	0	NO_SP	1000069	0.000000	0.000000	0.000000	0.000000	0.000000
Q8Y4U5	Cytoplasmic	Unknown	0	NO_SP	0.999977	0.000054	0.000002	0.000000	0.000000	0.000000
Q8Y8H4	Cytoplasmic	Unknown	0	NO_SP	1000060	0.000001	0.000000	0.000000	0.000000	0.000000
Q8Y4Q8	Cytoplasmic	Cytoplasmic	0	NO_SP	1000053	0.000000	0.000000	0.000000	0.000000	0.000000
Q8Y8T3	Cytoplasmic	Cytoplasmic	0	NO_SP	1000039	0.000000	0.000000	0.000000	0.000000	0.000000
Q8Y6N7	Cytoplasmic	Unknown	0	NO_SP	0.994586	0.005156	0.000227	0.000011	0.000005	0.000013
Q8Y4A0	Cytoplasmic	Cytoplasmic	0	NO_SP	1000047	0.000003	0.000000	0.000000	0.000000	0.000000
Q8Y4N0	Cytoplasmic	Cytoplasmic	0	NO_SP	1000011	0.000015	0.000002	0.000000	0.000000	0.000000
Q8Y969	Cytoplasmic	Cytoplasmic	0	NO_SP	1000069	0.000000	0.000000	0.000000	0.000000	0.000000
Q8Y672	Cytoplasmic	Cytoplasmic	0	NO_SP	1000050	0.000000	0.000000	0.000000	0.000000	0.000000
Q8Y483	Cytoplasmic	Cytoplasmic	0	NO_SP	1000042	0.000010	0.000000	0.000000	0.000000	0.000000
Q8YA87	Cytoplasmic	Cytoplasmic	0	NO_SP	1000080	0.000000	0.000000	0.000000	0.000000	0.000000
Q8Y7N5	Cytoplasmic	Cytoplasmic	0	NO_SP	1000048	0.000005	0.000000	0.000000	0.000000	0.000000
Q8Y5Y5	Cytoplasmic	Unknown	0	NO_SP	1000053	0.000000	0.000000	0.000000	0.000000	0.000000
Q8Y7H2	Cytoplasmic	Cytoplasmic	0	NO_SP	1000040	0.000000	0.000000	0.000000	0.000000	0.000000
Q8Y5A2	Cytoplasmic	Cytoplasmic	0	NO_SP	1000072	0.000000	0.000000	0.000000	0.000000	0.000000
Q8Y700	Cytoplasmic	Cytoplasmic	0	NO_SP	1000047	0.000000	0.000000	0.000000	0.000000	0.000000
Q8Y5I4	Cytoplasmic	Cytoplasmic	0	NO_SP	1000063	0.000000	0.000000	0.000000	0.000000	0.000000
Q8Y7H7	Cytoplasmic	Cytoplasmic	0	NO_SP	1000083	0.000000	0.000000	0.000000	0.000000	0.000000
P0DJO8	Cytoplasmic	Cytoplasmic	0	NO_SP	1000044	0.000000	0.000000	0.000000	0.000000	0.000000
P64032	Cytoplasmic	Cytoplasmic	0	NO_SP	1000059	0.000000	0.000000	0.000000	0.000000	0.000000
Q8Y9P2	Cytoplasmic	Cytoplasmic	0	NO_SP	1000067	0.000000	0.000000	0.000000	0.000000	0.000000
Q8Y6R3	Cytoplasmic	Cytoplasmic	0	NO_SP	1000054	0.000000	0.000000	0.000000	0.000000	0.000000
Q8Y5G1	Cytoplasmic	Cytoplasmic	0	NO_SP	1000068	0.000000	0.000000	0.000000	0.000000	0.000000
P0DJM3	Cytoplasmic	Cytoplasmic	0	NO_SP	1000029	0.000003	0.000000	0.000000	0.000000	0.000000
Q8Y685	Cytoplasmic	Cytoplasmic	0	NO_SP	1000064	0.000001	0.000000	0.000000	0.000000	0.000000
Q8Y9Y0	Cytoplasmic	Cytoplasmic	0	NO_SP	1000118	0.000000	0.000000	0.000000	0.000000	0.000000
Q8Y9H2	Cytoplasmic	Cytoplasmic	0	NO_SP	1000054	0.000000	0.000000	0.000000	0.000000	0.000000
Q8Y7U5	Cytoplasmic	Cytoplasmic	0	NO_SP	1000056	0.000000	0.000000	0.000000	0.000000	0.000000
Q8Y7D4	Cytoplasmic	Cytoplasmic	0	NO_SP	1000069	0.000000	0.000000	0.000000	0.000000	0.000000
Q8Y7J9	Cytoplasmic	Cytoplasmic	0	NO_SP	1000056	0.000000	0.000000	0.000000	0.000000	0.000000
Q92BM7	Cytoplasmic	Cytoplasmic	0	NO_SP	1000051	0.000000	0.000000	0.000000	0.000000	0.000000
Q8Y5I5	Cytoplasmic	Unknown	0	NO_SP	1000050	0.000000	0.000000	0.000000	0.000000	0.000000
Q8Y4A7	Cytoplasmic	Cytoplasmic	0	NO_SP	1000047	0.000000	0.000000	0.000000	0.000000	0.000000
Q8Y5M6	Cytoplasmic	Cytoplasmic	0	NO_SP	1000046	0.000001	0.000000	0.000000	0.000000	0.000000
Q8Y7G0	Cytoplasmic	Cytoplasmic	0	NO_SP	1000065	0.000000	0.000000	0.000000	0.000000	0.000000
Q8Y5E3	Cytoplasmic	Cytoplasmic	0	NO_SP	1000035	0.000000	0.000000	0.000000	0.000000	0.000000
Q8Y6U9	Cytoplasmic	Cytoplasmic	0	NO_SP	1000058	0.000000	0.000000	0.000000	0.000000	0.000000
Q8Y8P5	Cytoplasmic	Cytoplasmic	0	NO_SP	1000065	0.000000	0.000000	0.000000	0.000000	0.000000
Q8Y6E5	Cytoplasmic	Cytoplasmic	0	NO_SP	1000071	0.000000	0.000000	0.000000	0.000000	0.000000
Q8Y5Y1	Cytoplasmic	Cytoplasmic	0	NO_SP	1000041	0.000002	0.000000	0.000000	0.000000	0.000000
Q8Y6S5	Cytoplasmic	Unknown	0	NO_SP	1000084	0.000000	0.000000	0.000000	0.000000	0.000000
Q9RGW9	Cytoplasmic	Cytoplasmic	0	NO_SP	1000043	0.000000	0.000000	0.000000	0.000000	0.000000
Q8Y7U1	Cytoplasmic	Cytoplasmic	0	NO_SP	1000060	0.000000	0.000000	0.000000	0.000000	0.000000
Q8Y6X1	Cytoplasmic	Cytoplasmic	0	NO_SP	1000066	0.000000	0.000000	0.000000	0.000000	0.000000
Q8Y7I9	Cytoplasmic	Cytoplasmic	0	NO_SP	1000050	0.000000	0.000000	0.000000	0.000000	0.000000
Q8Y7C0	Cytoplasmic	Cytoplasmic	0	NO_SP	1000077	0.000000	0.000000	0.000000	0.000000	0.000000
Q8YAF9	Cytoplasmic	Cytoplasmic	0	NO_SP	1000071	0.000001	0.000000	0.000000	0.000000	0.000000
Q8Y660	Cytoplasmic	Cytoplasmic	0	NO_SP	1000070	0.000000	0.000000	0.000000	0.000000	0.000000
Q8Y5R0	Cytoplasmic	Unknown	0	NO_SP	1000060	0.000000	0.000000	0.000000	0.000000	0.000000
Q8Y6W7	Cytoplasmic	Cytoplasmic	0	NO_SP	1000075	0.000000	0.000000	0.000000	0.000000	0.000000
Q8Y7A4	Cytoplasmic	Cytoplasmic	0	NO_SP	1000046	0.000000	0.000000	0.000000	0.000000	0.000000
Q8Y741	Cytoplasmic	Cytoplasmic	0	NO_SP	1000064	0.000000	0.000000	0.000000	0.000000	0.000000
Q8Y6D6	Cytoplasmic	Cytoplasmic	0	NO_SP	0.999675	0.000370	0.000004	0.000000	0.000000	0.000000
Q8Y712	Cytoplasmic	Cytoplasmic	0	NO_SP	0.999978	0.000051	0.000001	0.000000	0.000000	0.000000
Q8Y4M5	Cytoplasmic	Cytoplasmic	0	NO_SP	1000048	0.000000	0.000000	0.000000	0.000000	0.000000
Q7AP64	Cytoplasmic	Cytoplasmic	0	NO_SP	1000066	0.000000	0.000000	0.000000	0.000000	0.000000
Q8Y457	Cytoplasmic	Cytoplasmic	0	NO_SP	1000048	0.000000	0.000000	0.000000	0.000000	0.000000
Q8Y3V8	Cytoplasmic	Cytoplasmic	0	NO_SP	1000088	0.000000	0.000000	0.000000	0.000000	0.000000
Q8Y7N4	Cytoplasmic	Cytoplasmic	0	NO_SP	1000041	0.000001	0.000000	0.000000	0.000000	0.000000
Q8Y993	Cytoplasmic	Cytoplasmic	0	NO_SP	0.999971	0.000090	0.000001	0.000000	0.000000	0.000000
Q8Y463	Cytoplasmic	Cytoplasmic	0	NO_SP	1000061	0.000000	0.000000	0.000000	0.000000	0.000000
Q8Y8G8	Cytoplasmic	Cytoplasmic	0	NO_SP	1000044	0.000000	0.000000	0.000000	0.000000	0.000000
Q8Y568	Cytoplasmic	Cytoplasmic	0	NO_SP	1000045	0.000000	0.000000	0.000000	0.000000	0.000000
Q8Y4R1	Cytoplasmic	Cytoplasmic	0	NO_SP	1000054	0.000001	0.000000	0.000000	0.000000	0.000000
Q8Y529	Cytoplasmic	Cytoplasmic	0	NO_SP	1000059	0.000001	0.000000	0.000000	0.000000	0.000000
Q8Y4Q0	Cytoplasmic	Cytoplasmic	0	NO_SP	1000063	0.000000	0.000000	0.000000	0.000000	0.000000
P64277	Cytoplasmic	Cytoplasmic	0	NO_SP	1000043	0.000000	0.000000	0.000000	0.000000	0.000000
Q8Y4R0	Cytoplasmic	Cytoplasmic	0	NO_SP	1000059	0.000000	0.000000	0.000000	0.000000	0.000000
Q8Y8R5	Cytoplasmic	Cytoplasmic	0	NO_SP	1000038	0.000000	0.000000	0.000000	0.000000	0.000000
Q8Y6E2	Cytoplasmic	Cytoplasmic	0	NO_SP	1000045	0.000000	0.000000	0.000000	0.000000	0.000000
Q8Y6K1	Cytoplasmic	Cytoplasmic	0	NO_SP	1000037	0.000000	0.000000	0.000000	0.000000	0.000000
Q8Y5F7	Cytoplasmic	Cytoplasmic	0	NO_SP	1000077	0.000000	0.000000	0.000000	0.000000	0.000000
Q8Y5V3	Cytoplasmic	Cytoplasmic	0	NO_SP	1000051	0.000000	0.000000	0.000000	0.000000	0.000000
Q8Y4L5	Cytoplasmic	Cytoplasmic	0	NO_SP	1000053	0.000000	0.000000	0.000000	0.000000	0.000000
Q8Y620	Cytoplasmic	Cytoplasmic	0	NO_SP	1000080	0.000000	0.000000	0.000000	0.000000	0.000000
Q8Y8X8	Cytoplasmic	Cytoplasmic	0	NO_SP	1000050	0.000000	0.000000	0.000000	0.000000	0.000000
Q8Y736	Cytoplasmic	Cytoplasmic	0	NO_SP	1000047	0.000000	0.000000	0.000000	0.000000	0.000000
Q8Y7C1	Cytoplasmic	Cytoplasmic	0	NO_SP	1000056	0.000000	0.000000	0.000000	0.000000	0.000000
Q8YAD1	Cytoplasmic	Cytoplasmic	0	NO_SP	1000054	0.000000	0.000000	0.000000	0.000000	0.000000
Q8Y8Y3	Cytoplasmic	Cytoplasmic	0	NO_SP	1000037	0.000000	0.000000	0.000000	0.000000	0.000000
Q8Y3L1	Cytoplasmic	Cytoplasmic	0	NO_SP	1000075	0.000000	0.000000	0.000000	0.000000	0.000000
Q927T1	Cytoplasmic	Cytoplasmic	0	NO_SP	1000043	0.000000	0.000000	0.000000	0.000000	0.000000
Q8Y8U8	Cytoplasmic	Cytoplasmic	0	NO_SP	1000049	0.000000	0.000000	0.000000	0.000000	0.000000
Q92CZ9	Cytoplasmic	Cytoplasmic	0	NO_SP	1000038	0.000000	0.000000	0.000000	0.000000	0.000000
Q8Y4B9	Cytoplasmic	Cytoplasmic	0	NO_SP	1000087	0.000000	0.000000	0.000000	0.000000	0.000000
P22262	Cytoplasmic	Unknown	0	NO_SP	1000042	0.000002	0.000000	0.000000	0.000000	0.000000
Q8Y8S5	Cytoplasmic	Cytoplasmic	0	NO_SP	1000070	0.000000	0.000000	0.000000	0.000000	0.000000
Q8Y3X6	Cytoplasmic	Unknown	0	NO_SP	1000055	0.000000	0.000000	0.000000	0.000000	0.000000
Q8Y8W5	Cytoplasmic	Cytoplasmic	0	NO_SP	1000047	0.000002	0.000000	0.000000	0.000000	0.000000
Q8Y6X4	Cytoplasmic	Cytoplasmic	0	NO_SP	0.954345	0.045113	0.000235	0.000142	0.000071	0.000154
Q8Y6C0	Cytoplasmic	Cytoplasmic	0	NO_SP	1000083	0.000001	0.000000	0.000000	0.000000	0.000000
Q8Y6R8	Cytoplasmic	Cytoplasmic	0	NO_SP	1000072	0.000000	0.000000	0.000000	0.000000	0.000000
Q8YAV8	Cytoplasmic	Cytoplasmic	0	NO_SP	1000077	0.000000	0.000000	0.000000	0.000000	0.000000
Q8Y7C6	Cytoplasmic	Cytoplasmic	0	NO_SP	1000029	0.000000	0.000000	0.000000	0.000000	0.000000
P47762	Cytoplasmic	Cytoplasmic	0	NO_SP	1000038	0.000000	0.000000	0.000000	0.000000	0.000000
Q48759	Cytoplasmic	Cytoplasmic	0	NO_SP	1000059	0.000000	0.000000	0.000000	0.000000	0.000000
Q8Y860	Cytoplasmic	Cytoplasmic	0	NO_SP	1000063	0.000000	0.000000	0.000000	0.000000	0.000000
Q8Y5X4	Cytoplasmic	Cytoplasmic	0	NO_SP	1000001	0.000020	0.000001	0.000000	0.000000	0.000000
Q8Y8E6	Cytoplasmic	Cytoplasmic	0	NO_SP	1000067	0.000000	0.000000	0.000000	0.000000	0.000000
Q8YA56	Cytoplasmic	Cytoplasmic	0	NO_SP	1000052	0.000003	0.000000	0.000000	0.000000	0.000000
Q8Y6H9	Cytoplasmic	Unknown	0	NO_SP	1000055	0.000001	0.000000	0.000000	0.000000	0.000000
Q8Y6Z7	Cytoplasmic	Cytoplasmic	0	NO_SP	1000065	0.000000	0.000000	0.000000	0.000000	0.000000
Q8Y405	Cytoplasmic	Cytoplasmic	0	NO_SP	1000051	0.000000	0.000000	0.000000	0.000000	0.000000
Q8Y987	Cytoplasmic	Cytoplasmic	0	NO_SP	1000056	0.000000	0.000000	0.000000	0.000000	0.000000
Q8Y9P0	Cytoplasmic	Cytoplasmic	0	NO_SP	1000089	0.000000	0.000000	0.000000	0.000000	0.000000
Q8Y6J1	Cytoplasmic	Cytoplasmic	0	NO_SP	1000021	0.000013	0.000000	0.000000	0.000000	0.000000
Q8Y516	Cytoplasmic	Cytoplasmic	0	NO_SP	1000067	0.000000	0.000000	0.000000	0.000000	0.000000
P0A4H5	Cytoplasmic	Cytoplasmic	0	NO_SP	1000059	0.000000	0.000000	0.000000	0.000000	0.000000
Q8Y6L6	Cytoplasmic	Unknown	0	NO_SP	1000076	0.000000	0.000000	0.000000	0.000000	0.000000
Q8Y8H0	Cytoplasmic	Cytoplasmic	0	NO_SP	1000058	0.000000	0.000000	0.000000	0.000000	0.000000
Q8Y7Q3	Cytoplasmic	Cytoplasmic	0	NO_SP	1000060	0.000000	0.000000	0.000000	0.000000	0.000000
P66166	Cytoplasmic	Cytoplasmic	0	NO_SP	1000039	0.000000	0.000000	0.000000	0.000000	0.000000
Q8Y7E7	Cytoplasmic	Cytoplasmic	0	NO_SP	1000061	0.000000	0.000000	0.000000	0.000000	0.000000
Q8Y8L0	Cytoplasmic	Cytoplasmic	0	NO_SP	1000056	0.000000	0.000000	0.000000	0.000000	0.000000
Q7AP62	Cytoplasmic	Cytoplasmic	0	NO_SP	1000042	0.000000	0.000000	0.000000	0.000000	0.000000
Q8Y8E7	Cytoplasmic	Cytoplasmic	0	NO_SP	1000040	0.000001	0.000000	0.000000	0.000000	0.000000
Q8Y3S3	Cytoplasmic	Unknown	0	NO_SP	0.999970	0.000107	0.000000	0.000000	0.000000	0.000000
Q8Y6J7	Cytoplasmic	Cytoplasmic	0	NO_SP	1000071	0.000000	0.000000	0.000000	0.000000	0.000000
Q8YAG4	Cytoplasmic	Cytoplasmic	0	NO_SP	1000043	0.000002	0.000000	0.000000	0.000000	0.000000
Q8Y6W9	Cytoplasmic	Cytoplasmic	0	NO_SP	1000063	0.000000	0.000000	0.000000	0.000000	0.000000
Q8Y6S4	Cytoplasmic	Cytoplasmic	0	NO_SP	0.997090	0.002856	0.000063	0.000008	0.000003	0.000012
Q8Y8Q1	Cytoplasmic	Cytoplasmic	0	NO_SP	1000057	0.000000	0.000000	0.000000	0.000000	0.000000
Q8YAG5	Cytoplasmic	Cytoplasmic	0	NO_SP	1000040	0.000001	0.000000	0.000000	0.000000	0.000000
Q8Y8D9	Cytoplasmic	Cytoplasmic	0	NO_SP	1000034	0.000001	0.000000	0.000000	0.000000	0.000000
Q8Y3T3	Cytoplasmic	Cytoplasmic	0	NO_SP	1000059	0.000000	0.000000	0.000000	0.000000	0.000000
Q8Y5D7	Cytoplasmic	Cytoplasmic	0	NO_SP	1000047	0.000000	0.000000	0.000000	0.000000	0.000000
Q8Y3Y5	Cytoplasmic	Cytoplasmic	0	NO_SP	1000076	0.000000	0.000000	0.000000	0.000000	0.000000
Q8Y515	Cytoplasmic	Cytoplasmic	0	NO_SP	1000043	0.000000	0.000000	0.000000	0.000000	0.000000
Q8YA92	Cytoplasmic	Cytoplasmic	0	NO_SP	0.998848	0.001199	0.000003	0.000002	0.000001	0.000002
Q8Y3K4	Cytoplasmic	Cytoplasmic	0	NO_SP	1000052	0.000000	0.000000	0.000000	0.000000	0.000000
Q8Y5X3	Cytoplasmic	Cytoplasmic	0	NO_SP	1000074	0.000000	0.000000	0.000000	0.000000	0.000000
Q8Y4A6	Cytoplasmic	Cytoplasmic	0	NO_SP	0.974203	0.025332	0.000294	0.000057	0.000034	0.000084
Q8Y9P1	Cytoplasmic	Cytoplasmic	0	NO_SP	1000064	0.000000	0.000000	0.000000	0.000000	0.000000
Q8Y749	Cytoplasmic	Unknown	0	NO_SP	1000057	0.000000	0.000000	0.000000	0.000000	0.000000
Q8Y9H1	Cytoplasmic	Cytoplasmic	0	NO_SP	1000065	0.000000	0.000000	0.000000	0.000000	0.000000
Q92AT9	Cytoplasmic	Cytoplasmic	0	NO_SP	1000083	0.000000	0.000000	0.000000	0.000000	0.000000
Q8Y4E5	Cytoplasmic	Cytoplasmic	0	NO_SP	1000059	0.000000	0.000000	0.000000	0.000000	0.000000
Q8Y7M1	Cytoplasmic	Cytoplasmic	0	NO_SP	1000074	0.000000	0.000000	0.000000	0.000000	0.000000
Q8Y8K5	Cytoplasmic	Cytoplasmic	0	NO_SP	1000065	0.000000	0.000000	0.000000	0.000000	0.000000
Q8Y5B4	Cytoplasmic	Cytoplasmic	0	NO_SP	1000024	0.000000	0.000000	0.000000	0.000000	0.000000
Q8Y9I1	Cytoplasmic	Cytoplasmic	0	NO_SP	1000063	0.000000	0.000000	0.000000	0.000000	0.000000
Q8Y4K5	Cytoplasmic	Unknown	0	NO_SP	0.999536	0.000391	0.000075	0.000004	0.000002	0.000027
Q8Y551	Cytoplasmic	Cytoplasmic	0	NO_SP	1000068	0.000000	0.000000	0.000000	0.000000	0.000000
Q8Y6J3	Cytoplasmic	Unknown	0	NO_SP	1000065	0.000000	0.000000	0.000000	0.000000	0.000000
Q92CZ4	Cytoplasmic	Cytoplasmic	0	NO_SP	1000040	0.000003	0.000000	0.000000	0.000000	0.000000
Q8YAE8	Cytoplasmic	Unknown	0	NO_SP	1000044	0.000000	0.000000	0.000000	0.000000	0.000000
Q8Y3V1	Cytoplasmic	Cytoplasmic	0	NO_SP	1000044	0.000000	0.000000	0.000000	0.000000	0.000000
Q8Y614	Cytoplasmic	Cytoplasmic	0	NO_SP	1000064	0.000000	0.000000	0.000000	0.000000	0.000000
Q8Y8G6	Cytoplasmic	Cytoplasmic	0	NO_SP	1000056	0.000000	0.000000	0.000000	0.000000	0.000000
Q8Y621	Cytoplasmic	Cytoplasmic	0	NO_SP	1000067	0.000000	0.000000	0.000000	0.000000	0.000000
Q8Y3S6	Cytoplasmic	Cytoplasmic	0	NO_SP	1000057	0.000000	0.000000	0.000000	0.000000	0.000000
Q8Y7I1	Cytoplasmic	Cytoplasmic	0	NO_SP	1000056	0.000001	0.000000	0.000000	0.000000	0.000000
Q8YAU3	Cytoplasmic	Cytoplasmic	0	NO_SP	1000059	0.000000	0.000000	0.000000	0.000000	0.000000
Q9ZIM1	Cytoplasmic	Cytoplasmic	0	NO_SP	1000060	0.000000	0.000000	0.000000	0.000000	0.000000
Q8Y7C4	Cytoplasmic	Cytoplasmic	0	NO_SP	1000065	0.000000	0.000000	0.000000	0.000000	0.000000
Q8YA91	Cytoplasmic	Cytoplasmic	0	NO_SP	1000083	0.000000	0.000000	0.000000	0.000000	0.000000
Q8Y8M7	Cytoplasmic	Cytoplasmic	0	NO_SP	1000057	0.000001	0.000000	0.000000	0.000000	0.000000
Q8Y941	Cytoplasmic	Cytoplasmic	0	NO_SP	1000049	0.000001	0.000000	0.000000	0.000000	0.000000
Q8Y5R4	Cytoplasmic	Cytoplasmic	0	NO_SP	1000051	0.000003	0.000000	0.000000	0.000000	0.000000
Q8Y745	Cytoplasmic	Cytoplasmic	0	NO_SP	1000073	0.000002	0.000000	0.000000	0.000000	0.000000
Q8Y853	Cytoplasmic	Cytoplasmic	0	NO_SP	1000069	0.000000	0.000000	0.000000	0.000000	0.000000
Q8Y7B9	Cytoplasmic	Cytoplasmic	0	NO_SP	1000044	0.000000	0.000000	0.000000	0.000000	0.000000
Q8Y5S8	Cytoplasmic	Cytoplasmic	0	NO_SP	1000048	0.000000	0.000000	0.000000	0.000000	0.000000
Q8Y497	Cytoplasmic	Unknown	0	NO_SP	1000073	0.000000	0.000000	0.000000	0.000000	0.000000
Q8Y7J6	Cytoplasmic	Cytoplasmic	0	NO_SP	1000032	0.000000	0.000000	0.000000	0.000000	0.000000
Q8Y3W7	Cytoplasmic	Cytoplasmic	0	NO_SP	1000042	0.000000	0.000000	0.000000	0.000000	0.000000
Q8YAG8	Cytoplasmic	Cytoplasmic	0	NO_SP	1000049	0.000000	0.000000	0.000000	0.000000	0.000000
Q8Y686	Cytoplasmic	Cytoplasmic	0	NO_SP	1000054	0.000000	0.000000	0.000000	0.000000	0.000000
Q8Y7J2	Cytoplasmic	Cytoplasmic	0	NO_SP	1000042	0.000000	0.000000	0.000000	0.000000	0.000000
Q8Y673	Cytoplasmic	Unknown	0	NO_SP	1000045	0.000000	0.000000	0.000000	0.000000	0.000000
Q8Y829	Cytoplasmic	Cytoplasmic	0	NO_SP	1000062	0.000000	0.000000	0.000000	0.000000	0.000000
Q8Y8V8	Cytoplasmic	Cytoplasmic	0	NO_SP	1000063	0.000000	0.000000	0.000000	0.000000	0.000000
Q8Y926	Cytoplasmic	Cytoplasmic	0	NO_SP	1000054	0.000000	0.000000	0.000000	0.000000	0.000000
Q8Y8D1	Cytoplasmic	Unknown	0	NO_SP	1000071	0.000000	0.000000	0.000000	0.000000	0.000000
Q8Y913	Cytoplasmic	Cytoplasmic	0	NO_SP	1000044	0.000000	0.000000	0.000000	0.000000	0.000000
Q8Y8A5	Cytoplasmic	Cytoplasmic	0	NO_SP	1000031	0.000002	0.000000	0.000000	0.000000	0.000000
Q8Y691	Cytoplasmic	Cytoplasmic	0	NO_SP	1000064	0.000000	0.000000	0.000000	0.000000	0.000000
Q8Y8D3	Cytoplasmic	Cytoplasmic	0	NO_SP	1000062	0.000000	0.000000	0.000000	0.000000	0.000000
Q8YAL5	Cytoplasmic	Cytoplasmic	0	NO_SP	1000085	0.000000	0.000000	0.000000	0.000000	0.000000
Q8Y7R2	Cytoplasmic	Cytoplasmic	0	NO_SP	1000058	0.000001	0.000000	0.000000	0.000000	0.000000
Q8Y9N1	Cytoplasmic	Cytoplasmic	0	NO_SP	1000072	0.000001	0.000000	0.000000	0.000000	0.000000
Q8Y7F4	Cytoplasmic	Cytoplasmic	0	NO_SP	1000080	0.000000	0.000000	0.000000	0.000000	0.000000
Q8YAV2	Cytoplasmic	Unknown	0	NO_SP	1000069	0.000000	0.000000	0.000000	0.000000	0.000000
Q8YA66	Cytoplasmic	Cytoplasmic	0	NO_SP	1000066	0.000000	0.000000	0.000000	0.000000	0.000000
Q8Y3N3	Cytoplasmic	Cytoplasmic	0	NO_SP	1000064	0.000005	0.000000	0.000000	0.000000	0.000000
P67234	Cytoplasmic	Cytoplasmic	0	NO_SP	1000038	0.000000	0.000000	0.000000	0.000000	0.000000
Q8Y8G2	Cytoplasmic	Cytoplasmic	0	NO_SP	1000067	0.000000	0.000000	0.000000	0.000000	0.000000
Q8Y5M9	Cytoplasmic	Cytoplasmic	0	NO_SP	1000072	0.000001	0.000000	0.000000	0.000000	0.000000
Q8Y7M0	Cytoplasmic	Cytoplasmic	0	NO_SP	1000037	0.000000	0.000000	0.000000	0.000000	0.000000
Q8Y9J0	Cytoplasmic	Cytoplasmic	0	NO_SP	1000055	0.000000	0.000000	0.000000	0.000000	0.000000
Q8Y7T9	Cytoplasmic	Cytoplasmic	0	NO_SP	1000059	0.000000	0.000000	0.000000	0.000000	0.000000
Q8Y5I6	Cytoplasmic	Cytoplasmic	0	NO_SP	1000076	0.000001	0.000000	0.000000	0.000000	0.000000
Q8Y4K0	Cytoplasmic	Unknown	0	NO_SP	1000058	0.000000	0.000000	0.000000	0.000000	0.000000
Q8YAE1	Cytoplasmic	Cytoplasmic	0	NO_SP	1000052	0.000000	0.000000	0.000000	0.000000	0.000000
Q8Y5N6	Cytoplasmic	Cytoplasmic	0	NO_SP	1000064	0.000000	0.000000	0.000000	0.000000	0.000000
Q8Y6K4	Cytoplasmic	Cytoplasmic	0	NO_SP	1000045	0.000012	0.000000	0.000000	0.000000	0.000000
Q8Y8G9	Cytoplasmic	Cytoplasmic	0	NO_SP	1000034	0.000006	0.000000	0.000000	0.000000	0.000000
Q8Y7F3	Cytoplasmic	Cytoplasmic	0	NO_SP	1000067	0.000000	0.000000	0.000000	0.000000	0.000000
Q928N1	Cytoplasmic	Unknown	0	NO_SP	1000073	0.000001	0.000000	0.000000	0.000000	0.000000
Q8Y9L4	Cytoplasmic	Cytoplasmic	0	NO_SP	1000070	0.000000	0.000000	0.000000	0.000000	0.000000
Q8YAB4	Cytoplasmic	Cytoplasmic	0	NO_SP	1000040	0.000002	0.000000	0.000000	0.000000	0.000000
Q8Y7P4	Cytoplasmic	Unknown	0	NO_SP	1000056	0.000000	0.000000	0.000000	0.000000	0.000000
Q8YAE7	Cytoplasmic	Cytoplasmic	0	NO_SP	1000069	0.000000	0.000000	0.000000	0.000000	0.000000
Q8YA83	Cytoplasmic	Cytoplasmic	0	NO_SP	1000078	0.000000	0.000000	0.000000	0.000000	0.000000
Q8Y5D9	Cytoplasmic	Cytoplasmic	0	NO_SP	1000050	0.000000	0.000000	0.000000	0.000000	0.000000
Q8Y5A5	Cytoplasmic	Cytoplasmic	0	NO_SP	1000055	0.000001	0.000000	0.000000	0.000000	0.000000
Q8Y680	Cytoplasmic	Cytoplasmic	0	NO_SP	1000082	0.000000	0.000000	0.000000	0.000000	0.000000
Q8Y9Q2	Cytoplasmic	Cytoplasmic	0	NO_SP	0.999994	0.000045	0.000010	0.000000	0.000000	0.000002
Q8Y4K2	Cytoplasmic	Cytoplasmic	0	NO_SP	1000064	0.000000	0.000000	0.000000	0.000000	0.000000
Q8Y8S4	Cytoplasmic	Cytoplasmic	0	NO_SP	1000062	0.000000	0.000000	0.000000	0.000000	0.000000
Q8Y8U1	Cytoplasmic	Cytoplasmic	0	NO_SP	1000085	0.000000	0.000000	0.000000	0.000000	0.000000
Q8Y5F3	Cytoplasmic	Cytoplasmic	0	NO_SP	1000065	0.000000	0.000000	0.000000	0.000000	0.000000
Q8Y719	Cytoplasmic	Cytoplasmic	0	NO_SP	1000064	0.000000	0.000000	0.000000	0.000000	0.000000
Q8Y524	Cytoplasmic	Cytoplasmic	0	NO_SP	1000047	0.000001	0.000000	0.000000	0.000000	0.000000
Q8Y8N8	Cytoplasmic	Cytoplasmic	0	NO_SP	0.998560	0.001291	0.000068	0.000006	0.000005	0.000079
Q8Y978	Cytoplasmic	Cytoplasmic	0	NO_SP	1000046	0.000001	0.000000	0.000000	0.000000	0.000000
Q8YAE3	Cytoplasmic	Cytoplasmic	0	NO_SP	1000034	0.000000	0.000000	0.000000	0.000000	0.000000
Q8YAC1	Cytoplasmic	Cytoplasmic	0	NO_SP	1000062	0.000000	0.000000	0.000000	0.000000	0.000000
Q8Y6X0	Cytoplasmic	Cytoplasmic	0	NO_SP	1000033	0.000000	0.000000	0.000000	0.000000	0.000000
Q8Y7N2	Cytoplasmic	Cytoplasmic	0	NO_SP	0.999846	0.000193	0.000001	0.000000	0.000000	0.000001
Q8Y5Z7	Cytoplasmic	Cytoplasmic	0	NO_SP	1000068	0.000001	0.000000	0.000000	0.000000	0.000000
Q8Y9D0	Cytoplasmic	Cytoplasmic	0	NO_SP	1000071	0.000000	0.000000	0.000000	0.000000	0.000000
Q8Y9W3	Cytoplasmic	Unknown	0	NO_SP	1000101	0.000000	0.000000	0.000000	0.000000	0.000000
Q8Y472	Cytoplasmic	Cytoplasmic	0	NO_SP	1000071	0.000000	0.000000	0.000000	0.000000	0.000000
Q8YAV3	Cytoplasmic	Cytoplasmic	0	NO_SP	0.999985	0.000033	0.000006	0.000000	0.000000	0.000003
Q9RGX0	Cytoplasmic	Cytoplasmic	0	NO_SP	1000060	0.000000	0.000000	0.000000	0.000000	0.000000
Q8Y3Y2	Cytoplasmic	Cytoplasmic	0	NO_SP	1000029	0.000000	0.000000	0.000000	0.000000	0.000000
Q8Y6Q6	Cytoplasmic	Cytoplasmic	0	NO_SP	1000067	0.000000	0.000000	0.000000	0.000000	0.000000
P60415	Cytoplasmic	Unknown	0	NO_SP	1000046	0.000000	0.000000	0.000000	0.000000	0.000000
Q8Y7B1	Cytoplasmic	Cytoplasmic	0	NO_SP	1000090	0.000000	0.000000	0.000000	0.000000	0.000000
Q8Y3Y6	Cytoplasmic	Cytoplasmic	0	NO_SP	1000049	0.000000	0.000000	0.000000	0.000000	0.000000
Q8Y8Q2	Cytoplasmic	Cytoplasmic	0	NO_SP	1000054	0.000000	0.000000	0.000000	0.000000	0.000000
Q8Y3V7	Cytoplasmic	Unknown	0	NO_SP	1000046	0.000000	0.000000	0.000000	0.000000	0.000000
Q8Y628	Cytoplasmic	Cytoplasmic	0	NO_SP	1000072	0.000000	0.000000	0.000000	0.000000	0.000000
Q8Y5U4	Cytoplasmic	Cytoplasmic	0	NO_SP	0.999899	0.000041	0.000080	0.000000	0.000000	0.000000
Q8Y8J8	Cytoplasmic	Cytoplasmic	0	NO_SP	1000024	0.000004	0.000000	0.000000	0.000000	0.000000
Q8YAV4	Cytoplasmic	Cytoplasmic	0	NO_SP	1000059	0.000000	0.000000	0.000000	0.000000	0.000000
Q8Y641	Cytoplasmic	Cytoplasmic	0	NO_SP	1000026	0.000003	0.000000	0.000000	0.000000	0.000000
Q8Y9K5	Cytoplasmic	Cytoplasmic	0	NO_SP	0.999974	0.000028	0.000016	0.000000	0.000000	0.000010
Q8Y4S3	Cytoplasmic	Cytoplasmic	0	NO_SP	1000061	0.000001	0.000000	0.000000	0.000000	0.000000
Q8Y5L1	Cytoplasmic	Cytoplasmic	0	NO_SP	1000055	0.000000	0.000000	0.000000	0.000000	0.000000
Q8Y908	Cytoplasmic	Cytoplasmic	0	NO_SP	1000048	0.000002	0.000000	0.000000	0.000000	0.000000
Q8Y5W5	Cytoplasmic	Cytoplasmic	0	NO_SP	1000040	0.000014	0.000000	0.000000	0.000000	0.000000
Q8Y3J1	Cytoplasmic	Cytoplasmic	0	NO_SP	1000055	0.000000	0.000000	0.000000	0.000000	0.000000
Q8Y733	Cytoplasmic	Cytoplasmic	0	NO_SP	1000034	0.000000	0.000000	0.000000	0.000000	0.000000
Q8Y3V3	Cytoplasmic	Cytoplasmic	0	NO_SP	1000046	0.000001	0.000000	0.000000	0.000000	0.000000
Q8Y8E9	Cytoplasmic	Cytoplasmic	0	NO_SP	1000047	0.000000	0.000000	0.000000	0.000000	0.000000
Q8YA77	Cytoplasmic	Cytoplasmic	0	NO_SP	1000068	0.000001	0.000000	0.000000	0.000000	0.000000
Q8Y7F8	Cytoplasmic	Cytoplasmic	0	NO_SP	1000079	0.000000	0.000000	0.000000	0.000000	0.000000
Q8Y776	Cytoplasmic	Cytoplasmic	0	NO_SP	1000052	0.000000	0.000000	0.000000	0.000000	0.000000
Q8Y9T6	Cytoplasmic	Cytoplasmic	0	NO_SP	1000048	0.000000	0.000000	0.000000	0.000000	0.000000
Q8Y4G3	Cytoplasmic	Cytoplasmic	0	NO_SP	1000053	0.000000	0.000000	0.000000	0.000000	0.000000
Q8Y5F6	Cytoplasmic	Cytoplasmic	0	NO_SP	1000060	0.000000	0.000000	0.000000	0.000000	0.000000
Q8Y906	Cytoplasmic	Cytoplasmic	0	NO_SP	1000049	0.000000	0.000000	0.000000	0.000000	0.000000
Q8Y4I9	Cytoplasmic	Cytoplasmic	0	NO_SP	1000069	0.000000	0.000000	0.000000	0.000000	0.000000
Q8YA98	Cytoplasmic	Cytoplasmic	0	NO_SP	1000091	0.000000	0.000000	0.000000	0.000000	0.000000
Q8Y7S0	Cytoplasmic	Cytoplasmic	0	NO_SP	1000048	0.000000	0.000000	0.000000	0.000000	0.000000
Q8Y9F3	Cytoplasmic	Cytoplasmic	0	NO_SP	1000056	0.000000	0.000000	0.000000	0.000000	0.000000
Q8Y6A3	Cytoplasmic	Cytoplasmic	0	NO_SP	1000069	0.000000	0.000000	0.000000	0.000000	0.000000
Q8Y4I7	Cytoplasmic	Cytoplasmic	0	NO_SP	1000045	0.000000	0.000000	0.000000	0.000000	0.000000
Q8Y668	Cytoplasmic	Cytoplasmic	0	NO_SP	1000038	0.000000	0.000000	0.000000	0.000000	0.000000
Q8Y9J2	Cytoplasmic	Cytoplasmic	0	NO_SP	1000035	0.000001	0.000000	0.000000	0.000000	0.000000
Q7AP93	Cytoplasmic	Unknown	0	NO_SP	1000051	0.000001	0.000000	0.000000	0.000000	0.000000
Q8Y6A4	Cytoplasmic	Unknown	0	NO_SP	0.997496	0.002516	0.000018	0.000006	0.000003	0.000006
Q8Y423	Cytoplasmic	Cytoplasmic	0	NO_SP	1000077	0.000000	0.000000	0.000000	0.000000	0.000000
Q8Y8A3	Cytoplasmic	Cytoplasmic	0	NO_SP	1000038	0.000004	0.000000	0.000000	0.000000	0.000000
Q8Y3R7	Cytoplasmic	Unknown	0	NO_SP	1000060	0.000000	0.000000	0.000000	0.000000	0.000000
Q8Y662	Cytoplasmic	Cytoplasmic	0	NO_SP	1000063	0.000005	0.000000	0.000000	0.000000	0.000000
Q8YAG1	Cytoplasmic	Cytoplasmic	0	NO_SP	1000064	0.000000	0.000000	0.000000	0.000000	0.000000
Q8Y6D8	Cytoplasmic	Cytoplasmic	0	NO_SP	1000049	0.000000	0.000000	0.000000	0.000000	0.000000
Q8Y5Z8	Cytoplasmic	Cytoplasmic	0	NO_SP	1000067	0.000000	0.000000	0.000000	0.000000	0.000000
Q8Y9J4	Cytoplasmic	Cytoplasmic	0	NO_SP	1000074	0.000000	0.000000	0.000000	0.000000	0.000000
Q8Y490	Cytoplasmic	Cytoplasmic	0	NO_SP	1000068	0.000000	0.000000	0.000000	0.000000	0.000000
Q8Y6F3	Cytoplasmic	Cytoplasmic	0	NO_SP	1000070	0.000000	0.000000	0.000000	0.000000	0.000000
Q8Y7U8	Cytoplasmic	Cytoplasmic	0	NO_SP	1000057	0.000000	0.000000	0.000000	0.000000	0.000000
Q8Y887	Cytoplasmic	Cytoplasmic	0	NO_SP	1000047	0.000000	0.000000	0.000000	0.000000	0.000000
Q8Y943	Cytoplasmic	Cytoplasmic	0	NO_SP	1000049	0.000000	0.000000	0.000000	0.000000	0.000000
Q8Y7U3	Cytoplasmic	Unknown	0	NO_SP	1000083	0.000000	0.000000	0.000000	0.000000	0.000000
Q8Y7A6	Cytoplasmic	Unknown	0	NO_SP	1000081	0.000000	0.000000	0.000000	0.000000	0.000000
Q8Y8G3	Cytoplasmic	Cytoplasmic	0	NO_SP	1000049	0.000000	0.000000	0.000000	0.000000	0.000000
Q8Y8I0	Cytoplasmic	Cytoplasmic	0	NO_SP	1000049	0.000000	0.000000	0.000000	0.000000	0.000000
Q8Y7Z8	Cytoplasmic	Unknown	0	NO_SP	1000078	0.000000	0.000000	0.000000	0.000000	0.000000
Q93RD9	Cytoplasmic	Cytoplasmic	0	NO_SP	1000035	0.000001	0.000000	0.000000	0.000000	0.000000
Q8Y5T1	Cytoplasmic	Cytoplasmic	0	NO_SP	1000073	0.000000	0.000000	0.000000	0.000000	0.000000
P0A4L3	Cytoplasmic	Cytoplasmic	0	NO_SP	1000052	0.000000	0.000000	0.000000	0.000000	0.000000
Q8Y8G0	Cytoplasmic	Unknown	0	NO_SP	1000055	0.000000	0.000000	0.000000	0.000000	0.000000
Q8Y491	Cytoplasmic	Unknown	0	NO_SP	1000029	0.000000	0.000000	0.000000	0.000000	0.000000
Q8Y4G7	Cytoplasmic	Cytoplasmic	0	NO_SP	1000064	0.000000	0.000000	0.000000	0.000000	0.000000
Q8Y5L0	Cytoplasmic	Unknown	0	NO_SP	1000061	0.000000	0.000000	0.000000	0.000000	0.000000
Q8Y433	Cytoplasmic	Cytoplasmic	0	NO_SP	1000064	0.000000	0.000000	0.000000	0.000000	0.000000
Q8Y928	Cytoplasmic	Cytoplasmic	0	NO_SP	1000040	0.000001	0.000000	0.000000	0.000000	0.000000
Q8Y9B8	Cytoplasmic	Cytoplasmic	0	NO_SP	1000056	0.000001	0.000000	0.000000	0.000000	0.000000
Q8Y7U4	Cytoplasmic	Cytoplasmic	0	NO_SP	1000053	0.000000	0.000000	0.000000	0.000000	0.000000
Q8Y6H6	Cytoplasmic	Cytoplasmic	0	NO_SP	1000087	0.000000	0.000000	0.000000	0.000000	0.000000
Q8Y6D7	Cytoplasmic	Cytoplasmic	0	NO_SP	1000050	0.000000	0.000000	0.000000	0.000000	0.000000
Q8Y7X9	Cytoplasmic	Unknown	0	NO_SP	1000064	0.000000	0.000000	0.000000	0.000000	0.000000
Q8Y996	Cytoplasmic	Cytoplasmic	0	NO_SP	1000044	0.000000	0.000000	0.000000	0.000000	0.000000
Q8Y650	Cytoplasmic	Cytoplasmic	0	NO_SP	1000060	0.000000	0.000000	0.000000	0.000000	0.000000
Q8Y3S4	Cytoplasmic	Cytoplasmic	0	NO_SP	1000008	0.000026	0.000001	0.000000	0.000000	0.000000
Q92EH3	Cytoplasmic	Cytoplasmic	0	NO_SP	1000047	0.000000	0.000000	0.000000	0.000000	0.000000
Q8Y9N8	Cytoplasmic	Cytoplasmic	0	NO_SP	1000048	0.000000	0.000000	0.000000	0.000000	0.000000
Q8Y6C3	Cytoplasmic	Cytoplasmic	0	NO_SP	1000043	0.000000	0.000000	0.000000	0.000000	0.000000
Q8YAF1	Cytoplasmic	Cytoplasmic	0	NO_SP	1000083	0.000000	0.000000	0.000000	0.000000	0.000000
Q8Y5A8	Cytoplasmic	Unknown	0	NO_SP	1000028	0.000000	0.000000	0.000000	0.000000	0.000000
Q8Y635	Cytoplasmic	Cytoplasmic	0	NO_SP	1000052	0.000000	0.000000	0.000000	0.000000	0.000000
Q8Y5V0	Cytoplasmic	Cytoplasmic	0	NO_SP	1000047	0.000000	0.000000	0.000000	0.000000	0.000000
Q8Y519	Cytoplasmic	Cytoplasmic	0	NO_SP	1000069	0.000000	0.000000	0.000000	0.000000	0.000000
P58641	Cytoplasmic	Cytoplasmic	0	NO_SP	1000053	0.000000	0.000000	0.000000	0.000000	0.000000
Q8Y5S0	Cytoplasmic	Cytoplasmic	0	NO_SP	1000052	0.000001	0.000000	0.000000	0.000000	0.000000
Q8Y484	Cytoplasmic	Cytoplasmic	0	NO_SP	1000054	0.000000	0.000000	0.000000	0.000000	0.000000
Q8Y5D3	Cytoplasmic	Cytoplasmic	0	NO_SP	1000077	0.000000	0.000000	0.000000	0.000000	0.000000
Q8Y8G4	Cytoplasmic	Cytoplasmic	0	NO_SP	1000061	0.000000	0.000000	0.000000	0.000000	0.000000
Q8Y927	Cytoplasmic	Cytoplasmic	0	NO_SP	1000062	0.000000	0.000000	0.000000	0.000000	0.000000
Q8Y6P1	Cytoplasmic	Unknown	0	NO_SP	0.999951	0.000088	0.000001	0.000000	0.000000	0.000000
Q8Y3U4	Cytoplasmic	Cytoplasmic	0	NO_SP	1000062	0.000001	0.000000	0.000000	0.000000	0.000000
P58817	Cytoplasmic	Cytoplasmic	0	NO_SP	1000039	0.000000	0.000000	0.000000	0.000000	0.000000
Q8Y632	Cytoplasmic	Cytoplasmic	0	NO_SP	1000074	0.000000	0.000000	0.000000	0.000000	0.000000
Q8Y7S2	Cytoplasmic	Cytoplasmic	0	NO_SP	1000067	0.000000	0.000000	0.000000	0.000000	0.000000
Q8Y7U2	Cytoplasmic	Cytoplasmic	0	NO_SP	0.887385	0.111717	0.000368	0.000226	0.000106	0.000213
Q8Y9R4	Cytoplasmic	Cytoplasmic	0	NO_SP	1000067	0.000000	0.000000	0.000000	0.000000	0.000000
Q8YAP0	Cytoplasmic	Cytoplasmic	0	NO_SP	1000062	0.000000	0.000000	0.000000	0.000000	0.000000
Q92CN5	Cytoplasmic	Cytoplasmic	0	NO_SP	1000047	0.000000	0.000000	0.000000	0.000000	0.000000
Q8Y5X2	Cytoplasmic	Cytoplasmic	0	NO_SP	0.998175	0.001793	0.000018	0.000006	0.000003	0.000019
Q8Y702	Cytoplasmic	Unknown	0	NO_SP	1000071	0.000000	0.000000	0.000000	0.000000	0.000000
Q8YA23	Cytoplasmic	Cytoplasmic	0	NO_SP	1000035	0.000000	0.000000	0.000000	0.000000	0.000000
Q8Y951	Cytoplasmic	Cytoplasmic	0	NO_SP	1000068	0.000000	0.000000	0.000000	0.000000	0.000000
Q8Y596	Cytoplasmic	Cytoplasmic	0	NO_SP	1000072	0.000000	0.000000	0.000000	0.000000	0.000000
Q8Y7T4	Cytoplasmic	Cytoplasmic	0	NO_SP	1000081	0.000000	0.000000	0.000000	0.000000	0.000000
Q8Y9N7	Cytoplasmic	Cytoplasmic	0	NO_SP	1000070	0.000000	0.000000	0.000000	0.000000	0.000000
Q8Y9Z0	Cytoplasmic	Unknown	0	NO_SP	1000052	0.000000	0.000000	0.000000	0.000000	0.000000
Q8Y5S2	Cytoplasmic	Cytoplasmic	0	NO_SP	1000054	0.000000	0.000000	0.000000	0.000000	0.000000
Q8Y9D5	Cytoplasmic	Cytoplasmic	0	NO_SP	1000061	0.000001	0.000000	0.000000	0.000000	0.000000
Q8Y924	Cytoplasmic	Unknown	0	NO_SP	1000048	0.000000	0.000000	0.000000	0.000000	0.000000
